# Supplementary material for: Detecting the Multiomics Signatures of Factor-Specific Inflammatory Effects on Airway Smooth Muscles
Source: Front Genet. 2021 Jan 13;11:599970. doi: 10.3389/fgene.2020.599970 (PMC7838645; doi:10.3389/fgene.2020.599970)
Supplement: Supplementary Table 1 — MCFS-ranked features for methylation data. [file Table_1.XLSX]

## Sheet: Supp 1
Methylation Probe	RI
cg08811259	0.0502684
cg26074603	0.0435117
cg06040990	0.0422627
cg03036064	0.0381819
cg07143384	0.0361112
cg03891941	0.0359291
cg21196690	0.0353967
cg21523528	0.0344326
cg20453212	0.0331832
cg27498669	0.0323067
cg16442300	0.0318924
cg26291020	0.0304447
cg13067649	0.0300271
cg26853093	0.0292322
cg12915892	0.0288924
cg05178234	0.0285827
cg11675448	0.0284416
cg05341232	0.0283052
cg02678305	0.0280559
cg16234718	0.0271662
cg01010285	0.0266286
cg03503087	0.0263951
cg26644303	0.0263357
cg11054680	0.0263027
cg15511198	0.0259963
cg00169770	0.0257668
cg27473039	0.0251112
cg17225222	0.02496
cg14420715	0.0249329
cg04352944	0.0246623
cg27422496	0.0243928
cg09552475	0.0243
cg13055993	0.0239745
cg15259795	0.0231732
cg05388110	0.0231666
cg03008727	0.023016
cg09223516	0.0228445
cg01182189	0.0227291
cg01201432	0.0225688
cg09641761	0.0225146
cg12595349	0.0224502
cg09073106	0.0222259
cg22755932	0.02219
cg09943714	0.0221387
cg18202014	0.0217255
cg03051384	0.0216753
cg16469099	0.021517
cg16779498	0.0211798
cg23573822	0.0210029
cg01586867	0.0209242
cg06746005	0.0208882
cg01716122	0.0208669
cg00492213	0.0208469
cg16618226	0.0208284
cg00285314	0.0207941
cg14464464	0.0205569
cg02293425	0.0205462
cg09131151	0.0203532
cg11822739	0.0203247
cg15250707	0.0202199
cg14678744	0.0202153
cg07599772	0.020137
cg10695623	0.0200616
cg15296129	0.020031
cg09975367	0.0199959
cg20197307	0.0199578
cg15271056	0.0199468
cg11408019	0.0198792
cg08011328	0.0197771
cg09646919	0.019756
cg00457720	0.0197258
cg26121389	0.0194788
cg00521598	0.0194286
cg09244277	0.019385
cg26390156	0.0193773
cg03134551	0.0192565
cg23572703	0.0192313
cg22933252	0.0191772
cg17494252	0.0191169
cg04056669	0.0190435
cg07161166	0.0190396
cg27374159	0.0189925
cg17341158	0.0189278
cg05314090	0.0187773
cg01321912	0.0186892
cg19072837	0.0186397
cg26161643	0.0185976
cg18910243	0.0185547
cg17899774	0.018552
cg27658503	0.0185408
cg14101494	0.0185045
cg00921454	0.0184973
cg19506025	0.0184825
cg06915310	0.018469
cg17652538	0.0184233
cg23051063	0.0181931
cg08187361	0.0181185
cg26334954	0.0179708
cg12217517	0.0179437
cg11343579	0.0178366
cg07303702	0.0178365
cg03706128	0.0178022
cg02639958	0.0177914
cg08228813	0.017767
cg09492087	0.0177532
cg23008416	0.0176583
cg04801429	0.0176062
cg02346860	0.0175579
cg01607966	0.0175161
cg25987185	0.0174288
cg00377070	0.0173078
cg23105522	0.0173025
cg15176266	0.0171694
cg21124603	0.0171538
cg26080331	0.017142
cg13166019	0.0171245
cg16482461	0.0170455
cg11582634	0.0170023
cg06563943	0.0169594
cg03420242	0.0169387
cg14289093	0.0168974
cg20648770	0.0168624
cg22416470	0.0168409
cg22052948	0.0168171
cg18715236	0.0167992
cg23683746	0.0167707
cg19877419	0.0166815
cg14263779	0.016634
cg04763908	0.0166215
cg07985354	0.0165915
cg04790022	0.0165882
cg17700795	0.0165435
cg15781526	0.0165325
cg24650034	0.0165311
cg25691920	0.0165228
cg12610798	0.0165223
cg25195373	0.0165051
cg11717817	0.016478
cg19035215	0.0164264
cg02331437	0.0164178
cg08875180	0.0163805
cg07900024	0.0163761
cg08244360	0.0163716
cg15174220	0.0163696
cg08426444	0.0163592
cg10394832	0.0162177
cg00459953	0.0161709
cg08635130	0.0161657
cg10380163	0.0161219
cg17899191	0.0161189
cg16509710	0.0161044
cg07325360	0.0160862
cg17222434	0.0160395
cg00241664	0.0159873
cg25570494	0.0159454
cg21424717	0.0158775
cg05455370	0.0158751
cg12914694	0.0158595
cg23299618	0.0158308
cg00541720	0.015771
cg27127379	0.0157375
cg01803729	0.0157363
cg22094802	0.0157344
cg02734883	0.0157073
cg05038469	0.0156189
cg15890292	0.0156107
cg21572215	0.0155103
cg12203901	0.015507
cg21704843	0.0155026
cg09849036	0.0154996
cg12571651	0.0154687
cg15230717	0.0154541
cg23884687	0.0154058
cg23727007	0.0153156
cg12105382	0.0152861
cg05837041	0.0152858
cg17910918	0.0152832
cg15590006	0.015256
cg21049965	0.0152457
cg19570161	0.01524
cg16646909	0.0152089
cg21789008	0.015195
cg06568056	0.0151944
cg26762941	0.0151575
cg06246000	0.0151351
cg11730100	0.0151183
cg05132751	0.0151172
cg07292754	0.0150381
cg01758115	0.0150345
cg14472941	0.0150319
cg16704610	0.014989
ch.16.868576F	0.0149879
cg24459792	0.0149731
cg16200531	0.0149677
cg09820084	0.0149566
cg09082852	0.0149351
cg03146079	0.0149344
cg20012977	0.014925
cg18924315	0.0149194
cg14867741	0.0148938
cg26231648	0.0148846
cg04638395	0.0148592
cg21018598	0.0148235
cg03616195	0.0147898
cg27399667	0.0147807
cg14780649	0.0147371
cg18816385	0.0147371
cg11362404	0.0147066
cg20197622	0.014654
cg27639569	0.0145622
cg21022949	0.014538
cg06597248	0.0145286
cg25012497	0.0144965
cg01845087	0.0144774
cg02000152	0.0144692
cg19952067	0.0143892
cg02224335	0.0143805
cg01139000	0.0143387
cg05195106	0.0143266
cg07568588	0.0143259
cg18119011	0.0143142
cg03251615	0.014284
cg23779495	0.0142542
cg10667918	0.0142344
cg06327920	0.0141776
cg02072992	0.0141631
cg11376709	0.01415
cg04221113	0.0141415
cg02049949	0.0141303
cg12525615	0.0140815
cg03622689	0.0140773
cg15133043	0.0140748
cg21573839	0.0140449
cg03715070	0.0140238
cg13601427	0.0140111
cg21605452	0.0140031
cg14221435	0.0139871
cg04171308	0.0139057
cg03057213	0.0138965
cg07399312	0.0138922
cg00014786	0.0138748
cg21447989	0.0138699
cg25040733	0.0138651
cg25043210	0.013853
cg09959641	0.0138323
cg15464740	0.0138251
cg12437873	0.0138087
cg23111990	0.0137674
cg11571793	0.01376
cg23589510	0.0137526
cg01840020	0.0137457
cg27048601	0.0137444
cg15974831	0.0137412
cg17699100	0.0137268
cg02684056	0.0137143
cg00742587	0.0137133
cg17465861	0.0137115
cg20674521	0.013711
cg13969582	0.0136993
cg14931884	0.0136966
cg02914030	0.0136953
cg09666988	0.0136452
cg05509087	0.013639
cg22799934	0.013636
cg09005399	0.0136268
cg02707869	0.0136259
cg20234151	0.0136165
cg00888992	0.0136165
cg08756532	0.0135948
cg14072845	0.0135883
cg07215466	0.0135562
cg02558592	0.0135553
cg02119048	0.0135512
cg07498743	0.0135424
cg27039847	0.0135158
cg07102028	0.0135048
cg16276845	0.0134774
cg04740513	0.0134591
cg01406536	0.0134585
ch.12.1048628F	0.0134473
cg13629659	0.0134453
cg14769691	0.0134432
cg22242207	0.0134375
cg22762444	0.0134252
cg06943835	0.0134075
cg12939956	0.0133864
cg18258330	0.0133653
cg13726218	0.0133626
cg27355860	0.0133513
cg02327773	0.0133265
cg20768915	0.0133163
cg15073161	0.0133087
cg19868631	0.0133077
cg22788252	0.0133059
cg08795597	0.0133024
cg06699001	0.0132956
cg12528330	0.0132917
cg14114719	0.0132888
cg05610463	0.0132875
cg13496793	0.0132822
cg08862739	0.0132538
cg12749719	0.0132455
cg17819489	0.0132349
cg13691155	0.0132255
cg01785646	0.0132249
cg16433810	0.0132019
cg24915468	0.0131994
cg01816636	0.0131975
cg15905294	0.0131888
cg01174786	0.0131872
cg01934883	0.0131632
cg19241327	0.0131593
cg19045559	0.0131553
cg17277890	0.0131508
cg03237892	0.0131456
cg24182521	0.0131339
cg17206480	0.0131333
cg02672539	0.0130927
cg06281142	0.0130914
cg09568274	0.0130755
cg12064581	0.0130282
cg20603548	0.0130218
cg03457357	0.0130142
cg00362214	0.0129958
cg21626043	0.0129907
cg00835799	0.0129569
cg07661291	0.0129494
cg23702644	0.0129398
cg08217285	0.0129187
cg04115659	0.0129111
cg00533376	0.0128963
cg11186754	0.0128914
cg20119380	0.0128726
cg05354946	0.0128674
cg00705922	0.0128634
cg25597219	0.0128631
cg07815856	0.0128501
cg21180144	0.0128454
cg14702809	0.0128393
cg21710414	0.0128319
cg20136460	0.012831
cg05131207	0.0128169
cg08189139	0.0128037
cg16086925	0.0128028
cg12738864	0.0127682
cg26642844	0.0127422
cg12777293	0.0127421
cg01664142	0.0127265
cg03477648	0.0127236
cg26457709	0.0127114
cg12683946	0.0126766
cg07996140	0.012672
cg08194317	0.0126621
cg01229562	0.012661
cg09277339	0.0126535
cg24205031	0.0126515
cg04586084	0.0125866
cg07399635	0.012583
cg11035685	0.0125799
cg21060145	0.0125797
cg22029941	0.0125715
cg05319315	0.0125686
cg00946195	0.0125587
cg21151769	0.0125482
cg08817797	0.0125333
cg05842113	0.012527
cg09434586	0.0125167
cg05992638	0.0124819
cg06235512	0.0124619
cg09525751	0.0124608
cg11712199	0.0124572
cg14586472	0.0124518
cg08090440	0.0124332
cg18601557	0.0124273
cg08168847	0.0124172
cg10408430	0.0124057
cg24876527	0.0123811
cg18372633	0.0123803
cg16470407	0.0123801
cg26426898	0.0123783
cg16890428	0.0123763
cg24167422	0.0123728
cg23327200	0.01237
cg10282890	0.012366
cg17276120	0.0123562
cg09517628	0.0123204
cg03899737	0.0123197
cg00544598	0.0123192
cg08158233	0.0123084
cg17682704	0.0123082
cg24415278	0.0122864
cg01705981	0.0122632
cg23872046	0.0122542
cg05145776	0.0122513
cg10202874	0.0121933
cg17016355	0.0121851
cg09306986	0.0121625
cg10764933	0.0121532
cg01825295	0.0121348
cg03258685	0.0121252
cg09626054	0.01208
cg04654830	0.0120738
cg27373805	0.012069
cg21784052	0.0120609
cg03463994	0.012059
cg06226465	0.0120506
cg16893763	0.0120416
cg26150800	0.0120264
cg05321225	0.0120096
cg20686347	0.0119829
cg27417560	0.0119765
cg12940406	0.0119757
cg21292093	0.0119716
cg05023168	0.0119585
cg12467223	0.0119567
cg22649201	0.0119507
cg00826923	0.0119454
cg03500327	0.011943
cg06903579	0.0119415
cg20052227	0.0119357
cg07567533	0.0119355
cg04646411	0.0119325
cg09689296	0.0119305
cg09503975	0.0119297
cg05543317	0.011917
cg24778538	0.0119144
cg07071580	0.0119052
cg12623648	0.0119039
cg04568923	0.0119004
cg02735500	0.011887
cg27194049	0.0118835
cg02506578	0.0118204
cg00673189	0.0118177
cg06578951	0.0118019
cg11378894	0.0118018
cg27292389	0.0117963
cg20864330	0.0117894
cg13775170	0.0117824
cg16361383	0.0117774
cg12451679	0.0117758
cg16626884	0.0117685
cg06428260	0.011767
cg24025119	0.0117655
cg13745946	0.011759
cg22173019	0.011752
cg00884208	0.0117441
cg08726863	0.0117232
cg04016660	0.0117043
cg11425927	0.0116966
cg13708759	0.0116899
cg02101581	0.0116888
cg20139841	0.0116752
ch.15.33220631R	0.0116734
cg20294212	0.0116429
cg26047192	0.0116332
cg15529481	0.0116292
cg24297095	0.0116279
cg07165066	0.0116094
cg26304744	0.0115869
cg06896663	0.0115857
cg11574094	0.0115845
cg01275588	0.0115805
cg19131387	0.0115793
cg05651417	0.0115699
cg02751064	0.0115692
cg05390859	0.0115678
cg00660400	0.011567
cg20365403	0.0115467
cg27002395	0.011545
cg14830045	0.0115289
cg09655370	0.0115263
cg18204040	0.0114975
cg14629410	0.011493
cg27518375	0.0114907
cg12028842	0.0114885
cg09831413	0.0114606
cg05780028	0.0114345
cg24241897	0.0114288
cg26447919	0.0114122
cg23151298	0.0114042
cg26675764	0.0114038
cg11102641	0.0113841
cg11743591	0.0113777
cg26972207	0.0113772
cg25237898	0.0113607
cg25211705	0.011358
cg10286643	0.0113518
cg08931782	0.0113517
cg26900205	0.0113457
cg10925512	0.0113294
cg06974684	0.0113118
cg07242717	0.0113092
cg11110536	0.0112872
cg05658215	0.011283
cg08809979	0.0112736
cg06036859	0.0112678
cg01192140	0.0112395
cg06234979	0.0112221
cg10287545	0.0112152
cg01202124	0.0112132
cg04847273	0.01121
cg11518803	0.0112045
cg09200294	0.0111769
cg17104099	0.0111638
cg19913367	0.0111503
cg13541861	0.0111449
cg08194505	0.0111419
cg03174852	0.0111418
cg23853354	0.0111393
cg05498680	0.0111272
cg10037068	0.0111185
cg24458896	0.0111127
cg05927830	0.0111062
cg09221485	0.0111059
cg09934381	0.0110977
cg23970463	0.0110967
cg18916517	0.0110737
cg07201835	0.0110572
cg13594636	0.0110493
cg12116457	0.0110481
cg21327335	0.0110478
cg00363486	0.0110456
cg25503104	0.0110456
cg04935965	0.0110449
cg27104822	0.0110447
cg25394605	0.0110425
cg08288044	0.0110329
cg18232625	0.0110065
cg06448765	0.0110064
cg18176703	0.0110061
cg16275750	0.0110051
cg01867433	0.011005
cg16264273	0.0110013
cg24488568	0.010993
cg08429023	0.010983
cg09335599	0.0109796
cg19742172	0.0109722
cg15136500	0.010968
cg11207534	0.0109672
cg19755016	0.0109377
cg14594044	0.0109358
cg04080963	0.0109267
cg01835474	0.0109248
cg00080148	0.0109179
cg20070958	0.0109108
cg25764910	0.0109096
cg12823012	0.0108922
cg23274377	0.0108756
cg20526085	0.0108543
cg27549551	0.0108486
cg14730616	0.0108486
cg21220726	0.0108474
cg17043222	0.0108471
cg26633168	0.0108401
cg18869700	0.0108385
cg21864203	0.0108119
cg09812436	0.0108115
cg11178025	0.0108086
cg25006254	0.0107778
cg14210681	0.0107768
cg19887883	0.0107761
cg17200876	0.0107742
cg20277616	0.0107714
cg14751914	0.0107687
cg03401656	0.0107676
cg14225546	0.010754
cg24899558	0.0107442
cg22989064	0.0107286
cg14075048	0.0107275
cg17850538	0.0107261
cg10262931	0.0107233
cg07029201	0.0107216
cg24325389	0.0107162
cg27475152	0.0106946
cg15957291	0.0106926
cg15166739	0.0106826
cg04519918	0.0106758
cg17673691	0.0106738
cg09761088	0.0106708
cg14984160	0.0106572
cg09030848	0.0106511
cg00767010	0.0106415
cg16801686	0.0106303
cg16950941	0.0106116
cg07318309	0.0106032
cg15500067	0.010585
cg08748811	0.0105828
cg24181760	0.0105764
cg00412534	0.0105732
cg23920243	0.0105711
cg06735892	0.0105582
cg26501154	0.0105562
cg01377523	0.0105509
cg07215575	0.0105348
cg08536021	0.0105304
cg14195538	0.0105141
cg24939813	0.0105064
cg24858658	0.010503
cg20644902	0.0105013
cg17557533	0.0104965
cg04268624	0.0104881
cg08496100	0.0104855
cg16896344	0.0104854
cg21210082	0.0104843
cg07224733	0.0104819
cg19284137	0.0104817
cg01067390	0.0104744
cg23203227	0.0104707
cg24302095	0.0104625
cg08737116	0.0104602
cg13837481	0.010452
cg00434885	0.0104451
cg07876903	0.0104416
cg06755955	0.0104398
cg11690040	0.0104391
cg12992806	0.0104339
cg25136435	0.0104247
cg07165167	0.0104186
cg10498361	0.0104173
cg24675414	0.0104068
cg12788467	0.0104038
cg06038470	0.0104025
cg12307557	0.0103994
cg25676786	0.0103929
cg26789283	0.0103902
cg00360866	0.0103899
cg15949730	0.0103827
cg05013783	0.0103813
cg07857181	0.0103808
cg13515605	0.0103728
cg15389461	0.0103583
cg03282313	0.0103568
cg05471509	0.0103551
cg26825650	0.0103522
cg17649532	0.01035
cg08684257	0.0103478
cg10952339	0.0103409
cg00657581	0.0103335
cg07946591	0.0103323
cg18555811	0.0103304
cg09495037	0.0103138
cg04187935	0.0102982
cg06549686	0.0102855
cg03601098	0.0102817
cg00342590	0.0102793
cg05177060	0.0102651
cg16071549	0.0102603
cg22029774	0.0102504
cg10640649	0.0102471
cg13080072	0.0102346
cg15905075	0.0102338
cg07996992	0.0102144
cg01772956	0.010213
cg15615497	0.010208
cg22653602	0.0102019
cg11032534	0.0101989
cg15905329	0.0101935
cg11743795	0.0101813
cg03909529	0.0101744
cg19140602	0.010174
cg01368132	0.0101716
cg14026960	0.0101636
cg24110839	0.0101621
cg16819685	0.0101504
cg03117976	0.0101442
cg11984989	0.0101158
cg13042679	0.010112
cg16654801	0.0101081
cg22854343	0.0100952
cg01890321	0.0100882
cg07893176	0.0100866
cg00839272	0.0100857
cg19192377	0.0100834
cg24605948	0.0100743
cg27339291	0.0100728
cg26743849	0.0100542
cg04943887	0.010054
cg19810676	0.0100529
cg21103316	0.0100518
cg07340145	0.0100377
cg00021413	0.0100358
cg19324950	0.0100342
cg20955022	0.0100251
cg10980495	0.0100207
cg27416173	0.0100188
cg21273098	0.0100127
cg08029392	0.0100025
cg05874882	0.0100008
cg24033559	0.00999844
cg15911557	0.00998851
cg04101267	0.00998533
cg12094965	0.00998327
cg13858863	0.00997862
cg11912170	0.00997801
cg21580998	0.00997746
cg01552187	0.00997593
cg10326379	0.00997498
cg00743170	0.0099724
cg05503019	0.00996659
cg24311952	0.00996445
cg21269806	0.00996359
cg24631716	0.00996041
cg21474880	0.00993487
cg04771413	0.00991425
cg11655730	0.00989483
cg09338965	0.00989271
cg16350115	0.00989164
cg21284119	0.00988805
cg09246520	0.00988692
cg05026102	0.00988073
cg23425079	0.00987361
cg12820330	0.00986907
cg23443804	0.0098662
cg05428706	0.00986414
cg10513992	0.00986261
cg07707380	0.00985084
cg20466204	0.00984408
cg12913319	0.00983831
cg18791779	0.00983629
cg06626791	0.00982987
cg19271099	0.00982982
cg19281957	0.00982506
cg03394122	0.00982493
cg11537607	0.00980431
cg17599582	0.00980141
cg01289480	0.00979327
cg03179719	0.00978832
cg12244647	0.00978565
cg07771289	0.00976798
cg12316366	0.00976388
cg10618380	0.00976315
cg02418134	0.00975778
cg12995352	0.00975604
cg13610108	0.00975129
cg15957483	0.00974956
cg24476153	0.0097391
cg26038044	0.00972789
cg09486367	0.00972389
cg02802634	0.00972142
cg24732339	0.00970352
cg13244432	0.00970318
cg06067352	0.00970167
cg03975950	0.00970145
cg19069463	0.0096937
cg08216368	0.00968844
cg02127650	0.00968495
cg22729726	0.00968143
cg22065751	0.00967603
cg03221778	0.00967263
cg21446445	0.0096676
cg27502982	0.00966489
cg20772292	0.00965796
cg09884225	0.00965101
cg19610905	0.00965004
cg12342890	0.00964344
cg25163334	0.00964063
cg05824818	0.00964046
cg00704819	0.00963702
cg21614211	0.00961647
cg13387994	0.0096138
ch.3.3016567F	0.00961307
cg12848085	0.00961231
cg18504532	0.00961098
cg02650522	0.00960564
cg01797169	0.00959757
cg14399648	0.00957964
cg09123961	0.00957861
cg01085137	0.00957179
cg01653942	0.00956957
cg16636741	0.0095642
cg24002839	0.00956405
cg07018106	0.00955655
cg10800226	0.00955217
cg12228129	0.00955053
cg18232832	0.00954803
cg03253995	0.00953782
cg02558364	0.00953412
cg19029454	0.0095209
cg08146456	0.009517
cg13486430	0.0095102
cg25763760	0.00950223
cg03278114	0.00949991
cg00371926	0.00949597
cg07136338	0.00948314
cg26643617	0.00948208
cg15397551	0.00947087
cg11497372	0.00945897
cg12243582	0.00945826
cg06777274	0.00945602
cg19959647	0.00945559
cg08823435	0.00945245
cg05846471	0.00945211
cg06863115	0.00945153
cg10347799	0.00943959
cg08091778	0.00943913
cg23702235	0.0094367
cg14192401	0.00942718
cg08810881	0.0094268
cg12018865	0.00942647
cg10160654	0.00942625
cg12839136	0.00942436
cg25193603	0.00941917
cg16302816	0.00941861
cg11984107	0.00941809
cg23910233	0.00940481
cg15644938	0.00940132
cg01079407	0.00940031
ch.3.2661134R	0.00939878
cg03808321	0.00939807
cg26052553	0.0093954
cg15555660	0.0093902
cg14229702	0.00938544
cg10954654	0.00938409
cg10645943	0.0093758
cg16148403	0.00937162
cg10590134	0.00936798
cg08695228	0.00936722
cg24733475	0.00935993
cg04755431	0.00935557
cg20386313	0.0093555
cg02151358	0.00935289
cg21597760	0.00934243
cg10502590	0.00933776
cg15197300	0.0093349
cg16518729	0.00933323
cg07693657	0.00932209
cg10508793	0.00932052
cg17518121	0.00931682
cg15095728	0.00931191
cg00471443	0.00930968
cg06739805	0.00930795
cg09879727	0.00930175
cg17249543	0.00930106
cg03996933	0.00929972
cg06900650	0.00929422
cg26385222	0.00929359
cg24156658	0.00928967
cg10236687	0.00928715
cg19244520	0.00927839
cg04241627	0.00927549
cg00183684	0.00927093
cg05226322	0.00926037
cg14671453	0.00925778
cg06456315	0.00925443
cg14908245	0.00925292
cg13861294	0.00925138
cg13660086	0.00925
cg10909506	0.00924871
cg11408771	0.00924496
cg17895286	0.00924461
cg00817100	0.00924438
cg21335583	0.00924432
cg22993660	0.00924127
cg26516362	0.00923915
cg01463562	0.00923278
cg24527785	0.00922782
cg19402470	0.00922522
cg25232769	0.00922413
cg09449490	0.00922166
cg16215071	0.00920819
cg24830664	0.00920314
cg19106237	0.00919922
cg20751012	0.00919774
cg10514093	0.00919094
cg10080356	0.0091863
cg03366439	0.00918625
cg19786441	0.00918582
cg04127825	0.00918576
cg19084589	0.00918508
cg01238073	0.00917485
cg23812538	0.00917372
cg09628216	0.00916232
cg18803104	0.00915906
cg23062994	0.00915623
cg00291442	0.00915595
cg03306976	0.00914971
cg18451144	0.00914814
cg24271863	0.00914261
cg05028412	0.00914235
cg12653327	0.00914208
cg06155356	0.00914015
cg25729807	0.00913742
cg14956331	0.00913575
cg23328922	0.00913278
cg27027206	0.00912927
cg22802194	0.00912823
cg03891929	0.00912562
cg04218418	0.00912216
cg09368476	0.00912105
cg23794135	0.00911789
cg21522539	0.00911754
cg22315684	0.00911431
cg13175852	0.00911292
cg21952119	0.00911225
cg01896517	0.00911033
cg16453224	0.00910803
cg02568123	0.0091054
cg16600909	0.00910511
cg08094349	0.00910382
cg27293439	0.00910236
cg15482420	0.00909745
cg02245743	0.00909621
cg00254888	0.00909416
cg12995162	0.00909395
cg09003991	0.00909376
cg04004882	0.00909141
cg25794830	0.00908787
cg18499363	0.00908626
cg24370203	0.00908268
cg19039784	0.00907556
cg03054153	0.00907277
cg22644163	0.00907099
cg19723412	0.00906571
cg16638237	0.00906218
cg11236850	0.00906046
cg23723105	0.00905795
cg04519789	0.00905527
cg11361954	0.009049
cg04897790	0.0090482
cg18385570	0.00904147
cg13036223	0.00903805
cg26593228	0.00903766
cg12510560	0.00903746
cg05283544	0.0090345
cg25725890	0.00903271
cg09890892	0.00903223
cg20836666	0.00902941
cg08633249	0.00902903
cg01472538	0.00901802
cg00827382	0.00901745
cg17887537	0.00901331
cg19029301	0.0090121
cg27222947	0.00901103
cg08064720	0.00901026
cg04922772	0.00899591
cg04600961	0.00899335
cg16944159	0.00899105
cg14897833	0.00899017
cg19214331	0.00898727
cg04300149	0.00898556
cg03063057	0.00898278
cg19027598	0.00898059
cg18644147	0.00897879
cg14116162	0.00897694
cg21337826	0.00897331
cg04329172	0.00897233
cg15561305	0.00897077
cg04011139	0.00897076
cg11191979	0.00896934
cg24191847	0.00896734
cg17330963	0.00896732
cg15747884	0.00896092
cg02258230	0.00895913
cg18032533	0.00895321
cg03660788	0.00895228
cg21770026	0.00894554
cg08876460	0.00894205
cg03431555	0.00893206
cg18660842	0.0089302
cg03661616	0.00892967
cg17288879	0.0089296
cg17471916	0.00892201
cg04095112	0.00891843
cg14155637	0.00891812
cg13664579	0.00891354
cg16728539	0.00890882
cg04840127	0.0089036
cg13791827	0.00890102
cg24222546	0.00890091
cg04326765	0.00889751
cg17853006	0.0088904
cg13558463	0.00888843
cg17367884	0.00888202
cg25099291	0.00888019
cg08830117	0.0088744
cg10280299	0.00886929
cg05767411	0.00886053
cg10177753	0.00885974
cg01565949	0.00885778
cg04665423	0.00885433
cg11839540	0.00885178
cg24548108	0.00884321
cg21785496	0.00884205
cg07498919	0.0088336
cg25381754	0.00883242
cg25518571	0.00883152
cg10758686	0.00883109
cg08620154	0.00883108
cg08279217	0.00882991
cg02223005	0.00882918
cg00190338	0.008827
cg18234011	0.00882597
cg14990605	0.00881943
cg01982493	0.00881573
cg00187126	0.00881459
cg10831479	0.00880145
cg26478036	0.00879729
cg11401957	0.00879158
cg02921642	0.00879027
cg03833511	0.00878314
cg11373869	0.00878168
ch.7.1147807F	0.00877311
cg06393084	0.00876555
cg12121052	0.00875993
cg18648063	0.00875981
cg07885778	0.00875829
ch.2.12395676F	0.00875353
cg26286408	0.00875235
cg17795164	0.00875094
cg18366449	0.00875008
cg20665434	0.00874708
cg25513073	0.00874643
cg27288595	0.00874623
cg11785044	0.0087433
cg16162750	0.00874073
cg07025678	0.0087387
cg14347094	0.00873832
cg08439439	0.00873777
cg20568219	0.00872804
cg20921688	0.0087267
cg21641087	0.008725
cg20413433	0.00872321
cg18288666	0.00872244
cg24088764	0.00872055
cg27468670	0.00871355
cg16231240	0.00870838
cg21251220	0.0087044
cg21875396	0.00870143
cg25358076	0.00870123
cg03580236	0.00869999
cg11715623	0.00869837
cg14527610	0.00869821
cg24839913	0.00869671
cg05580784	0.00869594
cg05677257	0.00869371
cg13851706	0.00869323
cg26191647	0.00869317
cg00764794	0.00869313
cg06069968	0.00868655
cg13849351	0.00868635
cg02250044	0.00868267
cg17286790	0.00867649
cg20813491	0.00867466
cg05974232	0.00867373
cg22821324	0.00866771
cg03110509	0.00866571
cg13541247	0.00866569
cg21814602	0.0086651
cg04131952	0.00866313
cg24400588	0.00865308
cg13300319	0.00865256
cg01426917	0.00865215
cg24577131	0.00865138
cg07814712	0.00864915
cg02452146	0.00864756
cg22124483	0.00864657
cg17191006	0.00864633
cg10277631	0.00864354
cg03278675	0.00864086
cg22633427	0.00863735
cg01978704	0.00863221
cg11355225	0.00862857
cg16430726	0.00862687
cg13815615	0.00862298
cg04987855	0.00862007
cg22711111	0.00861934
cg10914555	0.00861847
cg07613178	0.00861749
cg16632140	0.00861614
cg15331039	0.00861595
cg00810818	0.00861476
cg05003157	0.00861095
cg20862708	0.00860826
cg05380741	0.00860471
cg22998588	0.00860135
cg13575271	0.00860103
cg12961656	0.00859738
cg10478460	0.00859652
cg16068808	0.00859506
cg06255524	0.008593
cg06299997	0.00858904
cg17693826	0.00858855
cg13820589	0.008588
cg16212453	0.00858571
cg00009196	0.00857791
cg08998375	0.00857282
cg01893681	0.00857242
cg22591465	0.00856999
cg17618137	0.00856448
cg24979039	0.00856441
cg21823267	0.00856161
cg18934103	0.00856148
cg11827595	0.00855822
cg13246426	0.00855786
cg15082473	0.00855446
cg13847113	0.00855393
cg25073089	0.00855361
cg16250754	0.00854847
cg22974396	0.00854578
cg02956255	0.0085427
cg12486124	0.00854213
cg02348151	0.00854209
cg19593401	0.00853969
cg10624784	0.00853901
cg17591816	0.00853826
cg03513011	0.00853465
cg18682080	0.00853278
cg15686997	0.00853171
cg26676401	0.00853144
cg12304215	0.00853143
cg27319151	0.00851194
cg15495507	0.00850505
cg17527178	0.00849905
cg11758132	0.00849869
cg02019088	0.00849335
cg09111484	0.00849226
cg25510120	0.00849209
cg00449767	0.00848849
cg11475331	0.00848798
cg06365984	0.00848611
cg15331208	0.00848289
cg09994878	0.0084788
cg23065732	0.00847614
cg05392169	0.00845982
cg17800960	0.00845974
cg23135273	0.00845794
cg17516727	0.00845786
cg07848706	0.00845198
cg04671518	0.00844095
cg02476566	0.00843415
cg22841864	0.0084293
cg01154193	0.00842914
cg04012817	0.00842716
cg07535320	0.00842356
cg01229519	0.00841529
cg03168008	0.00841483
cg10957200	0.00841108
cg12778183	0.00840945
cg13937996	0.00840876
cg02098482	0.00840715
cg09293534	0.00840534
cg04440242	0.00840508
cg25837803	0.0083987
ch.18.1233013F	0.00839703
cg15938989	0.00839347
cg15881944	0.00839322
cg24053642	0.00839256
cg09809623	0.00839248
cg14451771	0.00839229
cg07330630	0.00838912
cg13732465	0.00838832
cg01678781	0.00838763
cg04242078	0.0083873
cg01593969	0.0083869
cg12332526	0.00837999
cg16117028	0.00837794
cg12714594	0.00837525
cg19721611	0.008373
cg07325001	0.00836709
cg15879426	0.00836448
cg05928342	0.00835495
cg07721901	0.00835286
cg12834306	0.00834912
cg21482621	0.00834662
cg21164545	0.00834636
cg01178795	0.00834578
cg05802204	0.00834156
cg04534404	0.0083415
cg04438880	0.00834135
cg13347874	0.0083406
cg07189550	0.00833566
cg11298524	0.00833377
cg16065784	0.00833117
cg14782859	0.00832384
cg24783642	0.00832023
cg25236894	0.00831841
cg14886010	0.0083129
cg21253567	0.0083118
cg03192480	0.00830897
cg05872643	0.00830804
cg19244091	0.00830712
cg05723953	0.00830123
cg18258620	0.00829383
cg07494300	0.00829289
cg20656621	0.00829179
cg12781888	0.00829073
cg00914787	0.00828714
cg14103306	0.0082866
cg21540736	0.00828323
cg12663303	0.00828265
cg05704196	0.0082717
cg25857062	0.00826902
cg07066474	0.00826697
cg09722979	0.00826352
cg24117957	0.00825659
cg26502197	0.00825604
cg09748973	0.00825204
cg13785018	0.00825068
cg21808126	0.00824957
cg08717258	0.0082476
cg13974394	0.00824312
cg10164705	0.00824232
cg00046625	0.00824217
cg05852477	0.00823793
cg16690859	0.00823715
cg00534163	0.00823448
cg24995503	0.00823154
cg11246649	0.00823103
cg00566855	0.00822526
cg15181676	0.00822432
cg00284420	0.00822412
cg25240944	0.00822365
cg08685426	0.00822316
cg09235539	0.0082182
cg16191204	0.00821377
cg15657306	0.00821223
cg04370758	0.00820616
cg18396714	0.00820293
cg10475458	0.00820064
cg14486033	0.00819926
cg11121337	0.00819678
cg01799359	0.0081933
cg06754368	0.00818996
cg10002440	0.00818667
cg04102912	0.0081815
cg21872391	0.00817892
cg00308618	0.00817307
cg04697422	0.00817249
cg26114907	0.00817151
cg01081883	0.00817066
cg17569204	0.00817041
cg23588161	0.00816838
cg03086022	0.00816673
cg25901651	0.00816667
cg17454942	0.00816341
cg25405821	0.00815676
cg15945290	0.00815641
cg10510408	0.00815622
cg17422500	0.00815606
cg23885367	0.00814768
cg26190686	0.00814642
cg03438515	0.00814187
cg20364594	0.00813807
cg11473189	0.00813405
cg13836638	0.00813026
cg17607298	0.00812831
cg04781820	0.00812722
cg12461287	0.0081257
cg08484944	0.00812455
cg13768445	0.00812426
cg04306489	0.00812039
cg04025978	0.00811814
cg26523924	0.00811383
cg02286665	0.00811224
cg23835646	0.00811221
cg02908566	0.00811067
cg26708970	0.00810855
cg22715021	0.00810825
cg22321093	0.00810557
cg16692561	0.00810079
cg00405825	0.00809666
cg22478072	0.00809639
cg14377176	0.00809481
cg22168709	0.00809308
cg26225893	0.00809014
cg01917360	0.00808673
cg20583990	0.00808449
cg25175347	0.00808373
cg19257562	0.00807229
cg18456761	0.00807044
cg04318196	0.00806322
cg18367020	0.00805588
cg22520231	0.00805578
cg10271981	0.00805306
cg06919644	0.00805256
cg13461309	0.0080516
cg09868882	0.00805024
cg24219098	0.0080489
cg25484698	0.00804776
cg21515620	0.00804612
cg04798158	0.00804229
cg06251571	0.00804129
cg21250100	0.00803622
cg26547928	0.00803469
cg05778367	0.00803328
cg16714752	0.00802741
cg08322528	0.00802453
cg00538185	0.00802452
cg24348573	0.00802291
cg10051498	0.00802078
cg21465517	0.0080178
cg06452064	0.00801669
cg24239148	0.00801612
cg26559511	0.00801125
cg02614217	0.00801005
cg07805146	0.00800994
cg24387367	0.00800365
cg14204376	0.00800365
cg11804517	0.00799902
cg21039221	0.00799754
cg05683586	0.00799509
cg10354907	0.00799214
cg07417149	0.00799179
cg14828546	0.00799023
cg03707464	0.00798979
cg14938514	0.00798587
cg25373484	0.00798575
cg03469805	0.00798452
cg09740414	0.00798328
cg00622597	0.00798306
cg25391820	0.0079816
cg26104206	0.00798052
cg06683078	0.00797173
cg09255694	0.00797055
cg16003583	0.00796861
cg01536712	0.00796406
cg02940381	0.0079637
cg24930797	0.00795901
cg11144239	0.0079588
cg26342141	0.00795684
cg10270719	0.00795683
cg11944359	0.00795224
cg21741010	0.00795053
cg01534506	0.00794961
cg20644253	0.00794592
cg02522485	0.00794587
cg03057083	0.00793891
cg15537269	0.00793615
cg14331148	0.00793287
cg26644442	0.00792541
cg24557281	0.00792301
cg26976108	0.00792251
cg23968893	0.00791587
cg24693551	0.00791517
cg19473056	0.0079104
cg03929569	0.00790852
cg17194350	0.00790826
cg04109359	0.00790719
cg11326640	0.00790718
cg16910101	0.00790594
cg04198187	0.00790551
cg12906713	0.00789515
cg26127778	0.00789358
cg21140897	0.00789337
cg16651606	0.0078922
cg21606329	0.00789093
cg03076871	0.00788989
cg27467114	0.00788727
cg12119951	0.00788566
cg11819120	0.00788528
cg16382969	0.0078839
cg15028756	0.00788143
cg14707898	0.00787952
cg24444691	0.00787897
cg05838751	0.00787452
cg24394726	0.00787212
cg20728685	0.00786939
cg06958563	0.00786911
cg10571845	0.00786395
cg13606434	0.00786229
cg03746551	0.0078622
cg13183282	0.00786184
cg21136835	0.00786104
cg19681188	0.00785991
cg23702610	0.00785906
cg17122997	0.00785807
cg05381423	0.00785157
cg01885255	0.0078405
cg23046638	0.00783885
cg20018344	0.0078369
cg24804666	0.00783591
cg12190404	0.00783551
cg05065816	0.0078341
cg17677814	0.00782974
cg19931797	0.00782843
cg02548970	0.0078226
cg12936238	0.00782255
cg02737462	0.00782122
cg17136850	0.00782031
cg01949684	0.00781948
cg02602700	0.00781804
cg14098795	0.00781787
cg26537416	0.00781505
cg10463553	0.00781396
cg01431576	0.00781374
cg06759780	0.00781364
cg00086670	0.00781127
cg16370483	0.00781107
cg19806483	0.00780777
cg07383130	0.00780389
cg23839081	0.00780372
cg14605835	0.00780347
cg08147938	0.00780347
cg10988894	0.0078016
cg04887321	0.00780153
cg07830167	0.00780112
cg01217121	0.00780085
cg15261897	0.00779618
cg12902410	0.00778308
cg15846482	0.00777803
cg07393754	0.00777566
cg25901000	0.00777483
cg05160409	0.00776811
cg05317931	0.00776806
cg00430138	0.00776446
cg15213050	0.00776117
cg25343576	0.00775938
cg07666098	0.00775644
cg23502162	0.0077543
cg26862563	0.00775362
cg27140982	0.00774804
cg24729879	0.00774759
cg07569018	0.00774561
cg03321171	0.00773703
cg14469574	0.00773161
cg12068069	0.00772772
cg00902810	0.00772646
cg20101237	0.00772538
cg26442607	0.00772415
cg20861881	0.00772303
cg06420554	0.00772266
cg10896469	0.00772083
cg17918266	0.00771878
cg00603371	0.00771863
cg17665821	0.00771682
cg14484145	0.00771403
cg08142478	0.00771345
cg09221382	0.00771033
cg03231735	0.00770903
cg23445482	0.00770732
cg02942718	0.00770328
cg04197632	0.0077029
cg04707348	0.00769902
cg25731305	0.00769422
cg18416503	0.00769369
cg25697032	0.00769218
cg11116440	0.00769088
cg10503992	0.00768778
cg09321566	0.00768471
cg04008905	0.00768302
cg17116402	0.00768014
cg09012001	0.00767995
cg15864387	0.0076754
cg13126051	0.00767335
cg02152606	0.00767127
cg09404380	0.00766842
cg10477385	0.00766393
cg19969778	0.00766234
cg08146483	0.00766072
cg21359538	0.00765882
cg25939853	0.00765758
cg22619784	0.00765635
cg23432276	0.00765614
cg24651966	0.00764849
cg19083766	0.00764633
cg24340911	0.00764539
cg00678712	0.00764469
cg25156688	0.00764047
cg13510050	0.00763474
cg16266918	0.00763107
cg07262012	0.00763013
cg14032734	0.00762835
cg24855744	0.00762536
cg15943335	0.00762452
cg21366673	0.00762439
cg07835199	0.00762379
cg15376640	0.00761888
cg09769084	0.00761456
cg15406387	0.00761454
cg23046918	0.00761319
cg07474494	0.00761289
cg20870064	0.00761026
cg19505862	0.00760671
cg27592116	0.00760586
cg24324270	0.00760509
cg04329349	0.00760268
cg24551579	0.00760163
cg15302530	0.00760133
cg13616262	0.0075995
cg22326417	0.00759802
cg12416637	0.00759277
cg05498379	0.00759048
cg24940096	0.00758995
cg12339905	0.00758941
cg13384513	0.00758715
cg06287951	0.00758627
cg13803951	0.00758528
cg10155628	0.00758427
cg14603352	0.00758284
cg22278827	0.0075785
cg17623299	0.00757801
cg16713914	0.00757675
cg10872106	0.00757546
cg24622104	0.00757534
cg17265961	0.00757528
cg19710950	0.0075737
cg18916626	0.00757243
cg02648101	0.00757134
cg03088458	0.0075704
cg05707704	0.0075676
cg06627361	0.00756243
cg25002834	0.00755823
cg13053702	0.00755455
cg22433641	0.00755384
cg08608947	0.00755155
cg02726615	0.00755097
cg08218734	0.00755061
cg06233135	0.00755037
cg08122528	0.00754951
cg13251533	0.00754922
cg05118125	0.00754879
cg20446929	0.00754837
cg19500311	0.00754664
cg11815105	0.00754543
cg20016569	0.0075438
cg23768529	0.00754126
cg09867705	0.00754121
cg18730194	0.00753044
cg19378149	0.00752963
cg14837571	0.00752867
cg25263238	0.00752663
cg04465928	0.00752268
cg11022985	0.00751801
cg16755026	0.00751536
cg18551658	0.00751505
cg04521027	0.00751343
cg01715686	0.00751246
cg07310803	0.00751209
cg03929442	0.00750485
cg08826925	0.00750312
cg01548199	0.00750272
cg14471784	0.00750233
cg27501641	0.00750111
cg00109164	0.00749677
cg13580526	0.00749637
cg19996654	0.00749534
cg11646018	0.00749243
cg19916323	0.00749139
cg04766076	0.00748625
cg07701018	0.00748407
cg11389764	0.00748213
cg22277271	0.0074805
cg06242879	0.00748002
cg01444242	0.00747962
cg14091425	0.00747685
cg12994632	0.00747556
cg22841635	0.00747495
cg06609463	0.00747134
cg09477453	0.00746836
cg08495858	0.00746487
cg03764506	0.00746331
cg11260709	0.00746181
cg03970351	0.00745893
cg21022364	0.00745816
cg19230715	0.00745809
cg18768098	0.00745179
cg21721973	0.00745104
cg20977312	0.00744813
cg12726190	0.00744532
cg03469079	0.00744427
cg03882303	0.00744205
cg01542486	0.00744093
cg05407714	0.00743993
cg10769294	0.00743928
cg15928534	0.00743867
cg21785978	0.00743798
cg18381420	0.00743782
cg01573712	0.00743777
cg01329005	0.00743416
cg12461971	0.00743283
cg24506279	0.00743277
cg03069507	0.00742774
cg02026447	0.00742658
cg17307107	0.00742332
cg01502396	0.00742202
cg02798157	0.00742075
cg02082093	0.00741686
cg26656113	0.00741428
cg03833799	0.00741398
cg14518907	0.00741203
cg12425407	0.00740883
cg14885204	0.00740806
cg17827072	0.00740403
cg06155771	0.00739842
cg20030555	0.00739812
cg07962593	0.00739724
cg15792252	0.00739712
cg09755809	0.00739366
cg18322569	0.0073928
cg11558534	0.00739233
cg01730032	0.00739189
cg06274159	0.00739174
cg15155865	0.00738639
cg15937073	0.0073844
cg18618211	0.0073816
cg14035506	0.00738018
cg13767447	0.007379
cg25477542	0.00737885
cg20567721	0.00737523
cg01855371	0.00737497
cg23060810	0.0073687
cg01436033	0.00736663
cg11888447	0.00736618
cg07690219	0.0073656
cg21151844	0.00736547
cg11408477	0.00736351
cg12041459	0.00736347
cg12064039	0.00736276
cg00912946	0.00736211
cg15343777	0.00735991
cg21196747	0.00735965
cg19310653	0.00735707
cg01451541	0.00735311
cg14624795	0.00735291
cg14285012	0.00735198
cg22478880	0.00735077
cg05337391	0.00734788
cg10319474	0.00734567
cg05463888	0.00734555
cg08043233	0.00734421
cg24076176	0.00734211
cg09375914	0.00733797
cg04939326	0.00733568
cg03117600	0.00733293
cg12665508	0.00733234
cg16077991	0.00733048
cg13417824	0.00732923
cg05777069	0.00732877
cg15185244	0.00732582
cg24259615	0.00732386
cg01649307	0.00731932
cg00598261	0.00731652
cg02550218	0.00731385
cg07635586	0.00731259
cg02757028	0.00730928
cg23372306	0.00730137
cg07084721	0.00729815
cg26724455	0.00729784
cg21534423	0.00729453
cg20808711	0.00729248
cg18644675	0.00728948
cg10586087	0.00728928
cg04205193	0.00728896
cg10673431	0.00728784
cg22851157	0.00728702
cg21129006	0.00728405
cg03477775	0.00728388
cg13036107	0.00727947
cg09612552	0.00727774
cg02735620	0.00727742
cg23738054	0.00727692
cg24215263	0.00727605
cg03842067	0.00727573
cg06734730	0.00727555
cg06443772	0.00727515
cg08503364	0.00727459
cg22988346	0.00727306
cg09122223	0.0072723
cg09021471	0.00727139
cg18954371	0.00726915
cg12495954	0.00726906
cg09946714	0.00726882
cg06362451	0.00726484
cg10788735	0.00726421
cg02889647	0.0072629
cg26516006	0.00726263
cg24682412	0.00726249
cg25224094	0.00725752
cg18474038	0.0072529
cg00130528	0.00725025
cg16756827	0.00724946
cg11101514	0.00724924
cg18473234	0.00724904
cg24304268	0.00724631
cg09395368	0.00724151
cg10271794	0.00723543
cg12146012	0.00723377
cg26946114	0.00723362
cg16360420	0.00723347
cg02554315	0.00723157
cg20643012	0.0072306
cg07740985	0.00722727
cg01085533	0.00722676
cg25541936	0.00722623
cg14643497	0.00722537
cg00218792	0.00722405
cg18702499	0.00722391
cg26786723	0.00722361
cg20812117	0.00721962
cg21182896	0.00721794
cg06939404	0.00721538
cg25769935	0.00721449
cg20070464	0.00720841
cg13698168	0.00720814
cg21385047	0.00720649
cg03876622	0.00720458
cg23222717	0.00720359
cg01222190	0.00719834
cg13767135	0.00719722
cg11164065	0.00719638
cg09314897	0.00719551
cg21631493	0.0071922
cg00153662	0.00718968
cg22288315	0.00718935
cg00951284	0.00718905
cg17640744	0.00718871
cg26011633	0.00718834
cg00224650	0.00718784
cg09288894	0.00718709
cg03634227	0.00718573
cg19756789	0.00718396
cg02693096	0.00718254
cg03051851	0.00718215
cg10817681	0.00718125
cg03234405	0.00717822
cg02639808	0.00717086
cg01666244	0.00717015
cg01606867	0.00716967
cg02818265	0.00716671
cg12031286	0.00716617
cg24599943	0.00716615
cg08806348	0.00716372
cg04587084	0.00716334
cg23623569	0.00715862
cg27419138	0.00715686
cg05761898	0.00715411
cg17498296	0.00715374
cg07837881	0.00715264
cg07909292	0.00714785
cg15445332	0.00714695
cg11800137	0.0071444
cg04170530	0.00714394
cg16830075	0.00713637
cg14650175	0.00713164
cg24622007	0.00713002
cg15047297	0.00712985
cg18369908	0.00712881
cg13135456	0.00712847
cg18672759	0.00712818
cg17279912	0.00712717
cg18803306	0.007127
cg13513349	0.0071236
cg17437245	0.00712346
cg25008182	0.00712339
cg07725527	0.00712237
cg05895342	0.00712128
cg22114896	0.00711932
cg21110052	0.00711881
cg10960905	0.00711796
cg17072268	0.00711598
cg25221653	0.00711549
cg24320966	0.00711256
cg16630439	0.0071124
cg24775313	0.00710955
cg13194709	0.00710731
cg07499241	0.0071062
cg03554264	0.00710353
cg14650228	0.00710331
cg23313725	0.00710291
cg23568324	0.00710168
cg16409838	0.0071005
cg19932974	0.00709895
cg08279862	0.00709789
cg06703054	0.00709603
cg05514853	0.00709287
cg00343022	0.00709204
cg09638559	0.00708881
cg15339058	0.00708737
cg25951608	0.00708731
cg18350792	0.0070873
cg07023632	0.00708654
ch.2.1497140R	0.00708305
cg18635896	0.0070825
cg27525433	0.00707545
cg05893876	0.00707527
cg10893268	0.00707492
cg06287003	0.00707447
cg08150964	0.00707325
cg14320054	0.00706966
cg10103246	0.00706908
cg09719552	0.00706579
cg20256567	0.00706491
cg20109709	0.00706473
cg02412100	0.00706445
cg14622915	0.0070642
cg18371408	0.00706365
cg20735365	0.00706205
cg00096260	0.00705591
cg11358549	0.00705572
cg01098479	0.00705559
cg12970757	0.00705522
cg12300123	0.00705511
cg10378795	0.00704998
cg00570881	0.00704968
cg04587169	0.00704934
cg08466256	0.00704871
cg27457284	0.00704765
cg13813258	0.00704655
cg25120325	0.00704323
cg02750065	0.00704184
cg10822593	0.00703954
cg21334513	0.00703821
cg02169113	0.0070378
cg09266287	0.00703754
cg03791486	0.007036
cg05635114	0.00703592
cg10509692	0.00703564
cg22011809	0.00703438
cg00411784	0.0070325
cg14361551	0.00703197
cg08576959	0.00703068
cg06620837	0.00702871
cg03618211	0.00702583
cg24027587	0.00702416
cg26466921	0.00702173
cg06377222	0.00701758
cg00136054	0.00701341
cg20995753	0.00700938
cg16798428	0.00700799
cg15267545	0.00700738
cg26812704	0.00700649
cg00539166	0.00700631
cg27510497	0.00700273
cg07040338	0.00700201
cg10625737	0.00700191
cg00033806	0.00700171
cg18075454	0.0069997
cg11869721	0.00699868
cg16243337	0.00699489
cg13677149	0.00699185
cg23654927	0.00699043
cg00472766	0.00698976
cg18550847	0.0069881
cg02624565	0.00698792
cg05246775	0.00698587
cg26558663	0.00698585
ch.7.53629068R	0.00698489
cg10864924	0.0069816
cg06197024	0.00697786
cg12536383	0.00697683
cg26907087	0.00697204
cg13068010	0.00697165
cg06283292	0.0069705
cg21930227	0.00697013
cg22111536	0.00696795
cg03720838	0.00696638
cg00317012	0.00696289
cg18296495	0.00696251
cg02679955	0.00695686
cg24935556	0.00695362
cg08074858	0.00695176
cg17605225	0.00695141
cg20779944	0.00695068
cg08322194	0.00694678
cg25169790	0.00694642
cg08925899	0.00694536
cg03926983	0.0069406
cg11623503	0.00693953
cg09895458	0.00693936
cg23438598	0.0069393
cg03670422	0.00693717
cg07370274	0.00693402
cg09226801	0.00693153
cg13692446	0.00692419
cg03083173	0.00692233
cg26275419	0.00692152
cg23246961	0.00692083
cg14594743	0.0069207
cg12923936	0.00691853
cg22407536	0.00691846
cg03284640	0.00691821
cg26216149	0.00691448
cg12616880	0.00691357
cg13451236	0.00690996
cg19603847	0.00690956
cg05878887	0.00690945
cg05337743	0.00690942
cg21456174	0.00690847
cg12385875	0.00690723
cg00255921	0.00690652
cg06651522	0.00690584
cg22749642	0.00690493
cg23930856	0.00690397
ch.6.2380480F	0.00690367
cg24624696	0.00690253
cg26781821	0.00689793
cg15783470	0.0068956
cg06595275	0.00689423
cg07296661	0.00689175
cg05912020	0.00689062
cg23683058	0.00689037
cg02538753	0.00688803
cg10789295	0.00688688
cg02150936	0.0068839
cg14999529	0.00688359
cg14331290	0.00688342
cg16200459	0.00688272
cg07388216	0.00687808
cg10872457	0.00687311
cg21972156	0.00686881
cg01363915	0.00686804
cg12658751	0.00686666
cg22442732	0.00686451
cg21080246	0.00686102
cg10784298	0.00685918
cg18415687	0.00685508
cg17473896	0.0068541
cg03200650	0.00685369
cg24169711	0.00685324
cg12242258	0.0068522
cg25285053	0.00685095
ch.12.66001376R	0.00684534
cg17330176	0.00684465
cg11398467	0.00684155
cg08868736	0.00684121
cg23279496	0.00684061
cg01901624	0.00684018
cg26627327	0.00683865
cg23665668	0.00683677
cg03315407	0.00683601
cg06102690	0.0068347
cg01653741	0.00683444
cg05176716	0.00683328
cg23715237	0.00683285
cg16070387	0.00683145
cg00679792	0.00683071
cg04583430	0.00682563
cg02218260	0.00682189
cg13279718	0.00681685
cg11518509	0.00681671
cg22297750	0.00681609
cg22088417	0.00681309
cg16917713	0.00681016
cg27238655	0.00680987
cg25381091	0.00680909
cg14296480	0.00680839
cg10714075	0.00680829
cg02549859	0.00680552
cg17151490	0.00680122
cg21893737	0.00679936
cg01405445	0.00679924
cg16283335	0.00679867
cg15853729	0.0067972
cg13275152	0.00679602
cg14536921	0.00679355
cg06282446	0.00679152
cg17655494	0.0067907
cg07545714	0.00679003
cg22681068	0.00678932
cg13254809	0.00678871
cg12780453	0.00678692
cg12200215	0.00678653
cg25827081	0.00678632
cg20817899	0.00678595
cg23572459	0.00678503
cg12050518	0.00678224
cg27629023	0.00678009
cg01180513	0.00677937
cg01950536	0.00677681
cg04784315	0.0067759
cg07648933	0.00677568
cg14634534	0.00677554
cg06447354	0.00677354
cg24881558	0.00677289
cg17805581	0.00676891
cg17071409	0.00675988
cg19616309	0.00675965
cg03636152	0.00675726
cg09345555	0.0067533
cg18372632	0.00675267
cg27351274	0.00675179
cg25619837	0.0067511
cg17740289	0.00674844
cg09001701	0.00674665
cg26865274	0.00674648
cg17914364	0.0067415
cg25656514	0.00673337
cg24147818	0.00673134
cg09977284	0.00672498
cg24748774	0.00672482
cg04074481	0.00672422
cg17177536	0.0067235
cg11182322	0.00672237
cg01521913	0.0067209
cg22786115	0.00671799
cg26624859	0.00671782
cg08663027	0.00671781
cg10613318	0.00671667
cg06741112	0.00671617
cg12056014	0.00671556
cg23570588	0.00671539
cg19231704	0.00671514
cg26970354	0.00671311
cg00791404	0.00671001
cg11337160	0.00670814
cg15753644	0.00670597
cg22410435	0.00670491
cg01999914	0.0067046
cg03324578	0.00670386
[truncated: 783,987+ more rows]
