# Supplementary material for: Detecting the Multiomics Signatures of Factor-Specific Inflammatory Effects on Airway Smooth Muscles
Source: Front Genet. 2021 Jan 13;11:599970. doi: 10.3389/fgene.2020.599970 (PMC7838645; doi:10.3389/fgene.2020.599970)
Supplement: Supplementary Table 2 — Performance of IFS with RF, SVM, kNN, and RIPPER under different numbers of features for methylation data. [file Table_2.XLSX]

## Sheet: kNN
Number of features	Control	IL-13	IL-17	IL-13 and IL-17	ACC	MCC
1	0.40625	0.34375	0.4375	0.28125	0.367188	0.156368
2	0.25	0.3125	0.40625	0.34375	0.328125	0.104373
3	0.265625	0.21875	0.359375	0.28125	0.28125	0.041729
4	0.390625	0.34375	0.515625	0.296875	0.386719	0.182392
5	0.359375	0.359375	0.3125	0.28125	0.328125	0.10422
6	0.390625	0.296875	0.390625	0.296875	0.34375	0.125094
7	0.34375	0.296875	0.421875	0.328125	0.347656	0.130498
8	0.28125	0.3125	0.375	0.296875	0.316406	0.088753
9	0.234375	0.296875	0.359375	0.34375	0.308594	0.078292
10	0.21875	0.296875	0.390625	0.25	0.289062	0.052199
11	0.1875	0.234375	0.359375	0.265625	0.261719	0.015656
12	0.234375	0.3125	0.390625	0.296875	0.308594	0.078347
13	0.21875	0.3125	0.390625	0.34375	0.316406	0.088855
14	0.25	0.3125	0.3125	0.390625	0.316406	0.089082
15	0.28125	0.265625	0.359375	0.375	0.320312	0.09445
16	0.328125	0.28125	0.375	0.359375	0.335938	0.114923
17	0.328125	0.234375	0.375	0.3125	0.3125	0.083601
18	0.359375	0.265625	0.40625	0.265625	0.324219	0.099431
19	0.34375	0.28125	0.40625	0.25	0.320312	0.094161
20	0.328125	0.3125	0.390625	0.265625	0.324219	0.099355
21	0.28125	0.265625	0.28125	0.234375	0.265625	0.020892
22	0.375	0.28125	0.234375	0.328125	0.304688	0.073425
23	0.40625	0.3125	0.25	0.359375	0.332031	0.109938
24	0.4375	0.296875	0.28125	0.34375	0.339844	0.120786
25	0.34375	0.25	0.328125	0.34375	0.316406	0.089417
26	0.234375	0.265625	0.328125	0.296875	0.28125	0.041847
27	0.203125	0.296875	0.34375	0.28125	0.28125	0.041766
28	0.21875	0.328125	0.359375	0.265625	0.292969	0.057391
29	0.203125	0.296875	0.328125	0.25	0.269531	0.026106
30	0.25	0.296875	0.328125	0.296875	0.292969	0.057646
31	0.328125	0.28125	0.359375	0.359375	0.332031	0.109929
32	0.3125	0.328125	0.3125	0.375	0.332031	0.109591
33	0.28125	0.28125	0.359375	0.375	0.324219	0.099276
34	0.265625	0.3125	0.34375	0.421875	0.335938	0.115363
35	0.25	0.296875	0.375	0.4375	0.339844	0.120651
36	0.25	0.265625	0.40625	0.375	0.324219	0.099979
37	0.28125	0.3125	0.390625	0.328125	0.328125	0.104647
38	0.203125	0.25	0.34375	0.40625	0.300781	0.068586
39	0.203125	0.234375	0.390625	0.375	0.300781	0.068638
40	0.203125	0.328125	0.40625	0.46875	0.351562	0.137705
41	0.203125	0.328125	0.359375	0.5	0.347656	0.13237
42	0.203125	0.328125	0.390625	0.453125	0.34375	0.126153
43	0.1875	0.328125	0.421875	0.453125	0.347656	0.131067
44	0.203125	0.328125	0.40625	0.5	0.359375	0.147099
45	0.21875	0.296875	0.421875	0.4375	0.34375	0.126043
46	0.203125	0.28125	0.40625	0.4375	0.332031	0.110158
47	0.203125	0.265625	0.46875	0.390625	0.332031	0.110338
48	0.1875	0.296875	0.4375	0.34375	0.316406	0.089319
49	0.1875	0.25	0.4375	0.40625	0.320312	0.094898
50	0.171875	0.25	0.5	0.390625	0.328125	0.105747
51	0.1875	0.21875	0.46875	0.40625	0.320312	0.095248
52	0.15625	0.21875	0.515625	0.40625	0.324219	0.100969
53	0.1875	0.21875	0.453125	0.4375	0.324219	0.100892
54	0.171875	0.21875	0.4375	0.4375	0.316406	0.0901
55	0.203125	0.1875	0.46875	0.4375	0.324219	0.100688
56	0.21875	0.203125	0.4375	0.421875	0.320312	0.095168
57	0.21875	0.15625	0.3125	0.453125	0.285156	0.047485
58	0.1875	0.140625	0.328125	0.40625	0.265625	0.021147
59	0.203125	0.15625	0.34375	0.40625	0.277344	0.036883
60	0.21875	0.15625	0.359375	0.421875	0.289062	0.052969
61	0.234375	0.15625	0.328125	0.46875	0.296875	0.063612
62	0.21875	0.203125	0.328125	0.453125	0.300781	0.068795
63	0.203125	0.171875	0.3125	0.40625	0.273438	0.031772
64	0.21875	0.1875	0.328125	0.40625	0.285156	0.047483
65	0.234375	0.171875	0.34375	0.359375	0.277344	0.036956
66	0.234375	0.21875	0.359375	0.375	0.296875	0.063388
67	0.21875	0.21875	0.328125	0.40625	0.292969	0.058122
68	0.21875	0.21875	0.34375	0.390625	0.292969	0.057916
69	0.234375	0.203125	0.390625	0.40625	0.308594	0.078921
70	0.21875	0.234375	0.375	0.421875	0.3125	0.083997
71	0.25	0.21875	0.375	0.453125	0.324219	0.100443
72	0.234375	0.234375	0.34375	0.40625	0.304688	0.07388
73	0.234375	0.21875	0.359375	0.34375	0.289062	0.052706
74	0.25	0.171875	0.296875	0.34375	0.265625	0.021094
75	0.171875	0.171875	0.359375	0.359375	0.265625	0.021107
76	0.171875	0.15625	0.375	0.34375	0.261719	0.015851
77	0.21875	0.171875	0.375	0.296875	0.265625	0.021082
78	0.21875	0.1875	0.34375	0.328125	0.269531	0.026331
79	0.234375	0.15625	0.328125	0.359375	0.269531	0.026321
80	0.21875	0.171875	0.40625	0.375	0.292969	0.057999
81	0.234375	0.203125	0.453125	0.359375	0.3125	0.084248
82	0.234375	0.140625	0.4375	0.34375	0.289062	0.052838
83	0.234375	0.15625	0.421875	0.328125	0.285156	0.047526
84	0.234375	0.15625	0.375	0.34375	0.277344	0.036966
85	0.1875	0.140625	0.296875	0.265625	0.222656	-0.036898
86	0.25	0.15625	0.265625	0.265625	0.234375	-0.021117
87	0.25	0.15625	0.3125	0.265625	0.246094	-0.005278
88	0.265625	0.171875	0.28125	0.234375	0.238281	-0.015863
89	0.28125	0.15625	0.34375	0.203125	0.246094	-0.005279
90	0.21875	0.171875	0.359375	0.203125	0.238281	-0.015844
91	0.21875	0.15625	0.3125	0.21875	0.226562	-0.031633
92	0.234375	0.140625	0.3125	0.203125	0.222656	-0.036889
93	0.203125	0.125	0.28125	0.203125	0.203125	-0.063232
94	0.203125	0.15625	0.265625	0.21875	0.210938	-0.052614
95	0.1875	0.140625	0.28125	0.1875	0.199219	-0.068465
96	0.1875	0.171875	0.25	0.171875	0.195312	-0.073498
97	0.1875	0.171875	0.21875	0.171875	0.1875	-0.084008
98	0.171875	0.1875	0.296875	0.234375	0.222656	-0.036852
99	0.1875	0.203125	0.3125	0.21875	0.230469	-0.026306
100	0.1875	0.171875	0.328125	0.21875	0.226562	-0.031621
101	0.1875	0.15625	0.3125	0.203125	0.214844	-0.047644
102	0.1875	0.15625	0.3125	0.234375	0.222656	-0.037179
103	0.203125	0.15625	0.296875	0.21875	0.21875	-0.042404
104	0.25	0.15625	0.265625	0.234375	0.226562	-0.031756
105	0.21875	0.15625	0.296875	0.25	0.230469	-0.026424
106	0.1875	0.140625	0.265625	0.28125	0.21875	-0.042337
107	0.203125	0.171875	0.28125	0.296875	0.238281	-0.01586
108	0.203125	0.1875	0.28125	0.3125	0.246094	-0.005282
109	0.234375	0.1875	0.296875	0.265625	0.246094	-0.005271
110	0.234375	0.203125	0.328125	0.25	0.253906	0.005272
111	0.21875	0.1875	0.328125	0.234375	0.242188	-0.01055
112	0.1875	0.15625	0.3125	0.203125	0.214844	-0.047475
113	0.203125	0.171875	0.3125	0.203125	0.222656	-0.036945
114	0.265625	0.171875	0.34375	0.171875	0.238281	-0.015814
115	0.265625	0.140625	0.328125	0.1875	0.230469	-0.026423
116	0.28125	0.15625	0.328125	0.1875	0.238281	-0.015871
117	0.28125	0.15625	0.328125	0.140625	0.226562	-0.031682
118	0.3125	0.125	0.34375	0.171875	0.238281	-0.015856
119	0.3125	0.125	0.328125	0.140625	0.226562	-0.031763
120	0.25	0.125	0.328125	0.171875	0.21875	-0.042158
121	0.28125	0.125	0.328125	0.1875	0.230469	-0.026434
122	0.28125	0.109375	0.34375	0.1875	0.230469	-0.026472
123	0.25	0.125	0.34375	0.203125	0.230469	-0.026457
124	0.25	0.125	0.34375	0.203125	0.230469	-0.026474
125	0.25	0.125	0.34375	0.203125	0.230469	-0.026466
126	0.265625	0.15625	0.359375	0.21875	0.25	0
127	0.21875	0.1875	0.34375	0.234375	0.246094	-0.005274
128	0.21875	0.171875	0.328125	0.234375	0.238281	-0.015803
129	0.21875	0.1875	0.296875	0.21875	0.230469	-0.026282
130	0.21875	0.140625	0.296875	0.203125	0.214844	-0.047384
131	0.25	0.1875	0.3125	0.203125	0.238281	-0.015761
132	0.265625	0.171875	0.34375	0.203125	0.246094	-0.005259
133	0.234375	0.171875	0.34375	0.203125	0.238281	-0.015786
134	0.203125	0.1875	0.375	0.25	0.253906	0.005273
135	0.21875	0.1875	0.359375	0.234375	0.25	0
136	0.234375	0.140625	0.34375	0.25	0.242188	-0.010567
137	0.21875	0.140625	0.328125	0.25	0.234375	-0.021164
138	0.265625	0.140625	0.28125	0.265625	0.238281	-0.015791
139	0.25	0.171875	0.265625	0.1875	0.21875	-0.04213
140	0.296875	0.171875	0.265625	0.171875	0.226562	-0.031577
141	0.296875	0.15625	0.25	0.171875	0.21875	-0.042172
142	0.25	0.15625	0.234375	0.171875	0.203125	-0.063211
143	0.28125	0.171875	0.25	0.15625	0.214844	-0.047476
144	0.28125	0.15625	0.25	0.125	0.203125	-0.063113
145	0.25	0.140625	0.234375	0.140625	0.191406	-0.07893
146	0.21875	0.140625	0.234375	0.171875	0.191406	-0.078921
147	0.234375	0.140625	0.21875	0.171875	0.191406	-0.079014
148	0.234375	0.140625	0.21875	0.171875	0.191406	-0.078847
149	0.234375	0.140625	0.234375	0.15625	0.191406	-0.079151
150	0.234375	0.15625	0.234375	0.1875	0.203125	-0.063247
151	0.25	0.15625	0.21875	0.1875	0.203125	-0.063353
152	0.25	0.15625	0.21875	0.171875	0.199219	-0.068418
153	0.265625	0.140625	0.21875	0.21875	0.210938	-0.052856
154	0.21875	0.109375	0.203125	0.203125	0.183594	-0.090302
155	0.25	0.109375	0.21875	0.171875	0.1875	-0.084856
156	0.265625	0.140625	0.265625	0.203125	0.21875	-0.042519
157	0.234375	0.140625	0.25	0.21875	0.210938	-0.05323
158	0.234375	0.125	0.234375	0.21875	0.203125	-0.064135
159	0.234375	0.140625	0.265625	0.203125	0.210938	-0.053303
160	0.21875	0.15625	0.296875	0.21875	0.222656	-0.037218
161	0.21875	0.171875	0.296875	0.21875	0.226562	-0.031826
162	0.25	0.171875	0.3125	0.21875	0.238281	-0.015925
163	0.234375	0.125	0.34375	0.203125	0.226562	-0.031905
164	0.234375	0.125	0.28125	0.203125	0.210938	-0.053173
165	0.234375	0.125	0.3125	0.203125	0.21875	-0.04256
166	0.25	0.109375	0.3125	0.21875	0.222656	-0.037307
167	0.25	0.125	0.25	0.21875	0.210938	-0.053268
168	0.25	0.109375	0.25	0.21875	0.207031	-0.05863
169	0.234375	0.109375	0.28125	0.21875	0.210938	-0.053305
170	0.25	0.109375	0.265625	0.21875	0.210938	-0.053249
171	0.234375	0.109375	0.265625	0.1875	0.199219	-0.069257
172	0.28125	0.09375	0.25	0.171875	0.199219	-0.069325
173	0.28125	0.109375	0.28125	0.15625	0.207031	-0.058587
174	0.28125	0.09375	0.28125	0.1875	0.210938	-0.053302
175	0.296875	0.09375	0.25	0.171875	0.203125	-0.064028
176	0.265625	0.125	0.265625	0.1875	0.210938	-0.053133
177	0.28125	0.125	0.265625	0.203125	0.21875	-0.042528
178	0.296875	0.125	0.265625	0.1875	0.21875	-0.04243
179	0.265625	0.125	0.265625	0.171875	0.207031	-0.058303
180	0.25	0.125	0.234375	0.171875	0.195312	-0.074277
181	0.234375	0.125	0.25	0.171875	0.195312	-0.074174
182	0.21875	0.140625	0.203125	0.1875	0.1875	-0.084999
183	0.21875	0.125	0.1875	0.203125	0.183594	-0.090666
184	0.21875	0.125	0.21875	0.1875	0.1875	-0.085113
185	0.203125	0.125	0.21875	0.203125	0.1875	-0.085391
186	0.1875	0.125	0.234375	0.21875	0.191406	-0.080086
187	0.203125	0.109375	0.234375	0.21875	0.191406	-0.080131
188	0.1875	0.109375	0.234375	0.1875	0.179688	-0.095803
189	0.234375	0.125	0.21875	0.1875	0.191406	-0.079778
190	0.21875	0.125	0.203125	0.1875	0.183594	-0.090348
191	0.203125	0.109375	0.21875	0.203125	0.183594	-0.090406
192	0.1875	0.109375	0.203125	0.1875	0.171875	-0.106384
193	0.171875	0.109375	0.203125	0.203125	0.171875	-0.1067
194	0.15625	0.109375	0.1875	0.203125	0.164062	-0.117415
195	0.15625	0.109375	0.1875	0.1875	0.160156	-0.122631
196	0.15625	0.109375	0.1875	0.203125	0.164062	-0.117495
197	0.171875	0.109375	0.171875	0.21875	0.167969	-0.112376
198	0.140625	0.125	0.171875	0.1875	0.15625	-0.127958
199	0.140625	0.125	0.15625	0.1875	0.152344	-0.133571
200	0.140625	0.140625	0.15625	0.1875	0.15625	-0.1278
201	0.15625	0.109375	0.15625	0.203125	0.15625	-0.128242
202	0.203125	0.109375	0.15625	0.203125	0.167969	-0.111678
203	0.1875	0.109375	0.203125	0.1875	0.171875	-0.106342
204	0.203125	0.109375	0.1875	0.21875	0.179688	-0.095852
205	0.203125	0.09375	0.1875	0.234375	0.179688	-0.095793
206	0.203125	0.09375	0.15625	0.234375	0.171875	-0.106351
207	0.234375	0.125	0.1875	0.203125	0.1875	-0.084791
208	0.234375	0.09375	0.15625	0.1875	0.167969	-0.111607
209	0.21875	0.109375	0.1875	0.1875	0.175781	-0.100756
210	0.234375	0.109375	0.1875	0.1875	0.179688	-0.095687
211	0.28125	0.109375	0.203125	0.140625	0.183594	-0.090257
212	0.28125	0.09375	0.1875	0.140625	0.175781	-0.101035
213	0.28125	0.09375	0.1875	0.140625	0.175781	-0.101029
214	0.265625	0.078125	0.1875	0.171875	0.175781	-0.10127
215	0.21875	0.078125	0.1875	0.171875	0.164062	-0.117212
216	0.265625	0.078125	0.171875	0.171875	0.171875	-0.106337
217	0.265625	0.078125	0.1875	0.1875	0.179688	-0.095716
218	0.265625	0.078125	0.171875	0.171875	0.171875	-0.106094
219	0.265625	0.078125	0.1875	0.171875	0.175781	-0.101125
220	0.25	0.078125	0.203125	0.1875	0.179688	-0.095821
221	0.234375	0.078125	0.1875	0.171875	0.167969	-0.111583
222	0.265625	0.0625	0.203125	0.171875	0.175781	-0.101061
223	0.265625	0.0625	0.203125	0.171875	0.175781	-0.101319
224	0.25	0.0625	0.1875	0.1875	0.171875	-0.107167
225	0.265625	0.078125	0.203125	0.203125	0.1875	-0.085473
226	0.265625	0.09375	0.203125	0.21875	0.195312	-0.074805
227	0.25	0.109375	0.21875	0.21875	0.199219	-0.069344
228	0.234375	0.09375	0.21875	0.21875	0.191406	-0.080021
229	0.25	0.09375	0.21875	0.203125	0.191406	-0.080038
230	0.25	0.09375	0.21875	0.203125	0.191406	-0.080008
231	0.25	0.109375	0.234375	0.234375	0.207031	-0.058682
232	0.25	0.109375	0.21875	0.234375	0.203125	-0.063962
233	0.21875	0.125	0.21875	0.234375	0.199219	-0.069248
234	0.234375	0.09375	0.25	0.234375	0.203125	-0.064025
235	0.21875	0.109375	0.234375	0.21875	0.195312	-0.074458
236	0.21875	0.109375	0.25	0.21875	0.199219	-0.069195
237	0.265625	0.140625	0.25	0.21875	0.21875	-0.042504
238	0.25	0.15625	0.265625	0.234375	0.226562	-0.031853
239	0.25	0.15625	0.234375	0.21875	0.214844	-0.047685
240	0.265625	0.140625	0.25	0.234375	0.222656	-0.037061
241	0.265625	0.125	0.25	0.234375	0.21875	-0.042425
242	0.25	0.125	0.265625	0.234375	0.21875	-0.042452
243	0.21875	0.140625	0.25	0.21875	0.207031	-0.058295
244	0.25	0.109375	0.25	0.21875	0.207031	-0.058449
245	0.25	0.0625	0.234375	0.234375	0.195312	-0.074645
246	0.265625	0.078125	0.234375	0.234375	0.203125	-0.063852
247	0.25	0.125	0.234375	0.21875	0.207031	-0.058505
248	0.25	0.125	0.203125	0.21875	0.199219	-0.069122
249	0.265625	0.125	0.203125	0.21875	0.203125	-0.063805
250	0.25	0.140625	0.203125	0.21875	0.203125	-0.063782
251	0.25	0.140625	0.25	0.203125	0.210938	-0.053128
252	0.25	0.109375	0.265625	0.203125	0.207031	-0.058677
253	0.234375	0.125	0.25	0.234375	0.210938	-0.053379
254	0.21875	0.140625	0.21875	0.21875	0.199219	-0.069396
255	0.203125	0.125	0.21875	0.21875	0.191406	-0.080318
256	0.203125	0.15625	0.203125	0.234375	0.199219	-0.069509
257	0.203125	0.109375	0.1875	0.234375	0.183594	-0.090908
258	0.203125	0.09375	0.21875	0.21875	0.183594	-0.090967
259	0.203125	0.078125	0.203125	0.25	0.183594	-0.091047
260	0.203125	0.09375	0.1875	0.265625	0.1875	-0.085712
261	0.203125	0.09375	0.1875	0.25	0.183594	-0.090868
262	0.203125	0.0625	0.1875	0.25	0.175781	-0.101732
263	0.1875	0.0625	0.1875	0.234375	0.167969	-0.112248
264	0.15625	0.046875	0.203125	0.21875	0.15625	-0.128155
265	0.171875	0.0625	0.203125	0.234375	0.167969	-0.11213
266	0.171875	0.078125	0.21875	0.25	0.179688	-0.096223
267	0.15625	0.078125	0.203125	0.21875	0.164062	-0.117634
268	0.171875	0.078125	0.1875	0.21875	0.164062	-0.11708
269	0.15625	0.109375	0.203125	0.25	0.179688	-0.095742
270	0.203125	0.125	0.1875	0.25	0.191406	-0.079477
271	0.25	0.078125	0.1875	0.21875	0.183594	-0.090525
272	0.25	0.09375	0.1875	0.21875	0.1875	-0.085135
273	0.25	0.09375	0.1875	0.21875	0.1875	-0.085305
274	0.265625	0.09375	0.171875	0.21875	0.1875	-0.085447
275	0.25	0.09375	0.140625	0.21875	0.175781	-0.101179
276	0.234375	0.09375	0.15625	0.203125	0.171875	-0.106631
277	0.21875	0.109375	0.171875	0.21875	0.179688	-0.095707
278	0.21875	0.09375	0.1875	0.21875	0.179688	-0.095742
279	0.203125	0.09375	0.1875	0.21875	0.175781	-0.100849
280	0.203125	0.09375	0.203125	0.1875	0.171875	-0.106238
281	0.203125	0.09375	0.171875	0.203125	0.167969	-0.111465
282	0.1875	0.109375	0.1875	0.203125	0.171875	-0.106034
283	0.203125	0.109375	0.1875	0.203125	0.175781	-0.100713
284	0.203125	0.078125	0.171875	0.203125	0.164062	-0.11684
285	0.234375	0.078125	0.203125	0.203125	0.179688	-0.095643
286	0.21875	0.078125	0.203125	0.171875	0.167969	-0.111687
287	0.203125	0.078125	0.203125	0.203125	0.171875	-0.106741
288	0.1875	0.078125	0.203125	0.203125	0.167969	-0.111635
289	0.171875	0.078125	0.21875	0.203125	0.167969	-0.111934
290	0.171875	0.09375	0.21875	0.203125	0.171875	-0.106328
291	0.1875	0.078125	0.234375	0.203125	0.175781	-0.101132
292	0.1875	0.078125	0.234375	0.203125	0.175781	-0.101143
293	0.1875	0.078125	0.203125	0.1875	0.164062	-0.117095
294	0.1875	0.0625	0.1875	0.203125	0.160156	-0.122433
295	0.1875	0.046875	0.203125	0.21875	0.164062	-0.11728
296	0.1875	0.0625	0.21875	0.265625	0.183594	-0.090899
297	0.1875	0.0625	0.21875	0.25	0.179688	-0.096118
298	0.1875	0.0625	0.21875	0.25	0.179688	-0.095878
299	0.171875	0.09375	0.234375	0.21875	0.179688	-0.095793
300	0.171875	0.09375	0.21875	0.203125	0.171875	-0.106299
301	0.171875	0.0625	0.21875	0.1875	0.160156	-0.122418
302	0.15625	0.0625	0.234375	0.203125	0.164062	-0.117495
303	0.171875	0.078125	0.234375	0.1875	0.167969	-0.111903
304	0.1875	0.09375	0.234375	0.1875	0.175781	-0.100913
305	0.1875	0.078125	0.234375	0.171875	0.167969	-0.111607
306	0.1875	0.078125	0.234375	0.171875	0.167969	-0.111498
307	0.1875	0.09375	0.234375	0.171875	0.171875	-0.106198
308	0.171875	0.109375	0.234375	0.171875	0.171875	-0.106299
309	0.171875	0.109375	0.21875	0.171875	0.167969	-0.111801
310	0.1875	0.109375	0.21875	0.171875	0.171875	-0.10643
311	0.1875	0.125	0.234375	0.1875	0.183594	-0.090346
312	0.1875	0.125	0.21875	0.1875	0.179688	-0.095626
313	0.171875	0.109375	0.25	0.203125	0.183594	-0.090398
314	0.171875	0.09375	0.25	0.21875	0.183594	-0.09044
315	0.171875	0.09375	0.25	0.234375	0.1875	-0.085225
316	0.1875	0.09375	0.25	0.21875	0.1875	-0.085079
317	0.171875	0.109375	0.234375	0.234375	0.1875	-0.084994
318	0.171875	0.109375	0.21875	0.234375	0.183594	-0.090633
319	0.171875	0.09375	0.21875	0.234375	0.179688	-0.09605
320	0.171875	0.09375	0.21875	0.21875	0.175781	-0.101632
321	0.171875	0.125	0.21875	0.234375	0.1875	-0.085342
322	0.1875	0.125	0.21875	0.25	0.195312	-0.07468
323	0.1875	0.09375	0.21875	0.234375	0.183594	-0.090587
324	0.1875	0.0625	0.203125	0.234375	0.171875	-0.106937
325	0.1875	0.078125	0.203125	0.25	0.179688	-0.096104
326	0.1875	0.078125	0.203125	0.25	0.179688	-0.095964
327	0.1875	0.09375	0.203125	0.25	0.183594	-0.090433
328	0.1875	0.078125	0.203125	0.265625	0.183594	-0.090735
329	0.1875	0.078125	0.21875	0.28125	0.191406	-0.080062
330	0.171875	0.09375	0.203125	0.265625	0.183594	-0.090295
331	0.171875	0.09375	0.21875	0.265625	0.1875	-0.084967
332	0.171875	0.09375	0.21875	0.25	0.183594	-0.090203
333	0.1875	0.078125	0.234375	0.265625	0.191406	-0.07979
334	0.1875	0.046875	0.234375	0.25	0.179688	-0.096231
335	0.171875	0.046875	0.234375	0.25	0.175781	-0.101632
336	0.171875	0.046875	0.21875	0.234375	0.167969	-0.112164
337	0.171875	0.046875	0.21875	0.234375	0.167969	-0.112275
338	0.171875	0.0625	0.21875	0.234375	0.171875	-0.106823
339	0.15625	0.0625	0.21875	0.25	0.171875	-0.106604
340	0.171875	0.046875	0.21875	0.234375	0.167969	-0.112164
341	0.171875	0.046875	0.21875	0.234375	0.167969	-0.112226
342	0.171875	0.0625	0.21875	0.234375	0.171875	-0.106677
343	0.171875	0.078125	0.21875	0.25	0.179688	-0.095887
344	0.171875	0.078125	0.21875	0.25	0.179688	-0.095966
345	0.171875	0.0625	0.203125	0.265625	0.175781	-0.101593
346	0.15625	0.0625	0.203125	0.28125	0.175781	-0.101488
347	0.171875	0.078125	0.203125	0.28125	0.183594	-0.090794
348	0.171875	0.078125	0.234375	0.28125	0.191406	-0.080114
349	0.171875	0.09375	0.21875	0.28125	0.191406	-0.080004
350	0.171875	0.125	0.234375	0.28125	0.203125	-0.063905
351	0.15625	0.125	0.234375	0.28125	0.199219	-0.069231
352	0.15625	0.109375	0.234375	0.28125	0.195312	-0.074618
353	0.15625	0.109375	0.21875	0.28125	0.191406	-0.079994
354	0.140625	0.125	0.21875	0.265625	0.1875	-0.085207
355	0.15625	0.125	0.1875	0.28125	0.1875	-0.085229
356	0.15625	0.125	0.171875	0.265625	0.179688	-0.095726
357	0.15625	0.109375	0.1875	0.296875	0.1875	-0.085187
358	0.15625	0.109375	0.1875	0.296875	0.1875	-0.085385
359	0.171875	0.109375	0.203125	0.28125	0.191406	-0.07998
360	0.171875	0.125	0.1875	0.296875	0.195312	-0.074604
361	0.15625	0.125	0.203125	0.28125	0.191406	-0.079744
362	0.15625	0.125	0.203125	0.28125	0.191406	-0.079736
363	0.140625	0.125	0.21875	0.296875	0.195312	-0.07468
364	0.15625	0.109375	0.234375	0.296875	0.199219	-0.069364
365	0.15625	0.125	0.234375	0.296875	0.203125	-0.0639
366	0.15625	0.125	0.25	0.28125	0.203125	-0.063721
367	0.15625	0.125	0.25	0.265625	0.199219	-0.069053
368	0.140625	0.125	0.234375	0.296875	0.199219	-0.069276
369	0.140625	0.109375	0.21875	0.296875	0.191406	-0.080001
370	0.140625	0.125	0.203125	0.28125	0.1875	-0.085169
371	0.125	0.125	0.203125	0.296875	0.1875	-0.085451
372	0.125	0.125	0.1875	0.296875	0.183594	-0.090792
373	0.125	0.125	0.203125	0.296875	0.1875	-0.085136
374	0.140625	0.125	0.21875	0.265625	0.1875	-0.085203
375	0.15625	0.125	0.21875	0.265625	0.191406	-0.079957
376	0.140625	0.125	0.21875	0.25	0.183594	-0.090433
377	0.15625	0.109375	0.234375	0.25	0.1875	-0.085174
378	0.15625	0.125	0.234375	0.265625	0.195312	-0.074474
379	0.140625	0.125	0.25	0.28125	0.199219	-0.069234
380	0.140625	0.109375	0.25	0.28125	0.195312	-0.07452
381	0.140625	0.109375	0.25	0.265625	0.191406	-0.079652
382	0.140625	0.109375	0.25	0.265625	0.191406	-0.079611
383	0.140625	0.109375	0.25	0.28125	0.195312	-0.074324
384	0.140625	0.109375	0.25	0.265625	0.191406	-0.079552
385	0.140625	0.109375	0.25	0.25	0.1875	-0.084999
386	0.140625	0.09375	0.25	0.25	0.183594	-0.090423
387	0.140625	0.09375	0.25	0.25	0.183594	-0.090348
388	0.140625	0.09375	0.25	0.25	0.183594	-0.090388
389	0.109375	0.078125	0.25	0.25	0.171875	-0.106482
390	0.109375	0.078125	0.234375	0.265625	0.171875	-0.106627
391	0.109375	0.078125	0.21875	0.265625	0.167969	-0.111925
392	0.109375	0.09375	0.21875	0.28125	0.175781	-0.101447
393	0.109375	0.09375	0.21875	0.265625	0.171875	-0.106575
394	0.109375	0.09375	0.21875	0.28125	0.175781	-0.101313
395	0.109375	0.09375	0.21875	0.25	0.167969	-0.111903
396	0.109375	0.09375	0.21875	0.25	0.167969	-0.111756
397	0.109375	0.078125	0.21875	0.25	0.164062	-0.117573
398	0.109375	0.078125	0.21875	0.25	0.164062	-0.117656
399	0.109375	0.078125	0.234375	0.25	0.167969	-0.112562
400	0.109375	0.078125	0.21875	0.25	0.164062	-0.11793
401	0.109375	0.09375	0.234375	0.25	0.171875	-0.107126
402	0.109375	0.09375	0.21875	0.265625	0.171875	-0.107052
403	0.109375	0.09375	0.234375	0.265625	0.175781	-0.101547
404	0.109375	0.09375	0.25	0.25	0.175781	-0.101384
405	0.109375	0.078125	0.25	0.25	0.171875	-0.107126
406	0.109375	0.078125	0.25	0.25	0.171875	-0.10696
407	0.109375	0.09375	0.25	0.234375	0.171875	-0.106885
408	0.109375	0.09375	0.25	0.25	0.175781	-0.101252
409	0.109375	0.09375	0.25	0.265625	0.179688	-0.09619
410	0.109375	0.078125	0.25	0.265625	0.175781	-0.101313
411	0.109375	0.078125	0.234375	0.28125	0.175781	-0.101625
412	0.109375	0.078125	0.265625	0.28125	0.183594	-0.090733
413	0.125	0.09375	0.25	0.296875	0.191406	-0.080076
414	0.125	0.078125	0.25	0.296875	0.1875	-0.085522
415	0.125	0.09375	0.234375	0.296875	0.1875	-0.085473
416	0.109375	0.09375	0.234375	0.296875	0.183594	-0.090928
417	0.109375	0.09375	0.25	0.265625	0.179688	-0.095803
418	0.109375	0.09375	0.234375	0.25	0.171875	-0.106391
419	0.109375	0.09375	0.234375	0.265625	0.175781	-0.101145
420	0.140625	0.09375	0.234375	0.234375	0.175781	-0.100875
421	0.140625	0.09375	0.234375	0.234375	0.175781	-0.100875
422	0.140625	0.09375	0.265625	0.265625	0.191406	-0.079804
423	0.140625	0.09375	0.25	0.25	0.183594	-0.090486
424	0.140625	0.078125	0.25	0.25	0.179688	-0.096034
425	0.140625	0.09375	0.25	0.28125	0.191406	-0.079948
426	0.140625	0.078125	0.25	0.28125	0.1875	-0.085303
427	0.125	0.046875	0.25	0.296875	0.179688	-0.096513
428	0.125	0.046875	0.25	0.296875	0.179688	-0.096513
429	0.140625	0.0625	0.25	0.296875	0.1875	-0.085601
430	0.140625	0.0625	0.25	0.296875	0.1875	-0.085636
431	0.125	0.0625	0.25	0.296875	0.183594	-0.091133
432	0.125	0.078125	0.25	0.296875	0.1875	-0.085697
433	0.125	0.078125	0.25	0.28125	0.183594	-0.09099
434	0.125	0.09375	0.25	0.28125	0.1875	-0.085638
435	0.140625	0.09375	0.25	0.265625	0.1875	-0.085662
436	0.125	0.078125	0.25	0.28125	0.183594	-0.090996
437	0.140625	0.078125	0.25	0.28125	0.1875	-0.085638
438	0.140625	0.078125	0.25	0.28125	0.1875	-0.085701
439	0.140625	0.078125	0.25	0.265625	0.183594	-0.09099
440	0.15625	0.078125	0.25	0.28125	0.191406	-0.080344
441	0.171875	0.078125	0.234375	0.296875	0.195312	-0.075041
442	0.15625	0.09375	0.234375	0.28125	0.191406	-0.080234
443	0.140625	0.09375	0.25	0.28125	0.191406	-0.080262
444	0.140625	0.078125	0.234375	0.28125	0.183594	-0.091226
445	0.140625	0.078125	0.234375	0.28125	0.183594	-0.091287
446	0.140625	0.078125	0.234375	0.296875	0.1875	-0.085912
447	0.140625	0.078125	0.234375	0.28125	0.183594	-0.091159
448	0.15625	0.078125	0.234375	0.25	0.179688	-0.096301
449	0.140625	0.078125	0.21875	0.265625	0.175781	-0.101822
450	0.140625	0.078125	0.21875	0.28125	0.179688	-0.096657
451	0.140625	0.078125	0.21875	0.265625	0.175781	-0.101765
452	0.140625	0.078125	0.21875	0.265625	0.175781	-0.101754
453	0.140625	0.078125	0.21875	0.28125	0.179688	-0.096521
454	0.125	0.078125	0.21875	0.28125	0.175781	-0.101862
455	0.140625	0.078125	0.21875	0.28125	0.179688	-0.096438
456	0.125	0.078125	0.21875	0.265625	0.171875	-0.107167
457	0.140625	0.078125	0.21875	0.265625	0.175781	-0.101652
458	0.140625	0.078125	0.21875	0.265625	0.175781	-0.101569
459	0.140625	0.078125	0.21875	0.28125	0.179688	-0.09638
460	0.140625	0.078125	0.21875	0.28125	0.179688	-0.096532
461	0.140625	0.078125	0.21875	0.265625	0.175781	-0.101724
462	0.140625	0.078125	0.21875	0.28125	0.179688	-0.096361
463	0.140625	0.078125	0.203125	0.28125	0.175781	-0.102014
464	0.140625	0.09375	0.203125	0.28125	0.179688	-0.096413
465	0.140625	0.078125	0.203125	0.28125	0.175781	-0.101941
466	0.140625	0.109375	0.203125	0.28125	0.183594	-0.090815
467	0.140625	0.09375	0.203125	0.28125	0.179688	-0.096301
468	0.140625	0.09375	0.203125	0.28125	0.179688	-0.096182
469	0.140625	0.09375	0.21875	0.28125	0.183594	-0.090706
470	0.15625	0.09375	0.21875	0.28125	0.1875	-0.085495
471	0.15625	0.09375	0.21875	0.28125	0.1875	-0.085495
472	0.15625	0.09375	0.21875	0.28125	0.1875	-0.085541
473	0.140625	0.09375	0.21875	0.28125	0.183594	-0.090803
474	0.140625	0.09375	0.21875	0.296875	0.1875	-0.085576
475	0.140625	0.09375	0.203125	0.28125	0.179688	-0.096359
476	0.15625	0.09375	0.203125	0.296875	0.1875	-0.085719
477	0.15625	0.09375	0.203125	0.296875	0.1875	-0.085789
478	0.171875	0.09375	0.203125	0.296875	0.191406	-0.080376
479	0.171875	0.09375	0.203125	0.296875	0.191406	-0.080443
480	0.171875	0.09375	0.203125	0.296875	0.191406	-0.08044
481	0.171875	0.09375	0.203125	0.296875	0.191406	-0.080428
482	0.15625	0.09375	0.203125	0.28125	0.183594	-0.09125
483	0.15625	0.09375	0.203125	0.28125	0.183594	-0.091137
484	0.15625	0.09375	0.203125	0.28125	0.183594	-0.091137
485	0.15625	0.09375	0.203125	0.28125	0.183594	-0.091299
486	0.15625	0.09375	0.203125	0.28125	0.183594	-0.091092
487	0.15625	0.09375	0.203125	0.28125	0.183594	-0.090765
488	0.15625	0.09375	0.1875	0.28125	0.179688	-0.096219
489	0.15625	0.09375	0.203125	0.28125	0.183594	-0.090718
490	0.140625	0.09375	0.203125	0.28125	0.179688	-0.096104
491	0.125	0.09375	0.21875	0.28125	0.179688	-0.096141
492	0.125	0.078125	0.21875	0.28125	0.175781	-0.101778
493	0.125	0.078125	0.203125	0.28125	0.171875	-0.106979
494	0.140625	0.078125	0.203125	0.265625	0.171875	-0.106757
495	0.125	0.09375	0.1875	0.28125	0.171875	-0.10696
496	0.125	0.09375	0.1875	0.28125	0.171875	-0.106951
497	0.140625	0.09375	0.1875	0.296875	0.179688	-0.096413
498	0.140625	0.09375	0.1875	0.296875	0.179688	-0.096264
499	0.140625	0.09375	0.1875	0.296875	0.179688	-0.09658
500	0.15625	0.078125	0.1875	0.296875	0.179688	-0.096968
501	0.15625	0.078125	0.1875	0.28125	0.175781	-0.102366
502	0.15625	0.078125	0.1875	0.28125	0.175781	-0.1021
503	0.140625	0.0625	0.1875	0.28125	0.167969	-0.112925
504	0.125	0.0625	0.1875	0.28125	0.164062	-0.118113
505	0.125	0.0625	0.203125	0.28125	0.167969	-0.112662
506	0.125	0.0625	0.1875	0.28125	0.164062	-0.118011
507	0.125	0.0625	0.1875	0.28125	0.164062	-0.11777
508	0.140625	0.078125	0.21875	0.28125	0.179688	-0.096277
509	0.140625	0.078125	0.203125	0.28125	0.175781	-0.101689
510	0.140625	0.078125	0.203125	0.296875	0.179688	-0.096273
511	0.140625	0.078125	0.203125	0.28125	0.175781	-0.101859
512	0.140625	0.0625	0.203125	0.28125	0.171875	-0.10722
513	0.140625	0.0625	0.203125	0.28125	0.171875	-0.107048
514	0.140625	0.0625	0.234375	0.28125	0.179688	-0.096141
515	0.140625	0.0625	0.234375	0.28125	0.179688	-0.096285
516	0.140625	0.0625	0.21875	0.296875	0.179688	-0.0962
517	0.140625	0.078125	0.234375	0.296875	0.1875	-0.085493
518	0.140625	0.078125	0.203125	0.296875	0.179688	-0.096178
519	0.140625	0.09375	0.203125	0.296875	0.183594	-0.090979
520	0.125	0.09375	0.21875	0.296875	0.183594	-0.091122
521	0.125	0.09375	0.21875	0.296875	0.183594	-0.091122
522	0.140625	0.109375	0.1875	0.296875	0.183594	-0.091077
523	0.125	0.09375	0.203125	0.28125	0.175781	-0.10202
524	0.109375	0.125	0.203125	0.296875	0.183594	-0.091214
525	0.109375	0.125	0.1875	0.296875	0.179688	-0.096672
526	0.125	0.125	0.1875	0.296875	0.183594	-0.091238
527	0.140625	0.109375	0.203125	0.296875	0.1875	-0.085762
528	0.125	0.109375	0.203125	0.296875	0.183594	-0.091198
529	0.140625	0.140625	0.203125	0.296875	0.195312	-0.074882
530	0.15625	0.140625	0.203125	0.296875	0.199219	-0.069521
531	0.171875	0.140625	0.203125	0.28125	0.199219	-0.069475
532	0.15625	0.15625	0.203125	0.28125	0.199219	-0.069316
533	0.140625	0.15625	0.203125	0.265625	0.191406	-0.080131
534	0.125	0.15625	0.203125	0.265625	0.1875	-0.085398
535	0.140625	0.15625	0.203125	0.265625	0.191406	-0.079871
536	0.15625	0.15625	0.203125	0.265625	0.195312	-0.074445
537	0.140625	0.15625	0.203125	0.265625	0.191406	-0.080018
538	0.140625	0.15625	0.203125	0.28125	0.195312	-0.074661
539	0.125	0.140625	0.203125	0.28125	0.1875	-0.085451
540	0.125	0.140625	0.203125	0.28125	0.1875	-0.085405
541	0.140625	0.140625	0.203125	0.28125	0.191406	-0.080255
542	0.140625	0.140625	0.203125	0.265625	0.1875	-0.085331
543	0.140625	0.140625	0.21875	0.28125	0.195312	-0.074709
544	0.125	0.140625	0.21875	0.28125	0.191406	-0.080062
545	0.125	0.140625	0.21875	0.28125	0.191406	-0.080062
546	0.125	0.15625	0.21875	0.265625	0.191406	-0.080015
547	0.140625	0.15625	0.21875	0.265625	0.195312	-0.074618
548	0.125	0.15625	0.21875	0.265625	0.191406	-0.079892
549	0.125	0.140625	0.203125	0.25	0.179688	-0.095976
550	0.125	0.140625	0.203125	0.25	0.179688	-0.095846
551	0.125	0.140625	0.21875	0.25	0.183594	-0.090521
552	0.125	0.140625	0.21875	0.25	0.183594	-0.090583
553	0.109375	0.140625	0.21875	0.25	0.179688	-0.095993
554	0.109375	0.125	0.21875	0.234375	0.171875	-0.1067
555	0.109375	0.125	0.21875	0.234375	0.171875	-0.106414
556	0.109375	0.125	0.21875	0.234375	0.171875	-0.106468
557	0.09375	0.125	0.21875	0.25	0.171875	-0.1067
558	0.109375	0.125	0.234375	0.265625	0.183594	-0.090695
559	0.109375	0.109375	0.234375	0.25	0.175781	-0.101265
560	0.109375	0.125	0.234375	0.25	0.179688	-0.095858
561	0.09375	0.125	0.25	0.25	0.179688	-0.095764
562	0.078125	0.140625	0.234375	0.25	0.175781	-0.101145
563	0.09375	0.140625	0.234375	0.234375	0.175781	-0.100856
564	0.09375	0.140625	0.234375	0.25	0.179688	-0.095602
565	0.09375	0.140625	0.234375	0.25	0.179688	-0.095481
566	0.09375	0.140625	0.234375	0.25	0.179688	-0.095352
567	0.078125	0.15625	0.21875	0.234375	0.171875	-0.10596
568	0.109375	0.140625	0.21875	0.234375	0.175781	-0.100705
569	0.109375	0.125	0.21875	0.234375	0.171875	-0.106077
570	0.109375	0.125	0.21875	0.25	0.175781	-0.100965
571	0.09375	0.140625	0.21875	0.234375	0.171875	-0.106364
572	0.09375	0.140625	0.203125	0.234375	0.167969	-0.111604
573	0.09375	0.140625	0.21875	0.234375	0.171875	-0.10609
574	0.09375	0.140625	0.25	0.234375	0.179688	-0.095663
575	0.09375	0.15625	0.234375	0.234375	0.179688	-0.095517
576	0.09375	0.125	0.234375	0.234375	0.171875	-0.106527
577	0.109375	0.140625	0.25	0.234375	0.183594	-0.09041
578	0.109375	0.140625	0.234375	0.234375	0.179688	-0.095388
579	0.109375	0.125	0.234375	0.234375	0.175781	-0.100939
580	0.109375	0.140625	0.234375	0.234375	0.179688	-0.095477
581	0.125	0.125	0.234375	0.234375	0.179688	-0.095693
582	0.109375	0.125	0.234375	0.234375	0.175781	-0.101138
583	0.109375	0.125	0.234375	0.234375	0.175781	-0.101138
584	0.109375	0.125	0.234375	0.234375	0.175781	-0.101209
585	0.109375	0.140625	0.234375	0.25	0.183594	-0.09059
586	0.109375	0.125	0.21875	0.25	0.175781	-0.101443
587	0.109375	0.125	0.21875	0.234375	0.171875	-0.106461
588	0.125	0.125	0.21875	0.234375	0.175781	-0.101209
589	0.109375	0.140625	0.21875	0.25	0.179688	-0.095862
590	0.125	0.140625	0.21875	0.25	0.183594	-0.09041
591	0.125	0.140625	0.21875	0.25	0.183594	-0.090341
592	0.109375	0.140625	0.21875	0.25	0.179688	-0.095657
593	0.109375	0.140625	0.203125	0.265625	0.179688	-0.095703
594	0.125	0.140625	0.21875	0.25	0.183594	-0.090329
595	0.140625	0.140625	0.21875	0.265625	0.191406	-0.079702
596	0.140625	0.140625	0.234375	0.265625	0.195312	-0.074304
597	0.140625	0.140625	0.234375	0.28125	0.199219	-0.069216
598	0.125	0.140625	0.203125	0.265625	0.183594	-0.090573
599	0.140625	0.140625	0.203125	0.25	0.183594	-0.090333
600	0.140625	0.140625	0.21875	0.25	0.1875	-0.085073
601	0.140625	0.140625	0.203125	0.234375	0.179688	-0.095537
602	0.140625	0.140625	0.1875	0.234375	0.175781	-0.100965
603	0.140625	0.125	0.203125	0.234375	0.175781	-0.101112
604	0.15625	0.125	0.21875	0.234375	0.183594	-0.090295
605	0.125	0.125	0.203125	0.265625	0.179688	-0.095911
606	0.125	0.125	0.21875	0.25	0.179688	-0.095724
607	0.125	0.125	0.21875	0.28125	0.1875	-0.085017
608	0.125	0.125	0.21875	0.265625	0.183594	-0.090161
609	0.125	0.125	0.203125	0.25	0.175781	-0.100785
610	0.125	0.125	0.21875	0.265625	0.183594	-0.090114
611	0.125	0.140625	0.203125	0.265625	0.183594	-0.090051
612	0.140625	0.140625	0.1875	0.265625	0.183594	-0.090006
613	0.140625	0.140625	0.1875	0.265625	0.183594	-0.090055
614	0.140625	0.140625	0.171875	0.28125	0.183594	-0.090102
615	0.140625	0.140625	0.171875	0.28125	0.183594	-0.090102
616	0.140625	0.140625	0.171875	0.28125	0.183594	-0.090102
617	0.140625	0.140625	0.171875	0.28125	0.183594	-0.090157
618	0.140625	0.125	0.1875	0.28125	0.183594	-0.090154
619	0.125	0.140625	0.171875	0.28125	0.179688	-0.095398
620	0.140625	0.140625	0.1875	0.28125	0.1875	-0.0848
621	0.140625	0.140625	0.1875	0.28125	0.1875	-0.08485
622	0.140625	0.140625	0.1875	0.25	0.179688	-0.095348
623	0.140625	0.140625	0.1875	0.265625	0.183594	-0.090102
624	0.140625	0.140625	0.1875	0.265625	0.183594	-0.090102
625	0.15625	0.140625	0.1875	0.265625	0.1875	-0.084701
626	0.171875	0.140625	0.1875	0.265625	0.191406	-0.079373
627	0.15625	0.140625	0.1875	0.265625	0.1875	-0.084879
628	0.171875	0.140625	0.1875	0.265625	0.191406	-0.079537
629	0.15625	0.140625	0.1875	0.265625	0.1875	-0.084879
630	0.15625	0.140625	0.1875	0.265625	0.1875	-0.084935
631	0.15625	0.15625	0.1875	0.265625	0.191406	-0.079515
632	0.171875	0.15625	0.1875	0.265625	0.195312	-0.074178
633	0.171875	0.140625	0.1875	0.265625	0.191406	-0.079526
634	0.15625	0.140625	0.15625	0.25	0.175781	-0.100781
635	0.15625	0.140625	0.171875	0.25	0.179688	-0.09536
636	0.171875	0.140625	0.15625	0.25	0.179688	-0.095497
637	0.1875	0.171875	0.15625	0.25	0.191406	-0.079377
638	0.1875	0.15625	0.203125	0.25	0.199219	-0.068802
639	0.1875	0.171875	0.171875	0.25	0.195312	-0.074125
640	0.1875	0.171875	0.1875	0.25	0.199219	-0.068824
641	0.1875	0.171875	0.1875	0.234375	0.195312	-0.074041
642	0.1875	0.15625	0.1875	0.234375	0.191406	-0.079422
643	0.1875	0.15625	0.171875	0.25	0.191406	-0.079383
644	0.1875	0.15625	0.1875	0.25	0.195312	-0.074135
645	0.1875	0.140625	0.1875	0.25	0.191406	-0.079537
646	0.171875	0.15625	0.171875	0.21875	0.179688	-0.095372
647	0.1875	0.15625	0.171875	0.21875	0.183594	-0.090034
648	0.171875	0.15625	0.171875	0.21875	0.179688	-0.095388
649	0.171875	0.15625	0.171875	0.234375	0.183594	-0.090272
650	0.171875	0.15625	0.15625	0.234375	0.179688	-0.095527
651	0.15625	0.171875	0.1875	0.234375	0.1875	-0.08485
652	0.140625	0.15625	0.203125	0.234375	0.183594	-0.090154
653	0.140625	0.15625	0.203125	0.234375	0.183594	-0.090209
654	0.15625	0.15625	0.203125	0.234375	0.1875	-0.08475
655	0.15625	0.140625	0.1875	0.234375	0.179688	-0.0954
656	0.140625	0.140625	0.203125	0.25	0.183594	-0.090209
657	0.171875	0.140625	0.203125	0.25	0.191406	-0.079502
658	0.140625	0.140625	0.203125	0.25	0.183594	-0.0901
659	0.109375	0.140625	0.203125	0.234375	0.171875	-0.10609
660	0.109375	0.171875	0.203125	0.234375	0.179688	-0.095433
661	0.109375	0.171875	0.203125	0.234375	0.179688	-0.095419
662	0.125	0.171875	0.203125	0.234375	0.183594	-0.090055
663	0.109375	0.171875	0.21875	0.25	0.1875	-0.084861
664	0.125	0.15625	0.21875	0.21875	0.179688	-0.09536
665	0.109375	0.171875	0.21875	0.21875	0.179688	-0.095429
666	0.125	0.171875	0.21875	0.21875	0.183594	-0.090066
667	0.125	0.171875	0.21875	0.203125	0.179688	-0.095268
668	0.140625	0.171875	0.21875	0.203125	0.183594	-0.089919
669	0.140625	0.15625	0.203125	0.234375	0.183594	-0.090333
670	0.15625	0.15625	0.1875	0.25	0.1875	-0.085129
671	0.15625	0.15625	0.1875	0.25	0.1875	-0.085129
672	0.15625	0.15625	0.1875	0.25	0.1875	-0.085077
673	0.15625	0.15625	0.1875	0.25	0.1875	-0.085016
674	0.140625	0.15625	0.1875	0.265625	0.1875	-0.085207
675	0.140625	0.15625	0.1875	0.25	0.183594	-0.090463
676	0.15625	0.15625	0.203125	0.28125	0.199219	-0.069231
677	0.171875	0.15625	0.203125	0.28125	0.203125	-0.063905
678	0.15625	0.15625	0.203125	0.28125	0.199219	-0.069137
679	0.140625	0.15625	0.203125	0.28125	0.195312	-0.0744
680	0.140625	0.15625	0.203125	0.28125	0.195312	-0.074498
681	0.140625	0.15625	0.203125	0.25	0.1875	-0.085028
682	0.15625	0.140625	0.21875	0.25	0.191406	-0.079704
683	0.15625	0.15625	0.21875	0.265625	0.199219	-0.069034
684	0.140625	0.15625	0.21875	0.265625	0.195312	-0.074348
685	0.140625	0.15625	0.21875	0.265625	0.195312	-0.074404
686	0.140625	0.15625	0.21875	0.265625	0.195312	-0.074404
687	0.15625	0.15625	0.203125	0.28125	0.199219	-0.069231
688	0.15625	0.15625	0.203125	0.265625	0.195312	-0.074499
689	0.15625	0.15625	0.203125	0.265625	0.195312	-0.074499
690	0.15625	0.140625	0.203125	0.265625	0.191406	-0.079929
691	0.140625	0.140625	0.21875	0.25	0.1875	-0.085081
692	0.15625	0.15625	0.203125	0.265625	0.195312	-0.074556
693	0.15625	0.15625	0.203125	0.265625	0.195312	-0.074556
694	0.15625	0.15625	0.203125	0.265625	0.195312	-0.074556
695	0.15625	0.15625	0.203125	0.296875	0.203125	-0.063922
696	0.15625	0.15625	0.203125	0.3125	0.207031	-0.058645
697	0.140625	0.15625	0.203125	0.296875	0.199219	-0.069275
698	0.140625	0.15625	0.203125	0.296875	0.199219	-0.069336
699	0.140625	0.15625	0.203125	0.28125	0.195312	-0.074601
700	0.140625	0.15625	0.203125	0.28125	0.195312	-0.074575
701	0.125	0.15625	0.203125	0.28125	0.191406	-0.079933
702	0.125	0.15625	0.203125	0.28125	0.191406	-0.079933
703	0.125	0.15625	0.203125	0.28125	0.191406	-0.079861
704	0.125	0.15625	0.203125	0.28125	0.191406	-0.079861
705	0.125	0.15625	0.203125	0.28125	0.191406	-0.079831
706	0.125	0.140625	0.203125	0.296875	0.191406	-0.079851
707	0.109375	0.15625	0.203125	0.296875	0.191406	-0.079863
708	0.109375	0.15625	0.203125	0.3125	0.195312	-0.074653
709	0.125	0.140625	0.203125	0.296875	0.191406	-0.079912
710	0.125	0.109375	0.203125	0.296875	0.183594	-0.090819
711	0.125	0.125	0.203125	0.3125	0.191406	-0.080121
712	0.125	0.125	0.203125	0.296875	0.1875	-0.085283
713	0.125	0.125	0.1875	0.3125	0.1875	-0.085327
714	0.125	0.109375	0.203125	0.3125	0.1875	-0.085382
715	0.125	0.109375	0.203125	0.296875	0.183594	-0.090594
716	0.125	0.109375	0.1875	0.3125	0.183594	-0.090803
717	0.109375	0.125	0.1875	0.296875	0.179688	-0.096042
718	0.109375	0.109375	0.171875	0.28125	0.167969	-0.111749
719	0.109375	0.125	0.1875	0.28125	0.175781	-0.101003
720	0.125	0.125	0.1875	0.28125	0.179688	-0.095602
721	0.125	0.140625	0.1875	0.28125	0.183594	-0.09023
722	0.125	0.125	0.203125	0.28125	0.183594	-0.090279
723	0.140625	0.125	0.171875	0.296875	0.183594	-0.090276
724	0.140625	0.125	0.1875	0.296875	0.1875	-0.084965
725	0.125	0.125	0.1875	0.28125	0.179688	-0.095655
726	0.125	0.125	0.1875	0.28125	0.179688	-0.095586
727	0.109375	0.125	0.203125	0.28125	0.179688	-0.095651
728	0.09375	0.125	0.171875	0.28125	0.167969	-0.111687
729	0.09375	0.125	0.1875	0.28125	0.171875	-0.106434
730	0.09375	0.125	0.171875	0.28125	0.167969	-0.111749
731	0.09375	0.125	0.15625	0.28125	0.164062	-0.117093
732	0.09375	0.125	0.140625	0.28125	0.160156	-0.122516
733	0.09375	0.125	0.140625	0.28125	0.160156	-0.122415
734	0.09375	0.125	0.15625	0.28125	0.164062	-0.11707
735	0.09375	0.125	0.15625	0.28125	0.164062	-0.117078
736	0.09375	0.140625	0.15625	0.28125	0.167969	-0.111792
737	0.078125	0.140625	0.15625	0.28125	0.164062	-0.11722
738	0.09375	0.140625	0.15625	0.28125	0.167969	-0.111792
739	0.09375	0.140625	0.15625	0.296875	0.171875	-0.10655
740	0.09375	0.140625	0.171875	0.296875	0.175781	-0.101145
741	0.09375	0.140625	0.15625	0.296875	0.171875	-0.10655
742	0.09375	0.140625	0.15625	0.296875	0.171875	-0.10655
743	0.109375	0.15625	0.15625	0.3125	0.183594	-0.090525
744	0.109375	0.15625	0.15625	0.3125	0.183594	-0.090525
745	0.109375	0.15625	0.15625	0.3125	0.183594	-0.090515
746	0.109375	0.140625	0.15625	0.3125	0.179688	-0.095966
747	0.09375	0.15625	0.15625	0.28125	0.171875	-0.106346
748	0.09375	0.15625	0.15625	0.28125	0.171875	-0.106301
749	0.09375	0.15625	0.15625	0.296875	0.175781	-0.101119
750	0.109375	0.140625	0.15625	0.296875	0.175781	-0.101158
751	0.09375	0.140625	0.15625	0.296875	0.171875	-0.106577
752	0.09375	0.140625	0.15625	0.296875	0.171875	-0.106577
753	0.109375	0.140625	0.15625	0.296875	0.175781	-0.101214
754	0.09375	0.140625	0.15625	0.28125	0.167969	-0.111813
755	0.109375	0.140625	0.15625	0.28125	0.171875	-0.106572
756	0.109375	0.140625	0.15625	0.296875	0.175781	-0.101244
757	0.109375	0.140625	0.15625	0.296875	0.175781	-0.101194
758	0.09375	0.140625	0.15625	0.296875	0.171875	-0.106618
759	0.09375	0.140625	0.15625	0.265625	0.164062	-0.11707
760	0.09375	0.140625	0.15625	0.265625	0.164062	-0.117015
761	0.109375	0.140625	0.15625	0.25	0.164062	-0.116867
762	0.109375	0.140625	0.15625	0.265625	0.167969	-0.111555
763	0.109375	0.140625	0.1875	0.265625	0.175781	-0.100845
764	0.109375	0.140625	0.15625	0.265625	0.167969	-0.111649
765	0.09375	0.140625	0.171875	0.265625	0.167969	-0.111416
766	0.09375	0.140625	0.171875	0.28125	0.171875	-0.106288
767	0.09375	0.140625	0.171875	0.265625	0.167969	-0.111371
768	0.09375	0.140625	0.171875	0.265625	0.167969	-0.111371
769	0.078125	0.140625	0.171875	0.265625	0.164062	-0.116601
770	0.078125	0.15625	0.171875	0.265625	0.167969	-0.111169
771	0.078125	0.15625	0.15625	0.265625	0.164062	-0.116544
772	0.078125	0.15625	0.171875	0.28125	0.171875	-0.105827
773	0.078125	0.15625	0.15625	0.25	0.160156	-0.121619
774	0.078125	0.15625	0.15625	0.25	0.160156	-0.12166
775	0.09375	0.15625	0.15625	0.25	0.164062	-0.116409
776	0.09375	0.15625	0.171875	0.25	0.167969	-0.111023
777	0.09375	0.15625	0.171875	0.25	0.167969	-0.11099
778	0.09375	0.15625	0.171875	0.25	0.167969	-0.110793
779	0.09375	0.15625	0.171875	0.234375	0.164062	-0.116049
780	0.109375	0.15625	0.171875	0.234375	0.167969	-0.110705
781	0.109375	0.15625	0.15625	0.234375	0.164062	-0.116035
782	0.109375	0.15625	0.171875	0.25	0.171875	-0.105614
783	0.125	0.15625	0.171875	0.25	0.175781	-0.100229
784	0.125	0.15625	0.15625	0.25	0.171875	-0.105495
785	0.109375	0.15625	0.15625	0.234375	0.164062	-0.116054
786	0.09375	0.15625	0.15625	0.234375	0.160156	-0.121145
787	0.09375	0.15625	0.15625	0.234375	0.160156	-0.121163
788	0.09375	0.15625	0.140625	0.234375	0.15625	-0.126581
789	0.09375	0.15625	0.140625	0.234375	0.15625	-0.126748
790	0.09375	0.15625	0.140625	0.234375	0.15625	-0.126562
791	0.09375	0.140625	0.140625	0.234375	0.152344	-0.132211
792	0.09375	0.140625	0.15625	0.234375	0.15625	-0.126846
793	0.09375	0.140625	0.15625	0.234375	0.15625	-0.126827
794	0.09375	0.140625	0.1875	0.234375	0.164062	-0.11621
795	0.09375	0.140625	0.171875	0.234375	0.160156	-0.121471
796	0.078125	0.140625	0.171875	0.234375	0.15625	-0.126944
797	0.078125	0.140625	0.171875	0.25	0.160156	-0.121655
798	0.078125	0.140625	0.171875	0.25	0.160156	-0.121655
799	0.078125	0.140625	0.1875	0.234375	0.160156	-0.121548
800	0.078125	0.140625	0.1875	0.234375	0.160156	-0.121482
801	0.0625	0.140625	0.171875	0.234375	0.152344	-0.132217
802	0.0625	0.140625	0.171875	0.234375	0.152344	-0.132225
803	0.0625	0.140625	0.1875	0.25	0.160156	-0.121783
804	0.0625	0.140625	0.171875	0.25	0.15625	-0.127158
805	0.0625	0.140625	0.171875	0.234375	0.152344	-0.132342
806	0.0625	0.140625	0.171875	0.234375	0.152344	-0.132195
807	0.078125	0.140625	0.1875	0.25	0.164062	-0.116117
808	0.078125	0.140625	0.1875	0.234375	0.160156	-0.121269
809	0.078125	0.140625	0.171875	0.265625	0.164062	-0.116098
810	0.078125	0.140625	0.171875	0.28125	0.167969	-0.111037
811	0.078125	0.140625	0.171875	0.28125	0.167969	-0.111095
812	0.0625	0.140625	0.171875	0.28125	0.164062	-0.116601
813	0.0625	0.140625	0.171875	0.28125	0.164062	-0.116714
814	0.078125	0.140625	0.171875	0.28125	0.167969	-0.111569
815	0.09375	0.140625	0.15625	0.28125	0.167969	-0.111735
816	0.09375	0.140625	0.171875	0.28125	0.171875	-0.106315
817	0.09375	0.140625	0.171875	0.28125	0.171875	-0.106198
818	0.09375	0.140625	0.171875	0.28125	0.171875	-0.106198
819	0.09375	0.140625	0.171875	0.28125	0.171875	-0.10618
820	0.09375	0.140625	0.171875	0.28125	0.171875	-0.10622
821	0.09375	0.140625	0.171875	0.28125	0.171875	-0.106236
822	0.09375	0.140625	0.171875	0.28125	0.171875	-0.106333
823	0.09375	0.140625	0.15625	0.28125	0.167969	-0.11163
824	0.09375	0.140625	0.15625	0.28125	0.167969	-0.111574
825	0.09375	0.140625	0.15625	0.28125	0.167969	-0.111392
826	0.09375	0.140625	0.171875	0.28125	0.171875	-0.10622
827	0.09375	0.140625	0.171875	0.296875	0.175781	-0.101093
828	0.078125	0.140625	0.171875	0.265625	0.164062	-0.116906
829	0.09375	0.140625	0.171875	0.265625	0.167969	-0.111498
830	0.09375	0.15625	0.171875	0.265625	0.171875	-0.106014
831	0.078125	0.15625	0.15625	0.28125	0.167969	-0.11159
832	0.078125	0.140625	0.171875	0.265625	0.164062	-0.116976
833	0.09375	0.140625	0.171875	0.28125	0.171875	-0.106144
834	0.078125	0.140625	0.171875	0.28125	0.167969	-0.111611
835	0.078125	0.15625	0.171875	0.28125	0.171875	-0.106103
836	0.078125	0.15625	0.1875	0.28125	0.175781	-0.100841
837	0.078125	0.171875	0.1875	0.28125	0.179688	-0.095505
838	0.078125	0.15625	0.1875	0.28125	0.175781	-0.100875
839	0.078125	0.15625	0.1875	0.28125	0.175781	-0.100785
840	0.078125	0.15625	0.171875	0.28125	0.171875	-0.106378
841	0.078125	0.15625	0.171875	0.28125	0.171875	-0.106243
842	0.078125	0.140625	0.171875	0.28125	0.167969	-0.111611
843	0.078125	0.140625	0.171875	0.28125	0.167969	-0.111796
844	0.078125	0.140625	0.171875	0.296875	0.171875	-0.106556
845	0.09375	0.140625	0.171875	0.28125	0.171875	-0.1065
846	0.09375	0.140625	0.171875	0.296875	0.175781	-0.101257
847	0.09375	0.140625	0.171875	0.296875	0.175781	-0.101257
848	0.09375	0.140625	0.171875	0.296875	0.175781	-0.101354
849	0.09375	0.15625	0.171875	0.296875	0.179688	-0.095981
850	0.078125	0.140625	0.171875	0.296875	0.171875	-0.106346
851	0.09375	0.15625	0.171875	0.296875	0.179688	-0.095712
852	0.09375	0.15625	0.171875	0.28125	0.175781	-0.100962
853	0.078125	0.15625	0.171875	0.28125	0.171875	-0.106243
854	0.09375	0.140625	0.171875	0.28125	0.171875	-0.106128
855	0.09375	0.125	0.171875	0.28125	0.167969	-0.111474
856	0.109375	0.125	0.171875	0.28125	0.171875	-0.106357
857	0.125	0.125	0.171875	0.265625	0.171875	-0.106418
858	0.109375	0.125	0.171875	0.265625	0.167969	-0.111911
859	0.109375	0.125	0.171875	0.265625	0.167969	-0.111934
860	0.109375	0.125	0.171875	0.28125	0.171875	-0.106436
861	0.109375	0.125	0.171875	0.28125	0.171875	-0.106581
862	0.09375	0.125	0.171875	0.28125	0.167969	-0.11182
863	0.109375	0.125	0.171875	0.28125	0.171875	-0.106837
864	0.109375	0.125	0.171875	0.296875	0.175781	-0.101475
865	0.109375	0.140625	0.171875	0.296875	0.179688	-0.096052
866	0.109375	0.140625	0.171875	0.296875	0.179688	-0.095919
867	0.109375	0.140625	0.171875	0.296875	0.179688	-0.095846
868	0.109375	0.125	0.171875	0.296875	0.175781	-0.10119
869	0.09375	0.140625	0.171875	0.296875	0.175781	-0.101473
870	0.09375	0.140625	0.171875	0.296875	0.175781	-0.101473
871	0.09375	0.15625	0.171875	0.28125	0.175781	-0.101229
872	0.09375	0.15625	0.15625	0.28125	0.171875	-0.106606
873	0.109375	0.140625	0.15625	0.28125	0.171875	-0.106541
874	0.09375	0.15625	0.15625	0.265625	0.167969	-0.111958
875	0.109375	0.15625	0.15625	0.28125	0.175781	-0.101261
876	0.09375	0.15625	0.15625	0.265625	0.167969	-0.112092
877	0.109375	0.15625	0.15625	0.265625	0.171875	-0.106606
878	0.109375	0.15625	0.1875	0.28125	0.183594	-0.090404
879	0.09375	0.15625	0.1875	0.265625	0.175781	-0.101149
880	0.09375	0.140625	0.171875	0.265625	0.167969	-0.111863
881	0.078125	0.171875	0.1875	0.265625	0.175781	-0.100943
882	0.078125	0.15625	0.203125	0.265625	0.175781	-0.101044
883	0.09375	0.15625	0.1875	0.265625	0.175781	-0.101025
884	0.078125	0.15625	0.1875	0.265625	0.171875	-0.106561
885	0.078125	0.171875	0.171875	0.28125	0.175781	-0.101521
886	0.109375	0.171875	0.1875	0.28125	0.1875	-0.085305
887	0.109375	0.15625	0.1875	0.25	0.175781	-0.101136
888	0.09375	0.140625	0.1875	0.265625	0.171875	-0.106738
889	0.078125	0.140625	0.171875	0.265625	0.164062	-0.11746
890	0.109375	0.15625	0.171875	0.28125	0.179688	-0.095997
891	0.09375	0.140625	0.203125	0.28125	0.179688	-0.096422
892	0.078125	0.125	0.1875	0.265625	0.164062	-0.118067
893	0.078125	0.109375	0.1875	0.265625	0.160156	-0.123434
894	0.078125	0.125	0.1875	0.265625	0.164062	-0.117844
895	0.0625	0.125	0.1875	0.265625	0.160156	-0.123335
896	0.0625	0.140625	0.1875	0.296875	0.171875	-0.107348
897	0.0625	0.140625	0.171875	0.28125	0.164062	-0.117899
898	0.078125	0.125	0.171875	0.28125	0.164062	-0.117981
899	0.078125	0.125	0.171875	0.28125	0.164062	-0.118019
900	0.0625	0.140625	0.1875	0.28125	0.167969	-0.112523
901	0.0625	0.140625	0.1875	0.28125	0.167969	-0.112523
902	0.0625	0.140625	0.1875	0.28125	0.167969	-0.112613
903	0.0625	0.140625	0.1875	0.28125	0.167969	-0.112608
904	0.0625	0.140625	0.1875	0.265625	0.164062	-0.117581
905	0.0625	0.140625	0.1875	0.265625	0.164062	-0.117709
906	0.0625	0.140625	0.1875	0.28125	0.167969	-0.112439
907	0.0625	0.140625	0.1875	0.28125	0.167969	-0.112357
908	0.0625	0.140625	0.1875	0.28125	0.167969	-0.112395
909	0.0625	0.15625	0.1875	0.28125	0.171875	-0.107006
910	0.0625	0.140625	0.203125	0.265625	0.167969	-0.112198
911	0.0625	0.125	0.203125	0.25	0.160156	-0.122846
912	0.0625	0.15625	0.203125	0.265625	0.171875	-0.106855
913	0.0625	0.15625	0.203125	0.25	0.167969	-0.112042
914	0.0625	0.125	0.1875	0.25	0.15625	-0.128358
915	0.0625	0.125	0.1875	0.25	0.15625	-0.128358
916	0.0625	0.125	0.1875	0.25	0.15625	-0.128358
917	0.0625	0.125	0.1875	0.25	0.15625	-0.128501
918	0.0625	0.140625	0.203125	0.25	0.164062	-0.11754
919	0.078125	0.15625	0.203125	0.25	0.171875	-0.106631
920	0.078125	0.171875	0.203125	0.25	0.175781	-0.101194
921	0.0625	0.15625	0.203125	0.25	0.167969	-0.111863
922	0.0625	0.171875	0.203125	0.25	0.171875	-0.106425
923	0.0625	0.171875	0.171875	0.25	0.164062	-0.116946
924	0.0625	0.15625	0.203125	0.265625	0.171875	-0.106532
925	0.078125	0.15625	0.203125	0.265625	0.175781	-0.101106
926	0.078125	0.140625	0.203125	0.25	0.167969	-0.111654
927	0.078125	0.15625	0.203125	0.25	0.171875	-0.106364
928	0.078125	0.15625	0.203125	0.25	0.171875	-0.106364
929	0.078125	0.15625	0.203125	0.25	0.171875	-0.106308
930	0.078125	0.140625	0.203125	0.265625	0.171875	-0.1068
931	0.078125	0.140625	0.203125	0.265625	0.171875	-0.1068
932	0.0625	0.140625	0.203125	0.265625	0.167969	-0.112301
933	0.0625	0.140625	0.203125	0.265625	0.167969	-0.112255
934	0.078125	0.15625	0.203125	0.265625	0.175781	-0.101549
935	0.0625	0.125	0.203125	0.265625	0.164062	-0.117899
936	0.0625	0.125	0.203125	0.265625	0.164062	-0.117722
937	0.0625	0.140625	0.203125	0.265625	0.167969	-0.112279
938	0.0625	0.15625	0.1875	0.265625	0.167969	-0.112272
939	0.078125	0.15625	0.1875	0.265625	0.171875	-0.106707
940	0.046875	0.15625	0.203125	0.265625	0.167969	-0.1124
941	0.078125	0.15625	0.203125	0.265625	0.175781	-0.101667
942	0.046875	0.15625	0.203125	0.265625	0.167969	-0.112323
943	0.046875	0.15625	0.203125	0.265625	0.167969	-0.112323
944	0.0625	0.15625	0.203125	0.265625	0.171875	-0.106855
945	0.0625	0.15625	0.1875	0.265625	0.167969	-0.111996
946	0.0625	0.15625	0.1875	0.265625	0.167969	-0.112152
947	0.0625	0.171875	0.203125	0.265625	0.175781	-0.101132
948	0.0625	0.15625	0.1875	0.265625	0.167969	-0.111925
949	0.046875	0.15625	0.1875	0.25	0.160156	-0.122605
950	0.046875	0.15625	0.171875	0.25	0.15625	-0.128048
951	0.046875	0.171875	0.171875	0.25	0.160156	-0.122464
952	0.046875	0.171875	0.1875	0.25	0.164062	-0.117172
953	0.0625	0.171875	0.1875	0.25	0.167969	-0.111846
954	0.046875	0.171875	0.1875	0.25	0.164062	-0.117172
955	0.0625	0.171875	0.1875	0.25	0.167969	-0.11192
956	0.0625	0.171875	0.1875	0.265625	0.171875	-0.106777
957	0.0625	0.171875	0.1875	0.265625	0.171875	-0.106663
958	0.046875	0.171875	0.1875	0.28125	0.171875	-0.106928
959	0.046875	0.171875	0.1875	0.28125	0.171875	-0.106892
960	0.0625	0.15625	0.1875	0.28125	0.171875	-0.106864
961	0.0625	0.15625	0.1875	0.28125	0.171875	-0.106864
962	0.0625	0.15625	0.1875	0.28125	0.171875	-0.106864
963	0.0625	0.15625	0.203125	0.28125	0.175781	-0.101404
964	0.0625	0.15625	0.203125	0.28125	0.175781	-0.101595
965	0.0625	0.15625	0.203125	0.28125	0.175781	-0.101647
966	0.0625	0.140625	0.1875	0.28125	0.167969	-0.11256
967	0.0625	0.140625	0.203125	0.28125	0.171875	-0.107271
968	0.046875	0.15625	0.203125	0.28125	0.171875	-0.107112
969	0.0625	0.15625	0.203125	0.28125	0.175781	-0.101704
970	0.0625	0.15625	0.203125	0.28125	0.175781	-0.101816
971	0.046875	0.15625	0.203125	0.28125	0.171875	-0.107297
972	0.0625	0.15625	0.203125	0.28125	0.175781	-0.101816
973	0.0625	0.15625	0.203125	0.28125	0.175781	-0.101647
974	0.0625	0.15625	0.203125	0.28125	0.175781	-0.101647
975	0.0625	0.15625	0.203125	0.28125	0.175781	-0.101813
976	0.0625	0.15625	0.203125	0.28125	0.175781	-0.101756
977	0.0625	0.15625	0.203125	0.28125	0.175781	-0.101756
978	0.0625	0.140625	0.203125	0.28125	0.171875	-0.106944
979	0.0625	0.15625	0.1875	0.28125	0.171875	-0.107077
980	0.0625	0.15625	0.1875	0.28125	0.171875	-0.107015
981	0.0625	0.15625	0.1875	0.28125	0.171875	-0.107015
982	0.046875	0.15625	0.1875	0.28125	0.167969	-0.112492
983	0.046875	0.15625	0.1875	0.28125	0.167969	-0.112492
984	0.046875	0.15625	0.1875	0.28125	0.167969	-0.11233
985	0.046875	0.15625	0.1875	0.28125	0.167969	-0.112366
986	0.0625	0.15625	0.203125	0.28125	0.175781	-0.101503
987	0.046875	0.15625	0.1875	0.28125	0.167969	-0.112366
988	0.046875	0.15625	0.1875	0.28125	0.167969	-0.112366
989	0.046875	0.15625	0.203125	0.28125	0.171875	-0.106846
990	0.046875	0.140625	0.203125	0.28125	0.167969	-0.112468
991	0.046875	0.140625	0.203125	0.28125	0.167969	-0.112468
992	0.046875	0.140625	0.203125	0.28125	0.167969	-0.112531
993	0.046875	0.140625	0.203125	0.28125	0.167969	-0.112701
994	0.046875	0.140625	0.203125	0.28125	0.167969	-0.112531
995	0.0625	0.140625	0.203125	0.28125	0.171875	-0.107117
996	0.046875	0.140625	0.203125	0.28125	0.167969	-0.112531
997	0.046875	0.140625	0.203125	0.28125	0.167969	-0.112531
998	0.0625	0.140625	0.203125	0.28125	0.171875	-0.107214
999	0.046875	0.15625	0.203125	0.28125	0.171875	-0.10696
1000	0.0625	0.15625	0.203125	0.28125	0.175781	-0.101612
1001	0.0625	0.140625	0.1875	0.28125	0.167969	-0.112518
1002	0.0625	0.140625	0.1875	0.28125	0.167969	-0.112419
1003	0.0625	0.140625	0.171875	0.28125	0.164062	-0.11755
1004	0.046875	0.140625	0.1875	0.28125	0.164062	-0.117636
1005	0.046875	0.140625	0.1875	0.28125	0.164062	-0.117636
1006	0.046875	0.140625	0.21875	0.28125	0.171875	-0.107054
1007	0.046875	0.140625	0.203125	0.28125	0.167969	-0.112472
1008	0.046875	0.15625	0.1875	0.28125	0.167969	-0.112376
1009	0.046875	0.15625	0.171875	0.28125	0.164062	-0.117674
1010	0.046875	0.171875	0.171875	0.28125	0.167969	-0.112313
1011	0.046875	0.171875	0.171875	0.28125	0.167969	-0.112198
1012	0.0625	0.171875	0.171875	0.28125	0.171875	-0.106707
1013	0.0625	0.171875	0.171875	0.28125	0.171875	-0.106741
1014	0.0625	0.171875	0.171875	0.28125	0.171875	-0.106887
1015	0.078125	0.15625	0.171875	0.28125	0.171875	-0.1067
1016	0.078125	0.15625	0.171875	0.28125	0.171875	-0.1067
1017	0.078125	0.171875	0.171875	0.28125	0.175781	-0.101226
1018	0.078125	0.171875	0.1875	0.28125	0.179688	-0.095716
1019	0.078125	0.15625	0.1875	0.28125	0.175781	-0.101106
1020	0.078125	0.15625	0.1875	0.28125	0.175781	-0.101033
1021	0.078125	0.15625	0.171875	0.28125	0.171875	-0.106488
1022	0.078125	0.15625	0.171875	0.28125	0.171875	-0.106488
1023	0.078125	0.15625	0.171875	0.28125	0.171875	-0.106488
1024	0.078125	0.15625	0.171875	0.28125	0.171875	-0.106488
1025	0.09375	0.15625	0.171875	0.28125	0.175781	-0.101067
1026	0.078125	0.15625	0.171875	0.28125	0.171875	-0.106488
1027	0.078125	0.15625	0.171875	0.28125	0.171875	-0.106414
1028	0.078125	0.15625	0.171875	0.28125	0.171875	-0.106518
1029	0.078125	0.15625	0.171875	0.28125	0.171875	-0.106482
1030	0.078125	0.15625	0.171875	0.28125	0.171875	-0.106482
1031	0.078125	0.15625	0.171875	0.28125	0.171875	-0.106625
1032	0.078125	0.15625	0.171875	0.28125	0.171875	-0.106625
1033	0.078125	0.15625	0.171875	0.28125	0.171875	-0.106482
1034	0.078125	0.15625	0.171875	0.28125	0.171875	-0.106482
1035	0.0625	0.15625	0.171875	0.28125	0.167969	-0.111846
1036	0.078125	0.140625	0.171875	0.28125	0.167969	-0.111956
1037	0.0625	0.140625	0.171875	0.28125	0.164062	-0.11733
1038	0.0625	0.140625	0.15625	0.28125	0.160156	-0.122836
1039	0.046875	0.140625	0.15625	0.28125	0.15625	-0.128507
1040	0.046875	0.140625	0.15625	0.28125	0.15625	-0.128314
1041	0.046875	0.140625	0.15625	0.28125	0.15625	-0.128407
1042	0.0625	0.140625	0.15625	0.28125	0.160156	-0.123152
1043	0.0625	0.140625	0.15625	0.28125	0.160156	-0.122799
1044	0.046875	0.140625	0.15625	0.28125	0.15625	-0.128275
1045	0.046875	0.140625	0.171875	0.28125	0.160156	-0.123346
1046	0.046875	0.140625	0.171875	0.28125	0.160156	-0.122846
1047	0.046875	0.140625	0.171875	0.28125	0.160156	-0.122931
1048	0.046875	0.140625	0.15625	0.28125	0.15625	-0.128138
1049	0.046875	0.140625	0.140625	0.28125	0.152344	-0.13358
1050	0.046875	0.140625	0.140625	0.28125	0.152344	-0.133821
1051	0.046875	0.140625	0.140625	0.28125	0.152344	-0.133597
1052	0.046875	0.140625	0.15625	0.265625	0.152344	-0.133718
1053	0.046875	0.140625	0.140625	0.28125	0.152344	-0.133683
1054	0.046875	0.140625	0.140625	0.28125	0.152344	-0.133557
1055	0.046875	0.15625	0.140625	0.28125	0.15625	-0.128215
1056	0.046875	0.140625	0.140625	0.28125	0.152344	-0.133649
1057	0.046875	0.140625	0.140625	0.28125	0.152344	-0.133623
1058	0.046875	0.140625	0.140625	0.28125	0.152344	-0.133623
1059	0.046875	0.140625	0.140625	0.28125	0.152344	-0.133654
1060	0.046875	0.140625	0.140625	0.28125	0.152344	-0.133838
1061	0.046875	0.140625	0.140625	0.28125	0.152344	-0.133936
1062	0.046875	0.140625	0.140625	0.28125	0.152344	-0.133907
1063	0.046875	0.140625	0.140625	0.28125	0.152344	-0.133907
1064	0.046875	0.140625	0.140625	0.28125	0.152344	-0.133907
1065	0.046875	0.140625	0.140625	0.28125	0.152344	-0.133718
1066	0.046875	0.140625	0.140625	0.28125	0.152344	-0.133743
1067	0.046875	0.140625	0.140625	0.28125	0.152344	-0.133743
1068	0.046875	0.140625	0.140625	0.28125	0.152344	-0.133936
1069	0.046875	0.140625	0.140625	0.28125	0.152344	-0.133936
1070	0.046875	0.140625	0.140625	0.28125	0.152344	-0.133743
1071	0.046875	0.140625	0.140625	0.28125	0.152344	-0.133557
1072	0.046875	0.140625	0.140625	0.28125	0.152344	-0.133557
1073	0.046875	0.140625	0.140625	0.28125	0.152344	-0.133557
1074	0.046875	0.140625	0.140625	0.28125	0.152344	-0.133557
1075	0.046875	0.140625	0.140625	0.296875	0.15625	-0.128394
1076	0.0625	0.140625	0.140625	0.28125	0.15625	-0.128435
1077	0.0625	0.140625	0.140625	0.28125	0.15625	-0.128468
1078	0.0625	0.15625	0.140625	0.28125	0.160156	-0.123084
1079	0.0625	0.15625	0.140625	0.28125	0.160156	-0.123136
1080	0.0625	0.15625	0.140625	0.28125	0.160156	-0.123264
1081	0.0625	0.140625	0.140625	0.28125	0.15625	-0.128468
1082	0.0625	0.15625	0.15625	0.28125	0.164062	-0.117641
1083	0.0625	0.140625	0.140625	0.28125	0.15625	-0.128369
1084	0.0625	0.140625	0.140625	0.28125	0.15625	-0.128369
1085	0.0625	0.140625	0.140625	0.296875	0.160156	-0.123386
1086	0.0625	0.140625	0.140625	0.28125	0.15625	-0.128501
1087	0.0625	0.140625	0.140625	0.28125	0.15625	-0.128557
1088	0.0625	0.140625	0.140625	0.28125	0.15625	-0.128557
1089	0.0625	0.140625	0.15625	0.296875	0.164062	-0.117937
1090	0.078125	0.140625	0.15625	0.296875	0.167969	-0.112526
1091	0.078125	0.15625	0.15625	0.296875	0.171875	-0.107071
1092	0.078125	0.140625	0.140625	0.296875	0.164062	-0.118021
1093	0.078125	0.140625	0.140625	0.296875	0.164062	-0.118021
1094	0.078125	0.140625	0.140625	0.296875	0.164062	-0.118021
1095	0.078125	0.140625	0.140625	0.296875	0.164062	-0.118021
1096	0.09375	0.140625	0.140625	0.296875	0.167969	-0.11274
1097	0.078125	0.140625	0.140625	0.296875	0.164062	-0.118021
1098	0.09375	0.140625	0.140625	0.296875	0.167969	-0.112482
1099	0.078125	0.140625	0.140625	0.296875	0.164062	-0.117707
1100	0.078125	0.140625	0.140625	0.28125	0.160156	-0.1232
1101	0.078125	0.140625	0.140625	0.28125	0.160156	-0.123349
1102	0.078125	0.140625	0.15625	0.28125	0.164062	-0.117894
1103	0.09375	0.140625	0.15625	0.28125	0.167969	-0.112357
1104	0.078125	0.140625	0.15625	0.28125	0.164062	-0.118072
1105	0.078125	0.140625	0.140625	0.28125	0.160156	-0.123429
1106	0.078125	0.140625	0.140625	0.28125	0.160156	-0.123429
1107	0.078125	0.140625	0.140625	0.28125	0.160156	-0.123333
1108	0.078125	0.140625	0.140625	0.28125	0.160156	-0.1232
1109	0.078125	0.140625	0.140625	0.28125	0.160156	-0.123258
1110	0.078125	0.140625	0.140625	0.28125	0.160156	-0.123445
1111	0.078125	0.140625	0.15625	0.28125	0.164062	-0.11792
1112	0.078125	0.140625	0.15625	0.28125	0.164062	-0.11792
1113	0.078125	0.140625	0.140625	0.28125	0.160156	-0.123549
1114	0.0625	0.140625	0.15625	0.28125	0.160156	-0.123744
1115	0.0625	0.140625	0.15625	0.28125	0.160156	-0.123578
1116	0.046875	0.140625	0.15625	0.28125	0.15625	-0.129108
1117	0.078125	0.140625	0.171875	0.28125	0.167969	-0.112867
1118	0.078125	0.140625	0.171875	0.28125	0.167969	-0.112867
1119	0.09375	0.140625	0.171875	0.28125	0.171875	-0.107362
1120	0.09375	0.140625	0.171875	0.28125	0.171875	-0.107295
1121	0.078125	0.140625	0.171875	0.28125	0.167969	-0.112867
1122	0.078125	0.140625	0.171875	0.28125	0.167969	-0.112633
1123	0.078125	0.140625	0.171875	0.28125	0.167969	-0.112633
1124	0.09375	0.125	0.171875	0.28125	0.167969	-0.112715
1125	0.09375	0.140625	0.171875	0.28125	0.171875	-0.107216
1126	0.078125	0.140625	0.171875	0.28125	0.167969	-0.112633
1127	0.078125	0.140625	0.171875	0.28125	0.167969	-0.11254
1128	0.0625	0.140625	0.171875	0.28125	0.164062	-0.118078
1129	0.078125	0.140625	0.171875	0.28125	0.167969	-0.112487
1130	0.078125	0.140625	0.171875	0.28125	0.167969	-0.11262
1131	0.0625	0.140625	0.171875	0.28125	0.164062	-0.117899
1132	0.0625	0.140625	0.171875	0.28125	0.164062	-0.117899
1133	0.0625	0.140625	0.171875	0.28125	0.164062	-0.117821
1134	0.078125	0.140625	0.171875	0.28125	0.167969	-0.112487
1135	0.078125	0.140625	0.15625	0.28125	0.164062	-0.117752
1136	0.078125	0.140625	0.15625	0.28125	0.164062	-0.117752
1137	0.078125	0.140625	0.15625	0.28125	0.164062	-0.117752
1138	0.078125	0.140625	0.15625	0.28125	0.164062	-0.117709
1139	0.078125	0.140625	0.140625	0.28125	0.160156	-0.12306
1140	0.078125	0.140625	0.140625	0.28125	0.160156	-0.12306
1141	0.078125	0.140625	0.140625	0.28125	0.160156	-0.12306
1142	0.078125	0.140625	0.140625	0.28125	0.160156	-0.12306
1143	0.078125	0.140625	0.140625	0.28125	0.160156	-0.122925
1144	0.078125	0.140625	0.140625	0.28125	0.160156	-0.12306
1145	0.078125	0.140625	0.15625	0.28125	0.164062	-0.117631
1146	0.078125	0.140625	0.15625	0.28125	0.164062	-0.117631
1147	0.078125	0.140625	0.15625	0.28125	0.164062	-0.117631
1148	0.078125	0.140625	0.15625	0.28125	0.164062	-0.117395
1149	0.09375	0.140625	0.15625	0.28125	0.167969	-0.112008
1150	0.09375	0.140625	0.171875	0.28125	0.171875	-0.106903
1151	0.078125	0.140625	0.171875	0.28125	0.167969	-0.112376
1152	0.078125	0.140625	0.15625	0.28125	0.164062	-0.117671
1153	0.078125	0.140625	0.15625	0.28125	0.164062	-0.117671
1154	0.078125	0.140625	0.140625	0.28125	0.160156	-0.123147
1155	0.078125	0.140625	0.140625	0.28125	0.160156	-0.123158
1156	0.078125	0.140625	0.140625	0.28125	0.160156	-0.123158
1157	0.078125	0.140625	0.15625	0.28125	0.164062	-0.117671
1158	0.078125	0.140625	0.15625	0.28125	0.164062	-0.117727
1159	0.078125	0.140625	0.15625	0.28125	0.164062	-0.117709
1160	0.078125	0.140625	0.15625	0.28125	0.164062	-0.117803
1161	0.078125	0.140625	0.15625	0.28125	0.164062	-0.117586
1162	0.078125	0.140625	0.15625	0.28125	0.164062	-0.117593
1163	0.078125	0.140625	0.15625	0.28125	0.164062	-0.117762
1164	0.078125	0.125	0.15625	0.265625	0.15625	-0.128557
1165	0.078125	0.125	0.15625	0.28125	0.160156	-0.12329
1166	0.078125	0.109375	0.15625	0.28125	0.15625	-0.128695
1167	0.078125	0.125	0.171875	0.28125	0.164062	-0.117709
1168	0.078125	0.125	0.171875	0.28125	0.164062	-0.117709
1169	0.078125	0.125	0.171875	0.28125	0.164062	-0.117709
1170	0.078125	0.109375	0.171875	0.28125	0.160156	-0.123158
1171	0.078125	0.125	0.171875	0.28125	0.164062	-0.117631
1172	0.078125	0.125	0.171875	0.28125	0.164062	-0.117727
1173	0.078125	0.125	0.171875	0.28125	0.164062	-0.117727
1174	0.078125	0.109375	0.171875	0.28125	0.160156	-0.123158
1175	0.09375	0.109375	0.171875	0.28125	0.164062	-0.117803
1176	0.09375	0.109375	0.171875	0.28125	0.164062	-0.117631
1177	0.09375	0.125	0.171875	0.28125	0.167969	-0.112308
1178	0.09375	0.109375	0.171875	0.28125	0.164062	-0.117656
1179	0.09375	0.109375	0.171875	0.28125	0.164062	-0.117727
1180	0.09375	0.109375	0.171875	0.28125	0.164062	-0.117727
1181	0.09375	0.109375	0.171875	0.28125	0.164062	-0.117727
1182	0.09375	0.109375	0.171875	0.28125	0.164062	-0.117785
1183	0.09375	0.109375	0.171875	0.28125	0.164062	-0.117727
1184	0.09375	0.109375	0.171875	0.28125	0.164062	-0.117981
1185	0.09375	0.109375	0.15625	0.28125	0.160156	-0.123525
1186	0.09375	0.109375	0.171875	0.28125	0.164062	-0.118065
1187	0.09375	0.109375	0.171875	0.28125	0.164062	-0.118205
1188	0.09375	0.109375	0.171875	0.28125	0.164062	-0.118205
1189	0.09375	0.109375	0.171875	0.28125	0.164062	-0.118021
1190	0.09375	0.109375	0.171875	0.28125	0.164062	-0.118021
1191	0.09375	0.109375	0.171875	0.28125	0.164062	-0.118021
1192	0.09375	0.109375	0.171875	0.28125	0.164062	-0.117859
1193	0.109375	0.109375	0.171875	0.28125	0.167969	-0.112608
1194	0.09375	0.109375	0.171875	0.28125	0.164062	-0.117937
1195	0.109375	0.125	0.171875	0.28125	0.171875	-0.107008
1196	0.109375	0.125	0.171875	0.28125	0.171875	-0.107008
1197	0.109375	0.125	0.171875	0.28125	0.171875	-0.107008
1198	0.109375	0.125	0.171875	0.28125	0.171875	-0.107008
1199	0.109375	0.140625	0.171875	0.28125	0.175781	-0.101582
1200	0.109375	0.140625	0.171875	0.28125	0.175781	-0.101582
1201	0.109375	0.140625	0.171875	0.28125	0.175781	-0.101735
1202	0.109375	0.140625	0.171875	0.28125	0.175781	-0.101818
1203	0.09375	0.140625	0.171875	0.28125	0.171875	-0.107177
1204	0.09375	0.140625	0.171875	0.28125	0.171875	-0.107216
1205	0.09375	0.140625	0.171875	0.28125	0.171875	-0.107089
1206	0.09375	0.15625	0.171875	0.28125	0.175781	-0.101704
1207	0.09375	0.171875	0.171875	0.28125	0.179688	-0.096289
1208	0.09375	0.171875	0.171875	0.28125	0.179688	-0.096289
1209	0.09375	0.171875	0.171875	0.28125	0.179688	-0.096153
1210	0.09375	0.171875	0.171875	0.28125	0.179688	-0.096266
1211	0.09375	0.171875	0.171875	0.28125	0.179688	-0.096266
1212	0.09375	0.171875	0.171875	0.28125	0.179688	-0.096266
1213	0.09375	0.171875	0.171875	0.28125	0.179688	-0.096266
1214	0.09375	0.15625	0.171875	0.28125	0.175781	-0.101678
1215	0.09375	0.15625	0.171875	0.28125	0.175781	-0.101678
1216	0.09375	0.15625	0.171875	0.28125	0.175781	-0.101599
1217	0.09375	0.15625	0.171875	0.28125	0.175781	-0.101678
1218	0.09375	0.15625	0.171875	0.28125	0.175781	-0.101678
1219	0.078125	0.15625	0.171875	0.28125	0.171875	-0.10716
1220	0.09375	0.15625	0.171875	0.28125	0.175781	-0.101678
1221	0.09375	0.15625	0.171875	0.28125	0.175781	-0.101678
1222	0.09375	0.15625	0.171875	0.28125	0.175781	-0.101525
1223	0.09375	0.15625	0.171875	0.28125	0.175781	-0.101525
1224	0.09375	0.15625	0.171875	0.28125	0.175781	-0.101599
1225	0.09375	0.140625	0.171875	0.28125	0.171875	-0.106896
1226	0.078125	0.140625	0.171875	0.28125	0.167969	-0.112241
1227	0.078125	0.140625	0.171875	0.28125	0.167969	-0.112291
1228	0.078125	0.140625	0.171875	0.28125	0.167969	-0.112323
1229	0.078125	0.140625	0.171875	0.28125	0.167969	-0.112323
1230	0.078125	0.140625	0.171875	0.28125	0.167969	-0.112241
1231	0.078125	0.140625	0.171875	0.28125	0.167969	-0.112241
1232	0.078125	0.140625	0.171875	0.28125	0.167969	-0.112164
1233	0.078125	0.15625	0.15625	0.28125	0.167969	-0.112429
1234	0.09375	0.140625	0.15625	0.28125	0.167969	-0.11241
1235	0.09375	0.140625	0.171875	0.28125	0.171875	-0.106896
1236	0.09375	0.140625	0.15625	0.28125	0.167969	-0.112323
1237	0.078125	0.109375	0.15625	0.28125	0.15625	-0.128751
1238	0.078125	0.109375	0.15625	0.28125	0.15625	-0.128909
1239	0.09375	0.109375	0.171875	0.28125	0.164062	-0.118021
1240	0.09375	0.109375	0.15625	0.28125	0.160156	-0.123402
1241	0.078125	0.109375	0.171875	0.28125	0.160156	-0.12329
1242	0.09375	0.109375	0.171875	0.28125	0.164062	-0.117882
1243	0.09375	0.109375	0.171875	0.28125	0.164062	-0.117798
1244	0.09375	0.109375	0.171875	0.28125	0.164062	-0.117793
1245	0.078125	0.109375	0.171875	0.28125	0.160156	-0.12329
1246	0.09375	0.109375	0.15625	0.28125	0.160156	-0.123338
1247	0.09375	0.109375	0.171875	0.28125	0.164062	-0.117976
1248	0.09375	0.109375	0.15625	0.28125	0.160156	-0.123099
1249	0.09375	0.109375	0.15625	0.28125	0.160156	-0.123012
1250	0.09375	0.109375	0.15625	0.28125	0.160156	-0.12324
1251	0.09375	0.109375	0.15625	0.28125	0.160156	-0.12324
1252	0.09375	0.109375	0.15625	0.28125	0.160156	-0.12301
1253	0.09375	0.109375	0.15625	0.28125	0.160156	-0.12301
1254	0.09375	0.109375	0.15625	0.28125	0.160156	-0.12301
1255	0.09375	0.109375	0.15625	0.28125	0.160156	-0.12301
1256	0.09375	0.109375	0.171875	0.28125	0.164062	-0.117581
1257	0.09375	0.109375	0.171875	0.28125	0.164062	-0.117505
1258	0.09375	0.125	0.171875	0.28125	0.167969	-0.112248
1259	0.109375	0.140625	0.171875	0.28125	0.175781	-0.101482
1260	0.109375	0.125	0.171875	0.28125	0.171875	-0.106741
1261	0.109375	0.125	0.171875	0.28125	0.171875	-0.106965
1262	0.109375	0.125	0.171875	0.28125	0.171875	-0.107084
1263	0.125	0.109375	0.171875	0.28125	0.171875	-0.107124
1264	0.125	0.125	0.171875	0.28125	0.175781	-0.101807
1265	0.125	0.125	0.171875	0.28125	0.175781	-0.10173
1266	0.125	0.109375	0.171875	0.28125	0.171875	-0.106965
1267	0.125	0.125	0.171875	0.28125	0.175781	-0.101582
1268	0.125	0.125	0.171875	0.28125	0.175781	-0.101471
1269	0.125	0.125	0.171875	0.28125	0.175781	-0.101471
1270	0.125	0.125	0.171875	0.28125	0.175781	-0.101471
1271	0.125	0.125	0.171875	0.28125	0.175781	-0.101512
1272	0.125	0.109375	0.171875	0.28125	0.171875	-0.106892
1273	0.125	0.109375	0.171875	0.28125	0.171875	-0.106892
1274	0.125	0.109375	0.171875	0.28125	0.171875	-0.10685
1275	0.109375	0.109375	0.171875	0.28125	0.167969	-0.11248
1276	0.109375	0.125	0.171875	0.28125	0.171875	-0.107165
1277	0.109375	0.125	0.171875	0.28125	0.171875	-0.107165
1278	0.109375	0.125	0.171875	0.28125	0.171875	-0.107251
1279	0.09375	0.125	0.171875	0.28125	0.167969	-0.112657
1280	0.09375	0.125	0.171875	0.28125	0.167969	-0.112439
1281	0.109375	0.125	0.171875	0.28125	0.171875	-0.107165
1282	0.109375	0.125	0.171875	0.28125	0.171875	-0.107165
1283	0.125	0.125	0.171875	0.28125	0.175781	-0.101691
1284	0.125	0.125	0.171875	0.28125	0.175781	-0.10177
1285	0.109375	0.125	0.171875	0.28125	0.171875	-0.107329
1286	0.109375	0.125	0.171875	0.28125	0.171875	-0.107417
1287	0.109375	0.125	0.171875	0.28125	0.171875	-0.107048
1288	0.109375	0.125	0.171875	0.28125	0.171875	-0.107292
1289	0.125	0.125	0.171875	0.28125	0.175781	-0.101695
1290	0.109375	0.125	0.171875	0.28125	0.171875	-0.107292
1291	0.109375	0.109375	0.171875	0.28125	0.167969	-0.112698
1292	0.109375	0.109375	0.171875	0.28125	0.167969	-0.112698
1293	0.125	0.109375	0.171875	0.28125	0.171875	-0.107204
1294	0.125	0.125	0.171875	0.28125	0.175781	-0.102053
1295	0.125	0.125	0.171875	0.28125	0.175781	-0.102011
1296	0.125	0.109375	0.171875	0.28125	0.171875	-0.107329
1297	0.125	0.109375	0.171875	0.28125	0.171875	-0.107216
1298	0.125	0.109375	0.171875	0.28125	0.171875	-0.107167
1299	0.125	0.109375	0.171875	0.28125	0.171875	-0.107167
1300	0.109375	0.109375	0.171875	0.28125	0.167969	-0.113026
1301	0.109375	0.109375	0.171875	0.28125	0.167969	-0.113122
1302	0.109375	0.109375	0.171875	0.28125	0.167969	-0.112832
1303	0.109375	0.109375	0.171875	0.28125	0.167969	-0.112832
1304	0.125	0.109375	0.171875	0.28125	0.171875	-0.107329
1305	0.125	0.109375	0.171875	0.28125	0.171875	-0.107329
1306	0.125	0.109375	0.171875	0.28125	0.171875	-0.107459
1307	0.125	0.109375	0.15625	0.28125	0.167969	-0.112749
1308	0.109375	0.109375	0.15625	0.28125	0.164062	-0.118221
1309	0.109375	0.109375	0.15625	0.28125	0.164062	-0.118075
1310	0.109375	0.125	0.15625	0.28125	0.167969	-0.112735
1311	0.125	0.125	0.15625	0.28125	0.171875	-0.107237
1312	0.140625	0.125	0.15625	0.28125	0.175781	-0.101756
1313	0.140625	0.109375	0.15625	0.28125	0.171875	-0.107181
1314	0.140625	0.109375	0.15625	0.28125	0.171875	-0.107181
1315	0.15625	0.09375	0.15625	0.28125	0.171875	-0.107135
1316	0.140625	0.109375	0.171875	0.28125	0.175781	-0.10198
1317	0.125	0.109375	0.171875	0.28125	0.171875	-0.10738
1318	0.125	0.109375	0.171875	0.28125	0.171875	-0.10738
1319	0.125	0.109375	0.1875	0.28125	0.175781	-0.102011
1320	0.125	0.09375	0.1875	0.28125	0.171875	-0.107634
1321	0.125	0.109375	0.1875	0.28125	0.175781	-0.101925
1322	0.125	0.109375	0.171875	0.28125	0.171875	-0.107424
1323	0.125	0.140625	0.171875	0.28125	0.179688	-0.096663
1324	0.125	0.125	0.1875	0.28125	0.179688	-0.09653
1325	0.125	0.140625	0.203125	0.28125	0.1875	-0.085771
1326	0.125	0.125	0.203125	0.28125	0.183594	-0.091057
1327	0.140625	0.125	0.203125	0.28125	0.1875	-0.085701
1328	0.140625	0.109375	0.1875	0.28125	0.179688	-0.096642
1329	0.140625	0.109375	0.1875	0.28125	0.179688	-0.096642
1330	0.140625	0.109375	0.203125	0.28125	0.183594	-0.091265
1331	0.125	0.109375	0.203125	0.28125	0.179688	-0.096749
1332	0.125	0.109375	0.203125	0.28125	0.179688	-0.096749
1333	0.125	0.109375	0.21875	0.28125	0.183594	-0.091301
1334	0.125	0.125	0.21875	0.28125	0.1875	-0.085863
1335	0.125	0.125	0.21875	0.28125	0.1875	-0.085863
1336	0.125	0.125	0.21875	0.28125	0.1875	-0.085934
1337	0.125	0.125	0.203125	0.28125	0.183594	-0.091384
1338	0.125	0.125	0.21875	0.28125	0.1875	-0.085934
1339	0.140625	0.125	0.21875	0.28125	0.191406	-0.080313
1340	0.140625	0.140625	0.21875	0.28125	0.195312	-0.074875
1341	0.140625	0.125	0.21875	0.28125	0.191406	-0.080286
1342	0.125	0.109375	0.203125	0.28125	0.179688	-0.096634
1343	0.125	0.109375	0.203125	0.28125	0.179688	-0.096749
1344	0.125	0.109375	0.203125	0.28125	0.179688	-0.096831
1345	0.125	0.125	0.203125	0.28125	0.183594	-0.091273
1346	0.125	0.109375	0.21875	0.28125	0.183594	-0.091265
1347	0.140625	0.09375	0.1875	0.28125	0.175781	-0.102253
1348	0.140625	0.109375	0.203125	0.28125	0.183594	-0.091265
1349	0.125	0.09375	0.21875	0.28125	0.179688	-0.096827
1350	0.125	0.078125	0.21875	0.28125	0.175781	-0.102375
1351	0.109375	0.078125	0.1875	0.28125	0.164062	-0.118697
1352	0.109375	0.078125	0.1875	0.28125	0.164062	-0.118591
1353	0.109375	0.0625	0.203125	0.28125	0.164062	-0.118643
1354	0.109375	0.0625	0.203125	0.28125	0.164062	-0.118498
1355	0.109375	0.078125	0.203125	0.28125	0.167969	-0.112974
1356	0.109375	0.0625	0.203125	0.28125	0.164062	-0.118462
1357	0.109375	0.0625	0.203125	0.28125	0.164062	-0.118462
1358	0.109375	0.0625	0.203125	0.28125	0.164062	-0.118323
1359	0.109375	0.0625	0.203125	0.28125	0.164062	-0.118323
1360	0.109375	0.0625	0.203125	0.28125	0.164062	-0.118269
1361	0.109375	0.0625	0.203125	0.28125	0.164062	-0.118323
1362	0.109375	0.0625	0.203125	0.28125	0.164062	-0.118462
1363	0.125	0.078125	0.203125	0.28125	0.171875	-0.107469
1364	0.125	0.0625	0.203125	0.28125	0.167969	-0.112818
1365	0.125	0.0625	0.203125	0.28125	0.167969	-0.112744
1366	0.125	0.0625	0.203125	0.28125	0.167969	-0.112818
1367	0.125	0.0625	0.203125	0.28125	0.167969	-0.112925
1368	0.125	0.0625	0.203125	0.28125	0.167969	-0.112744
1369	0.125	0.078125	0.203125	0.28125	0.171875	-0.10716
1370	0.125	0.078125	0.203125	0.28125	0.171875	-0.107066
1371	0.125	0.078125	0.1875	0.28125	0.167969	-0.112492
1372	0.125	0.078125	0.1875	0.28125	0.167969	-0.112492
1373	0.125	0.078125	0.203125	0.28125	0.171875	-0.107348
1374	0.125	0.078125	0.203125	0.28125	0.171875	-0.107348
1375	0.125	0.078125	0.203125	0.28125	0.171875	-0.107422
1376	0.125	0.09375	0.203125	0.28125	0.175781	-0.101713
1377	0.125	0.09375	0.203125	0.28125	0.175781	-0.101564
1378	0.125	0.109375	0.203125	0.28125	0.179688	-0.096042
1379	0.125	0.109375	0.203125	0.28125	0.179688	-0.096042
1380	0.125	0.09375	0.203125	0.28125	0.175781	-0.10146
1381	0.125	0.09375	0.203125	0.28125	0.175781	-0.101628
1382	0.125	0.09375	0.203125	0.28125	0.175781	-0.101756
1383	0.125	0.09375	0.203125	0.28125	0.175781	-0.101756
1384	0.125	0.09375	0.203125	0.28125	0.175781	-0.101756
1385	0.125	0.09375	0.203125	0.28125	0.175781	-0.101756
1386	0.125	0.09375	0.203125	0.265625	0.171875	-0.106953
1387	0.125	0.09375	0.203125	0.265625	0.171875	-0.107002
1388	0.125	0.09375	0.203125	0.28125	0.175781	-0.101756
1389	0.125	0.078125	0.203125	0.28125	0.171875	-0.107209
1390	0.125	0.078125	0.203125	0.28125	0.171875	-0.107147
1391	0.125	0.0625	0.203125	0.28125	0.167969	-0.112671
1392	0.125	0.078125	0.1875	0.28125	0.167969	-0.112625
1393	0.125	0.0625	0.1875	0.28125	0.164062	-0.118052
1394	0.125	0.078125	0.1875	0.28125	0.167969	-0.112744
1395	0.125	0.09375	0.1875	0.28125	0.171875	-0.107325
1396	0.125	0.09375	0.1875	0.296875	0.175781	-0.102025
1397	0.125	0.09375	0.1875	0.28125	0.171875	-0.107325
1398	0.109375	0.109375	0.1875	0.296875	0.175781	-0.1021
1399	0.109375	0.109375	0.1875	0.296875	0.175781	-0.1021
1400	0.109375	0.109375	0.1875	0.296875	0.175781	-0.102031
1401	0.125	0.109375	0.1875	0.296875	0.179688	-0.09653
1402	0.125	0.109375	0.1875	0.296875	0.179688	-0.09653
1403	0.125	0.109375	0.1875	0.28125	0.175781	-0.101673
1404	0.125	0.109375	0.1875	0.28125	0.175781	-0.101628
1405	0.125	0.109375	0.1875	0.28125	0.175781	-0.101739
1406	0.125	0.109375	0.1875	0.28125	0.175781	-0.101892
1407	0.125	0.109375	0.1875	0.28125	0.175781	-0.101892
1408	0.125	0.109375	0.1875	0.28125	0.175781	-0.102011
1409	0.125	0.109375	0.1875	0.28125	0.175781	-0.102062
1410	0.125	0.109375	0.1875	0.28125	0.175781	-0.101941
1411	0.125	0.09375	0.1875	0.28125	0.171875	-0.107473
1412	0.125	0.109375	0.1875	0.28125	0.175781	-0.101875
1413	0.125	0.109375	0.1875	0.28125	0.175781	-0.101875
1414	0.125	0.109375	0.1875	0.28125	0.175781	-0.101994
1415	0.125	0.109375	0.1875	0.28125	0.175781	-0.102062
1416	0.125	0.109375	0.1875	0.28125	0.175781	-0.101941
1417	0.125	0.078125	0.1875	0.28125	0.167969	-0.11295
1418	0.125	0.078125	0.1875	0.28125	0.167969	-0.11295
1419	0.125	0.09375	0.1875	0.28125	0.171875	-0.107227
1420	0.125	0.09375	0.1875	0.28125	0.171875	-0.107401
1421	0.125	0.09375	0.1875	0.28125	0.171875	-0.107401
1422	0.125	0.09375	0.1875	0.28125	0.171875	-0.107473
1423	0.125	0.09375	0.1875	0.28125	0.171875	-0.107604
1424	0.125	0.09375	0.1875	0.28125	0.171875	-0.107604
1425	0.125	0.0625	0.1875	0.28125	0.164062	-0.118521
1426	0.125	0.0625	0.1875	0.28125	0.164062	-0.118521
1427	0.125	0.09375	0.1875	0.28125	0.171875	-0.107348
1428	0.125	0.09375	0.1875	0.28125	0.171875	-0.107348
1429	0.125	0.09375	0.1875	0.28125	0.171875	-0.107348
1430	0.125	0.09375	0.1875	0.28125	0.171875	-0.107227
1431	0.125	0.09375	0.1875	0.28125	0.171875	-0.10716
1432	0.125	0.09375	0.1875	0.28125	0.171875	-0.107002
1433	0.125	0.078125	0.1875	0.28125	0.167969	-0.112468
1434	0.109375	0.078125	0.1875	0.28125	0.164062	-0.118006
1435	0.109375	0.078125	0.1875	0.28125	0.164062	-0.118141
1436	0.109375	0.078125	0.1875	0.28125	0.164062	-0.118205
1437	0.109375	0.078125	0.1875	0.28125	0.164062	-0.118067
1438	0.09375	0.078125	0.1875	0.28125	0.160156	-0.123503
1439	0.09375	0.078125	0.203125	0.28125	0.164062	-0.118141
1440	0.09375	0.078125	0.203125	0.28125	0.164062	-0.118067
1441	0.09375	0.078125	0.21875	0.28125	0.167969	-0.112589
1442	0.09375	0.078125	0.21875	0.28125	0.167969	-0.112518
1443	0.09375	0.078125	0.21875	0.28125	0.167969	-0.112574
1444	0.109375	0.078125	0.21875	0.28125	0.171875	-0.107278
1445	0.109375	0.078125	0.21875	0.28125	0.171875	-0.107278
1446	0.109375	0.078125	0.203125	0.296875	0.171875	-0.107214
1447	0.109375	0.078125	0.203125	0.28125	0.167969	-0.112518
1448	0.125	0.078125	0.203125	0.296875	0.175781	-0.101853
1449	0.125	0.078125	0.203125	0.296875	0.175781	-0.101853
1450	0.125	0.078125	0.203125	0.296875	0.175781	-0.101914
1451	0.109375	0.0625	0.203125	0.28125	0.164062	-0.117983
1452	0.109375	0.0625	0.203125	0.296875	0.167969	-0.112681
1453	0.09375	0.0625	0.203125	0.296875	0.164062	-0.118113
1454	0.09375	0.0625	0.203125	0.296875	0.164062	-0.118113
1455	0.09375	0.0625	0.203125	0.296875	0.164062	-0.118113
1456	0.09375	0.078125	0.203125	0.296875	0.167969	-0.112635
1457	0.109375	0.078125	0.1875	0.296875	0.167969	-0.112393
1458	0.109375	0.078125	0.1875	0.296875	0.167969	-0.112393
1459	0.140625	0.078125	0.1875	0.296875	0.175781	-0.101638
1460	0.125	0.078125	0.203125	0.296875	0.175781	-0.101743
1461	0.125	0.0625	0.21875	0.296875	0.175781	-0.101798
1462	0.125	0.0625	0.21875	0.296875	0.175781	-0.101798
1463	0.125	0.078125	0.21875	0.296875	0.179688	-0.096343
1464	0.125	0.078125	0.21875	0.296875	0.179688	-0.096343
1465	0.125	0.078125	0.21875	0.296875	0.179688	-0.096343
1466	0.125	0.078125	0.21875	0.296875	0.179688	-0.096444
1467	0.140625	0.078125	0.21875	0.296875	0.183594	-0.09094
1468	0.125	0.078125	0.203125	0.296875	0.175781	-0.101743
1469	0.125	0.078125	0.203125	0.296875	0.175781	-0.101743
1470	0.109375	0.078125	0.1875	0.28125	0.164062	-0.117808
1471	0.09375	0.078125	0.1875	0.28125	0.160156	-0.123296
1472	0.09375	0.078125	0.203125	0.296875	0.167969	-0.112701
1473	0.09375	0.078125	0.1875	0.296875	0.164062	-0.118067
1474	0.109375	0.078125	0.203125	0.28125	0.167969	-0.112574
1475	0.09375	0.078125	0.1875	0.28125	0.160156	-0.123296
1476	0.125	0.078125	0.1875	0.28125	0.167969	-0.1124
1477	0.109375	0.078125	0.1875	0.28125	0.164062	-0.117877
1478	0.109375	0.078125	0.171875	0.28125	0.160156	-0.12329
1479	0.109375	0.078125	0.1875	0.28125	0.164062	-0.117752
1480	0.109375	0.078125	0.1875	0.28125	0.164062	-0.117861
1481	0.109375	0.078125	0.1875	0.296875	0.167969	-0.112569
1482	0.109375	0.078125	0.1875	0.296875	0.167969	-0.112569
1483	0.125	0.078125	0.1875	0.296875	0.171875	-0.106992
1484	0.140625	0.078125	0.171875	0.28125	0.167969	-0.11233
1485	0.125	0.078125	0.171875	0.28125	0.164062	-0.117899
1486	0.125	0.078125	0.171875	0.296875	0.167969	-0.112628
1487	0.140625	0.078125	0.171875	0.296875	0.171875	-0.107237
1488	0.140625	0.078125	0.171875	0.296875	0.171875	-0.107269
1489	0.15625	0.0625	0.171875	0.296875	0.171875	-0.107327
1490	0.15625	0.078125	0.171875	0.296875	0.175781	-0.101875
1491	0.15625	0.078125	0.171875	0.296875	0.175781	-0.1018
1492	0.140625	0.09375	0.171875	0.296875	0.175781	-0.101822
1493	0.125	0.09375	0.171875	0.28125	0.167969	-0.11254
1494	0.140625	0.078125	0.1875	0.296875	0.175781	-0.101941
1495	0.140625	0.078125	0.171875	0.28125	0.167969	-0.112381
1496	0.15625	0.078125	0.171875	0.296875	0.175781	-0.101645
1497	0.15625	0.078125	0.171875	0.296875	0.175781	-0.101645
1498	0.15625	0.09375	0.1875	0.296875	0.183594	-0.090901
1499	0.15625	0.09375	0.171875	0.296875	0.179688	-0.096219
1500	0.15625	0.09375	0.15625	0.28125	0.171875	-0.106807
1501	0.140625	0.078125	0.15625	0.296875	0.167969	-0.112344
1502	0.140625	0.078125	0.15625	0.28125	0.164062	-0.117543
1503	0.140625	0.078125	0.171875	0.296875	0.171875	-0.107121
1504	0.125	0.078125	0.1875	0.296875	0.171875	-0.107147
1505	0.125	0.0625	0.1875	0.296875	0.167969	-0.112676
1506	0.125	0.0625	0.171875	0.296875	0.164062	-0.117869
1507	0.125	0.0625	0.171875	0.296875	0.164062	-0.117988
1508	0.125	0.0625	0.1875	0.296875	0.167969	-0.112676
1509	0.125	0.0625	0.1875	0.296875	0.167969	-0.11256
1510	0.125	0.0625	0.1875	0.296875	0.167969	-0.11256
1511	0.125	0.0625	0.1875	0.296875	0.167969	-0.11256
1512	0.125	0.0625	0.1875	0.296875	0.167969	-0.11256
1513	0.125	0.0625	0.1875	0.296875	0.167969	-0.11256
1514	0.125	0.0625	0.1875	0.296875	0.167969	-0.11256
1515	0.125	0.0625	0.1875	0.296875	0.167969	-0.11256
1516	0.140625	0.0625	0.1875	0.28125	0.167969	-0.112448
1517	0.125	0.0625	0.1875	0.28125	0.164062	-0.117742
1518	0.125	0.09375	0.1875	0.28125	0.171875	-0.106782
1519	0.109375	0.09375	0.1875	0.296875	0.171875	-0.107048
1520	0.125	0.09375	0.203125	0.296875	0.179688	-0.096289
1521	0.125	0.09375	0.1875	0.296875	0.175781	-0.101593
1522	0.125	0.09375	0.1875	0.296875	0.175781	-0.101593
1523	0.125	0.09375	0.1875	0.296875	0.175781	-0.101756
1524	0.125	0.09375	0.1875	0.28125	0.171875	-0.106988
1525	0.125	0.09375	0.1875	0.28125	0.171875	-0.106988
1526	0.125	0.09375	0.1875	0.28125	0.171875	-0.106988
1527	0.125	0.09375	0.1875	0.28125	0.171875	-0.106988
1528	0.125	0.09375	0.1875	0.28125	0.171875	-0.106988
1529	0.125	0.078125	0.171875	0.28125	0.164062	-0.117808
1530	0.140625	0.078125	0.15625	0.28125	0.164062	-0.117717
1531	0.140625	0.078125	0.15625	0.296875	0.167969	-0.112485
1532	0.140625	0.078125	0.15625	0.296875	0.167969	-0.112299
1533	0.140625	0.078125	0.171875	0.296875	0.171875	-0.106951
1534	0.140625	0.078125	0.171875	0.28125	0.167969	-0.112226
1535	0.125	0.078125	0.171875	0.28125	0.164062	-0.117435
1536	0.125	0.078125	0.171875	0.28125	0.164062	-0.117538
1537	0.109375	0.078125	0.171875	0.28125	0.160156	-0.123041
1538	0.109375	0.078125	0.171875	0.28125	0.160156	-0.122925
1539	0.125	0.078125	0.15625	0.28125	0.160156	-0.122841
1540	0.109375	0.078125	0.15625	0.28125	0.15625	-0.128111
1541	0.109375	0.078125	0.171875	0.28125	0.160156	-0.122881
1542	0.109375	0.078125	0.15625	0.28125	0.15625	-0.128297
1543	0.109375	0.078125	0.15625	0.28125	0.15625	-0.128418
1544	0.109375	0.0625	0.15625	0.28125	0.152344	-0.133844
1545	0.109375	0.0625	0.15625	0.28125	0.152344	-0.133844
1546	0.109375	0.0625	0.15625	0.28125	0.152344	-0.13389
1547	0.109375	0.0625	0.15625	0.28125	0.152344	-0.13372
1548	0.109375	0.078125	0.15625	0.28125	0.15625	-0.128297
1549	0.125	0.078125	0.15625	0.28125	0.160156	-0.122915
1550	0.125	0.078125	0.15625	0.28125	0.160156	-0.123028
1551	0.125	0.078125	0.15625	0.28125	0.160156	-0.123028
1552	0.125	0.078125	0.15625	0.28125	0.160156	-0.122962
1553	0.125	0.078125	0.15625	0.28125	0.160156	-0.122962
1554	0.125	0.0625	0.15625	0.28125	0.15625	-0.128377
1555	0.125	0.078125	0.15625	0.28125	0.160156	-0.122962
1556	0.125	0.078125	0.15625	0.28125	0.160156	-0.122962
1557	0.125	0.0625	0.15625	0.28125	0.15625	-0.128377
1558	0.109375	0.0625	0.15625	0.28125	0.152344	-0.133769
1559	0.109375	0.0625	0.15625	0.28125	0.152344	-0.133769
1560	0.109375	0.078125	0.15625	0.28125	0.15625	-0.128352
1561	0.109375	0.078125	0.171875	0.28125	0.160156	-0.123052
1562	0.109375	0.078125	0.171875	0.28125	0.160156	-0.123237
1563	0.109375	0.078125	0.171875	0.28125	0.160156	-0.123237
1564	0.109375	0.0625	0.171875	0.28125	0.15625	-0.128534
1565	0.109375	0.0625	0.15625	0.28125	0.152344	-0.133974
1566	0.109375	0.0625	0.15625	0.28125	0.152344	-0.13389
1567	0.109375	0.0625	0.15625	0.28125	0.152344	-0.13389
1568	0.109375	0.0625	0.15625	0.28125	0.152344	-0.13389
1569	0.09375	0.0625	0.15625	0.28125	0.148438	-0.139384
1570	0.09375	0.0625	0.15625	0.28125	0.148438	-0.139246
1571	0.09375	0.0625	0.171875	0.28125	0.152344	-0.134
1572	0.109375	0.0625	0.171875	0.28125	0.15625	-0.128584
1573	0.109375	0.0625	0.171875	0.28125	0.15625	-0.128662
1574	0.109375	0.0625	0.171875	0.28125	0.15625	-0.128662
1575	0.109375	0.0625	0.171875	0.28125	0.15625	-0.128584
1576	0.109375	0.0625	0.171875	0.28125	0.15625	-0.128584
1577	0.109375	0.0625	0.171875	0.28125	0.15625	-0.128584
1578	0.109375	0.0625	0.15625	0.28125	0.152344	-0.134023
1579	0.109375	0.0625	0.15625	0.28125	0.152344	-0.134109
1580	0.109375	0.078125	0.15625	0.28125	0.15625	-0.128631
1581	0.109375	0.078125	0.15625	0.28125	0.15625	-0.128631
1582	0.09375	0.078125	0.171875	0.28125	0.15625	-0.128731
1583	0.078125	0.078125	0.171875	0.28125	0.152344	-0.134243
1584	0.078125	0.078125	0.171875	0.28125	0.152344	-0.134243
1585	0.078125	0.078125	0.171875	0.28125	0.152344	-0.134156
1586	0.078125	0.078125	0.171875	0.28125	0.152344	-0.134156
1587	0.078125	0.078125	0.171875	0.28125	0.152344	-0.134243
1588	0.078125	0.078125	0.171875	0.28125	0.152344	-0.134243
1589	0.078125	0.078125	0.171875	0.28125	0.152344	-0.134243
1590	0.078125	0.078125	0.171875	0.28125	0.152344	-0.134095
1591	0.09375	0.0625	0.171875	0.28125	0.152344	-0.134347
1592	0.09375	0.0625	0.171875	0.28125	0.152344	-0.134499
1593	0.09375	0.0625	0.171875	0.28125	0.152344	-0.134604
1594	0.09375	0.0625	0.15625	0.28125	0.148438	-0.13994
1595	0.09375	0.078125	0.15625	0.28125	0.152344	-0.134188
1596	0.09375	0.078125	0.15625	0.28125	0.152344	-0.134086
1597	0.09375	0.078125	0.15625	0.28125	0.152344	-0.134231
1598	0.09375	0.078125	0.15625	0.28125	0.152344	-0.134133
1599	0.09375	0.078125	0.15625	0.28125	0.152344	-0.133769
1600	0.09375	0.078125	0.15625	0.28125	0.152344	-0.133769
1601	0.09375	0.078125	0.15625	0.28125	0.152344	-0.133948
1602	0.09375	0.078125	0.15625	0.28125	0.152344	-0.134086
1603	0.09375	0.0625	0.15625	0.28125	0.148438	-0.139474
1604	0.09375	0.0625	0.15625	0.28125	0.148438	-0.139528
1605	0.09375	0.0625	0.15625	0.28125	0.148438	-0.139622
1606	0.09375	0.0625	0.15625	0.28125	0.148438	-0.139622
1607	0.09375	0.0625	0.15625	0.28125	0.148438	-0.139622
1608	0.09375	0.0625	0.15625	0.28125	0.148438	-0.139622
1609	0.09375	0.078125	0.15625	0.28125	0.152344	-0.134133
1610	0.09375	0.078125	0.15625	0.28125	0.152344	-0.134382
1611	0.09375	0.0625	0.15625	0.28125	0.148438	-0.139879
1612	0.09375	0.0625	0.15625	0.28125	0.148438	-0.139776
1613	0.09375	0.0625	0.15625	0.28125	0.148438	-0.139776
1614	0.09375	0.0625	0.15625	0.28125	0.148438	-0.139776
1615	0.09375	0.0625	0.15625	0.28125	0.148438	-0.139622
1616	0.09375	0.0625	0.15625	0.28125	0.148438	-0.139776
1617	0.078125	0.0625	0.15625	0.28125	0.144531	-0.145083
1618	0.078125	0.0625	0.15625	0.28125	0.144531	-0.14519
1619	0.09375	0.0625	0.15625	0.28125	0.148438	-0.139988
1620	0.078125	0.0625	0.15625	0.28125	0.144531	-0.14519
1621	0.078125	0.0625	0.15625	0.28125	0.144531	-0.145067
1622	0.078125	0.0625	0.15625	0.28125	0.144531	-0.145067
1623	0.0625	0.0625	0.15625	0.28125	0.140625	-0.150502
1624	0.0625	0.078125	0.15625	0.28125	0.144531	-0.144732
1625	0.0625	0.078125	0.15625	0.28125	0.144531	-0.144732
1626	0.0625	0.078125	0.15625	0.28125	0.144531	-0.144838
1627	0.078125	0.078125	0.15625	0.28125	0.148438	-0.139534
1628	0.078125	0.0625	0.15625	0.28125	0.144531	-0.145014
1629	0.078125	0.0625	0.15625	0.28125	0.144531	-0.144901
1630	0.078125	0.078125	0.15625	0.28125	0.148438	-0.139534
1631	0.078125	0.078125	0.15625	0.265625	0.144531	-0.144785
1632	0.078125	0.078125	0.15625	0.265625	0.144531	-0.144785
1633	0.078125	0.0625	0.15625	0.265625	0.140625	-0.150339
1634	0.09375	0.0625	0.15625	0.265625	0.144531	-0.144923
1635	0.125	0.0625	0.15625	0.265625	0.152344	-0.13391
1636	0.125	0.078125	0.15625	0.265625	0.15625	-0.128581
1637	0.109375	0.078125	0.15625	0.265625	0.152344	-0.134191
1638	0.109375	0.078125	0.15625	0.265625	0.152344	-0.134081
1639	0.109375	0.078125	0.15625	0.265625	0.152344	-0.134081
1640	0.109375	0.078125	0.15625	0.265625	0.152344	-0.133977
1641	0.109375	0.078125	0.15625	0.265625	0.152344	-0.133977
1642	0.109375	0.078125	0.15625	0.265625	0.152344	-0.133977
1643	0.09375	0.078125	0.15625	0.265625	0.148438	-0.139138
1644	0.09375	0.078125	0.15625	0.28125	0.152344	-0.133879
1645	0.09375	0.0625	0.15625	0.265625	0.144531	-0.144664
1646	0.09375	0.0625	0.15625	0.265625	0.144531	-0.144664
1647	0.09375	0.0625	0.15625	0.265625	0.144531	-0.144664
1648	0.09375	0.078125	0.15625	0.265625	0.148438	-0.139234
1649	0.09375	0.078125	0.15625	0.265625	0.148438	-0.138917
1650	0.09375	0.078125	0.15625	0.265625	0.148438	-0.138917
1651	0.09375	0.078125	0.15625	0.265625	0.148438	-0.139019
1652	0.09375	0.078125	0.15625	0.265625	0.148438	-0.139019
1653	0.109375	0.078125	0.15625	0.265625	0.152344	-0.133537
1654	0.109375	0.078125	0.15625	0.265625	0.152344	-0.133383
1655	0.109375	0.078125	0.15625	0.265625	0.152344	-0.133443
1656	0.109375	0.078125	0.15625	0.265625	0.152344	-0.133443
1657	0.09375	0.0625	0.15625	0.265625	0.144531	-0.144489
1658	0.09375	0.0625	0.15625	0.265625	0.144531	-0.144307
1659	0.09375	0.0625	0.15625	0.265625	0.144531	-0.144409
1660	0.09375	0.046875	0.15625	0.265625	0.140625	-0.149719
1661	0.09375	0.046875	0.15625	0.265625	0.140625	-0.149719
1662	0.09375	0.046875	0.15625	0.28125	0.144531	-0.144489
1663	0.09375	0.046875	0.15625	0.28125	0.144531	-0.144489
1664	0.09375	0.046875	0.15625	0.28125	0.144531	-0.144489
1665	0.09375	0.046875	0.171875	0.28125	0.148438	-0.139189
1666	0.09375	0.046875	0.171875	0.28125	0.148438	-0.139189
1667	0.09375	0.046875	0.171875	0.28125	0.148438	-0.139171
1668	0.09375	0.046875	0.171875	0.28125	0.148438	-0.139048
1669	0.09375	0.046875	0.171875	0.28125	0.148438	-0.139138
1670	0.09375	0.046875	0.171875	0.28125	0.148438	-0.139168
1671	0.09375	0.046875	0.171875	0.28125	0.148438	-0.139171
1672	0.09375	0.046875	0.171875	0.28125	0.148438	-0.139048
1673	0.09375	0.0625	0.171875	0.28125	0.152344	-0.133637
1674	0.09375	0.0625	0.171875	0.28125	0.152344	-0.133637
1675	0.109375	0.0625	0.171875	0.28125	0.15625	-0.12833
1676	0.078125	0.0625	0.171875	0.28125	0.148438	-0.139013
1677	0.078125	0.0625	0.171875	0.28125	0.148438	-0.139013
1678	0.078125	0.0625	0.171875	0.28125	0.148438	-0.139013
1679	0.09375	0.0625	0.171875	0.28125	0.152344	-0.133617
1680	0.09375	0.0625	0.171875	0.28125	0.152344	-0.133617
1681	0.09375	0.0625	0.171875	0.265625	0.148438	-0.139025
1682	0.09375	0.0625	0.171875	0.265625	0.148438	-0.13906
1683	0.09375	0.0625	0.171875	0.28125	0.152344	-0.133855
1684	0.09375	0.0625	0.171875	0.265625	0.148438	-0.138962
1685	0.09375	0.0625	0.15625	0.25	0.140625	-0.149539
1686	0.09375	0.0625	0.15625	0.25	0.140625	-0.149539
1687	0.09375	0.0625	0.15625	0.25	0.140625	-0.149539
1688	0.09375	0.0625	0.15625	0.25	0.140625	-0.149603
1689	0.09375	0.0625	0.15625	0.25	0.140625	-0.149494
1690	0.09375	0.0625	0.15625	0.25	0.140625	-0.149757
1691	0.09375	0.0625	0.15625	0.25	0.140625	-0.149757
1692	0.09375	0.0625	0.15625	0.25	0.140625	-0.149603
1693	0.09375	0.046875	0.15625	0.25	0.136719	-0.155019
1694	0.09375	0.0625	0.15625	0.265625	0.144531	-0.14426
1695	0.09375	0.046875	0.15625	0.265625	0.140625	-0.149825
1696	0.09375	0.0625	0.15625	0.265625	0.144531	-0.144409
1697	0.09375	0.0625	0.15625	0.265625	0.144531	-0.144409
1698	0.09375	0.0625	0.15625	0.265625	0.144531	-0.144409
1699	0.078125	0.0625	0.15625	0.265625	0.140625	-0.149809
1700	0.09375	0.0625	0.15625	0.265625	0.144531	-0.144307
1701	0.078125	0.0625	0.15625	0.265625	0.140625	-0.149706
1702	0.09375	0.0625	0.15625	0.265625	0.144531	-0.144307
1703	0.09375	0.0625	0.15625	0.265625	0.144531	-0.144307
1704	0.09375	0.0625	0.15625	0.265625	0.144531	-0.144307
1705	0.09375	0.0625	0.15625	0.265625	0.144531	-0.144409
1706	0.09375	0.0625	0.15625	0.265625	0.144531	-0.144211
1707	0.09375	0.0625	0.15625	0.265625	0.144531	-0.144307
1708	0.09375	0.046875	0.15625	0.265625	0.140625	-0.14977
1709	0.09375	0.046875	0.15625	0.265625	0.140625	-0.14977
1710	0.09375	0.0625	0.15625	0.265625	0.144531	-0.144307
1711	0.09375	0.0625	0.15625	0.265625	0.144531	-0.144307
1712	0.09375	0.0625	0.15625	0.265625	0.144531	-0.144211
1713	0.09375	0.0625	0.15625	0.265625	0.144531	-0.144211
1714	0.078125	0.0625	0.15625	0.265625	0.140625	-0.149767
1715	0.09375	0.0625	0.15625	0.265625	0.144531	-0.144211
1716	0.109375	0.0625	0.15625	0.25	0.144531	-0.144137
1717	0.109375	0.046875	0.15625	0.265625	0.144531	-0.144614
1718	0.109375	0.0625	0.15625	0.25	0.144531	-0.14471
1719	0.109375	0.0625	0.15625	0.25	0.144531	-0.14471
1720	0.109375	0.0625	0.15625	0.25	0.144531	-0.14471
1721	0.109375	0.0625	0.15625	0.25	0.144531	-0.14471
1722	0.109375	0.0625	0.15625	0.25	0.144531	-0.14471
1723	0.109375	0.0625	0.15625	0.25	0.144531	-0.144813
1724	0.09375	0.0625	0.15625	0.25	0.140625	-0.150102
1725	0.109375	0.0625	0.15625	0.25	0.144531	-0.144813
1726	0.109375	0.078125	0.15625	0.265625	0.152344	-0.134167
1727	0.109375	0.0625	0.15625	0.265625	0.148438	-0.139498
1728	0.109375	0.0625	0.15625	0.265625	0.148438	-0.139402
1729	0.109375	0.0625	0.15625	0.265625	0.148438	-0.139402
1730	0.109375	0.078125	0.15625	0.265625	0.152344	-0.13402
1731	0.078125	0.078125	0.15625	0.265625	0.144531	-0.144573
1732	0.078125	0.078125	0.15625	0.265625	0.144531	-0.144477
1733	0.078125	0.078125	0.15625	0.265625	0.144531	-0.144732
1734	0.09375	0.078125	0.15625	0.265625	0.148438	-0.139432
1735	0.078125	0.078125	0.15625	0.265625	0.144531	-0.144732
1736	0.078125	0.078125	0.15625	0.265625	0.144531	-0.144732
1737	0.078125	0.078125	0.171875	0.25	0.144531	-0.144695
1738	0.078125	0.0625	0.15625	0.25	0.136719	-0.155463
1739	0.078125	0.0625	0.171875	0.25	0.140625	-0.14997
1740	0.078125	0.0625	0.15625	0.265625	0.140625	-0.149896
1741	0.078125	0.0625	0.15625	0.265625	0.140625	-0.149896
1742	0.078125	0.0625	0.171875	0.265625	0.144531	-0.145023
1743	0.09375	0.0625	0.15625	0.265625	0.144531	-0.144838
1744	0.09375	0.0625	0.171875	0.265625	0.148438	-0.139441
1745	0.109375	0.0625	0.171875	0.265625	0.152344	-0.134109
1746	0.109375	0.0625	0.1875	0.265625	0.15625	-0.128865
1747	0.109375	0.0625	0.1875	0.265625	0.15625	-0.128584
1748	0.109375	0.0625	0.1875	0.265625	0.15625	-0.128584
1749	0.09375	0.0625	0.1875	0.25	0.148438	-0.13936
1750	0.09375	0.0625	0.1875	0.25	0.148438	-0.13936
1751	0.109375	0.0625	0.1875	0.265625	0.15625	-0.12846
1752	0.109375	0.0625	0.1875	0.265625	0.15625	-0.12846
1753	0.109375	0.0625	0.1875	0.265625	0.15625	-0.12846
1754	0.109375	0.0625	0.1875	0.265625	0.15625	-0.128662
1755	0.109375	0.0625	0.1875	0.265625	0.15625	-0.128662
1756	0.109375	0.0625	0.1875	0.265625	0.15625	-0.128534
1757	0.09375	0.0625	0.1875	0.265625	0.152344	-0.134023
1758	0.09375	0.0625	0.1875	0.265625	0.152344	-0.13447
1759	0.09375	0.0625	0.1875	0.265625	0.152344	-0.13447
1760	0.09375	0.0625	0.1875	0.28125	0.15625	-0.129091
1761	0.09375	0.0625	0.171875	0.28125	0.152344	-0.13442
1762	0.09375	0.0625	0.203125	0.28125	0.160156	-0.123852
1763	0.09375	0.0625	0.203125	0.28125	0.160156	-0.123852
1764	0.09375	0.0625	0.1875	0.28125	0.15625	-0.129186
1765	0.09375	0.0625	0.1875	0.28125	0.15625	-0.129091
1766	0.09375	0.0625	0.1875	0.28125	0.15625	-0.129091
1767	0.09375	0.0625	0.1875	0.28125	0.15625	-0.129186
1768	0.09375	0.0625	0.171875	0.28125	0.152344	-0.134631
1769	0.09375	0.0625	0.171875	0.28125	0.152344	-0.134745
1770	0.09375	0.0625	0.1875	0.28125	0.15625	-0.129288
1771	0.09375	0.0625	0.1875	0.28125	0.15625	-0.129288
1772	0.09375	0.0625	0.1875	0.28125	0.15625	-0.129288
1773	0.09375	0.0625	0.1875	0.28125	0.15625	-0.129043
1774	0.09375	0.046875	0.1875	0.28125	0.152344	-0.134645
1775	0.09375	0.046875	0.203125	0.28125	0.15625	-0.129361
1776	0.09375	0.046875	0.203125	0.28125	0.15625	-0.129457
1777	0.09375	0.046875	0.203125	0.28125	0.15625	-0.129457
1778	0.09375	0.03125	0.203125	0.28125	0.152344	-0.134827
1779	0.09375	0.03125	0.203125	0.28125	0.152344	-0.135063
1780	0.09375	0.03125	0.203125	0.28125	0.152344	-0.13501
1781	0.09375	0.03125	0.1875	0.28125	0.148438	-0.140361
1782	0.09375	0.03125	0.1875	0.28125	0.148438	-0.140361
1783	0.09375	0.03125	0.203125	0.28125	0.152344	-0.13491
1784	0.09375	0.03125	0.203125	0.28125	0.152344	-0.134733
1785	0.09375	0.03125	0.203125	0.28125	0.152344	-0.134827
1786	0.09375	0.03125	0.203125	0.28125	0.152344	-0.135063
1787	0.09375	0.03125	0.1875	0.28125	0.148438	-0.14041
1788	0.09375	0.03125	0.1875	0.28125	0.148438	-0.14041
1789	0.09375	0.03125	0.1875	0.28125	0.148438	-0.140521
1790	0.09375	0.046875	0.1875	0.28125	0.152344	-0.134986
1791	0.09375	0.0625	0.1875	0.28125	0.15625	-0.129259
1792	0.09375	0.0625	0.1875	0.28125	0.15625	-0.129259
1793	0.09375	0.0625	0.1875	0.28125	0.15625	-0.129259
1794	0.09375	0.0625	0.1875	0.28125	0.15625	-0.129361
1795	0.09375	0.046875	0.1875	0.28125	0.152344	-0.134877
1796	0.09375	0.046875	0.1875	0.28125	0.152344	-0.134877
1797	0.09375	0.046875	0.1875	0.28125	0.152344	-0.134877
1798	0.09375	0.046875	0.1875	0.28125	0.152344	-0.134877
1799	0.09375	0.046875	0.1875	0.28125	0.152344	-0.135034
1800	0.09375	0.046875	0.1875	0.28125	0.152344	-0.135034
1801	0.09375	0.046875	0.1875	0.28125	0.152344	-0.134927
1802	0.09375	0.046875	0.1875	0.28125	0.152344	-0.134927
1803	0.09375	0.046875	0.1875	0.28125	0.152344	-0.134927
1804	0.09375	0.046875	0.1875	0.28125	0.152344	-0.134927
1805	0.109375	0.046875	0.1875	0.28125	0.15625	-0.129482
1806	0.109375	0.046875	0.1875	0.28125	0.15625	-0.129482
1807	0.109375	0.046875	0.1875	0.28125	0.15625	-0.129406
1808	0.109375	0.046875	0.1875	0.28125	0.15625	-0.129406
1809	0.109375	0.046875	0.1875	0.28125	0.15625	-0.129406
1810	0.109375	0.046875	0.203125	0.28125	0.160156	-0.12416
1811	0.109375	0.046875	0.1875	0.28125	0.15625	-0.129587
1812	0.109375	0.0625	0.1875	0.28125	0.160156	-0.124152
1813	0.109375	0.046875	0.1875	0.28125	0.15625	-0.129698
1814	0.109375	0.046875	0.1875	0.28125	0.15625	-0.129395
1815	0.109375	0.0625	0.1875	0.28125	0.160156	-0.123938
1816	0.109375	0.0625	0.1875	0.28125	0.160156	-0.123938
1817	0.109375	0.046875	0.1875	0.28125	0.15625	-0.129395
1818	0.109375	0.046875	0.171875	0.296875	0.15625	-0.129627
1819	0.109375	0.0625	0.171875	0.28125	0.15625	-0.12922
1820	0.109375	0.0625	0.171875	0.28125	0.15625	-0.12944
1821	0.109375	0.0625	0.171875	0.28125	0.15625	-0.12944
1822	0.109375	0.078125	0.171875	0.28125	0.160156	-0.123879
1823	0.09375	0.0625	0.171875	0.28125	0.152344	-0.134766
1824	0.09375	0.0625	0.171875	0.28125	0.152344	-0.13488
1825	0.109375	0.0625	0.171875	0.28125	0.15625	-0.12944
1826	0.109375	0.0625	0.171875	0.28125	0.15625	-0.129327
1827	0.109375	0.0625	0.171875	0.28125	0.15625	-0.129327
1828	0.109375	0.0625	0.171875	0.28125	0.15625	-0.129485
1829	0.09375	0.0625	0.171875	0.28125	0.152344	-0.135051
1830	0.109375	0.0625	0.171875	0.28125	0.15625	-0.129485
1831	0.109375	0.0625	0.171875	0.28125	0.15625	-0.129327
1832	0.109375	0.0625	0.171875	0.28125	0.15625	-0.129327
1833	0.109375	0.0625	0.171875	0.28125	0.15625	-0.129485
1834	0.109375	0.0625	0.171875	0.28125	0.15625	-0.12944
1835	0.109375	0.0625	0.171875	0.28125	0.15625	-0.129723
1836	0.109375	0.0625	0.171875	0.28125	0.15625	-0.129559
1837	0.09375	0.0625	0.1875	0.28125	0.15625	-0.129327
1838	0.109375	0.0625	0.1875	0.28125	0.160156	-0.124046
1839	0.109375	0.0625	0.1875	0.28125	0.160156	-0.123755
1840	0.109375	0.0625	0.171875	0.28125	0.15625	-0.129181
1841	0.109375	0.0625	0.171875	0.28125	0.15625	-0.129032
1842	0.125	0.0625	0.171875	0.28125	0.160156	-0.123626
1843	0.125	0.0625	0.171875	0.28125	0.160156	-0.123833
1844	0.125	0.0625	0.171875	0.28125	0.160156	-0.123833
1845	0.125	0.0625	0.171875	0.28125	0.160156	-0.123976
1846	0.125	0.0625	0.171875	0.28125	0.160156	-0.123976
1847	0.125	0.0625	0.171875	0.28125	0.160156	-0.123863
1848	0.125	0.046875	0.171875	0.28125	0.15625	-0.129248
1849	0.125	0.0625	0.171875	0.28125	0.160156	-0.123798
1850	0.125	0.0625	0.171875	0.28125	0.160156	-0.123798
1851	0.125	0.0625	0.171875	0.28125	0.160156	-0.123798
1852	0.125	0.078125	0.171875	0.28125	0.164062	-0.118121
1853	0.125	0.078125	0.171875	0.28125	0.164062	-0.117935
1854	0.125	0.078125	0.171875	0.28125	0.164062	-0.117935
1855	0.125	0.0625	0.171875	0.28125	0.160156	-0.123911
1856	0.125	0.0625	0.171875	0.28125	0.160156	-0.123911
1857	0.140625	0.0625	0.1875	0.28125	0.167969	-0.112808
1858	0.140625	0.0625	0.1875	0.28125	0.167969	-0.112628
1859	0.140625	0.0625	0.171875	0.28125	0.164062	-0.118251
1860	0.140625	0.046875	0.171875	0.28125	0.160156	-0.123696
1861	0.140625	0.046875	0.171875	0.28125	0.160156	-0.123389
1862	0.140625	0.0625	0.171875	0.28125	0.164062	-0.117838
1863	0.140625	0.0625	0.171875	0.28125	0.164062	-0.11796
1864	0.140625	0.0625	0.171875	0.28125	0.164062	-0.117838
1865	0.140625	0.0625	0.171875	0.28125	0.164062	-0.117838
1866	0.140625	0.0625	0.171875	0.28125	0.164062	-0.117838
1867	0.140625	0.0625	0.171875	0.28125	0.164062	-0.117838
1868	0.140625	0.046875	0.1875	0.28125	0.164062	-0.11793
1869	0.125	0.046875	0.1875	0.28125	0.160156	-0.12329
1870	0.125	0.046875	0.171875	0.28125	0.15625	-0.129032
1871	0.125	0.046875	0.171875	0.28125	0.15625	-0.12889
1872	0.125	0.046875	0.15625	0.28125	0.152344	-0.134377
1873	0.109375	0.046875	0.15625	0.28125	0.148438	-0.139667
1874	0.125	0.046875	0.15625	0.28125	0.152344	-0.13426
1875	0.125	0.046875	0.15625	0.28125	0.152344	-0.134295
1876	0.125	0.046875	0.15625	0.28125	0.152344	-0.134295
1877	0.125	0.046875	0.15625	0.28125	0.152344	-0.134295
1878	0.125	0.046875	0.15625	0.28125	0.152344	-0.134295
1879	0.125	0.0625	0.15625	0.28125	0.15625	-0.128934
1880	0.125	0.078125	0.15625	0.28125	0.160156	-0.123734
1881	0.125	0.078125	0.15625	0.28125	0.160156	-0.123616
1882	0.125	0.078125	0.15625	0.28125	0.160156	-0.123503
1883	0.125	0.078125	0.15625	0.28125	0.160156	-0.123397
1884	0.140625	0.078125	0.140625	0.28125	0.160156	-0.12345
1885	0.140625	0.078125	0.140625	0.28125	0.160156	-0.123338
1886	0.140625	0.078125	0.140625	0.28125	0.160156	-0.123338
1887	0.140625	0.078125	0.15625	0.28125	0.164062	-0.118001
1888	0.140625	0.078125	0.15625	0.28125	0.164062	-0.117874
1889	0.140625	0.09375	0.15625	0.28125	0.167969	-0.112439
1890	0.140625	0.078125	0.140625	0.28125	0.160156	-0.123208
1891	0.140625	0.078125	0.140625	0.28125	0.160156	-0.123338
1892	0.140625	0.078125	0.140625	0.28125	0.160156	-0.123317
1893	0.140625	0.078125	0.140625	0.28125	0.160156	-0.123568
1894	0.140625	0.078125	0.140625	0.28125	0.160156	-0.123418
1895	0.140625	0.078125	0.140625	0.28125	0.160156	-0.123418
1896	0.140625	0.078125	0.15625	0.28125	0.164062	-0.118065
1897	0.140625	0.078125	0.15625	0.28125	0.164062	-0.117955
1898	0.140625	0.078125	0.15625	0.28125	0.164062	-0.118065
1899	0.140625	0.078125	0.140625	0.28125	0.160156	-0.123418
1900	0.140625	0.078125	0.140625	0.28125	0.160156	-0.123418
1901	0.140625	0.078125	0.140625	0.28125	0.160156	-0.123551
1902	0.140625	0.078125	0.140625	0.28125	0.160156	-0.123551
1903	0.140625	0.078125	0.15625	0.28125	0.164062	-0.118195
1904	0.125	0.078125	0.15625	0.28125	0.160156	-0.12371
1905	0.125	0.078125	0.15625	0.28125	0.160156	-0.12371
1906	0.109375	0.078125	0.15625	0.28125	0.15625	-0.129113
1907	0.109375	0.078125	0.15625	0.28125	0.15625	-0.129113
1908	0.109375	0.078125	0.15625	0.296875	0.160156	-0.123857
1909	0.125	0.078125	0.15625	0.296875	0.164062	-0.118195
1910	0.125	0.078125	0.15625	0.28125	0.160156	-0.12345
1911	0.125	0.078125	0.15625	0.28125	0.160156	-0.123568
1912	0.125	0.078125	0.15625	0.28125	0.160156	-0.123589
1913	0.125	0.078125	0.15625	0.28125	0.160156	-0.12371
1914	0.125	0.078125	0.15625	0.28125	0.160156	-0.12345
1915	0.109375	0.078125	0.15625	0.28125	0.15625	-0.128842
1916	0.109375	0.078125	0.171875	0.28125	0.160156	-0.123474
1917	0.109375	0.078125	0.171875	0.28125	0.160156	-0.123474
1918	0.125	0.078125	0.171875	0.28125	0.164062	-0.118083
1919	0.125	0.078125	0.171875	0.28125	0.164062	-0.118083
1920	0.125	0.078125	0.171875	0.28125	0.164062	-0.118083
1921	0.125	0.078125	0.171875	0.28125	0.164062	-0.118083
1922	0.125	0.078125	0.171875	0.28125	0.164062	-0.118083
1923	0.125	0.078125	0.171875	0.28125	0.164062	-0.118083
1924	0.109375	0.078125	0.171875	0.28125	0.160156	-0.123474
1925	0.109375	0.078125	0.171875	0.28125	0.160156	-0.123426
1926	0.109375	0.078125	0.171875	0.28125	0.160156	-0.123426
1927	0.109375	0.078125	0.171875	0.28125	0.160156	-0.123322
1928	0.109375	0.078125	0.171875	0.28125	0.160156	-0.123648
1929	0.109375	0.078125	0.171875	0.28125	0.160156	-0.123917
1930	0.109375	0.078125	0.171875	0.28125	0.160156	-0.123739
1931	0.109375	0.078125	0.15625	0.28125	0.15625	-0.129144
1932	0.109375	0.078125	0.15625	0.28125	0.15625	-0.129217
1933	0.109375	0.078125	0.171875	0.28125	0.160156	-0.123648
1934	0.109375	0.078125	0.171875	0.28125	0.160156	-0.123648
1935	0.109375	0.078125	0.171875	0.28125	0.160156	-0.123763
1936	0.09375	0.078125	0.171875	0.28125	0.15625	-0.129304
1937	0.09375	0.078125	0.171875	0.28125	0.15625	-0.129304
1938	0.09375	0.078125	0.171875	0.28125	0.15625	-0.129304
1939	0.09375	0.078125	0.171875	0.28125	0.15625	-0.129304
1940	0.09375	0.09375	0.171875	0.28125	0.160156	-0.123632
1941	0.09375	0.09375	0.171875	0.28125	0.160156	-0.123482
1942	0.09375	0.078125	0.171875	0.28125	0.15625	-0.128934
1943	0.09375	0.078125	0.171875	0.28125	0.15625	-0.129057
1944	0.09375	0.078125	0.171875	0.28125	0.15625	-0.129217
1945	0.09375	0.078125	0.171875	0.28125	0.15625	-0.129144
1946	0.09375	0.078125	0.171875	0.28125	0.15625	-0.129304
1947	0.09375	0.078125	0.171875	0.28125	0.15625	-0.129024
1948	0.109375	0.078125	0.171875	0.28125	0.160156	-0.123648
1949	0.109375	0.078125	0.171875	0.28125	0.160156	-0.123648
1950	0.09375	0.078125	0.171875	0.28125	0.15625	-0.129181
1951	0.09375	0.0625	0.171875	0.28125	0.152344	-0.134789
1952	0.09375	0.0625	0.171875	0.28125	0.152344	-0.134789
1953	0.09375	0.078125	0.171875	0.28125	0.15625	-0.129304
1954	0.09375	0.078125	0.171875	0.28125	0.15625	-0.129304
1955	0.09375	0.078125	0.171875	0.28125	0.15625	-0.129304
1956	0.09375	0.078125	0.171875	0.28125	0.15625	-0.129181
1957	0.09375	0.09375	0.171875	0.28125	0.160156	-0.123597
1958	0.09375	0.109375	0.171875	0.28125	0.164062	-0.11818
1959	0.09375	0.078125	0.171875	0.28125	0.15625	-0.129024
1960	0.09375	0.09375	0.171875	0.28125	0.160156	-0.123597
1961	0.09375	0.09375	0.171875	0.28125	0.160156	-0.12375
1962	0.09375	0.09375	0.171875	0.28125	0.160156	-0.12375
1963	0.09375	0.09375	0.171875	0.28125	0.160156	-0.12403
1964	0.09375	0.09375	0.171875	0.28125	0.160156	-0.12403
1965	0.09375	0.09375	0.171875	0.28125	0.160156	-0.12403
1966	0.09375	0.09375	0.171875	0.28125	0.160156	-0.12403
1967	0.09375	0.078125	0.171875	0.28125	0.15625	-0.129471
1968	0.09375	0.09375	0.171875	0.28125	0.160156	-0.12403
1969	0.09375	0.09375	0.171875	0.28125	0.160156	-0.12403
1970	0.109375	0.09375	0.171875	0.28125	0.164062	-0.118483
1971	0.125	0.09375	0.171875	0.28125	0.167969	-0.112955
1972	0.125	0.078125	0.171875	0.28125	0.164062	-0.118529
1973	0.109375	0.09375	0.171875	0.28125	0.164062	-0.118483
1974	0.125	0.078125	0.15625	0.28125	0.160156	-0.123884
1975	0.09375	0.09375	0.171875	0.28125	0.160156	-0.12403
1976	0.09375	0.078125	0.15625	0.28125	0.152344	-0.134827
1977	0.09375	0.078125	0.15625	0.28125	0.152344	-0.134827
1978	0.09375	0.078125	0.15625	0.28125	0.152344	-0.134827
1979	0.09375	0.09375	0.15625	0.28125	0.15625	-0.129383
1980	0.09375	0.09375	0.15625	0.28125	0.15625	-0.129383
1981	0.09375	0.078125	0.15625	0.28125	0.152344	-0.134692
1982	0.109375	0.09375	0.15625	0.28125	0.160156	-0.123712
1983	0.109375	0.078125	0.15625	0.28125	0.15625	-0.129144
1984	0.109375	0.078125	0.15625	0.28125	0.15625	-0.129144
1985	0.109375	0.078125	0.15625	0.28125	0.15625	-0.129144
1986	0.125	0.078125	0.15625	0.28125	0.160156	-0.123616
1987	0.140625	0.078125	0.171875	0.28125	0.167969	-0.112847
1988	0.140625	0.078125	0.171875	0.28125	0.167969	-0.112847
1989	0.140625	0.09375	0.15625	0.28125	0.167969	-0.112896
1990	0.140625	0.09375	0.171875	0.28125	0.171875	-0.107651
1991	0.140625	0.09375	0.171875	0.28125	0.171875	-0.10732
1992	0.15625	0.078125	0.15625	0.28125	0.167969	-0.112671
1993	0.140625	0.09375	0.15625	0.28125	0.167969	-0.112637
1994	0.15625	0.09375	0.15625	0.28125	0.171875	-0.107251
1995	0.15625	0.09375	0.15625	0.28125	0.171875	-0.107251
1996	0.15625	0.09375	0.15625	0.28125	0.171875	-0.107137
1997	0.15625	0.09375	0.15625	0.28125	0.171875	-0.107048
1998	0.140625	0.109375	0.15625	0.28125	0.171875	-0.10702
1999	0.140625	0.109375	0.15625	0.28125	0.171875	-0.10702
[truncated: 3,001 more rows]

## Sheet: RIPPER
Number of features	Control	IL-13	IL-17	IL-13 and IL-17	ACC	MCC
1	0.359375	0.203125	0.296875	0.46875	0.332031	0.112222
2	0.265625	0.25	0.1875	0.484375	0.296875	0.065408
3	0.359375	0.109375	0.28125	0.515625	0.316406	0.094412
4	0.34375	0.125	0.375	0.53125	0.34375	0.131292
5	0.390625	0.1875	0.203125	0.59375	0.34375	0.135438
6	0.25	0.28125	0.28125	0.65625	0.367188	0.168614
7	0.234375	0.171875	0.484375	0.578125	0.367188	0.163784
8	0.203125	0.328125	0.546875	0.4375	0.378906	0.175628
9	0.375	0.125	0.515625	0.53125	0.386719	0.19014
10	0.25	0.234375	0.5625	0.421875	0.367188	0.160173
11	0.234375	0.203125	0.40625	0.609375	0.363281	0.157979
12	0.328125	0.375	0.34375	0.4375	0.371094	0.163008
13	0.34375	0.296875	0.359375	0.46875	0.367188	0.160751
14	0.3125	0.375	0.484375	0.328125	0.375	0.168002
15	0.328125	0.140625	0.578125	0.40625	0.363281	0.155594
16	0.25	0.40625	0.515625	0.296875	0.367188	0.159784
17	0.359375	0.359375	0.453125	0.28125	0.363281	0.152145
18	0.34375	0.328125	0.375	0.4375	0.371094	0.162283
19	0.4375	0.296875	0.484375	0.25	0.367188	0.157534
20	0.40625	0.296875	0.578125	0.328125	0.402344	0.207639
21	0.53125	0.40625	0.375	0.28125	0.398438	0.200654
22	0.40625	0.390625	0.59375	0.3125	0.425781	0.235277
23	0.375	0.28125	0.4375	0.34375	0.359375	0.146865
24	0.28125	0.3125	0.453125	0.328125	0.34375	0.125721
25	0.421875	0.40625	0.484375	0.25	0.390625	0.187718
26	0.390625	0.28125	0.609375	0.40625	0.421875	0.234809
27	0.40625	0.296875	0.53125	0.359375	0.398438	0.198919
28	0.484375	0.34375	0.375	0.296875	0.375	0.168092
29	0.375	0.296875	0.515625	0.265625	0.363281	0.15227
30	0.375	0.375	0.5	0.40625	0.414062	0.219556
31	0.328125	0.359375	0.5625	0.21875	0.367188	0.159075
32	0.46875	0.34375	0.40625	0.34375	0.390625	0.188086
33	0.46875	0.15625	0.53125	0.421875	0.394531	0.197538
34	0.546875	0.3125	0.328125	0.421875	0.402344	0.204642
35	0.484375	0.375	0.53125	0.265625	0.414062	0.22003
36	0.453125	0.4375	0.453125	0.3125	0.414062	0.219912
37	0.59375	0.34375	0.46875	0.375	0.445312	0.262075
38	0.484375	0.359375	0.5	0.359375	0.425781	0.235012
39	0.40625	0.359375	0.578125	0.28125	0.40625	0.210437
40	0.375	0.296875	0.65625	0.484375	0.453125	0.278599
41	0.46875	0.34375	0.40625	0.375	0.398438	0.198349
42	0.375	0.4375	0.359375	0.390625	0.390625	0.187998
43	0.5625	0.234375	0.453125	0.328125	0.394531	0.19434
44	0.421875	0.3125	0.34375	0.359375	0.359375	0.146325
45	0.34375	0.453125	0.5	0.4375	0.433594	0.246061
46	0.5	0.203125	0.515625	0.390625	0.402344	0.204574
47	0.4375	0.421875	0.421875	0.46875	0.4375	0.250874
48	0.546875	0.390625	0.484375	0.328125	0.4375	0.250536
49	0.453125	0.46875	0.484375	0.40625	0.453125	0.271491
50	0.5	0.375	0.453125	0.390625	0.429688	0.239881
51	0.40625	0.359375	0.421875	0.46875	0.414062	0.219299
52	0.453125	0.40625	0.4375	0.390625	0.421875	0.229616
53	0.375	0.359375	0.5625	0.390625	0.421875	0.230237
54	0.5	0.3125	0.3125	0.4375	0.390625	0.189535
55	0.328125	0.421875	0.5625	0.265625	0.394531	0.194449
56	0.40625	0.421875	0.4375	0.3125	0.394531	0.192897
57	0.40625	0.421875	0.484375	0.34375	0.414062	0.218852
58	0.53125	0.3125	0.53125	0.359375	0.433594	0.245517
59	0.3125	0.421875	0.34375	0.390625	0.367188	0.156867
60	0.359375	0.390625	0.546875	0.40625	0.425781	0.235315
61	0.390625	0.484375	0.4375	0.375	0.421875	0.230897
62	0.328125	0.53125	0.375	0.328125	0.390625	0.190416
63	0.375	0.546875	0.265625	0.34375	0.382812	0.179529
64	0.515625	0.421875	0.5	0.390625	0.457031	0.276588
65	0.328125	0.375	0.53125	0.3125	0.386719	0.183653
66	0.46875	0.484375	0.421875	0.53125	0.476562	0.302403
67	0.484375	0.3125	0.484375	0.328125	0.402344	0.204237
68	0.34375	0.421875	0.53125	0.296875	0.398438	0.198813
69	0.34375	0.328125	0.65625	0.375	0.425781	0.237542
70	0.421875	0.421875	0.4375	0.390625	0.417969	0.224305
71	0.421875	0.34375	0.4375	0.328125	0.382812	0.178119
72	0.46875	0.296875	0.375	0.421875	0.390625	0.187833
73	0.390625	0.3125	0.46875	0.390625	0.390625	0.189092
74	0.46875	0.421875	0.421875	0.203125	0.378906	0.17298
75	0.4375	0.390625	0.5625	0.3125	0.425781	0.236145
76	0.25	0.390625	0.40625	0.390625	0.359375	0.14611
77	0.453125	0.359375	0.546875	0.34375	0.425781	0.235979
78	0.328125	0.40625	0.40625	0.296875	0.359375	0.145925
79	0.328125	0.453125	0.484375	0.28125	0.386719	0.183672
80	0.328125	0.5	0.53125	0.421875	0.445312	0.262102
81	0.375	0.453125	0.4375	0.28125	0.386719	0.182731
82	0.390625	0.3125	0.515625	0.265625	0.371094	0.162416
83	0.328125	0.34375	0.609375	0.34375	0.40625	0.209242
84	0.4375	0.34375	0.421875	0.390625	0.398438	0.198475
85	0.3125	0.3125	0.46875	0.390625	0.371094	0.162839
86	0.265625	0.53125	0.4375	0.328125	0.390625	0.189457
87	0.453125	0.328125	0.5625	0.390625	0.433594	0.246122
88	0.359375	0.4375	0.5	0.375	0.417969	0.225069
89	0.453125	0.328125	0.53125	0.34375	0.414062	0.220016
90	0.421875	0.359375	0.546875	0.28125	0.402344	0.204612
91	0.34375	0.5	0.4375	0.34375	0.40625	0.208998
92	0.3125	0.34375	0.34375	0.40625	0.351562	0.135949
93	0.46875	0.390625	0.46875	0.296875	0.40625	0.208516
94	0.34375	0.421875	0.484375	0.40625	0.414062	0.219749
95	0.453125	0.40625	0.484375	0.390625	0.433594	0.245608
96	0.3125	0.34375	0.578125	0.328125	0.390625	0.190209
97	0.453125	0.46875	0.53125	0.296875	0.4375	0.250874
98	0.421875	0.5	0.46875	0.34375	0.433594	0.246691
99	0.265625	0.328125	0.53125	0.375	0.375	0.167635
100	0.359375	0.453125	0.5625	0.390625	0.441406	0.255965
101	0.484375	0.484375	0.46875	0.390625	0.457031	0.276809
102	0.5	0.34375	0.40625	0.46875	0.429688	0.239842
103	0.484375	0.328125	0.53125	0.375	0.429688	0.242094
104	0.421875	0.4375	0.53125	0.390625	0.445312	0.260815
105	0.34375	0.328125	0.609375	0.40625	0.421875	0.232099
106	0.359375	0.375	0.4375	0.296875	0.367188	0.156298
107	0.3125	0.296875	0.59375	0.21875	0.355469	0.141975
108	0.421875	0.359375	0.625	0.234375	0.410156	0.21754
109	0.359375	0.421875	0.453125	0.390625	0.40625	0.209135
110	0.375	0.328125	0.46875	0.328125	0.375	0.167226
111	0.4375	0.34375	0.34375	0.453125	0.394531	0.19376
112	0.4375	0.40625	0.5625	0.328125	0.433594	0.247624
113	0.453125	0.46875	0.53125	0.265625	0.429688	0.241223
114	0.34375	0.421875	0.453125	0.296875	0.378906	0.17298
115	0.390625	0.421875	0.375	0.453125	0.410156	0.213624
116	0.328125	0.484375	0.53125	0.40625	0.4375	0.250551
117	0.421875	0.421875	0.453125	0.328125	0.40625	0.20966
118	0.34375	0.328125	0.46875	0.421875	0.390625	0.188566
119	0.359375	0.4375	0.546875	0.296875	0.410156	0.214148
120	0.390625	0.375	0.265625	0.46875	0.375	0.167407
121	0.46875	0.328125	0.4375	0.328125	0.390625	0.187802
122	0.421875	0.4375	0.421875	0.421875	0.425781	0.235065
123	0.453125	0.34375	0.46875	0.375	0.410156	0.213737
124	0.46875	0.359375	0.40625	0.421875	0.414062	0.219013
125	0.40625	0.375	0.46875	0.328125	0.394531	0.193177
126	0.328125	0.34375	0.515625	0.3125	0.375	0.16842
127	0.359375	0.359375	0.375	0.375	0.367188	0.156771
128	0.390625	0.328125	0.484375	0.34375	0.386719	0.185337
129	0.359375	0.390625	0.515625	0.34375	0.402344	0.203394
130	0.296875	0.3125	0.4375	0.40625	0.363281	0.152201
131	0.3125	0.53125	0.46875	0.390625	0.425781	0.235407
132	0.359375	0.34375	0.484375	0.453125	0.410156	0.214043
133	0.328125	0.34375	0.46875	0.390625	0.382812	0.177659
134	0.359375	0.328125	0.453125	0.34375	0.371094	0.161877
135	0.328125	0.28125	0.515625	0.34375	0.367188	0.156883
136	0.3125	0.359375	0.453125	0.265625	0.347656	0.130541
137	0.34375	0.328125	0.390625	0.34375	0.351562	0.135693
138	0.390625	0.4375	0.453125	0.328125	0.402344	0.203944
139	0.296875	0.390625	0.484375	0.359375	0.382812	0.177427
140	0.296875	0.3125	0.46875	0.4375	0.378906	0.173517
141	0.328125	0.34375	0.390625	0.421875	0.371094	0.161649
142	0.375	0.40625	0.453125	0.34375	0.394531	0.194244
143	0.4375	0.328125	0.3125	0.578125	0.414062	0.220452
144	0.28125	0.328125	0.453125	0.375	0.359375	0.146831
145	0.34375	0.390625	0.328125	0.375	0.359375	0.146071
146	0.4375	0.34375	0.5	0.453125	0.433594	0.245497
147	0.359375	0.375	0.4375	0.3125	0.371094	0.161465
148	0.359375	0.453125	0.421875	0.34375	0.394531	0.192854
149	0.265625	0.40625	0.421875	0.390625	0.371094	0.162416
150	0.375	0.46875	0.359375	0.421875	0.40625	0.208546
151	0.296875	0.421875	0.5625	0.328125	0.402344	0.205181
152	0.3125	0.390625	0.46875	0.4375	0.402344	0.203548
153	0.375	0.296875	0.421875	0.390625	0.371094	0.162486
154	0.453125	0.390625	0.375	0.328125	0.386719	0.184382
155	0.46875	0.328125	0.453125	0.390625	0.410156	0.214069
156	0.484375	0.296875	0.296875	0.515625	0.398438	0.19865
157	0.328125	0.296875	0.46875	0.359375	0.363281	0.1518
158	0.390625	0.265625	0.4375	0.3125	0.351562	0.136484
159	0.359375	0.40625	0.3125	0.375	0.363281	0.151803
160	0.359375	0.40625	0.265625	0.46875	0.375	0.167911
161	0.25	0.53125	0.296875	0.40625	0.371094	0.163911
162	0.359375	0.421875	0.359375	0.359375	0.375	0.166711
163	0.375	0.40625	0.453125	0.484375	0.429688	0.240033
164	0.25	0.296875	0.375	0.375	0.324219	0.099545
165	0.453125	0.34375	0.484375	0.421875	0.425781	0.234705
166	0.28125	0.375	0.359375	0.3125	0.332031	0.109843
167	0.390625	0.46875	0.453125	0.3125	0.40625	0.209208
168	0.28125	0.4375	0.34375	0.421875	0.371094	0.161712
169	0.421875	0.484375	0.421875	0.28125	0.402344	0.203777
170	0.40625	0.484375	0.484375	0.3125	0.421875	0.23085
171	0.390625	0.25	0.375	0.4375	0.363281	0.152
172	0.203125	0.328125	0.46875	0.421875	0.355469	0.142645
173	0.359375	0.375	0.375	0.28125	0.347656	0.131078
174	0.296875	0.40625	0.515625	0.40625	0.40625	0.208473
175	0.28125	0.453125	0.53125	0.359375	0.40625	0.209028
176	0.296875	0.359375	0.578125	0.296875	0.382812	0.180376
177	0.375	0.375	0.390625	0.5	0.410156	0.214557
178	0.453125	0.390625	0.53125	0.359375	0.433594	0.245056
179	0.359375	0.4375	0.515625	0.46875	0.445312	0.261071
180	0.28125	0.40625	0.421875	0.453125	0.390625	0.18848
181	0.3125	0.390625	0.359375	0.359375	0.355469	0.140926
182	0.328125	0.421875	0.34375	0.4375	0.382812	0.1779
183	0.34375	0.40625	0.375	0.484375	0.402344	0.203278
184	0.421875	0.390625	0.390625	0.375	0.394531	0.193184
185	0.3125	0.34375	0.4375	0.421875	0.378906	0.172519
186	0.28125	0.453125	0.421875	0.375	0.382812	0.178321
187	0.34375	0.34375	0.4375	0.421875	0.386719	0.183166
188	0.28125	0.390625	0.40625	0.390625	0.367188	0.156932
189	0.390625	0.234375	0.375	0.484375	0.371094	0.162631
190	0.28125	0.34375	0.421875	0.46875	0.378906	0.172674
191	0.34375	0.390625	0.359375	0.40625	0.375	0.166826
192	0.328125	0.359375	0.5	0.40625	0.398438	0.199485
193	0.3125	0.4375	0.40625	0.390625	0.386719	0.18335
194	0.328125	0.46875	0.40625	0.34375	0.386719	0.183102
195	0.3125	0.359375	0.34375	0.4375	0.363281	0.151489
196	0.34375	0.34375	0.421875	0.375	0.371094	0.161937
197	0.359375	0.390625	0.46875	0.453125	0.417969	0.2242
198	0.296875	0.453125	0.421875	0.359375	0.382812	0.177735
199	0.359375	0.53125	0.34375	0.3125	0.386719	0.183313
200	0.34375	0.328125	0.46875	0.375	0.378906	0.172314
201	0.375	0.375	0.578125	0.3125	0.410156	0.216351
202	0.296875	0.359375	0.40625	0.390625	0.363281	0.151091
203	0.359375	0.359375	0.53125	0.34375	0.398438	0.198454
204	0.375	0.421875	0.453125	0.390625	0.410156	0.214166
205	0.390625	0.328125	0.5	0.3125	0.382812	0.17751
206	0.3125	0.34375	0.578125	0.40625	0.410156	0.215511
207	0.3125	0.359375	0.46875	0.46875	0.402344	0.203365
208	0.265625	0.5	0.390625	0.328125	0.371094	0.163018
209	0.359375	0.359375	0.453125	0.453125	0.40625	0.208912
210	0.375	0.296875	0.359375	0.3125	0.335938	0.114614
211	0.359375	0.453125	0.453125	0.375	0.410156	0.214526
212	0.34375	0.390625	0.40625	0.390625	0.382812	0.177311
213	0.359375	0.34375	0.46875	0.34375	0.378906	0.172866
214	0.265625	0.3125	0.453125	0.40625	0.359375	0.146101
215	0.40625	0.328125	0.46875	0.390625	0.398438	0.199907
216	0.40625	0.265625	0.4375	0.46875	0.394531	0.194115
217	0.40625	0.3125	0.4375	0.40625	0.390625	0.187706
218	0.34375	0.46875	0.421875	0.390625	0.40625	0.208516
219	0.34375	0.390625	0.578125	0.390625	0.425781	0.235654
220	0.28125	0.390625	0.4375	0.4375	0.386719	0.182997
221	0.4375	0.40625	0.484375	0.390625	0.429688	0.239842
222	0.296875	0.40625	0.546875	0.359375	0.402344	0.204296
223	0.328125	0.40625	0.375	0.25	0.339844	0.121919
224	0.328125	0.375	0.34375	0.3125	0.339844	0.120012
225	0.421875	0.421875	0.4375	0.28125	0.390625	0.188885
226	0.296875	0.359375	0.4375	0.375	0.367188	0.156486
227	0.421875	0.40625	0.40625	0.171875	0.351562	0.135602
228	0.5	0.296875	0.421875	0.28125	0.375	0.167807
229	0.359375	0.375	0.546875	0.359375	0.410156	0.214535
230	0.3125	0.3125	0.375	0.375	0.34375	0.125309
231	0.453125	0.40625	0.46875	0.375	0.425781	0.234935
232	0.328125	0.359375	0.375	0.390625	0.363281	0.151492
233	0.34375	0.40625	0.421875	0.28125	0.363281	0.152013
234	0.375	0.421875	0.5625	0.34375	0.425781	0.23799
235	0.328125	0.34375	0.515625	0.3125	0.375	0.167449
236	0.4375	0.25	0.4375	0.421875	0.386719	0.1832
237	0.25	0.28125	0.46875	0.40625	0.351562	0.135996
238	0.328125	0.375	0.390625	0.40625	0.375	0.167642
239	0.359375	0.390625	0.484375	0.359375	0.398438	0.198572
240	0.375	0.390625	0.296875	0.328125	0.347656	0.130956
241	0.296875	0.4375	0.421875	0.421875	0.394531	0.192787
242	0.328125	0.453125	0.421875	0.421875	0.40625	0.208414
243	0.25	0.328125	0.375	0.375	0.332031	0.109758
244	0.34375	0.375	0.453125	0.359375	0.382812	0.177383
245	0.359375	0.421875	0.421875	0.34375	0.386719	0.182574
246	0.453125	0.46875	0.375	0.359375	0.414062	0.219488
247	0.3125	0.328125	0.375	0.453125	0.367188	0.156713
248	0.359375	0.390625	0.421875	0.46875	0.410156	0.214214
249	0.34375	0.3125	0.421875	0.296875	0.34375	0.125355
250	0.375	0.296875	0.453125	0.359375	0.371094	0.161758
251	0.375	0.4375	0.375	0.296875	0.371094	0.161758
252	0.46875	0.359375	0.4375	0.375	0.410156	0.213746
253	0.390625	0.40625	0.46875	0.375	0.410156	0.213803
254	0.28125	0.390625	0.390625	0.34375	0.351562	0.136223
255	0.4375	0.40625	0.390625	0.296875	0.382812	0.178894
256	0.359375	0.421875	0.375	0.359375	0.378906	0.172215
257	0.359375	0.390625	0.421875	0.25	0.355469	0.140906
258	0.421875	0.390625	0.46875	0.40625	0.421875	0.230921
259	0.390625	0.421875	0.421875	0.46875	0.425781	0.234523
260	0.375	0.296875	0.453125	0.390625	0.378906	0.173059
261	0.390625	0.4375	0.40625	0.421875	0.414062	0.219089
262	0.375	0.390625	0.421875	0.3125	0.375	0.166833
263	0.375	0.40625	0.375	0.375	0.382812	0.177155
264	0.359375	0.40625	0.4375	0.296875	0.375	0.167552
265	0.34375	0.421875	0.40625	0.359375	0.382812	0.177289
266	0.28125	0.46875	0.390625	0.3125	0.363281	0.15205
267	0.28125	0.484375	0.5	0.46875	0.433594	0.246127
268	0.421875	0.328125	0.5	0.453125	0.425781	0.234533
269	0.296875	0.3125	0.3125	0.390625	0.328125	0.104512
270	0.3125	0.46875	0.4375	0.5	0.429688	0.241044
271	0.3125	0.234375	0.46875	0.328125	0.335938	0.115334
272	0.296875	0.46875	0.40625	0.40625	0.394531	0.192972
273	0.40625	0.453125	0.484375	0.328125	0.417969	0.224155
274	0.359375	0.3125	0.40625	0.34375	0.355469	0.140714
275	0.375	0.46875	0.4375	0.453125	0.433594	0.247362
276	0.328125	0.328125	0.421875	0.328125	0.351562	0.135541
277	0.375	0.390625	0.375	0.46875	0.402344	0.203228
278	0.296875	0.390625	0.265625	0.375	0.332031	0.109652
279	0.40625	0.46875	0.421875	0.296875	0.398438	0.199201
280	0.328125	0.34375	0.4375	0.359375	0.367188	0.156886
281	0.390625	0.234375	0.484375	0.390625	0.375	0.168221
282	0.375	0.484375	0.359375	0.171875	0.347656	0.132231
283	0.40625	0.46875	0.5	0.234375	0.402344	0.204074
284	0.28125	0.375	0.46875	0.390625	0.378906	0.173309
285	0.328125	0.40625	0.40625	0.359375	0.375	0.167304
286	0.34375	0.328125	0.390625	0.421875	0.371094	0.161798
287	0.328125	0.40625	0.4375	0.375	0.386719	0.182548
288	0.21875	0.421875	0.421875	0.375	0.359375	0.147044
289	0.375	0.328125	0.40625	0.453125	0.390625	0.187664
290	0.328125	0.359375	0.40625	0.453125	0.386719	0.183177
291	0.46875	0.4375	0.40625	0.40625	0.429688	0.23994
292	0.515625	0.453125	0.265625	0.40625	0.410156	0.215609
293	0.359375	0.359375	0.484375	0.328125	0.382812	0.177881
294	0.40625	0.40625	0.375	0.359375	0.386719	0.183203
295	0.3125	0.453125	0.390625	0.34375	0.375	0.166874
296	0.390625	0.390625	0.5	0.375	0.414062	0.219264
297	0.3125	0.46875	0.421875	0.453125	0.414062	0.219565
298	0.359375	0.453125	0.40625	0.40625	0.40625	0.208818
299	0.359375	0.40625	0.359375	0.296875	0.355469	0.141146
300	0.359375	0.375	0.453125	0.375	0.390625	0.187687
301	0.359375	0.453125	0.390625	0.3125	0.378906	0.172959
302	0.3125	0.421875	0.515625	0.328125	0.394531	0.193836
303	0.40625	0.4375	0.421875	0.3125	0.394531	0.193335
304	0.25	0.375	0.4375	0.453125	0.378906	0.173305
305	0.296875	0.375	0.375	0.3125	0.339844	0.119809
306	0.390625	0.390625	0.4375	0.453125	0.417969	0.224209
307	0.453125	0.359375	0.484375	0.390625	0.421875	0.2301
308	0.328125	0.484375	0.328125	0.40625	0.386719	0.18257
309	0.4375	0.328125	0.359375	0.359375	0.371094	0.161937
310	0.390625	0.484375	0.484375	0.296875	0.414062	0.219966
311	0.234375	0.421875	0.390625	0.390625	0.359375	0.145925
312	0.34375	0.375	0.375	0.375	0.367188	0.156384
313	0.453125	0.328125	0.421875	0.359375	0.390625	0.187718
314	0.359375	0.515625	0.421875	0.359375	0.414062	0.220703
315	0.359375	0.484375	0.453125	0.40625	0.425781	0.234829
316	0.375	0.328125	0.40625	0.4375	0.386719	0.183418
317	0.28125	0.359375	0.40625	0.359375	0.351562	0.136293
318	0.453125	0.390625	0.296875	0.328125	0.367188	0.157041
319	0.4375	0.453125	0.5	0.453125	0.460938	0.281531
320	0.34375	0.34375	0.484375	0.328125	0.375	0.167511
321	0.234375	0.390625	0.28125	0.578125	0.371094	0.163422
322	0.375	0.375	0.328125	0.421875	0.375	0.167058
323	0.265625	0.46875	0.53125	0.390625	0.414062	0.219812
324	0.28125	0.390625	0.46875	0.40625	0.386719	0.183087
325	0.296875	0.3125	0.46875	0.40625	0.371094	0.163435
326	0.28125	0.390625	0.3125	0.421875	0.351562	0.135885
327	0.328125	0.390625	0.4375	0.34375	0.375	0.166891
328	0.328125	0.375	0.546875	0.328125	0.394531	0.195833
329	0.296875	0.453125	0.375	0.296875	0.355469	0.140926
330	0.34375	0.34375	0.4375	0.359375	0.371094	0.162223
331	0.390625	0.328125	0.546875	0.390625	0.414062	0.220138
332	0.390625	0.453125	0.5	0.375	0.429688	0.240234
333	0.34375	0.390625	0.359375	0.3125	0.351562	0.135851
334	0.40625	0.359375	0.421875	0.359375	0.386719	0.183437
335	0.359375	0.3125	0.359375	0.421875	0.363281	0.151131
336	0.359375	0.421875	0.375	0.40625	0.390625	0.18768
337	0.40625	0.421875	0.328125	0.421875	0.394531	0.193208
338	0.421875	0.40625	0.4375	0.375	0.410156	0.214096
339	0.3125	0.34375	0.46875	0.25	0.34375	0.12555
340	0.453125	0.453125	0.453125	0.390625	0.4375	0.250387
341	0.34375	0.421875	0.40625	0.265625	0.359375	0.14637
342	0.203125	0.4375	0.40625	0.25	0.324219	0.099646
343	0.328125	0.375	0.375	0.421875	0.375	0.16687
344	0.296875	0.265625	0.4375	0.40625	0.351562	0.135743
345	0.296875	0.328125	0.453125	0.34375	0.355469	0.141047
346	0.359375	0.421875	0.328125	0.3125	0.355469	0.140938
347	0.359375	0.484375	0.40625	0.515625	0.441406	0.257647
348	0.390625	0.328125	0.390625	0.453125	0.390625	0.188248
349	0.234375	0.46875	0.453125	0.265625	0.355469	0.14219
350	0.3125	0.296875	0.421875	0.390625	0.355469	0.141366
351	0.421875	0.375	0.390625	0.34375	0.382812	0.177105
352	0.359375	0.390625	0.421875	0.453125	0.40625	0.208439
353	0.375	0.375	0.421875	0.46875	0.410156	0.214012
354	0.390625	0.296875	0.40625	0.359375	0.363281	0.151415
355	0.34375	0.265625	0.5	0.390625	0.375	0.167394
356	0.265625	0.421875	0.5	0.390625	0.394531	0.193863
357	0.34375	0.25	0.375	0.28125	0.3125	0.083652
358	0.3125	0.375	0.515625	0.40625	0.402344	0.204007
359	0.390625	0.40625	0.375	0.328125	0.375	0.166843
360	0.328125	0.359375	0.328125	0.359375	0.34375	0.125432
361	0.34375	0.421875	0.328125	0.3125	0.351562	0.135671
362	0.25	0.34375	0.515625	0.328125	0.359375	0.146771
363	0.3125	0.421875	0.328125	0.34375	0.351562	0.136425
364	0.25	0.390625	0.515625	0.484375	0.410156	0.214923
365	0.34375	0.359375	0.4375	0.4375	0.394531	0.19341
366	0.4375	0.390625	0.390625	0.359375	0.394531	0.193244
367	0.328125	0.3125	0.46875	0.484375	0.398438	0.199617
368	0.359375	0.4375	0.421875	0.25	0.367188	0.157391
369	0.359375	0.484375	0.3125	0.390625	0.386719	0.182652
370	0.34375	0.4375	0.34375	0.34375	0.367188	0.156932
371	0.25	0.265625	0.5	0.40625	0.355469	0.141267
372	0.296875	0.40625	0.453125	0.359375	0.378906	0.172226
373	0.3125	0.40625	0.53125	0.40625	0.414062	0.219614
374	0.328125	0.375	0.3125	0.296875	0.328125	0.104752
375	0.328125	0.328125	0.375	0.484375	0.378906	0.17248
376	0.46875	0.375	0.375	0.28125	0.375	0.166997
377	0.25	0.375	0.390625	0.296875	0.328125	0.104984
378	0.34375	0.40625	0.46875	0.4375	0.414062	0.219533
379	0.40625	0.453125	0.46875	0.5	0.457031	0.27652
380	0.390625	0.390625	0.34375	0.4375	0.390625	0.187879
381	0.375	0.40625	0.359375	0.421875	0.390625	0.188063
382	0.421875	0.46875	0.40625	0.328125	0.40625	0.209208
383	0.34375	0.390625	0.390625	0.359375	0.371094	0.162296
384	0.28125	0.328125	0.453125	0.421875	0.371094	0.162186
385	0.515625	0.328125	0.46875	0.484375	0.449219	0.266609
386	0.265625	0.375	0.5	0.296875	0.359375	0.147792
387	0.40625	0.328125	0.40625	0.453125	0.398438	0.198005
388	0.453125	0.359375	0.359375	0.421875	0.398438	0.198147
389	0.4375	0.3125	0.40625	0.484375	0.410156	0.214188
390	0.5	0.3125	0.53125	0.296875	0.410156	0.214888
391	0.3125	0.40625	0.4375	0.3125	0.367188	0.156502
392	0.375	0.375	0.4375	0.328125	0.378906	0.172229
393	0.359375	0.28125	0.453125	0.375	0.367188	0.157041
394	0.328125	0.375	0.46875	0.296875	0.367188	0.156636
395	0.375	0.40625	0.4375	0.453125	0.417969	0.224379
396	0.40625	0.34375	0.46875	0.375	0.398438	0.199029
397	0.4375	0.328125	0.34375	0.421875	0.382812	0.177583
398	0.28125	0.53125	0.46875	0.40625	0.421875	0.230626
399	0.296875	0.390625	0.4375	0.375	0.375	0.166942
400	0.40625	0.3125	0.484375	0.390625	0.398438	0.199957
401	0.296875	0.296875	0.546875	0.328125	0.367188	0.158428
402	0.25	0.421875	0.34375	0.40625	0.355469	0.141343
403	0.390625	0.296875	0.5625	0.34375	0.398438	0.199066
404	0.34375	0.453125	0.328125	0.390625	0.378906	0.17266
405	0.390625	0.390625	0.296875	0.296875	0.34375	0.125276
406	0.375	0.390625	0.421875	0.28125	0.367188	0.156829
407	0.390625	0.390625	0.5	0.40625	0.421875	0.229335
408	0.375	0.34375	0.34375	0.34375	0.351562	0.136019
409	0.328125	0.359375	0.59375	0.40625	0.421875	0.230897
410	0.3125	0.4375	0.515625	0.34375	0.402344	0.204828
411	0.421875	0.375	0.28125	0.3125	0.347656	0.131295
412	0.265625	0.46875	0.40625	0.359375	0.375	0.168834
413	0.4375	0.421875	0.4375	0.3125	0.402344	0.204242
414	0.265625	0.328125	0.328125	0.328125	0.3125	0.083714
415	0.328125	0.421875	0.453125	0.390625	0.398438	0.198588
416	0.34375	0.4375	0.46875	0.375	0.40625	0.208989
417	0.328125	0.453125	0.34375	0.4375	0.390625	0.188264
418	0.375	0.359375	0.296875	0.421875	0.363281	0.151601
419	0.328125	0.34375	0.46875	0.375	0.378906	0.172554
420	0.328125	0.4375	0.40625	0.46875	0.410156	0.214742
421	0.3125	0.328125	0.40625	0.359375	0.351562	0.136597
422	0.34375	0.4375	0.40625	0.390625	0.394531	0.193208
423	0.3125	0.390625	0.453125	0.421875	0.394531	0.193137
424	0.40625	0.46875	0.453125	0.375	0.425781	0.235204
425	0.375	0.3125	0.3125	0.421875	0.355469	0.141576
426	0.46875	0.390625	0.390625	0.34375	0.398438	0.19999
427	0.359375	0.359375	0.25	0.375	0.335938	0.11489
428	0.3125	0.421875	0.453125	0.390625	0.394531	0.192775
429	0.25	0.359375	0.390625	0.3125	0.328125	0.104604
430	0.296875	0.328125	0.375	0.4375	0.359375	0.145988
431	0.21875	0.46875	0.359375	0.359375	0.351562	0.136181
432	0.546875	0.25	0.4375	0.390625	0.40625	0.2107
433	0.3125	0.359375	0.484375	0.34375	0.375	0.167065
434	0.359375	0.390625	0.4375	0.421875	0.402344	0.20317
435	0.390625	0.296875	0.46875	0.296875	0.363281	0.152719
436	0.28125	0.359375	0.359375	0.421875	0.355469	0.141509
437	0.40625	0.375	0.4375	0.453125	0.417969	0.224645
438	0.296875	0.359375	0.328125	0.390625	0.34375	0.125161
439	0.375	0.40625	0.453125	0.375	0.402344	0.203175
440	0.375	0.34375	0.40625	0.234375	0.339844	0.121037
441	0.375	0.484375	0.421875	0.25	0.382812	0.178104
442	0.4375	0.40625	0.328125	0.359375	0.382812	0.177416
443	0.34375	0.453125	0.546875	0.296875	0.410156	0.214632
444	0.375	0.375	0.4375	0.28125	0.367188	0.156649
445	0.34375	0.46875	0.375	0.40625	0.398438	0.200007
446	0.28125	0.4375	0.375	0.40625	0.375	0.167202
447	0.3125	0.40625	0.359375	0.453125	0.382812	0.178248
448	0.328125	0.421875	0.421875	0.34375	0.378906	0.172767
449	0.34375	0.375	0.421875	0.421875	0.390625	0.187787
450	0.359375	0.390625	0.484375	0.453125	0.421875	0.230469
451	0.34375	0.34375	0.328125	0.390625	0.351562	0.135585
452	0.25	0.40625	0.28125	0.359375	0.324219	0.099168
453	0.375	0.390625	0.40625	0.359375	0.382812	0.17726
454	0.359375	0.46875	0.4375	0.34375	0.402344	0.204154
455	0.375	0.421875	0.515625	0.25	0.390625	0.18838
456	0.359375	0.453125	0.5	0.34375	0.414062	0.219246
457	0.3125	0.484375	0.390625	0.296875	0.371094	0.161573
458	0.3125	0.453125	0.4375	0.5	0.425781	0.234432
459	0.265625	0.359375	0.390625	0.34375	0.339844	0.120275
460	0.234375	0.296875	0.296875	0.296875	0.28125	0.041743
461	0.34375	0.359375	0.421875	0.34375	0.367188	0.156463
462	0.375	0.5	0.390625	0.390625	0.414062	0.218897
463	0.359375	0.390625	0.421875	0.328125	0.375	0.166792
464	0.453125	0.296875	0.390625	0.296875	0.359375	0.146385
465	0.28125	0.375	0.359375	0.453125	0.367188	0.156518
466	0.359375	0.46875	0.375	0.359375	0.390625	0.188233
467	0.359375	0.46875	0.3125	0.453125	0.398438	0.198528
468	0.28125	0.390625	0.375	0.359375	0.351562	0.13543
469	0.28125	0.40625	0.4375	0.421875	0.386719	0.182444
470	0.359375	0.484375	0.421875	0.234375	0.375	0.167137
471	0.4375	0.296875	0.5	0.453125	0.421875	0.231905
472	0.296875	0.390625	0.453125	0.328125	0.367188	0.156713
473	0.265625	0.296875	0.40625	0.359375	0.332031	0.110069
474	0.390625	0.328125	0.390625	0.34375	0.363281	0.151149
475	0.375	0.53125	0.296875	0.4375	0.410156	0.214932
476	0.53125	0.4375	0.375	0.375	0.429688	0.240107
477	0.390625	0.28125	0.390625	0.40625	0.367188	0.156809
478	0.359375	0.296875	0.25	0.3125	0.304688	0.072979
479	0.296875	0.359375	0.5	0.25	0.351562	0.136541
480	0.28125	0.484375	0.46875	0.375	0.402344	0.203527
481	0.375	0.25	0.34375	0.359375	0.332031	0.109668
482	0.234375	0.34375	0.515625	0.328125	0.355469	0.141593
483	0.484375	0.28125	0.421875	0.421875	0.402344	0.204112
484	0.34375	0.4375	0.4375	0.40625	0.40625	0.208643
485	0.328125	0.421875	0.359375	0.296875	0.351562	0.136019
486	0.390625	0.34375	0.375	0.34375	0.363281	0.151149
487	0.34375	0.359375	0.4375	0.453125	0.398438	0.198389
488	0.3125	0.328125	0.515625	0.4375	0.398438	0.199469
489	0.34375	0.53125	0.453125	0.390625	0.429688	0.240229
490	0.484375	0.390625	0.40625	0.296875	0.394531	0.194477
491	0.328125	0.4375	0.421875	0.3125	0.375	0.167099
492	0.359375	0.46875	0.265625	0.390625	0.371094	0.162309
493	0.328125	0.484375	0.375	0.40625	0.398438	0.199017
494	0.390625	0.421875	0.421875	0.359375	0.398438	0.198357
495	0.40625	0.296875	0.40625	0.328125	0.359375	0.146242
496	0.40625	0.359375	0.515625	0.359375	0.410156	0.213838
497	0.328125	0.453125	0.3125	0.375	0.367188	0.156973
498	0.3125	0.515625	0.53125	0.375	0.433594	0.245794
499	0.375	0.34375	0.34375	0.40625	0.367188	0.156518
500	0.40625	0.390625	0.4375	0.390625	0.40625	0.208439
501	0.34375	0.34375	0.390625	0.375	0.363281	0.151063
502	0.375	0.46875	0.328125	0.34375	0.378906	0.172621
503	0.375	0.46875	0.359375	0.296875	0.375	0.167017
504	0.421875	0.4375	0.359375	0.390625	0.402344	0.203602
505	0.4375	0.3125	0.328125	0.34375	0.355469	0.141186
506	0.421875	0.453125	0.4375	0.453125	0.441406	0.25551
507	0.296875	0.46875	0.453125	0.390625	0.402344	0.203869
508	0.328125	0.453125	0.390625	0.296875	0.367188	0.156467
509	0.359375	0.421875	0.3125	0.234375	0.332031	0.109605
510	0.390625	0.375	0.375	0.359375	0.375	0.166802
511	0.34375	0.34375	0.390625	0.484375	0.390625	0.187595
512	0.5	0.40625	0.34375	0.265625	0.378906	0.172898
513	0.328125	0.4375	0.484375	0.328125	0.394531	0.193295
514	0.46875	0.40625	0.46875	0.453125	0.449219	0.266194
515	0.390625	0.421875	0.34375	0.359375	0.378906	0.172293
516	0.390625	0.4375	0.515625	0.453125	0.449219	0.266641
517	0.453125	0.359375	0.4375	0.34375	0.398438	0.19809
518	0.234375	0.40625	0.28125	0.328125	0.3125	0.083864
519	0.453125	0.40625	0.484375	0.40625	0.4375	0.25025
520	0.375	0.359375	0.46875	0.34375	0.386719	0.183502
521	0.46875	0.4375	0.359375	0.390625	0.414062	0.218991
522	0.21875	0.375	0.296875	0.328125	0.304688	0.073434
523	0.359375	0.265625	0.46875	0.328125	0.355469	0.141007
524	0.421875	0.328125	0.34375	0.390625	0.371094	0.161861
525	0.296875	0.359375	0.25	0.40625	0.328125	0.104326
526	0.34375	0.546875	0.40625	0.421875	0.429688	0.240535
527	0.296875	0.4375	0.375	0.3125	0.355469	0.141877
528	0.375	0.421875	0.375	0.40625	0.394531	0.192791
529	0.421875	0.328125	0.375	0.359375	0.371094	0.161996
530	0.390625	0.328125	0.453125	0.328125	0.375	0.166949
531	0.40625	0.5	0.359375	0.390625	0.414062	0.218915
532	0.4375	0.421875	0.453125	0.40625	0.429688	0.239984
533	0.28125	0.421875	0.4375	0.390625	0.382812	0.177235
534	0.328125	0.28125	0.453125	0.390625	0.363281	0.152123
535	0.34375	0.34375	0.4375	0.375	0.375	0.167119
536	0.375	0.328125	0.3125	0.359375	0.34375	0.125309
537	0.421875	0.375	0.34375	0.34375	0.371094	0.16202
538	0.375	0.265625	0.375	0.421875	0.359375	0.146218
539	0.390625	0.3125	0.359375	0.296875	0.339844	0.120272
540	0.375	0.3125	0.21875	0.484375	0.347656	0.131013
541	0.46875	0.296875	0.328125	0.4375	0.382812	0.178097
542	0.359375	0.421875	0.515625	0.53125	0.457031	0.276803
543	0.25	0.34375	0.375	0.359375	0.332031	0.109591
544	0.390625	0.484375	0.375	0.375	0.40625	0.209371
545	0.3125	0.375	0.4375	0.328125	0.363281	0.151307
546	0.453125	0.375	0.453125	0.359375	0.410156	0.214069
547	0.421875	0.34375	0.390625	0.484375	0.410156	0.214074
548	0.34375	0.34375	0.4375	0.375	0.375	0.168071
549	0.4375	0.46875	0.296875	0.328125	0.382812	0.178104
550	0.390625	0.40625	0.5	0.34375	0.410156	0.213807
551	0.3125	0.40625	0.390625	0.3125	0.355469	0.141877
552	0.390625	0.34375	0.421875	0.296875	0.363281	0.15175
553	0.390625	0.453125	0.421875	0.390625	0.414062	0.219304
554	0.359375	0.328125	0.4375	0.328125	0.363281	0.151791
555	0.375	0.3125	0.40625	0.265625	0.339844	0.120579
556	0.390625	0.359375	0.40625	0.40625	0.390625	0.187817
557	0.390625	0.34375	0.3125	0.4375	0.371094	0.162537
558	0.34375	0.46875	0.390625	0.28125	0.371094	0.162981
559	0.328125	0.421875	0.484375	0.34375	0.394531	0.193529
560	0.4375	0.28125	0.515625	0.25	0.371094	0.163849
561	0.296875	0.390625	0.515625	0.34375	0.386719	0.182608
562	0.390625	0.3125	0.34375	0.390625	0.359375	0.146283
563	0.390625	0.484375	0.4375	0.453125	0.441406	0.255229
564	0.453125	0.4375	0.40625	0.375	0.417969	0.224968
565	0.28125	0.375	0.4375	0.359375	0.363281	0.151304
566	0.359375	0.46875	0.40625	0.3125	0.386719	0.182836
567	0.46875	0.5	0.484375	0.3125	0.441406	0.256101
568	0.3125	0.328125	0.46875	0.34375	0.363281	0.15118
569	0.40625	0.453125	0.40625	0.3125	0.394531	0.193224
570	0.390625	0.375	0.40625	0.453125	0.40625	0.208452
571	0.234375	0.421875	0.3125	0.375	0.335938	0.114649
572	0.3125	0.375	0.46875	0.46875	0.40625	0.208643
573	0.359375	0.484375	0.515625	0.390625	0.4375	0.25029
574	0.34375	0.46875	0.390625	0.375	0.394531	0.192806
575	0.328125	0.40625	0.453125	0.34375	0.382812	0.177398
576	0.40625	0.40625	0.390625	0.328125	0.382812	0.177235
577	0.328125	0.40625	0.421875	0.28125	0.359375	0.146227
578	0.4375	0.4375	0.390625	0.328125	0.398438	0.198633
579	0.4375	0.4375	0.375	0.5	0.4375	0.250689
580	0.3125	0.375	0.375	0.4375	0.375	0.166792
581	0.203125	0.40625	0.328125	0.4375	0.34375	0.125718
582	0.359375	0.375	0.4375	0.34375	0.378906	0.172106
583	0.375	0.5	0.296875	0.296875	0.367188	0.15755
584	0.3125	0.3125	0.484375	0.328125	0.359375	0.147361
585	0.359375	0.359375	0.34375	0.421875	0.371094	0.16157
586	0.46875	0.46875	0.390625	0.359375	0.421875	0.229874
587	0.40625	0.421875	0.296875	0.359375	0.371094	0.161798
588	0.390625	0.4375	0.375	0.421875	0.40625	0.208507
589	0.40625	0.40625	0.453125	0.390625	0.414062	0.219578
590	0.34375	0.5	0.359375	0.28125	0.371094	0.161705
591	0.34375	0.5625	0.3125	0.328125	0.386719	0.182974
592	0.390625	0.484375	0.5625	0.5	0.484375	0.313799
593	0.359375	0.328125	0.265625	0.265625	0.304688	0.073016
594	0.453125	0.421875	0.4375	0.296875	0.402344	0.203307
595	0.25	0.28125	0.546875	0.453125	0.382812	0.178413
596	0.28125	0.34375	0.453125	0.359375	0.359375	0.146421
597	0.40625	0.375	0.40625	0.375	0.390625	0.187718
598	0.28125	0.328125	0.359375	0.359375	0.332031	0.109852
599	0.375	0.28125	0.4375	0.359375	0.363281	0.151378
600	0.34375	0.390625	0.484375	0.28125	0.375	0.167583
601	0.28125	0.515625	0.421875	0.34375	0.390625	0.188853
602	0.296875	0.25	0.296875	0.40625	0.3125	0.08343
603	0.453125	0.40625	0.3125	0.28125	0.363281	0.151359
604	0.390625	0.40625	0.328125	0.25	0.34375	0.125314
605	0.484375	0.40625	0.375	0.390625	0.414062	0.218968
606	0.34375	0.4375	0.3125	0.390625	0.371094	0.161735
607	0.390625	0.46875	0.296875	0.4375	0.398438	0.19914
608	0.328125	0.421875	0.28125	0.3125	0.335938	0.115064
609	0.453125	0.40625	0.453125	0.5	0.453125	0.272935
610	0.3125	0.390625	0.359375	0.4375	0.375	0.166939
611	0.390625	0.4375	0.4375	0.359375	0.40625	0.209229
612	0.359375	0.453125	0.3125	0.40625	0.382812	0.177757
613	0.453125	0.546875	0.40625	0.28125	0.421875	0.23011
614	0.359375	0.484375	0.359375	0.375	0.394531	0.192905
615	0.25	0.46875	0.5	0.3125	0.382812	0.177761
616	0.484375	0.375	0.46875	0.40625	0.433594	0.24689
617	0.375	0.515625	0.3125	0.453125	0.414062	0.220607
618	0.359375	0.53125	0.296875	0.4375	0.40625	0.208371
619	0.265625	0.4375	0.5625	0.34375	0.402344	0.205501
620	0.375	0.390625	0.359375	0.375	0.375	0.166711
621	0.328125	0.4375	0.34375	0.375	0.371094	0.161957
622	0.390625	0.46875	0.328125	0.328125	0.378906	0.172229
623	0.34375	0.453125	0.4375	0.46875	0.425781	0.234456
624	0.390625	0.46875	0.34375	0.265625	0.367188	0.156438
625	0.421875	0.390625	0.375	0.453125	0.410156	0.213803
626	0.390625	0.453125	0.421875	0.359375	0.40625	0.208857
627	0.421875	0.4375	0.390625	0.359375	0.402344	0.203365
628	0.21875	0.40625	0.296875	0.3125	0.308594	0.078273
629	0.4375	0.375	0.390625	0.359375	0.390625	0.188465
630	0.296875	0.375	0.40625	0.375	0.363281	0.151415
631	0.328125	0.484375	0.328125	0.3125	0.363281	0.15234
632	0.359375	0.453125	0.34375	0.34375	0.375	0.166785
633	0.359375	0.34375	0.40625	0.359375	0.367188	0.156723
634	0.375	0.453125	0.390625	0.375	0.398438	0.19826
635	0.296875	0.421875	0.296875	0.328125	0.335938	0.114761
636	0.34375	0.390625	0.328125	0.203125	0.316406	0.088554
637	0.53125	0.375	0.4375	0.296875	0.410156	0.214623
638	0.3125	0.375	0.46875	0.453125	0.402344	0.203694
639	0.5	0.5	0.34375	0.296875	0.410156	0.216084
640	0.40625	0.390625	0.421875	0.3125	0.382812	0.177173
641	0.34375	0.453125	0.453125	0.3125	0.390625	0.187986
642	0.265625	0.453125	0.359375	0.46875	0.386719	0.18266
643	0.3125	0.453125	0.25	0.265625	0.320312	0.09452
644	0.40625	0.390625	0.421875	0.28125	0.375	0.167161
645	0.328125	0.421875	0.359375	0.375	0.371094	0.161867
646	0.34375	0.328125	0.328125	0.390625	0.347656	0.13024
647	0.328125	0.390625	0.515625	0.515625	0.4375	0.25168
648	0.421875	0.484375	0.453125	0.46875	0.457031	0.276329
649	0.328125	0.53125	0.40625	0.375	0.410156	0.213934
650	0.34375	0.484375	0.359375	0.453125	0.410156	0.214166
651	0.390625	0.40625	0.375	0.359375	0.382812	0.177347
652	0.375	0.453125	0.40625	0.390625	0.40625	0.209028
653	0.3125	0.46875	0.40625	0.390625	0.394531	0.193082
654	0.375	0.390625	0.390625	0.296875	0.363281	0.151966
655	0.34375	0.453125	0.40625	0.3125	0.378906	0.172444
656	0.34375	0.375	0.421875	0.40625	0.386719	0.182489
657	0.390625	0.40625	0.28125	0.359375	0.359375	0.146152
658	0.3125	0.40625	0.515625	0.359375	0.398438	0.200065
659	0.34375	0.359375	0.40625	0.375	0.371094	0.161857
660	0.4375	0.328125	0.359375	0.3125	0.359375	0.146068
661	0.375	0.34375	0.34375	0.296875	0.339844	0.119901
662	0.375	0.40625	0.40625	0.328125	0.378906	0.17211
663	0.34375	0.546875	0.4375	0.375	0.425781	0.235417
664	0.328125	0.34375	0.421875	0.28125	0.34375	0.125455
665	0.34375	0.375	0.359375	0.453125	0.382812	0.177561
666	0.359375	0.390625	0.375	0.390625	0.378906	0.172089
667	0.328125	0.390625	0.5625	0.40625	0.421875	0.230034
668	0.328125	0.390625	0.375	0.390625	0.371094	0.161679
669	0.328125	0.453125	0.359375	0.234375	0.34375	0.125957
670	0.46875	0.3125	0.34375	0.328125	0.363281	0.151279
671	0.28125	0.34375	0.59375	0.3125	0.382812	0.178827
672	0.328125	0.40625	0.40625	0.390625	0.382812	0.177217
673	0.265625	0.40625	0.328125	0.328125	0.332031	0.109614
674	0.34375	0.484375	0.328125	0.375	0.382812	0.177735
675	0.28125	0.34375	0.390625	0.46875	0.371094	0.162233
676	0.40625	0.484375	0.328125	0.3125	0.382812	0.17794
677	0.40625	0.421875	0.40625	0.453125	0.421875	0.229409
678	0.359375	0.28125	0.484375	0.375	0.375	0.167058
679	0.4375	0.484375	0.421875	0.34375	0.421875	0.229733
680	0.359375	0.34375	0.484375	0.390625	0.394531	0.192893
681	0.25	0.4375	0.375	0.3125	0.34375	0.125463
682	0.390625	0.359375	0.34375	0.328125	0.355469	0.140875
683	0.40625	0.359375	0.390625	0.28125	0.359375	0.145854
684	0.40625	0.34375	0.390625	0.234375	0.34375	0.126517
685	0.328125	0.3125	0.421875	0.359375	0.355469	0.141175
686	0.375	0.453125	0.421875	0.359375	0.402344	0.203444
687	0.390625	0.484375	0.4375	0.34375	0.414062	0.219407
688	0.4375	0.5	0.4375	0.359375	0.433594	0.245236
689	0.40625	0.484375	0.484375	0.25	0.40625	0.209276
690	0.34375	0.265625	0.4375	0.28125	0.332031	0.109605
691	0.40625	0.421875	0.421875	0.40625	0.414062	0.219071
692	0.3125	0.453125	0.375	0.375	0.378906	0.172078
693	0.34375	0.421875	0.421875	0.296875	0.371094	0.161521
694	0.375	0.453125	0.5	0.40625	0.433594	0.245186
695	0.390625	0.3125	0.375	0.421875	0.375	0.167449
696	0.359375	0.453125	0.453125	0.234375	0.375	0.168134
697	0.296875	0.484375	0.453125	0.328125	0.390625	0.18809
698	0.40625	0.453125	0.375	0.453125	0.421875	0.229775
699	0.375	0.296875	0.265625	0.28125	0.304688	0.072986
700	0.328125	0.328125	0.5	0.4375	0.398438	0.198866
701	0.296875	0.5625	0.4375	0.421875	0.429688	0.241014
702	0.359375	0.421875	0.390625	0.359375	0.382812	0.177383
703	0.390625	0.453125	0.3125	0.34375	0.375	0.167147
704	0.453125	0.5	0.421875	0.421875	0.449219	0.265793
705	0.359375	0.453125	0.46875	0.40625	0.421875	0.229583
706	0.390625	0.40625	0.453125	0.25	0.375	0.168214
707	0.25	0.421875	0.296875	0.3125	0.320312	0.093775
708	0.40625	0.3125	0.28125	0.28125	0.320312	0.093962
709	0.3125	0.40625	0.390625	0.359375	0.367188	0.156438
710	0.484375	0.453125	0.375	0.4375	0.4375	0.25027
711	0.421875	0.328125	0.390625	0.28125	0.355469	0.140947
712	0.25	0.40625	0.46875	0.375	0.375	0.168968
713	0.390625	0.359375	0.328125	0.3125	0.347656	0.13045
714	0.390625	0.34375	0.25	0.34375	0.332031	0.109854
715	0.359375	0.421875	0.4375	0.28125	0.375	0.167219
716	0.34375	0.375	0.34375	0.328125	0.347656	0.130453
717	0.390625	0.3125	0.359375	0.40625	0.367188	0.156368
718	0.25	0.421875	0.375	0.296875	0.335938	0.115164
719	0.453125	0.484375	0.484375	0.25	0.417969	0.225622
720	0.484375	0.390625	0.421875	0.328125	0.40625	0.208942
721	0.3125	0.328125	0.421875	0.328125	0.347656	0.130554
722	0.25	0.40625	0.453125	0.46875	0.394531	0.192972
723	0.328125	0.46875	0.421875	0.328125	0.386719	0.184956
724	0.3125	0.40625	0.328125	0.40625	0.363281	0.152013
725	0.3125	0.390625	0.375	0.3125	0.347656	0.130533
726	0.40625	0.359375	0.328125	0.328125	0.355469	0.140714
727	0.359375	0.546875	0.4375	0.28125	0.40625	0.209578
728	0.359375	0.359375	0.4375	0.359375	0.378906	0.173001
729	0.5	0.515625	0.46875	0.359375	0.460938	0.282164
730	0.328125	0.375	0.390625	0.3125	0.351562	0.135452
731	0.265625	0.4375	0.328125	0.203125	0.308594	0.078139
732	0.484375	0.359375	0.453125	0.359375	0.414062	0.219156
733	0.34375	0.390625	0.34375	0.390625	0.367188	0.1564
734	0.34375	0.40625	0.328125	0.265625	0.335938	0.114989
735	0.328125	0.375	0.328125	0.375	0.351562	0.135674
736	0.21875	0.4375	0.359375	0.265625	0.320312	0.094827
737	0.453125	0.40625	0.359375	0.328125	0.386719	0.182563
738	0.359375	0.375	0.328125	0.359375	0.355469	0.140777
739	0.359375	0.53125	0.3125	0.4375	0.410156	0.214853
740	0.359375	0.359375	0.4375	0.3125	0.367188	0.156566
741	0.296875	0.546875	0.53125	0.421875	0.449219	0.268408
742	0.375	0.375	0.484375	0.421875	0.414062	0.219407
743	0.34375	0.4375	0.40625	0.296875	0.371094	0.162023
744	0.390625	0.390625	0.453125	0.421875	0.414062	0.219022
745	0.3125	0.4375	0.375	0.453125	0.394531	0.193003
746	0.375	0.46875	0.328125	0.421875	0.398438	0.198021
747	0.359375	0.296875	0.296875	0.25	0.300781	0.067739
748	0.390625	0.390625	0.421875	0.328125	0.382812	0.177246
749	0.3125	0.453125	0.34375	0.4375	0.386719	0.183185
750	0.375	0.390625	0.46875	0.375	0.402344	0.203827
751	0.40625	0.453125	0.3125	0.421875	0.398438	0.198536
752	0.34375	0.40625	0.421875	0.34375	0.378906	0.172603
753	0.390625	0.4375	0.421875	0.359375	0.402344	0.203564
754	0.3125	0.5625	0.3125	0.359375	0.386719	0.182997
755	0.40625	0.40625	0.359375	0.421875	0.398438	0.198058
756	0.3125	0.421875	0.34375	0.34375	0.355469	0.140903
757	0.40625	0.421875	0.28125	0.40625	0.378906	0.172377
758	0.359375	0.421875	0.265625	0.375	0.355469	0.14105
759	0.453125	0.34375	0.390625	0.359375	0.386719	0.183057
760	0.484375	0.375	0.4375	0.453125	0.4375	0.250566
761	0.34375	0.4375	0.265625	0.40625	0.363281	0.151517
762	0.390625	0.40625	0.4375	0.3125	0.386719	0.183057
763	0.359375	0.421875	0.359375	0.296875	0.359375	0.146176
764	0.359375	0.375	0.390625	0.40625	0.382812	0.177936
765	0.34375	0.453125	0.375	0.25	0.355469	0.141366
766	0.40625	0.28125	0.296875	0.390625	0.34375	0.12563
767	0.53125	0.453125	0.421875	0.21875	0.40625	0.210525
768	0.328125	0.53125	0.390625	0.359375	0.402344	0.204019
769	0.328125	0.46875	0.375	0.390625	0.390625	0.18784
770	0.375	0.453125	0.3125	0.40625	0.386719	0.183064
771	0.40625	0.328125	0.390625	0.375	0.375	0.166881
772	0.359375	0.359375	0.453125	0.46875	0.410156	0.213921
773	0.34375	0.453125	0.40625	0.3125	0.378906	0.172096
774	0.40625	0.34375	0.296875	0.34375	0.347656	0.130674
775	0.421875	0.453125	0.421875	0.390625	0.421875	0.229564
776	0.375	0.625	0.328125	0.484375	0.453125	0.272305
777	0.390625	0.390625	0.3125	0.375	0.367188	0.156451
778	0.375	0.375	0.40625	0.40625	0.390625	0.187595
779	0.4375	0.40625	0.53125	0.3125	0.421875	0.230488
780	0.25	0.46875	0.5	0.34375	0.390625	0.188682
781	0.3125	0.4375	0.53125	0.375	0.414062	0.219277
782	0.4375	0.4375	0.34375	0.34375	0.390625	0.187672
783	0.34375	0.421875	0.4375	0.390625	0.398438	0.198381
784	0.34375	0.359375	0.3125	0.390625	0.351562	0.135508
785	0.40625	0.453125	0.3125	0.3125	0.371094	0.162303
786	0.375	0.484375	0.3125	0.359375	0.382812	0.177325
787	0.421875	0.40625	0.328125	0.359375	0.378906	0.172293
788	0.3125	0.4375	0.34375	0.390625	0.371094	0.161884
789	0.234375	0.40625	0.21875	0.328125	0.296875	0.063358
790	0.546875	0.515625	0.28125	0.3125	0.414062	0.220493
791	0.296875	0.421875	0.390625	0.3125	0.355469	0.141244
792	0.46875	0.4375	0.5	0.4375	0.460938	0.281646
793	0.390625	0.40625	0.453125	0.296875	0.386719	0.182574
794	0.28125	0.40625	0.375	0.375	0.359375	0.146104
795	0.3125	0.515625	0.296875	0.265625	0.347656	0.130954
796	0.296875	0.375	0.4375	0.375	0.371094	0.162136
797	0.265625	0.34375	0.34375	0.375	0.332031	0.109386
798	0.234375	0.40625	0.40625	0.3125	0.339844	0.120771
799	0.390625	0.34375	0.359375	0.265625	0.339844	0.120651
800	0.359375	0.375	0.375	0.265625	0.34375	0.125517
801	0.421875	0.390625	0.421875	0.3125	0.386719	0.182451
802	0.484375	0.46875	0.265625	0.515625	0.433594	0.246513
803	0.390625	0.421875	0.390625	0.40625	0.402344	0.203187
804	0.40625	0.34375	0.46875	0.375	0.398438	0.198576
805	0.421875	0.421875	0.4375	0.25	0.382812	0.178576
806	0.390625	0.34375	0.328125	0.484375	0.386719	0.183502
807	0.34375	0.5625	0.375	0.46875	0.4375	0.252127
808	0.40625	0.390625	0.265625	0.484375	0.386719	0.183049
809	0.265625	0.421875	0.34375	0.3125	0.335938	0.115263
810	0.265625	0.359375	0.3125	0.265625	0.300781	0.067823
811	0.4375	0.4375	0.28125	0.296875	0.363281	0.152419
812	0.328125	0.46875	0.28125	0.453125	0.382812	0.17879
813	0.390625	0.3125	0.375	0.296875	0.34375	0.125092
814	0.328125	0.5	0.375	0.421875	0.40625	0.20872
815	0.296875	0.40625	0.359375	0.265625	0.332031	0.109922
816	0.421875	0.484375	0.46875	0.390625	0.441406	0.255453
817	0.375	0.453125	0.328125	0.375	0.382812	0.177637
818	0.3125	0.375	0.21875	0.5625	0.367188	0.158279
819	0.453125	0.515625	0.390625	0.3125	0.417969	0.225259
820	0.34375	0.359375	0.4375	0.4375	0.394531	0.194003
821	0.3125	0.46875	0.5	0.359375	0.410156	0.214297
822	0.359375	0.4375	0.375	0.4375	0.402344	0.203386
823	0.28125	0.515625	0.265625	0.375	0.359375	0.147023
824	0.34375	0.421875	0.4375	0.328125	0.382812	0.178465
825	0.484375	0.328125	0.296875	0.53125	0.410156	0.215297
826	0.3125	0.421875	0.359375	0.5	0.398438	0.198515
827	0.25	0.5	0.3125	0.421875	0.371094	0.162063
828	0.390625	0.421875	0.375	0.28125	0.367188	0.156578
829	0.359375	0.421875	0.375	0.265625	0.355469	0.14099
830	0.328125	0.359375	0.359375	0.5	0.386719	0.182944
831	0.390625	0.40625	0.296875	0.421875	0.378906	0.172575
832	0.25	0.296875	0.359375	0.390625	0.324219	0.099414
833	0.265625	0.46875	0.359375	0.375	0.367188	0.156841
834	0.359375	0.421875	0.359375	0.453125	0.398438	0.198021
835	0.34375	0.578125	0.390625	0.359375	0.417969	0.226635
836	0.390625	0.375	0.390625	0.390625	0.386719	0.182705
837	0.390625	0.546875	0.265625	0.359375	0.390625	0.190074
838	0.375	0.25	0.328125	0.421875	0.34375	0.125253
839	0.265625	0.40625	0.28125	0.375	0.332031	0.110756
840	0.234375	0.453125	0.375	0.421875	0.371094	0.161808
841	0.375	0.359375	0.3125	0.328125	0.34375	0.12501
842	0.3125	0.3125	0.359375	0.359375	0.335938	0.114693
843	0.34375	0.34375	0.4375	0.453125	0.394531	0.193612
844	0.40625	0.53125	0.453125	0.296875	0.421875	0.229719
845	0.34375	0.453125	0.234375	0.359375	0.347656	0.130661
846	0.359375	0.421875	0.40625	0.421875	0.402344	0.203461
847	0.40625	0.375	0.4375	0.34375	0.390625	0.187569
848	0.34375	0.34375	0.3125	0.59375	0.398438	0.199424
849	0.296875	0.5	0.421875	0.328125	0.386719	0.182604
850	0.453125	0.40625	0.390625	0.28125	0.382812	0.177739
851	0.328125	0.40625	0.40625	0.359375	0.375	0.166687
852	0.421875	0.546875	0.296875	0.390625	0.414062	0.22073
853	0.4375	0.453125	0.515625	0.375	0.445312	0.26057
854	0.4375	0.296875	0.390625	0.40625	0.382812	0.178351
855	0.4375	0.34375	0.3125	0.5	0.398438	0.198414
856	0.375	0.4375	0.359375	0.421875	0.398438	0.198236
857	0.484375	0.4375	0.40625	0.375	0.425781	0.234896
858	0.3125	0.46875	0.265625	0.375	0.355469	0.141352
859	0.25	0.375	0.4375	0.359375	0.355469	0.14191
860	0.25	0.421875	0.40625	0.359375	0.359375	0.146164
861	0.296875	0.328125	0.40625	0.4375	0.367188	0.157651
862	0.421875	0.4375	0.3125	0.453125	0.40625	0.208465
863	0.296875	0.28125	0.375	0.34375	0.324219	0.099502
864	0.421875	0.40625	0.375	0.359375	0.390625	0.188148
865	0.3125	0.359375	0.484375	0.328125	0.371094	0.161788
866	0.359375	0.375	0.375	0.375	0.371094	0.161587
867	0.328125	0.46875	0.359375	0.375	0.382812	0.177137
868	0.453125	0.4375	0.390625	0.390625	0.417969	0.224292
869	0.34375	0.421875	0.46875	0.375	0.402344	0.203535
870	0.359375	0.4375	0.28125	0.4375	0.378906	0.172774
871	0.359375	0.390625	0.28125	0.484375	0.378906	0.172561
872	0.28125	0.421875	0.390625	0.453125	0.386719	0.183064
873	0.40625	0.453125	0.375	0.421875	0.414062	0.219129
874	0.328125	0.453125	0.296875	0.5625	0.410156	0.214764
875	0.328125	0.40625	0.515625	0.390625	0.410156	0.21382
876	0.453125	0.453125	0.25	0.4375	0.398438	0.198199
877	0.546875	0.484375	0.359375	0.296875	0.421875	0.230114
878	0.328125	0.46875	0.390625	0.390625	0.394531	0.193477
879	0.40625	0.4375	0.265625	0.5	0.402344	0.203365
880	0.4375	0.40625	0.4375	0.421875	0.425781	0.234896
881	0.234375	0.3125	0.34375	0.265625	0.289062	0.052444
882	0.3125	0.453125	0.4375	0.4375	0.410156	0.213973
883	0.296875	0.546875	0.328125	0.453125	0.40625	0.20966
884	0.40625	0.46875	0.328125	0.359375	0.390625	0.187603
885	0.28125	0.484375	0.3125	0.40625	0.371094	0.162209
886	0.328125	0.359375	0.5	0.375	0.390625	0.188593
887	0.25	0.40625	0.25	0.46875	0.34375	0.125191
888	0.46875	0.40625	0.375	0.453125	0.425781	0.234695
889	0.296875	0.4375	0.453125	0.390625	0.394531	0.192975
890	0.40625	0.390625	0.328125	0.390625	0.378906	0.171934
891	0.390625	0.421875	0.390625	0.453125	0.414062	0.218915
892	0.4375	0.53125	0.4375	0.34375	0.4375	0.251359
893	0.28125	0.421875	0.359375	0.453125	0.378906	0.172596
894	0.265625	0.53125	0.4375	0.390625	0.40625	0.210011
895	0.296875	0.4375	0.34375	0.484375	0.390625	0.188009
896	0.46875	0.328125	0.34375	0.546875	0.421875	0.229321
897	0.328125	0.484375	0.53125	0.296875	0.410156	0.215056
898	0.34375	0.484375	0.3125	0.375	0.378906	0.171899
899	0.390625	0.359375	0.328125	0.296875	0.34375	0.125383
900	0.40625	0.4375	0.3125	0.375	0.382812	0.177376
901	0.390625	0.359375	0.484375	0.328125	0.390625	0.188033
902	0.484375	0.375	0.3125	0.484375	0.414062	0.219022
903	0.359375	0.34375	0.4375	0.375	0.378906	0.173191
904	0.234375	0.375	0.40625	0.484375	0.375	0.167167
905	0.4375	0.3125	0.296875	0.453125	0.375	0.167099
906	0.265625	0.359375	0.34375	0.453125	0.355469	0.14072
907	0.375	0.359375	0.296875	0.53125	0.390625	0.189064
908	0.3125	0.40625	0.265625	0.453125	0.359375	0.146587
909	0.359375	0.515625	0.4375	0.421875	0.433594	0.245331
910	0.375	0.453125	0.40625	0.375	0.402344	0.203291
911	0.328125	0.390625	0.390625	0.5	0.402344	0.203852
912	0.328125	0.390625	0.453125	0.453125	0.40625	0.208588
913	0.375	0.359375	0.390625	0.4375	0.390625	0.188109
914	0.390625	0.453125	0.390625	0.453125	0.421875	0.229686
915	0.34375	0.328125	0.421875	0.3125	0.351562	0.135679
916	0.390625	0.375	0.375	0.3125	0.363281	0.151881
917	0.46875	0.375	0.375	0.25	0.367188	0.157384
918	0.359375	0.40625	0.34375	0.34375	0.363281	0.151316
919	0.421875	0.28125	0.296875	0.421875	0.355469	0.14105
920	0.375	0.3125	0.3125	0.4375	0.359375	0.146385
921	0.375	0.4375	0.296875	0.46875	0.394531	0.192913
922	0.234375	0.453125	0.359375	0.515625	0.390625	0.188508
923	0.390625	0.359375	0.375	0.359375	0.371094	0.161689
924	0.421875	0.34375	0.296875	0.40625	0.367188	0.156489
925	0.328125	0.375	0.328125	0.390625	0.355469	0.140722
926	0.375	0.375	0.375	0.453125	0.394531	0.192873
927	0.4375	0.421875	0.296875	0.390625	0.386719	0.182802
928	0.421875	0.34375	0.328125	0.375	0.367188	0.156758
929	0.28125	0.390625	0.296875	0.421875	0.347656	0.130803
930	0.34375	0.4375	0.375	0.484375	0.410156	0.214148
931	0.375	0.4375	0.296875	0.40625	0.378906	0.174816
932	0.421875	0.4375	0.40625	0.46875	0.433594	0.245427
933	0.390625	0.390625	0.328125	0.328125	0.359375	0.145979
934	0.359375	0.34375	0.375	0.453125	0.382812	0.177137
935	0.40625	0.421875	0.265625	0.328125	0.355469	0.14076
936	0.234375	0.46875	0.421875	0.34375	0.367188	0.157294
937	0.375	0.453125	0.359375	0.390625	0.394531	0.193161
938	0.28125	0.484375	0.375	0.375	0.378906	0.172852
939	0.40625	0.40625	0.3125	0.46875	0.398438	0.198308
940	0.375	0.40625	0.296875	0.296875	0.34375	0.125283
941	0.21875	0.453125	0.390625	0.359375	0.355469	0.140734
942	0.421875	0.390625	0.296875	0.34375	0.363281	0.15175
943	0.546875	0.359375	0.34375	0.390625	0.410156	0.214671
944	0.421875	0.40625	0.453125	0.453125	0.433594	0.245955
945	0.421875	0.46875	0.375	0.515625	0.445312	0.260645
946	0.421875	0.375	0.296875	0.40625	0.375	0.166711
947	0.390625	0.46875	0.4375	0.421875	0.429688	0.239744
948	0.46875	0.46875	0.421875	0.421875	0.445312	0.26136
949	0.4375	0.40625	0.34375	0.28125	0.367188	0.156639
950	0.34375	0.484375	0.34375	0.390625	0.390625	0.18789
951	0.28125	0.359375	0.5	0.234375	0.34375	0.126126
952	0.390625	0.421875	0.40625	0.359375	0.394531	0.193319
953	0.46875	0.390625	0.28125	0.5	0.410156	0.214069
954	0.421875	0.359375	0.34375	0.421875	0.386719	0.184014
955	0.34375	0.46875	0.375	0.40625	0.398438	0.198394
956	0.375	0.453125	0.28125	0.296875	0.351562	0.135699
957	0.484375	0.421875	0.390625	0.4375	0.433594	0.245407
958	0.296875	0.5	0.3125	0.5	0.402344	0.204028
959	0.3125	0.34375	0.28125	0.375	0.328125	0.10439
960	0.3125	0.34375	0.34375	0.40625	0.351562	0.135627
961	0.40625	0.4375	0.265625	0.328125	0.359375	0.146033
962	0.28125	0.390625	0.34375	0.4375	0.363281	0.151319
963	0.484375	0.421875	0.390625	0.390625	0.421875	0.229316
964	0.265625	0.40625	0.421875	0.4375	0.382812	0.17798
965	0.375	0.453125	0.3125	0.296875	0.359375	0.146807
966	0.328125	0.390625	0.359375	0.28125	0.339844	0.11984
967	0.328125	0.25	0.3125	0.5	0.347656	0.131268
968	0.328125	0.359375	0.265625	0.484375	0.359375	0.146009
969	0.375	0.421875	0.328125	0.390625	0.378906	0.172145
970	0.359375	0.359375	0.390625	0.4375	0.386719	0.183275
971	0.390625	0.390625	0.328125	0.46875	0.394531	0.19307
972	0.296875	0.46875	0.4375	0.390625	0.398438	0.198471
973	0.328125	0.375	0.453125	0.40625	0.390625	0.187699
974	0.390625	0.390625	0.375	0.40625	0.390625	0.187584
975	0.40625	0.34375	0.421875	0.265625	0.359375	0.146274
976	0.40625	0.46875	0.5	0.453125	0.457031	0.276973
977	0.359375	0.46875	0.34375	0.453125	0.40625	0.209199
978	0.359375	0.453125	0.34375	0.453125	0.402344	0.203386
979	0.421875	0.4375	0.328125	0.34375	0.382812	0.177412
980	0.546875	0.4375	0.328125	0.359375	0.417969	0.22476
981	0.328125	0.5	0.453125	0.453125	0.433594	0.245925
982	0.3125	0.453125	0.40625	0.421875	0.398438	0.198796
983	0.453125	0.4375	0.4375	0.3125	0.410156	0.215283
984	0.4375	0.453125	0.421875	0.390625	0.425781	0.235137
985	0.265625	0.5	0.375	0.390625	0.382812	0.178163
986	0.375	0.390625	0.34375	0.34375	0.363281	0.151079
987	0.453125	0.390625	0.40625	0.421875	0.417969	0.225115
988	0.40625	0.46875	0.359375	0.375	0.402344	0.203577
989	0.296875	0.5625	0.421875	0.390625	0.417969	0.22623
990	0.296875	0.359375	0.484375	0.375	0.378906	0.173488
991	0.4375	0.40625	0.484375	0.453125	0.445312	0.261215
992	0.34375	0.3125	0.28125	0.515625	0.363281	0.151788
993	0.34375	0.4375	0.421875	0.296875	0.375	0.167521
994	0.328125	0.453125	0.3125	0.453125	0.386719	0.183124
995	0.296875	0.453125	0.34375	0.421875	0.378906	0.172307
996	0.40625	0.46875	0.390625	0.265625	0.382812	0.177441
997	0.265625	0.34375	0.375	0.296875	0.320312	0.094062
998	0.34375	0.5	0.40625	0.3125	0.390625	0.188488
999	0.359375	0.296875	0.390625	0.375	0.355469	0.140702
1000	0.359375	0.40625	0.359375	0.4375	0.390625	0.187576
1001	0.375	0.375	0.328125	0.421875	0.375	0.166997
1002	0.375	0.375	0.359375	0.34375	0.363281	0.152415
1003	0.453125	0.359375	0.421875	0.453125	0.421875	0.230124
1004	0.28125	0.375	0.484375	0.375	0.378906	0.173679
1005	0.34375	0.421875	0.453125	0.4375	0.414062	0.219849
1006	0.296875	0.453125	0.40625	0.546875	0.425781	0.235446
1007	0.328125	0.46875	0.375	0.5	0.417969	0.224484
1008	0.484375	0.484375	0.296875	0.4375	0.425781	0.235368
1009	0.375	0.328125	0.375	0.421875	0.375	0.166894
1010	0.375	0.390625	0.484375	0.328125	0.394531	0.194204
1011	0.515625	0.375	0.359375	0.421875	0.417969	0.225194
1012	0.40625	0.375	0.390625	0.375	0.386719	0.182559
1013	0.359375	0.328125	0.34375	0.375	0.351562	0.135851
1014	0.359375	0.421875	0.328125	0.484375	0.398438	0.198939
1015	0.3125	0.328125	0.34375	0.359375	0.335938	0.114625
1016	0.296875	0.390625	0.5	0.34375	0.382812	0.179043
1017	0.453125	0.421875	0.453125	0.375	0.425781	0.234638
1018	0.328125	0.421875	0.4375	0.34375	0.382812	0.178266
1019	0.375	0.3125	0.4375	0.3125	0.359375	0.146221
1020	0.453125	0.5	0.359375	0.40625	0.429688	0.240018
1021	0.453125	0.359375	0.390625	0.375	0.394531	0.19285
1022	0.46875	0.390625	0.328125	0.265625	0.363281	0.151919
1023	0.3125	0.40625	0.359375	0.390625	0.367188	0.1564
1024	0.421875	0.46875	0.375	0.421875	0.421875	0.230578
1025	0.40625	0.4375	0.28125	0.375	0.375	0.16738
1026	0.328125	0.484375	0.46875	0.53125	0.453125	0.271514
1027	0.375	0.5	0.421875	0.4375	0.433594	0.245206
1028	0.453125	0.375	0.46875	0.46875	0.441406	0.255354
1029	0.421875	0.53125	0.453125	0.34375	0.4375	0.250962
1030	0.40625	0.390625	0.4375	0.328125	0.390625	0.188183
1031	0.4375	0.421875	0.421875	0.390625	0.417969	0.224843
1032	0.40625	0.4375	0.375	0.5	0.429688	0.239764
1033	0.28125	0.375	0.390625	0.421875	0.367188	0.157054
1034	0.359375	0.40625	0.3125	0.375	0.363281	0.151202
1035	0.359375	0.390625	0.359375	0.4375	0.386719	0.182705
1036	0.421875	0.359375	0.46875	0.28125	0.382812	0.178207
1037	0.28125	0.484375	0.3125	0.375	0.363281	0.151217
1038	0.375	0.375	0.375	0.453125	0.394531	0.192854
1039	0.375	0.390625	0.359375	0.515625	0.410156	0.214166
1040	0.390625	0.421875	0.3125	0.328125	0.363281	0.151486
1041	0.34375	0.4375	0.328125	0.53125	0.410156	0.21468
1042	0.34375	0.453125	0.375	0.375	0.386719	0.182615
1043	0.4375	0.53125	0.421875	0.4375	0.457031	0.276532
1044	0.40625	0.375	0.375	0.453125	0.402344	0.203552
1045	0.375	0.40625	0.28125	0.46875	0.382812	0.178314
1046	0.375	0.375	0.3125	0.390625	0.363281	0.151396
1047	0.359375	0.328125	0.34375	0.234375	0.316406	0.088813
1048	0.359375	0.375	0.34375	0.46875	0.386719	0.183049
1049	0.203125	0.28125	0.484375	0.34375	0.328125	0.104856
1050	0.34375	0.46875	0.390625	0.5	0.425781	0.235036
1051	0.359375	0.484375	0.421875	0.375	0.410156	0.214034
1052	0.34375	0.3125	0.296875	0.359375	0.328125	0.104467
1053	0.34375	0.4375	0.359375	0.34375	0.371094	0.161798
1054	0.296875	0.359375	0.328125	0.484375	0.367188	0.156906
1055	0.375	0.46875	0.390625	0.328125	0.390625	0.189994
1056	0.359375	0.40625	0.375	0.421875	0.390625	0.187569
1057	0.40625	0.421875	0.375	0.34375	0.386719	0.182753
1058	0.421875	0.40625	0.265625	0.390625	0.371094	0.161732
1059	0.34375	0.421875	0.421875	0.359375	0.386719	0.183343
1060	0.4375	0.375	0.34375	0.453125	0.402344	0.203427
1061	0.40625	0.40625	0.25	0.375	0.359375	0.145854
1062	0.4375	0.4375	0.328125	0.34375	0.386719	0.182783
1063	0.359375	0.453125	0.46875	0.328125	0.402344	0.203952
1064	0.375	0.546875	0.34375	0.4375	0.425781	0.235224
1065	0.375	0.34375	0.359375	0.421875	0.375	0.166976
1066	0.359375	0.484375	0.296875	0.40625	0.386719	0.182712
1067	0.40625	0.484375	0.4375	0.359375	0.421875	0.229602
1068	0.296875	0.359375	0.421875	0.359375	0.359375	0.146698
1069	0.40625	0.40625	0.375	0.4375	0.40625	0.208541
1070	0.265625	0.359375	0.34375	0.484375	0.363281	0.15135
1071	0.484375	0.59375	0.328125	0.484375	0.472656	0.298735
1072	0.40625	0.421875	0.28125	0.453125	0.390625	0.187511
1073	0.328125	0.421875	0.25	0.421875	0.355469	0.141517
1074	0.4375	0.390625	0.359375	0.53125	0.429688	0.240333
1075	0.34375	0.34375	0.421875	0.375	0.371094	0.16193
1076	0.390625	0.484375	0.375	0.375	0.40625	0.209285
1077	0.3125	0.375	0.28125	0.4375	0.351562	0.135735
1078	0.390625	0.375	0.421875	0.484375	0.417969	0.224356
1079	0.34375	0.390625	0.34375	0.4375	0.378906	0.171913
1080	0.375	0.46875	0.28125	0.359375	0.371094	0.163035
1081	0.359375	0.4375	0.34375	0.421875	0.390625	0.187844
1082	0.375	0.421875	0.359375	0.4375	0.398438	0.198163
1083	0.328125	0.390625	0.375	0.40625	0.375	0.166894
1084	0.5	0.3125	0.3125	0.4375	0.390625	0.187925
1085	0.390625	0.484375	0.3125	0.40625	0.398438	0.19809
1086	0.296875	0.484375	0.25	0.421875	0.363281	0.152643
1087	0.421875	0.4375	0.265625	0.390625	0.378906	0.172413
1088	0.3125	0.359375	0.25	0.484375	0.351562	0.135823
1089	0.390625	0.3125	0.40625	0.40625	0.378906	0.172033
1090	0.28125	0.5625	0.40625	0.375	0.40625	0.208814
1091	0.296875	0.4375	0.3125	0.453125	0.375	0.167897
1092	0.515625	0.296875	0.453125	0.3125	0.394531	0.195097
1093	0.34375	0.4375	0.28125	0.421875	0.371094	0.162446
1094	0.28125	0.40625	0.25	0.46875	0.351562	0.13579
1095	0.40625	0.34375	0.328125	0.4375	0.378906	0.172589
1096	0.421875	0.453125	0.40625	0.421875	0.425781	0.234552
1097	0.546875	0.390625	0.375	0.46875	0.445312	0.26151
1098	0.3125	0.40625	0.359375	0.34375	0.355469	0.140814
1099	0.390625	0.390625	0.203125	0.421875	0.351562	0.13658
1100	0.359375	0.25	0.40625	0.375	0.347656	0.130986
1101	0.484375	0.34375	0.375	0.46875	0.417969	0.224954
1102	0.390625	0.421875	0.28125	0.4375	0.382812	0.177264
1103	0.375	0.390625	0.25	0.375	0.347656	0.130704
1104	0.5	0.34375	0.40625	0.40625	0.414062	0.219912
1105	0.46875	0.4375	0.421875	0.359375	0.421875	0.230086
1106	0.265625	0.390625	0.40625	0.453125	0.378906	0.172349
1107	0.265625	0.484375	0.453125	0.375	0.394531	0.195231
1108	0.4375	0.40625	0.359375	0.421875	0.40625	0.20881
1109	0.34375	0.5	0.390625	0.390625	0.40625	0.208712
1110	0.484375	0.4375	0.34375	0.421875	0.421875	0.229498
1111	0.421875	0.453125	0.359375	0.359375	0.398438	0.198308
1112	0.375	0.4375	0.46875	0.40625	0.421875	0.230754
1113	0.390625	0.328125	0.4375	0.375	0.382812	0.177958
1114	0.484375	0.453125	0.375	0.390625	0.425781	0.235272
1115	0.375	0.4375	0.4375	0.453125	0.425781	0.234906
1116	0.28125	0.296875	0.515625	0.34375	0.359375	0.146472
1117	0.390625	0.34375	0.390625	0.46875	0.398438	0.198139
1118	0.4375	0.53125	0.3125	0.484375	0.441406	0.256659
1119	0.421875	0.515625	0.328125	0.5	0.441406	0.255588
1120	0.453125	0.53125	0.3125	0.34375	0.410156	0.2156
1121	0.359375	0.40625	0.34375	0.390625	0.375	0.16669
1122	0.34375	0.4375	0.328125	0.34375	0.363281	0.151446
1123	0.390625	0.375	0.28125	0.328125	0.34375	0.125437
1124	0.5	0.328125	0.359375	0.34375	0.382812	0.177336
1125	0.359375	0.34375	0.421875	0.328125	0.363281	0.151082
1126	0.375	0.453125	0.390625	0.296875	0.378906	0.17211
1127	0.40625	0.421875	0.359375	0.390625	0.394531	0.193031
1128	0.34375	0.359375	0.375	0.4375	0.378906	0.172005
1129	0.359375	0.46875	0.3125	0.40625	0.386719	0.182585
1130	0.421875	0.40625	0.421875	0.40625	0.414062	0.219076
1131	0.4375	0.4375	0.328125	0.40625	0.402344	0.204149
1132	0.28125	0.5	0.296875	0.484375	0.390625	0.188706
1133	0.328125	0.375	0.25	0.359375	0.328125	0.104979
1134	0.359375	0.40625	0.390625	0.421875	0.394531	0.192972
1135	0.546875	0.359375	0.3125	0.359375	0.394531	0.193477
1136	0.28125	0.265625	0.328125	0.4375	0.328125	0.104416
1137	0.390625	0.359375	0.390625	0.421875	0.390625	0.187603
1138	0.296875	0.46875	0.375	0.265625	0.351562	0.137615
1139	0.359375	0.390625	0.328125	0.328125	0.351562	0.13574
1140	0.4375	0.5	0.5625	0.40625	0.476562	0.303501
1141	0.390625	0.53125	0.296875	0.453125	0.417969	0.225808
1142	0.3125	0.453125	0.421875	0.390625	0.394531	0.193644
1143	0.390625	0.25	0.296875	0.375	0.328125	0.104173
1144	0.4375	0.3125	0.34375	0.3125	0.351562	0.135835
1145	0.46875	0.5	0.421875	0.46875	0.464844	0.286815
1146	0.515625	0.4375	0.359375	0.296875	0.402344	0.204376
1147	0.421875	0.453125	0.34375	0.5	0.429688	0.24053
1148	0.421875	0.4375	0.375	0.453125	0.421875	0.229405
1149	0.328125	0.28125	0.40625	0.421875	0.359375	0.145872
1150	0.375	0.4375	0.359375	0.28125	0.363281	0.151722
1151	0.34375	0.34375	0.28125	0.4375	0.351562	0.136363
1152	0.390625	0.4375	0.265625	0.5625	0.414062	0.220721
1153	0.390625	0.453125	0.34375	0.40625	0.398438	0.198163
1154	0.359375	0.421875	0.484375	0.4375	0.425781	0.235219
1155	0.25	0.515625	0.453125	0.375	0.398438	0.199156
1156	0.4375	0.375	0.375	0.390625	0.394531	0.192814
1157	0.34375	0.390625	0.359375	0.359375	0.363281	0.151229
1158	0.40625	0.5	0.421875	0.46875	0.449219	0.265636
1159	0.5	0.453125	0.515625	0.46875	0.484375	0.313189
1160	0.40625	0.4375	0.359375	0.46875	0.417969	0.224333
1161	0.515625	0.390625	0.375	0.34375	0.40625	0.208486
1162	0.421875	0.4375	0.515625	0.453125	0.457031	0.276233
1163	0.359375	0.46875	0.375	0.46875	0.417969	0.224155
1164	0.484375	0.40625	0.390625	0.328125	0.402344	0.203894
1165	0.53125	0.46875	0.390625	0.375	0.441406	0.255902
1166	0.46875	0.359375	0.4375	0.359375	0.40625	0.209582
1167	0.375	0.328125	0.34375	0.453125	0.375	0.167055
1168	0.265625	0.390625	0.375	0.296875	0.332031	0.109618
1169	0.390625	0.453125	0.34375	0.46875	0.414062	0.219407
1170	0.390625	0.40625	0.4375	0.4375	0.417969	0.22399
1171	0.34375	0.46875	0.453125	0.3125	0.394531	0.193509
1172	0.359375	0.359375	0.328125	0.484375	0.382812	0.177466
1173	0.40625	0.3125	0.328125	0.390625	0.359375	0.146271
1174	0.328125	0.4375	0.421875	0.375	0.390625	0.187814
1175	0.25	0.375	0.375	0.40625	0.351562	0.135444
1176	0.40625	0.34375	0.359375	0.375	0.371094	0.162333
1177	0.390625	0.453125	0.296875	0.34375	0.371094	0.161917
1178	0.296875	0.375	0.328125	0.484375	0.371094	0.161577
1179	0.515625	0.421875	0.296875	0.4375	0.417969	0.224127
1180	0.296875	0.390625	0.328125	0.453125	0.367188	0.15633
1181	0.34375	0.5	0.3125	0.453125	0.402344	0.204154
1182	0.40625	0.359375	0.359375	0.359375	0.371094	0.161712
1183	0.359375	0.421875	0.375	0.421875	0.394531	0.193113
1184	0.390625	0.375	0.375	0.390625	0.382812	0.177238
1185	0.53125	0.359375	0.421875	0.46875	0.445312	0.261092
1186	0.484375	0.359375	0.34375	0.28125	0.367188	0.156668
1187	0.359375	0.34375	0.359375	0.421875	0.371094	0.161877
1188	0.4375	0.359375	0.46875	0.421875	0.421875	0.229419
1189	0.296875	0.40625	0.390625	0.421875	0.378906	0.172494
1190	0.359375	0.421875	0.328125	0.390625	0.375	0.167215
1191	0.375	0.453125	0.484375	0.421875	0.433594	0.245186
1192	0.3125	0.4375	0.375	0.40625	0.382812	0.177257
1193	0.390625	0.421875	0.359375	0.484375	0.414062	0.22118
1194	0.375	0.40625	0.25	0.4375	0.367188	0.156932
1195	0.390625	0.546875	0.390625	0.296875	0.40625	0.209959
1196	0.375	0.328125	0.328125	0.453125	0.371094	0.161732
1197	0.421875	0.3125	0.34375	0.359375	0.359375	0.145887
1198	0.421875	0.390625	0.4375	0.375	0.40625	0.208656
1199	0.34375	0.390625	0.359375	0.28125	0.34375	0.125092
1200	0.390625	0.359375	0.34375	0.359375	0.363281	0.151359
1201	0.515625	0.4375	0.265625	0.375	0.398438	0.19843
1202	0.40625	0.46875	0.3125	0.46875	0.414062	0.219358
1203	0.265625	0.40625	0.34375	0.40625	0.355469	0.141939
1204	0.5	0.375	0.359375	0.34375	0.394531	0.193248
1205	0.40625	0.421875	0.390625	0.4375	0.414062	0.218808
1206	0.3125	0.453125	0.421875	0.40625	0.398438	0.198931
1207	0.5	0.421875	0.40625	0.390625	0.429688	0.239911
1208	0.296875	0.359375	0.453125	0.359375	0.367188	0.157782
1209	0.453125	0.421875	0.34375	0.34375	0.390625	0.187626
1210	0.40625	0.46875	0.40625	0.359375	0.410156	0.214069
1211	0.390625	0.421875	0.421875	0.390625	0.40625	0.208431
1212	0.53125	0.34375	0.28125	0.375	0.382812	0.177594
1213	0.390625	0.375	0.296875	0.484375	0.386719	0.182937
1214	0.359375	0.328125	0.34375	0.40625	0.359375	0.14617
1215	0.46875	0.4375	0.375	0.359375	0.410156	0.213694
1216	0.25	0.375	0.40625	0.453125	0.371094	0.162143
1217	0.28125	0.34375	0.296875	0.34375	0.316406	0.088755
1218	0.421875	0.484375	0.25	0.40625	0.390625	0.187733
1219	0.46875	0.359375	0.3125	0.53125	0.417969	0.224237
1220	0.40625	0.40625	0.296875	0.40625	0.378906	0.171994
1221	0.3125	0.359375	0.3125	0.515625	0.375	0.167188
1222	0.546875	0.21875	0.3125	0.296875	0.34375	0.125592
1223	0.3125	0.40625	0.390625	0.421875	0.382812	0.177564
1224	0.296875	0.40625	0.328125	0.4375	0.367188	0.156559
1225	0.390625	0.40625	0.34375	0.390625	0.382812	0.177322
1226	0.359375	0.46875	0.421875	0.3125	0.390625	0.18789
1227	0.40625	0.40625	0.234375	0.34375	0.347656	0.131154
1228	0.390625	0.3125	0.40625	0.4375	0.386719	0.182765
1229	0.34375	0.328125	0.21875	0.390625	0.320312	0.094051
1230	0.390625	0.390625	0.359375	0.328125	0.367188	0.156636
1231	0.453125	0.34375	0.390625	0.375	0.390625	0.187687
1232	0.328125	0.375	0.375	0.40625	0.371094	0.16159
1233	0.453125	0.328125	0.390625	0.390625	0.390625	0.188566
1234	0.390625	0.5	0.453125	0.34375	0.421875	0.230114
1235	0.390625	0.34375	0.4375	0.296875	0.367188	0.156719
1236	0.25	0.390625	0.328125	0.421875	0.347656	0.130981
1237	0.328125	0.3125	0.328125	0.453125	0.355469	0.140685
1238	0.265625	0.421875	0.3125	0.4375	0.359375	0.146355
1239	0.359375	0.4375	0.3125	0.453125	0.390625	0.188411
1240	0.296875	0.359375	0.484375	0.359375	0.375	0.167407
1241	0.390625	0.40625	0.421875	0.421875	0.410156	0.214096
1242	0.515625	0.390625	0.375	0.46875	0.4375	0.250587
1243	0.40625	0.34375	0.390625	0.421875	0.390625	0.187986
1244	0.328125	0.3125	0.515625	0.5	0.414062	0.219632
1245	0.46875	0.46875	0.5	0.421875	0.464844	0.287143
1246	0.3125	0.421875	0.421875	0.484375	0.410156	0.213755
1247	0.40625	0.390625	0.25	0.265625	0.328125	0.104694
1248	0.515625	0.359375	0.34375	0.53125	0.4375	0.250577
1249	0.4375	0.34375	0.359375	0.421875	0.390625	0.187779
1250	0.453125	0.359375	0.375	0.328125	0.378906	0.173034
1251	0.34375	0.375	0.421875	0.34375	0.371094	0.161877
1252	0.21875	0.34375	0.359375	0.359375	0.320312	0.094376
1253	0.453125	0.40625	0.28125	0.421875	0.390625	0.188655
1254	0.328125	0.359375	0.296875	0.359375	0.335938	0.114961
1255	0.375	0.4375	0.3125	0.3125	0.359375	0.146289
1256	0.359375	0.5625	0.40625	0.375	0.425781	0.234599
1257	0.453125	0.296875	0.484375	0.359375	0.398438	0.198625
1258	0.296875	0.328125	0.40625	0.34375	0.34375	0.125695
1259	0.328125	0.453125	0.421875	0.34375	0.386719	0.182997
1260	0.421875	0.46875	0.375	0.375	0.410156	0.214026
1261	0.40625	0.375	0.375	0.421875	0.394531	0.193102
1262	0.3125	0.46875	0.359375	0.390625	0.382812	0.177998
1263	0.1875	0.359375	0.390625	0.375	0.328125	0.104638
1264	0.546875	0.484375	0.515625	0.40625	0.488281	0.318604
1265	0.375	0.484375	0.328125	0.390625	0.394531	0.19459
1266	0.375	0.296875	0.390625	0.296875	0.339844	0.120048
1267	0.296875	0.515625	0.390625	0.4375	0.410156	0.215034
1268	0.25	0.34375	0.28125	0.4375	0.328125	0.10436
1269	0.4375	0.40625	0.421875	0.46875	0.433594	0.244916
1270	0.21875	0.390625	0.359375	0.390625	0.339844	0.120206
1271	0.28125	0.484375	0.296875	0.328125	0.347656	0.130787
1272	0.40625	0.421875	0.296875	0.375	0.375	0.166894
1273	0.3125	0.296875	0.3125	0.578125	0.375	0.166908
1274	0.328125	0.484375	0.40625	0.53125	0.4375	0.251607
1275	0.375	0.359375	0.375	0.375	0.371094	0.161567
1276	0.40625	0.4375	0.3125	0.375	0.382812	0.177275
1277	0.1875	0.34375	0.265625	0.296875	0.273438	0.031381
1278	0.375	0.375	0.3125	0.484375	0.386719	0.182985
1279	0.375	0.34375	0.375	0.328125	0.355469	0.140763
1280	0.421875	0.390625	0.34375	0.421875	0.394531	0.193161
1281	0.359375	0.34375	0.421875	0.328125	0.363281	0.151589
1282	0.328125	0.46875	0.375	0.5625	0.433594	0.245417
1283	0.4375	0.390625	0.390625	0.390625	0.402344	0.203162
1284	0.34375	0.515625	0.34375	0.390625	0.398438	0.198325
1285	0.53125	0.390625	0.421875	0.390625	0.433594	0.245653
1286	0.421875	0.4375	0.234375	0.375	0.367188	0.158064
1287	0.453125	0.453125	0.25	0.234375	0.347656	0.130876
1288	0.40625	0.40625	0.34375	0.40625	0.390625	0.188048
1289	0.3125	0.359375	0.40625	0.25	0.332031	0.11011
1290	0.375	0.40625	0.359375	0.28125	0.355469	0.141004
1291	0.421875	0.3125	0.3125	0.40625	0.363281	0.151638
1292	0.40625	0.34375	0.4375	0.40625	0.398438	0.197921
1293	0.390625	0.359375	0.328125	0.484375	0.390625	0.188025
1294	0.421875	0.34375	0.375	0.421875	0.390625	0.188006
1295	0.28125	0.390625	0.40625	0.34375	0.355469	0.140846
1296	0.390625	0.390625	0.390625	0.359375	0.382812	0.177514
1297	0.3125	0.34375	0.3125	0.3125	0.320312	0.09397
1298	0.296875	0.40625	0.46875	0.421875	0.398438	0.198536
1299	0.28125	0.375	0.390625	0.375	0.355469	0.141021
1300	0.421875	0.328125	0.4375	0.34375	0.382812	0.17763
1301	0.328125	0.453125	0.390625	0.34375	0.378906	0.172639
1302	0.3125	0.421875	0.375	0.421875	0.382812	0.178391
1303	0.3125	0.375	0.359375	0.25	0.324219	0.099304
1304	0.359375	0.40625	0.421875	0.4375	0.40625	0.208678
1305	0.390625	0.40625	0.390625	0.390625	0.394531	0.193493
1306	0.328125	0.40625	0.328125	0.390625	0.363281	0.152097
1307	0.515625	0.40625	0.3125	0.3125	0.386719	0.183215
1308	0.359375	0.34375	0.328125	0.359375	0.347656	0.130466
1309	0.359375	0.390625	0.375	0.375	0.375	0.166765
1310	0.21875	0.375	0.375	0.484375	0.363281	0.151483
1311	0.453125	0.40625	0.359375	0.40625	0.40625	0.208626
1312	0.453125	0.359375	0.4375	0.328125	0.394531	0.192956
1313	0.328125	0.359375	0.484375	0.359375	0.382812	0.178343
1314	0.515625	0.375	0.4375	0.328125	0.414062	0.22058
1315	0.4375	0.359375	0.28125	0.359375	0.359375	0.146274
1316	0.296875	0.40625	0.328125	0.328125	0.339844	0.120211
1317	0.40625	0.3125	0.34375	0.390625	0.363281	0.151803
1318	0.46875	0.40625	0.3125	0.375	0.390625	0.18862
1319	0.5	0.359375	0.28125	0.421875	0.390625	0.189386
1320	0.390625	0.375	0.34375	0.515625	0.40625	0.208592
1321	0.3125	0.4375	0.390625	0.3125	0.363281	0.151341
1322	0.484375	0.46875	0.296875	0.421875	0.417969	0.224898
1323	0.421875	0.4375	0.296875	0.3125	0.367188	0.156732
1324	0.328125	0.46875	0.421875	0.34375	0.390625	0.188148
1325	0.40625	0.3125	0.296875	0.5	0.378906	0.171948
1326	0.3125	0.390625	0.28125	0.34375	0.332031	0.109556
1327	0.34375	0.359375	0.359375	0.328125	0.347656	0.130264
1328	0.3125	0.4375	0.265625	0.421875	0.359375	0.147026
1329	0.328125	0.390625	0.4375	0.328125	0.371094	0.161521
1330	0.296875	0.359375	0.328125	0.453125	0.359375	0.146397
1331	0.265625	0.375	0.359375	0.4375	0.359375	0.146729
1332	0.390625	0.40625	0.328125	0.296875	0.355469	0.140875
1333	0.390625	0.421875	0.375	0.46875	0.414062	0.219565
1334	0.3125	0.375	0.34375	0.375	0.351562	0.135643
1335	0.28125	0.359375	0.4375	0.359375	0.359375	0.145967
1336	0.375	0.40625	0.390625	0.421875	0.398438	0.198244
1337	0.515625	0.34375	0.390625	0.359375	0.402344	0.203415
1338	0.3125	0.453125	0.34375	0.375	0.371094	0.162209
1339	0.5	0.46875	0.390625	0.1875	0.386719	0.184424
1340	0.4375	0.390625	0.34375	0.375	0.386719	0.182832
1341	0.265625	0.328125	0.40625	0.390625	0.347656	0.130455
1342	0.375	0.453125	0.421875	0.375	0.40625	0.209492
1343	0.328125	0.375	0.375	0.296875	0.34375	0.125393
1344	0.21875	0.40625	0.375	0.375	0.34375	0.125376
1345	0.359375	0.296875	0.453125	0.28125	0.347656	0.130712
1346	0.515625	0.3125	0.359375	0.34375	0.382812	0.177485
1347	0.375	0.390625	0.421875	0.296875	0.371094	0.161765
1348	0.46875	0.46875	0.34375	0.40625	0.421875	0.232104
1349	0.375	0.328125	0.390625	0.40625	0.375	0.16686
1350	0.328125	0.375	0.328125	0.328125	0.339844	0.119848
1351	0.3125	0.4375	0.390625	0.359375	0.375	0.167085
1352	0.390625	0.421875	0.3125	0.421875	0.386719	0.182559
1353	0.5625	0.4375	0.4375	0.328125	0.441406	0.256849
1354	0.390625	0.328125	0.375	0.46875	0.390625	0.187504
1355	0.375	0.390625	0.296875	0.40625	0.367188	0.156355
1356	0.359375	0.421875	0.40625	0.28125	0.367188	0.156912
1357	0.34375	0.5	0.328125	0.453125	0.40625	0.208822
1358	0.40625	0.46875	0.4375	0.453125	0.441406	0.255328
1359	0.375	0.390625	0.4375	0.40625	0.402344	0.203386
1360	0.46875	0.359375	0.390625	0.390625	0.402344	0.203262
1361	0.40625	0.4375	0.234375	0.546875	0.40625	0.209976
1362	0.375	0.453125	0.5	0.421875	0.4375	0.251018
1363	0.328125	0.359375	0.453125	0.40625	0.386719	0.182697
1364	0.359375	0.234375	0.328125	0.3125	0.308594	0.078193
1365	0.328125	0.390625	0.359375	0.28125	0.339844	0.120043
1366	0.28125	0.3125	0.453125	0.40625	0.363281	0.153076
1367	0.34375	0.46875	0.40625	0.390625	0.402344	0.203498
1368	0.4375	0.40625	0.359375	0.421875	0.40625	0.208656
1369	0.40625	0.3125	0.453125	0.453125	0.40625	0.208431
1370	0.328125	0.59375	0.421875	0.375	0.429688	0.240886
1371	0.328125	0.390625	0.421875	0.4375	0.394531	0.192736
1372	0.375	0.453125	0.265625	0.296875	0.347656	0.131002
1373	0.34375	0.4375	0.25	0.359375	0.347656	0.130723
1374	0.359375	0.40625	0.296875	0.34375	0.351562	0.135701
1375	0.4375	0.3125	0.328125	0.375	0.363281	0.151564
1376	0.375	0.359375	0.328125	0.484375	0.386719	0.18263
1377	0.25	0.40625	0.234375	0.34375	0.308594	0.078209
1378	0.3125	0.390625	0.421875	0.359375	0.371094	0.161728
1379	0.40625	0.453125	0.40625	0.46875	0.433594	0.245126
1380	0.40625	0.40625	0.359375	0.421875	0.398438	0.198373
1381	0.421875	0.359375	0.296875	0.34375	0.355469	0.140869
1382	0.390625	0.390625	0.390625	0.375	0.386719	0.182877
1383	0.390625	0.375	0.328125	0.328125	0.355469	0.140679
1384	0.40625	0.390625	0.328125	0.328125	0.363281	0.151199
1385	0.390625	0.390625	0.46875	0.359375	0.402344	0.204082
1386	0.265625	0.46875	0.296875	0.4375	0.367188	0.15663
1387	0.375	0.40625	0.359375	0.421875	0.390625	0.188171
1388	0.421875	0.40625	0.359375	0.578125	0.441406	0.256627
1389	0.34375	0.390625	0.265625	0.296875	0.324219	0.099094
1390	0.296875	0.40625	0.375	0.5	0.394531	0.192995
1391	0.359375	0.40625	0.28125	0.359375	0.351562	0.135486
1392	0.34375	0.34375	0.484375	0.34375	0.378906	0.172075
1393	0.40625	0.40625	0.265625	0.28125	0.339844	0.12137
1394	0.28125	0.421875	0.546875	0.390625	0.410156	0.21547
1395	0.421875	0.359375	0.421875	0.375	0.394531	0.192948
1396	0.46875	0.359375	0.4375	0.34375	0.402344	0.203415
1397	0.4375	0.28125	0.28125	0.3125	0.328125	0.104495
1398	0.4375	0.40625	0.3125	0.359375	0.378906	0.172994
1399	0.5	0.34375	0.375	0.46875	0.421875	0.229827
1400	0.421875	0.40625	0.390625	0.21875	0.359375	0.146868
1401	0.328125	0.28125	0.25	0.359375	0.304688	0.07307
1402	0.3125	0.40625	0.328125	0.40625	0.363281	0.15152
1403	0.3125	0.359375	0.3125	0.5	0.371094	0.161837
1404	0.484375	0.453125	0.3125	0.296875	0.386719	0.182757
1405	0.34375	0.34375	0.34375	0.421875	0.363281	0.151257
1406	0.40625	0.453125	0.28125	0.4375	0.394531	0.19292
1407	0.328125	0.34375	0.4375	0.40625	0.378906	0.173223
1408	0.3125	0.453125	0.5	0.328125	0.398438	0.200094
1409	0.265625	0.421875	0.4375	0.34375	0.367188	0.157524
1410	0.359375	0.421875	0.40625	0.40625	0.398438	0.198098
1411	0.4375	0.4375	0.375	0.328125	0.394531	0.19305
1412	0.34375	0.515625	0.25	0.375	0.371094	0.163184
1413	0.375	0.34375	0.296875	0.421875	0.359375	0.145881
1414	0.28125	0.390625	0.4375	0.453125	0.390625	0.188156
1415	0.453125	0.46875	0.390625	0.40625	0.429688	0.239617
1416	0.328125	0.515625	0.421875	0.453125	0.429688	0.241213
1417	0.390625	0.46875	0.34375	0.25	0.363281	0.15205
1418	0.46875	0.359375	0.421875	0.484375	0.433594	0.246289
1419	0.296875	0.421875	0.234375	0.5	0.363281	0.152283
1420	0.40625	0.390625	0.3125	0.34375	0.363281	0.151155
1421	0.4375	0.390625	0.359375	0.359375	0.386719	0.182448
1422	0.34375	0.46875	0.34375	0.34375	0.375	0.166945
1423	0.359375	0.46875	0.453125	0.46875	0.4375	0.25026
1424	0.28125	0.421875	0.484375	0.328125	0.378906	0.172859
1425	0.421875	0.453125	0.46875	0.40625	0.4375	0.25025
1426	0.5	0.421875	0.3125	0.328125	0.390625	0.187699
1427	0.40625	0.4375	0.3125	0.46875	0.40625	0.209096
1428	0.375	0.453125	0.375	0.34375	0.386719	0.183577
1429	0.375	0.4375	0.296875	0.328125	0.359375	0.146236
1430	0.34375	0.453125	0.234375	0.453125	0.371094	0.162323
1431	0.359375	0.421875	0.34375	0.359375	0.371094	0.162123
1432	0.359375	0.40625	0.375	0.421875	0.390625	0.187925
1433	0.34375	0.390625	0.40625	0.328125	0.367188	0.156489
1434	0.421875	0.4375	0.359375	0.4375	0.414062	0.218835
1435	0.4375	0.375	0.453125	0.25	0.378906	0.17303
1436	0.328125	0.515625	0.28125	0.40625	0.382812	0.178539
1437	0.34375	0.390625	0.328125	0.3125	0.34375	0.125268
1438	0.28125	0.359375	0.421875	0.375	0.359375	0.146355
1439	0.3125	0.375	0.40625	0.359375	0.363281	0.151143
1440	0.3125	0.484375	0.359375	0.46875	0.40625	0.209985
1441	0.4375	0.296875	0.46875	0.328125	0.382812	0.17763
1442	0.375	0.328125	0.46875	0.296875	0.367188	0.157495
1443	0.359375	0.5	0.296875	0.34375	0.375	0.16749
1444	0.375	0.28125	0.421875	0.375	0.363281	0.152104
1445	0.5625	0.421875	0.296875	0.34375	0.40625	0.209733
1446	0.5	0.328125	0.3125	0.40625	0.386719	0.183676
1447	0.296875	0.5	0.453125	0.359375	0.402344	0.203773
1448	0.40625	0.359375	0.421875	0.4375	0.40625	0.208503
1449	0.359375	0.484375	0.484375	0.46875	0.449219	0.266379
1450	0.484375	0.4375	0.46875	0.40625	0.449219	0.265755
1451	0.25	0.375	0.34375	0.328125	0.324219	0.099132
1452	0.25	0.5	0.390625	0.28125	0.355469	0.141267
1453	0.40625	0.359375	0.296875	0.359375	0.355469	0.141224
1454	0.328125	0.421875	0.390625	0.296875	0.359375	0.147014
1455	0.359375	0.390625	0.3125	0.328125	0.347656	0.130723
1456	0.359375	0.46875	0.453125	0.28125	0.390625	0.187986
1457	0.515625	0.421875	0.390625	0.34375	0.417969	0.225594
1458	0.375	0.375	0.40625	0.28125	0.359375	0.146551
1459	0.421875	0.28125	0.359375	0.390625	0.363281	0.151919
1460	0.34375	0.375	0.359375	0.390625	0.367188	0.156489
1461	0.28125	0.40625	0.375	0.359375	0.355469	0.141485
1462	0.421875	0.4375	0.40625	0.3125	0.394531	0.193351
1463	0.4375	0.359375	0.453125	0.421875	0.417969	0.224402
1464	0.25	0.375	0.5625	0.328125	0.378906	0.17442
1465	0.3125	0.375	0.421875	0.5	0.402344	0.203952
1466	0.359375	0.359375	0.4375	0.421875	0.394531	0.193177
1467	0.375	0.4375	0.375	0.3125	0.375	0.166894
1468	0.234375	0.4375	0.390625	0.453125	0.378906	0.172159
1469	0.34375	0.4375	0.421875	0.40625	0.402344	0.203498
1470	0.34375	0.46875	0.34375	0.359375	0.378906	0.171882
1471	0.40625	0.4375	0.421875	0.390625	0.414062	0.218977
1472	0.421875	0.546875	0.34375	0.40625	0.429688	0.242033
1473	0.265625	0.25	0.296875	0.375	0.296875	0.062644
1474	0.375	0.390625	0.453125	0.3125	0.382812	0.178513
1475	0.359375	0.421875	0.296875	0.375	0.363281	0.152069
1476	0.4375	0.484375	0.265625	0.328125	0.378906	0.172215
1477	0.28125	0.421875	0.34375	0.53125	0.394531	0.194188
1478	0.34375	0.328125	0.46875	0.46875	0.402344	0.203253
1479	0.421875	0.46875	0.359375	0.53125	0.445312	0.262481
1480	0.40625	0.421875	0.359375	0.390625	0.394531	0.192736
1481	0.3125	0.390625	0.25	0.46875	0.355469	0.141192
1482	0.453125	0.25	0.46875	0.390625	0.390625	0.18901
1483	0.375	0.40625	0.28125	0.453125	0.378906	0.172465
1484	0.328125	0.40625	0.359375	0.375	0.367188	0.156355
1485	0.375	0.421875	0.421875	0.5	0.429688	0.239955
1486	0.328125	0.453125	0.296875	0.453125	0.382812	0.178343
1487	0.375	0.453125	0.375	0.359375	0.390625	0.188021
1488	0.34375	0.25	0.34375	0.359375	0.324219	0.099146
1489	0.375	0.359375	0.40625	0.484375	0.40625	0.208512
1490	0.390625	0.4375	0.375	0.4375	0.410156	0.213676
1491	0.296875	0.390625	0.328125	0.375	0.347656	0.130447
1492	0.484375	0.40625	0.375	0.359375	0.40625	0.209371
1493	0.40625	0.328125	0.34375	0.53125	0.402344	0.204389
1494	0.359375	0.390625	0.421875	0.546875	0.429688	0.241602
1495	0.34375	0.546875	0.40625	0.375	0.417969	0.226051
1496	0.421875	0.375	0.328125	0.375	0.375	0.166785
1497	0.421875	0.375	0.28125	0.453125	0.382812	0.17713
1498	0.234375	0.375	0.34375	0.46875	0.355469	0.141474
1499	0.4375	0.4375	0.34375	0.34375	0.390625	0.187718
1500	0.515625	0.453125	0.390625	0.34375	0.425781	0.235156
1501	0.34375	0.390625	0.40625	0.453125	0.398438	0.198593
1502	0.1875	0.4375	0.40625	0.40625	0.359375	0.146965
1503	0.4375	0.34375	0.484375	0.4375	0.425781	0.234657
1504	0.4375	0.40625	0.21875	0.421875	0.371094	0.161837
1505	0.28125	0.484375	0.390625	0.3125	0.367188	0.158005
1506	0.390625	0.40625	0.34375	0.34375	0.371094	0.161494
1507	0.3125	0.359375	0.34375	0.34375	0.339844	0.120176
1508	0.390625	0.359375	0.328125	0.375	0.363281	0.151155
1509	0.328125	0.375	0.3125	0.34375	0.339844	0.120666
1510	0.359375	0.375	0.296875	0.390625	0.355469	0.140857
1511	0.390625	0.328125	0.40625	0.375	0.375	0.167099
1512	0.421875	0.40625	0.265625	0.46875	0.390625	0.188306
1513	0.40625	0.359375	0.390625	0.34375	0.375	0.166779
1514	0.359375	0.453125	0.328125	0.484375	0.40625	0.208874
1515	0.40625	0.390625	0.28125	0.34375	0.355469	0.140967
1516	0.265625	0.4375	0.484375	0.25	0.359375	0.147123
1517	0.453125	0.34375	0.453125	0.375	0.40625	0.209294
1518	0.375	0.40625	0.453125	0.328125	0.390625	0.188636
1519	0.4375	0.46875	0.34375	0.390625	0.410156	0.214271
1520	0.484375	0.40625	0.265625	0.390625	0.386719	0.183279
1521	0.3125	0.421875	0.375	0.453125	0.390625	0.188326
1522	0.296875	0.3125	0.3125	0.40625	0.332031	0.110042
1523	0.390625	0.4375	0.28125	0.328125	0.359375	0.1462
1524	0.234375	0.359375	0.34375	0.453125	0.347656	0.13136
1525	0.34375	0.40625	0.34375	0.421875	0.378906	0.171998
1526	0.28125	0.375	0.3125	0.390625	0.339844	0.119848
1527	0.296875	0.4375	0.296875	0.359375	0.347656	0.130298
1528	0.5	0.4375	0.421875	0.359375	0.429688	0.240274
1529	0.46875	0.421875	0.40625	0.390625	0.421875	0.229789
1530	0.421875	0.40625	0.296875	0.359375	0.371094	0.162083
1531	0.453125	0.484375	0.375	0.265625	0.394531	0.193983
1532	0.296875	0.328125	0.390625	0.25	0.316406	0.089038
1533	0.40625	0.4375	0.34375	0.328125	0.378906	0.172033
1534	0.375	0.4375	0.296875	0.34375	0.363281	0.151082
1535	0.328125	0.375	0.34375	0.375	0.355469	0.141042
1536	0.515625	0.4375	0.4375	0.375	0.441406	0.255808
1537	0.3125	0.421875	0.296875	0.46875	0.375	0.167856
1538	0.421875	0.4375	0.421875	0.25	0.382812	0.177892
1539	0.421875	0.265625	0.421875	0.53125	0.410156	0.2148
1540	0.421875	0.421875	0.40625	0.296875	0.386719	0.182526
1541	0.34375	0.375	0.515625	0.359375	0.398438	0.199862
1542	0.390625	0.46875	0.296875	0.28125	0.359375	0.145964
1543	0.34375	0.34375	0.265625	0.484375	0.359375	0.146506
1544	0.3125	0.328125	0.40625	0.484375	0.382812	0.177892
1545	0.328125	0.421875	0.40625	0.421875	0.394531	0.192787
1546	0.4375	0.21875	0.3125	0.40625	0.34375	0.12535
1547	0.484375	0.359375	0.40625	0.359375	0.402344	0.203535
1548	0.421875	0.390625	0.3125	0.484375	0.402344	0.204608
1549	0.34375	0.359375	0.34375	0.359375	0.351562	0.135477
1550	0.25	0.390625	0.28125	0.296875	0.304688	0.073426
1551	0.25	0.5	0.34375	0.453125	0.386719	0.183456
1552	0.328125	0.375	0.359375	0.375	0.359375	0.145961
1553	0.484375	0.34375	0.3125	0.28125	0.355469	0.140863
1554	0.421875	0.421875	0.4375	0.359375	0.410156	0.213637
1555	0.234375	0.421875	0.390625	0.40625	0.363281	0.151433
1556	0.40625	0.375	0.328125	0.390625	0.375	0.166956
1557	0.296875	0.46875	0.34375	0.390625	0.375	0.166915
1558	0.328125	0.375	0.46875	0.53125	0.425781	0.235775
1559	0.359375	0.359375	0.265625	0.34375	0.332031	0.109495
1560	0.390625	0.421875	0.421875	0.296875	0.382812	0.177688
1561	0.375	0.34375	0.421875	0.296875	0.359375	0.146403
1562	0.265625	0.453125	0.328125	0.34375	0.347656	0.130658
1563	0.296875	0.34375	0.296875	0.40625	0.335938	0.114656
1564	0.3125	0.40625	0.40625	0.34375	0.367188	0.156591
1565	0.34375	0.515625	0.421875	0.453125	0.433594	0.245006
1566	0.421875	0.4375	0.421875	0.359375	0.410156	0.214113
1567	0.328125	0.40625	0.34375	0.40625	0.371094	0.161567
1568	0.4375	0.4375	0.34375	0.390625	0.402344	0.203498
1569	0.421875	0.4375	0.375	0.34375	0.394531	0.193335
1570	0.375	0.390625	0.296875	0.25	0.328125	0.104283
1571	0.328125	0.390625	0.3125	0.421875	0.363281	0.151409
1572	0.453125	0.375	0.40625	0.296875	0.382812	0.178661
1573	0.359375	0.421875	0.40625	0.34375	0.382812	0.177856
1574	0.421875	0.34375	0.328125	0.4375	0.382812	0.177116
1575	0.453125	0.359375	0.34375	0.40625	0.390625	0.187933
1576	0.265625	0.453125	0.265625	0.390625	0.34375	0.125556
1577	0.28125	0.421875	0.421875	0.421875	0.386719	0.182779
1578	0.4375	0.28125	0.421875	0.296875	0.359375	0.146271
1579	0.34375	0.5	0.375	0.4375	0.414062	0.218946
1580	0.359375	0.3125	0.34375	0.40625	0.355469	0.141065
1581	0.4375	0.4375	0.390625	0.359375	0.40625	0.208422
1582	0.34375	0.453125	0.4375	0.4375	0.417969	0.224548
1583	0.390625	0.390625	0.328125	0.375	0.371094	0.161676
1584	0.390625	0.28125	0.3125	0.296875	0.320312	0.094184
1585	0.375	0.359375	0.34375	0.4375	0.378906	0.17204
1586	0.25	0.484375	0.3125	0.4375	0.371094	0.162745
1587	0.390625	0.34375	0.453125	0.390625	0.394531	0.193184
1588	0.34375	0.46875	0.46875	0.390625	0.417969	0.224636
1589	0.34375	0.375	0.40625	0.265625	0.347656	0.130482
1590	0.375	0.46875	0.328125	0.359375	0.382812	0.177242
1591	0.34375	0.40625	0.375	0.3125	0.359375	0.146394
1592	0.359375	0.421875	0.5	0.296875	0.394531	0.195394
1593	0.40625	0.46875	0.21875	0.421875	0.378906	0.17313
1594	0.375	0.328125	0.421875	0.421875	0.386719	0.183577
1595	0.40625	0.40625	0.390625	0.296875	0.375	0.167078
1596	0.421875	0.3125	0.234375	0.46875	0.359375	0.146605
1597	0.328125	0.390625	0.375	0.359375	0.363281	0.151697
1598	0.3125	0.34375	0.375	0.328125	0.339844	0.119933
1599	0.375	0.53125	0.421875	0.34375	0.417969	0.224567
1600	0.453125	0.3125	0.25	0.390625	0.351562	0.135469
1601	0.234375	0.4375	0.34375	0.390625	0.351562	0.135846
1602	0.4375	0.453125	0.40625	0.328125	0.40625	0.209414
1603	0.40625	0.359375	0.28125	0.4375	0.371094	0.161871
1604	0.46875	0.421875	0.328125	0.546875	0.441406	0.255808
1605	0.421875	0.53125	0.421875	0.375	0.4375	0.251747
1606	0.46875	0.421875	0.296875	0.390625	0.394531	0.193525
1607	0.34375	0.265625	0.34375	0.5	0.363281	0.151375
1608	0.46875	0.328125	0.34375	0.28125	0.355469	0.141407
1609	0.296875	0.453125	0.328125	0.34375	0.355469	0.140774
1610	0.4375	0.34375	0.296875	0.546875	0.40625	0.208469
1611	0.46875	0.40625	0.21875	0.34375	0.359375	0.146439
1612	0.34375	0.375	0.34375	0.296875	0.339844	0.120097
1613	0.375	0.40625	0.21875	0.328125	0.332031	0.109686
1614	0.328125	0.40625	0.390625	0.390625	0.378906	0.17204
1615	0.3125	0.359375	0.390625	0.4375	0.375	0.166956
1616	0.453125	0.34375	0.375	0.390625	0.390625	0.187565
1617	0.328125	0.359375	0.265625	0.453125	0.351562	0.13548
1618	0.296875	0.4375	0.28125	0.359375	0.34375	0.125432
1619	0.390625	0.5	0.515625	0.359375	0.441406	0.256232
1620	0.421875	0.390625	0.40625	0.34375	0.390625	0.187925
1621	0.421875	0.296875	0.34375	0.359375	0.355469	0.140826
1622	0.421875	0.359375	0.40625	0.328125	0.378906	0.172096
1623	0.328125	0.40625	0.359375	0.484375	0.394531	0.194542
1624	0.3125	0.40625	0.328125	0.375	0.355469	0.141349
1625	0.296875	0.375	0.484375	0.328125	0.371094	0.164094
1626	0.28125	0.46875	0.390625	0.484375	0.40625	0.20969
1627	0.390625	0.296875	0.359375	0.375	0.355469	0.141117
1628	0.296875	0.296875	0.25	0.46875	0.328125	0.104358
1629	0.34375	0.390625	0.4375	0.296875	0.367188	0.156646
1630	0.390625	0.484375	0.359375	0.421875	0.414062	0.219277
1631	0.375	0.46875	0.34375	0.515625	0.425781	0.236145
1632	0.4375	0.546875	0.34375	0.390625	0.429688	0.240618
1633	0.390625	0.296875	0.359375	0.40625	0.363281	0.151341
1634	0.390625	0.421875	0.40625	0.390625	0.402344	0.20317
1635	0.34375	0.359375	0.453125	0.40625	0.390625	0.187952
1636	0.375	0.40625	0.375	0.40625	0.390625	0.188021
1637	0.46875	0.390625	0.40625	0.328125	0.398438	0.198479
1638	0.25	0.484375	0.421875	0.359375	0.378906	0.173255
1639	0.375	0.390625	0.375	0.234375	0.34375	0.126716
1640	0.34375	0.421875	0.25	0.296875	0.328125	0.104322
1641	0.40625	0.390625	0.34375	0.328125	0.367188	0.156546
1642	0.4375	0.375	0.3125	0.359375	0.371094	0.161798
1643	0.40625	0.328125	0.484375	0.453125	0.417969	0.224255
1644	0.390625	0.46875	0.25	0.34375	0.363281	0.152374
1645	0.34375	0.515625	0.40625	0.265625	0.382812	0.177703
1646	0.375	0.484375	0.421875	0.453125	0.433594	0.245126
1647	0.328125	0.4375	0.265625	0.484375	0.378906	0.173141
1648	0.359375	0.421875	0.3125	0.390625	0.371094	0.161861
1649	0.421875	0.390625	0.40625	0.390625	0.402344	0.203233
1650	0.296875	0.3125	0.375	0.359375	0.335938	0.114642
1651	0.484375	0.453125	0.359375	0.25	0.386719	0.183139
1652	0.40625	0.4375	0.34375	0.34375	0.382812	0.17722
1653	0.4375	0.328125	0.390625	0.4375	0.398438	0.198349
1654	0.453125	0.390625	0.359375	0.4375	0.410156	0.213585
1655	0.328125	0.46875	0.265625	0.390625	0.363281	0.151266
1656	0.390625	0.40625	0.359375	0.390625	0.386719	0.183226
1657	0.484375	0.34375	0.40625	0.40625	0.410156	0.214043
1658	0.390625	0.421875	0.3125	0.390625	0.378906	0.172089
1659	0.265625	0.25	0.390625	0.390625	0.324219	0.100062
1660	0.4375	0.375	0.28125	0.484375	0.394531	0.193169
1661	0.359375	0.390625	0.359375	0.34375	0.363281	0.151452
1662	0.171875	0.34375	0.5625	0.40625	0.371094	0.163562
1663	0.34375	0.421875	0.3125	0.359375	0.359375	0.145872
1664	0.34375	0.390625	0.28125	0.328125	0.335938	0.115377
1665	0.328125	0.40625	0.359375	0.40625	0.375	0.166826
1666	0.40625	0.34375	0.34375	0.421875	0.378906	0.172314
1667	0.328125	0.3125	0.421875	0.390625	0.363281	0.151316
1668	0.390625	0.4375	0.328125	0.296875	0.363281	0.151483
1669	0.375	0.546875	0.4375	0.421875	0.445312	0.26082
1670	0.375	0.40625	0.390625	0.390625	0.390625	0.187584
1671	0.375	0.375	0.421875	0.359375	0.382812	0.177637
1672	0.40625	0.421875	0.390625	0.453125	0.417969	0.224677
1673	0.40625	0.359375	0.359375	0.40625	0.382812	0.177173
1674	0.40625	0.359375	0.296875	0.296875	0.339844	0.11996
1675	0.3125	0.40625	0.390625	0.40625	0.378906	0.172247
1676	0.390625	0.390625	0.3125	0.34375	0.359375	0.145991
1677	0.453125	0.375	0.296875	0.328125	0.363281	0.151644
1678	0.28125	0.484375	0.34375	0.40625	0.378906	0.172859
1679	0.375	0.390625	0.234375	0.484375	0.371094	0.162276
1680	0.390625	0.4375	0.328125	0.4375	0.398438	0.199001
1681	0.34375	0.453125	0.5	0.34375	0.410156	0.214368
1682	0.390625	0.390625	0.28125	0.5	0.390625	0.188558
1683	0.359375	0.46875	0.265625	0.359375	0.363281	0.151406
1684	0.421875	0.359375	0.359375	0.5625	0.425781	0.236482
1685	0.390625	0.296875	0.296875	0.296875	0.320312	0.093897
1686	0.40625	0.46875	0.359375	0.28125	0.378906	0.172462
1687	0.296875	0.359375	0.390625	0.53125	0.394531	0.193923
1688	0.34375	0.46875	0.34375	0.375	0.382812	0.177754
1689	0.28125	0.390625	0.34375	0.375	0.347656	0.130962
1690	0.3125	0.328125	0.328125	0.390625	0.339844	0.119901
1691	0.375	0.375	0.4375	0.453125	0.410156	0.213746
1692	0.265625	0.375	0.34375	0.46875	0.363281	0.151143
1693	0.421875	0.328125	0.390625	0.5	0.410156	0.213777
1694	0.375	0.46875	0.375	0.3125	0.382812	0.177812
1695	0.34375	0.359375	0.453125	0.4375	0.398438	0.198398
1696	0.375	0.359375	0.328125	0.4375	0.375	0.16685
1697	0.4375	0.3125	0.375	0.40625	0.382812	0.177369
1698	0.421875	0.375	0.28125	0.4375	0.378906	0.172184
1699	0.34375	0.34375	0.359375	0.453125	0.375	0.16727
1700	0.265625	0.359375	0.40625	0.484375	0.378906	0.172706
1701	0.3125	0.34375	0.46875	0.4375	0.390625	0.188318
1702	0.328125	0.328125	0.484375	0.375	0.378906	0.172969
1703	0.390625	0.359375	0.328125	0.4375	0.378906	0.172434
1704	0.453125	0.359375	0.328125	0.359375	0.375	0.167311
1705	0.40625	0.25	0.375	0.328125	0.339844	0.120252
1706	0.484375	0.328125	0.34375	0.40625	0.390625	0.188943
1707	0.390625	0.4375	0.265625	0.3125	0.351562	0.13617
1708	0.296875	0.515625	0.3125	0.4375	0.390625	0.188079
1709	0.34375	0.359375	0.421875	0.4375	0.390625	0.187971
1710	0.40625	0.375	0.328125	0.390625	0.375	0.166915
1711	0.375	0.4375	0.34375	0.390625	0.386719	0.18237
1712	0.484375	0.46875	0.265625	0.5	0.429688	0.240995
1713	0.421875	0.34375	0.34375	0.34375	0.363281	0.151137
1714	0.375	0.453125	0.390625	0.5	0.429688	0.240234
1715	0.359375	0.453125	0.390625	0.375	0.394531	0.193228
1716	0.5	0.421875	0.375	0.328125	0.40625	0.208848
1717	0.25	0.453125	0.34375	0.328125	0.34375	0.125804
1718	0.484375	0.328125	0.359375	0.328125	0.375	0.167082
1719	0.421875	0.375	0.265625	0.296875	0.339844	0.11997
1720	0.453125	0.390625	0.3125	0.40625	0.390625	0.187527
1721	0.328125	0.234375	0.296875	0.359375	0.304688	0.072984
1722	0.375	0.359375	0.390625	0.4375	0.390625	0.188056
1723	0.28125	0.484375	0.3125	0.328125	0.351562	0.135907
1724	0.453125	0.421875	0.328125	0.328125	0.382812	0.177485
1725	0.40625	0.421875	0.390625	0.34375	0.390625	0.187875
1726	0.421875	0.46875	0.28125	0.484375	0.414062	0.219583
1727	0.375	0.390625	0.25	0.359375	0.34375	0.125355
1728	0.484375	0.296875	0.359375	0.328125	0.367188	0.156623
1729	0.421875	0.359375	0.4375	0.328125	0.386719	0.182407
1730	0.40625	0.421875	0.390625	0.328125	0.386719	0.182851
1731	0.34375	0.3125	0.40625	0.40625	0.367188	0.15631
1732	0.34375	0.5	0.421875	0.4375	0.425781	0.235388
1733	0.34375	0.34375	0.421875	0.34375	0.363281	0.1517
1734	0.296875	0.359375	0.34375	0.296875	0.324219	0.099333
1735	0.328125	0.375	0.25	0.40625	0.339844	0.12026
1736	0.34375	0.296875	0.390625	0.390625	0.355469	0.141273
1737	0.34375	0.359375	0.28125	0.546875	0.382812	0.178343
1738	0.359375	0.40625	0.390625	0.359375	0.378906	0.172068
1739	0.390625	0.5	0.34375	0.5	0.433594	0.245176
1740	0.296875	0.3125	0.40625	0.4375	0.363281	0.151248
1741	0.390625	0.421875	0.40625	0.328125	0.386719	0.18263
1742	0.296875	0.3125	0.25	0.375	0.308594	0.078219
1743	0.3125	0.46875	0.375	0.5	0.414062	0.220634
1744	0.421875	0.390625	0.421875	0.375	0.402344	0.203386
1745	0.375	0.421875	0.515625	0.3125	0.40625	0.209894
1746	0.296875	0.359375	0.421875	0.34375	0.355469	0.141354
1747	0.34375	0.4375	0.28125	0.359375	0.355469	0.141175
1748	0.390625	0.4375	0.359375	0.375	0.390625	0.187618
1749	0.296875	0.375	0.375	0.234375	0.320312	0.094609
1750	0.34375	0.46875	0.28125	0.25	0.335938	0.114885
1751	0.46875	0.375	0.296875	0.46875	0.402344	0.203698
1752	0.40625	0.390625	0.265625	0.390625	0.363281	0.151406
1753	0.5	0.453125	0.234375	0.375	0.390625	0.188776
1754	0.328125	0.390625	0.421875	0.34375	0.371094	0.161745
1755	0.359375	0.40625	0.375	0.421875	0.390625	0.187557
1756	0.375	0.5	0.328125	0.390625	0.398438	0.198511
1757	0.28125	0.453125	0.28125	0.328125	0.335938	0.114869
1758	0.390625	0.40625	0.359375	0.296875	0.363281	0.151396
1759	0.53125	0.421875	0.34375	0.375	0.417969	0.224493
1760	0.34375	0.40625	0.328125	0.359375	0.359375	0.146033
1761	0.421875	0.375	0.421875	0.34375	0.390625	0.187672
1762	0.484375	0.390625	0.375	0.296875	0.386719	0.183151
1763	0.4375	0.359375	0.390625	0.4375	0.40625	0.208452
1764	0.328125	0.453125	0.34375	0.421875	0.386719	0.182615
1765	0.1875	0.34375	0.34375	0.484375	0.339844	0.120696
1766	0.328125	0.453125	0.390625	0.34375	0.378906	0.173295
1767	0.328125	0.453125	0.40625	0.4375	0.40625	0.209371
1768	0.328125	0.359375	0.390625	0.265625	0.335938	0.114834
1769	0.4375	0.375	0.359375	0.34375	0.378906	0.172575
1770	0.234375	0.453125	0.3125	0.34375	0.335938	0.115003
1771	0.34375	0.453125	0.390625	0.359375	0.386719	0.182944
1772	0.421875	0.390625	0.359375	0.375	0.386719	0.18263
1773	0.28125	0.453125	0.359375	0.515625	0.402344	0.2046
1774	0.40625	0.375	0.375	0.375	0.382812	0.177848
1775	0.359375	0.390625	0.28125	0.4375	0.367188	0.157642
1776	0.328125	0.453125	0.375	0.359375	0.378906	0.172568
1777	0.40625	0.328125	0.34375	0.34375	0.355469	0.14084
1778	0.296875	0.328125	0.328125	0.3125	0.316406	0.089038
1779	0.28125	0.390625	0.359375	0.359375	0.347656	0.13049
1780	0.328125	0.375	0.421875	0.3125	0.359375	0.146602
1781	0.265625	0.40625	0.375	0.390625	0.359375	0.145967
1782	0.390625	0.390625	0.390625	0.34375	0.378906	0.172141
1783	0.390625	0.390625	0.375	0.28125	0.359375	0.145914
1784	0.390625	0.4375	0.375	0.515625	0.429688	0.240866
1785	0.296875	0.46875	0.34375	0.265625	0.34375	0.125944
1786	0.359375	0.328125	0.25	0.4375	0.34375	0.125674
1787	0.34375	0.40625	0.34375	0.390625	0.371094	0.162116
1788	0.375	0.46875	0.390625	0.359375	0.398438	0.199083
1789	0.390625	0.34375	0.25	0.40625	0.347656	0.130749
1790	0.359375	0.5625	0.453125	0.34375	0.429688	0.240816
1791	0.3125	0.484375	0.3125	0.328125	0.359375	0.14631
1792	0.3125	0.34375	0.34375	0.40625	0.351562	0.135679
1793	0.375	0.390625	0.484375	0.515625	0.441406	0.256385
1794	0.3125	0.421875	0.40625	0.359375	0.375	0.167322
1795	0.359375	0.421875	0.375	0.4375	0.398438	0.198678
1796	0.359375	0.375	0.28125	0.34375	0.339844	0.119906
1797	0.375	0.296875	0.328125	0.3125	0.328125	0.104561
1798	0.3125	0.375	0.421875	0.375	0.371094	0.1616
1799	0.421875	0.46875	0.375	0.296875	0.390625	0.187913
1800	0.4375	0.40625	0.359375	0.34375	0.386719	0.182392
1801	0.390625	0.296875	0.328125	0.359375	0.34375	0.125033
1802	0.375	0.375	0.296875	0.359375	0.351562	0.136125
1803	0.3125	0.453125	0.390625	0.234375	0.347656	0.130965
1804	0.359375	0.328125	0.390625	0.34375	0.355469	0.140763
1805	0.390625	0.359375	0.28125	0.484375	0.378906	0.1723
1806	0.390625	0.375	0.390625	0.453125	0.402344	0.203469
1807	0.359375	0.4375	0.296875	0.328125	0.355469	0.141007
1808	0.4375	0.390625	0.34375	0.296875	0.367188	0.156559
1809	0.25	0.3125	0.453125	0.40625	0.355469	0.140823
1810	0.390625	0.421875	0.359375	0.515625	0.421875	0.230152
1811	0.375	0.375	0.265625	0.359375	0.34375	0.125496
1812	0.453125	0.421875	0.359375	0.390625	0.40625	0.208652
1813	0.171875	0.390625	0.546875	0.40625	0.378906	0.174395
1814	0.28125	0.421875	0.3125	0.34375	0.339844	0.119936
1815	0.5	0.234375	0.3125	0.265625	0.328125	0.105108
1816	0.34375	0.328125	0.359375	0.4375	0.367188	0.156713
1817	0.40625	0.40625	0.3125	0.4375	0.390625	0.187791
1818	0.453125	0.265625	0.265625	0.296875	0.320312	0.094198
1819	0.40625	0.4375	0.15625	0.28125	0.320312	0.094713
1820	0.40625	0.46875	0.4375	0.25	0.390625	0.188318
1821	0.484375	0.453125	0.375	0.40625	0.429688	0.239793
1822	0.3125	0.375	0.296875	0.265625	0.3125	0.083675
1823	0.46875	0.328125	0.296875	0.28125	0.34375	0.125463
1824	0.40625	0.390625	0.359375	0.375	0.382812	0.177499
1825	0.484375	0.40625	0.453125	0.34375	0.421875	0.229433
1826	0.328125	0.40625	0.34375	0.234375	0.328125	0.104305
1827	0.390625	0.359375	0.375	0.390625	0.378906	0.172068
1828	0.3125	0.390625	0.40625	0.375	0.371094	0.161488
1829	0.359375	0.484375	0.40625	0.3125	0.390625	0.188217
1830	0.390625	0.34375	0.328125	0.40625	0.367188	0.156479
1831	0.421875	0.5	0.328125	0.390625	0.410156	0.214126
1832	0.4375	0.234375	0.4375	0.328125	0.359375	0.146236
1833	0.296875	0.3125	0.3125	0.4375	0.339844	0.119816
1834	0.4375	0.375	0.328125	0.421875	0.390625	0.188403
1835	0.359375	0.390625	0.359375	0.359375	0.367188	0.157061
1836	0.34375	0.46875	0.375	0.359375	0.386719	0.182448
1837	0.3125	0.40625	0.390625	0.40625	0.378906	0.172131
1838	0.34375	0.296875	0.390625	0.484375	0.378906	0.172138
1839	0.296875	0.375	0.375	0.34375	0.347656	0.130291
1840	0.40625	0.265625	0.46875	0.296875	0.359375	0.147227
1841	0.375	0.4375	0.234375	0.28125	0.332031	0.109538
1842	0.359375	0.3125	0.4375	0.484375	0.398438	0.198256
1843	0.390625	0.359375	0.296875	0.4375	0.371094	0.161639
1844	0.390625	0.328125	0.359375	0.546875	0.40625	0.209448
1845	0.28125	0.421875	0.4375	0.359375	0.375	0.166792
1846	0.296875	0.3125	0.390625	0.328125	0.332031	0.109753
1847	0.3125	0.5	0.34375	0.421875	0.394531	0.194147
1848	0.28125	0.359375	0.328125	0.484375	0.363281	0.151094
1849	0.4375	0.34375	0.390625	0.484375	0.414062	0.21887
1850	0.375	0.296875	0.3125	0.375	0.339844	0.119838
1851	0.359375	0.40625	0.390625	0.453125	0.402344	0.203146
1852	0.234375	0.453125	0.328125	0.515625	0.382812	0.178609
1853	0.5	0.421875	0.3125	0.328125	0.390625	0.18809
1854	0.234375	0.46875	0.359375	0.296875	0.339844	0.121492
1855	0.328125	0.5625	0.359375	0.390625	0.410156	0.214808
1856	0.4375	0.421875	0.328125	0.359375	0.386719	0.182667
1857	0.46875	0.265625	0.21875	0.4375	0.347656	0.130932
1858	0.5625	0.3125	0.328125	0.390625	0.398438	0.199692
1859	0.359375	0.375	0.265625	0.390625	0.347656	0.130227
1860	0.421875	0.421875	0.328125	0.421875	0.398438	0.197965
1861	0.40625	0.3125	0.390625	0.375	0.371094	0.162403
1862	0.34375	0.328125	0.328125	0.390625	0.347656	0.130333
1863	0.328125	0.390625	0.3125	0.390625	0.355469	0.141143
1864	0.1875	0.375	0.359375	0.3125	0.308594	0.078296
1865	0.296875	0.40625	0.3125	0.359375	0.34375	0.125345
1866	0.453125	0.3125	0.375	0.328125	0.367188	0.156591
1867	0.34375	0.453125	0.390625	0.28125	0.367188	0.157274
1868	0.25	0.4375	0.34375	0.390625	0.355469	0.141471
1869	0.359375	0.3125	0.34375	0.4375	0.363281	0.151316
1870	0.328125	0.40625	0.265625	0.40625	0.351562	0.136086
1871	0.5	0.453125	0.34375	0.34375	0.410156	0.214319
1872	0.4375	0.484375	0.34375	0.265625	0.382812	0.177437
1873	0.53125	0.375	0.375	0.359375	0.410156	0.213807
1874	0.3125	0.25	0.40625	0.328125	0.324219	0.099077
1875	0.46875	0.46875	0.34375	0.328125	0.402344	0.203469
1876	0.359375	0.453125	0.25	0.328125	0.347656	0.131273
1877	0.296875	0.4375	0.359375	0.359375	0.363281	0.151171
1878	0.21875	0.359375	0.390625	0.484375	0.363281	0.152314
1879	0.28125	0.328125	0.40625	0.421875	0.359375	0.146364
1880	0.375	0.328125	0.328125	0.484375	0.378906	0.172166
1881	0.390625	0.328125	0.328125	0.328125	0.34375	0.12537
1882	0.28125	0.359375	0.296875	0.421875	0.339844	0.120188
1883	0.296875	0.484375	0.328125	0.390625	0.375	0.167967
1884	0.390625	0.359375	0.359375	0.34375	0.363281	0.151359
1885	0.453125	0.3125	0.3125	0.5	0.394531	0.193161
1886	0.40625	0.421875	0.34375	0.296875	0.367188	0.156886
1887	0.375	0.390625	0.328125	0.40625	0.375	0.166864
1888	0.390625	0.375	0.421875	0.4375	0.40625	0.208405
1889	0.359375	0.359375	0.359375	0.484375	0.390625	0.188056
1890	0.4375	0.453125	0.421875	0.5	0.453125	0.271248
1891	0.359375	0.359375	0.40625	0.34375	0.367188	0.156291
1892	0.21875	0.390625	0.3125	0.3125	0.308594	0.07834
1893	0.4375	0.3125	0.328125	0.296875	0.34375	0.125038
1894	0.359375	0.46875	0.34375	0.390625	0.390625	0.187886
1895	0.375	0.453125	0.40625	0.390625	0.40625	0.208831
1896	0.296875	0.453125	0.359375	0.359375	0.367188	0.156317
1897	0.296875	0.390625	0.453125	0.40625	0.386719	0.182675
1898	0.484375	0.34375	0.40625	0.359375	0.398438	0.198381
1899	0.34375	0.40625	0.28125	0.390625	0.355469	0.14125
1900	0.359375	0.5	0.25	0.46875	0.394531	0.194256
1901	0.40625	0.484375	0.34375	0.421875	0.414062	0.220048
1902	0.453125	0.4375	0.296875	0.421875	0.402344	0.203353
1903	0.265625	0.421875	0.390625	0.375	0.363281	0.152201
1904	0.359375	0.375	0.40625	0.4375	0.394531	0.192905
1905	0.5	0.3125	0.359375	0.390625	0.390625	0.188799
1906	0.28125	0.390625	0.40625	0.421875	0.375	0.167277
1907	0.34375	0.359375	0.40625	0.359375	0.367188	0.156412
1908	0.390625	0.453125	0.34375	0.265625	0.363281	0.151666
1909	0.453125	0.34375	0.390625	0.3125	0.375	0.167304
1910	0.34375	0.375	0.296875	0.328125	0.335938	0.115119
1911	0.390625	0.421875	0.390625	0.484375	0.421875	0.229818
1912	0.265625	0.4375	0.3125	0.390625	0.351562	0.135762
1913	0.359375	0.328125	0.265625	0.34375	0.324219	0.099065
1914	0.34375	0.390625	0.375	0.421875	0.382812	0.17738
1915	0.40625	0.359375	0.40625	0.328125	0.375	0.166915
1916	0.40625	0.515625	0.375	0.390625	0.421875	0.229209
1917	0.375	0.453125	0.1875	0.28125	0.324219	0.100112
1918	0.203125	0.484375	0.265625	0.421875	0.34375	0.126729
1919	0.359375	0.296875	0.34375	0.3125	0.328125	0.104239
1920	0.34375	0.421875	0.359375	0.3125	0.359375	0.14617
1921	0.375	0.328125	0.359375	0.390625	0.363281	0.151573
1922	0.40625	0.34375	0.359375	0.375	0.371094	0.161659
1923	0.359375	0.375	0.3125	0.359375	0.351562	0.135696
1924	0.359375	0.4375	0.390625	0.390625	0.394531	0.193011
1925	0.34375	0.421875	0.359375	0.453125	0.394531	0.192783
1926	0.421875	0.46875	0.28125	0.34375	0.378906	0.172145
1927	0.296875	0.34375	0.328125	0.34375	0.328125	0.104194
1928	0.265625	0.34375	0.375	0.375	0.339844	0.120711
1929	0.328125	0.421875	0.25	0.390625	0.347656	0.131382
1930	0.40625	0.4375	0.375	0.265625	0.371094	0.161666
1931	0.390625	0.375	0.359375	0.359375	0.371094	0.162209
1932	0.3125	0.328125	0.328125	0.375	0.335938	0.114707
1933	0.359375	0.359375	0.375	0.375	0.367188	0.156848
1934	0.265625	0.40625	0.25	0.453125	0.34375	0.12577
1935	0.296875	0.359375	0.34375	0.390625	0.347656	0.130707
1936	0.34375	0.40625	0.328125	0.3125	0.347656	0.131219
1937	0.15625	0.453125	0.28125	0.375	0.316406	0.089733
1938	0.359375	0.359375	0.359375	0.375	0.363281	0.151146
1939	0.265625	0.390625	0.296875	0.390625	0.335938	0.115154
1940	0.359375	0.3125	0.34375	0.375	0.347656	0.130293
1941	0.40625	0.375	0.453125	0.296875	0.382812	0.177586
1942	0.265625	0.390625	0.390625	0.390625	0.359375	0.147059
1943	0.453125	0.359375	0.265625	0.234375	0.328125	0.104772
1944	0.296875	0.328125	0.4375	0.40625	0.367188	0.156483
1945	0.25	0.484375	0.265625	0.375	0.34375	0.125623
1946	0.40625	0.484375	0.28125	0.421875	0.398438	0.198268
1947	0.375	0.34375	0.25	0.359375	0.332031	0.109731
1948	0.375	0.4375	0.46875	0.375	0.414062	0.218933
1949	0.359375	0.390625	0.421875	0.3125	0.371094	0.162129
1950	0.40625	0.328125	0.265625	0.328125	0.332031	0.109509
1951	0.28125	0.40625	0.375	0.46875	0.382812	0.177674
1952	0.375	0.484375	0.40625	0.484375	0.4375	0.251566
1953	0.34375	0.453125	0.28125	0.34375	0.355469	0.141951
1954	0.40625	0.390625	0.296875	0.359375	0.363281	0.151325
1955	0.359375	0.375	0.328125	0.359375	0.355469	0.140783
1956	0.28125	0.421875	0.421875	0.359375	0.371094	0.163218
1957	0.375	0.328125	0.3125	0.40625	0.355469	0.140702
1958	0.359375	0.3125	0.3125	0.34375	0.332031	0.109956
1959	0.3125	0.5	0.265625	0.296875	0.34375	0.125952
1960	0.40625	0.25	0.421875	0.296875	0.34375	0.125556
1961	0.390625	0.40625	0.359375	0.46875	0.40625	0.208771
1962	0.359375	0.46875	0.28125	0.375	0.371094	0.162476
1963	0.40625	0.328125	0.375	0.4375	0.386719	0.182787
1964	0.34375	0.421875	0.40625	0.421875	0.398438	0.198321
1965	0.390625	0.328125	0.4375	0.34375	0.375	0.167068
1966	0.265625	0.3125	0.375	0.3125	0.316406	0.088755
1967	0.453125	0.265625	0.40625	0.40625	0.382812	0.177834
1968	0.296875	0.578125	0.328125	0.453125	0.414062	0.22022
1969	0.328125	0.390625	0.375	0.359375	0.363281	0.151806
1970	0.328125	0.375	0.359375	0.265625	0.332031	0.109798
1971	0.421875	0.46875	0.3125	0.34375	0.386719	0.183283
1972	0.25	0.4375	0.3125	0.390625	0.347656	0.130376
1973	0.34375	0.328125	0.453125	0.390625	0.378906	0.172254
1974	0.3125	0.421875	0.390625	0.4375	0.390625	0.188682
1975	0.4375	0.328125	0.390625	0.34375	0.375	0.167017
1976	0.328125	0.328125	0.359375	0.46875	0.371094	0.16193
1977	0.3125	0.40625	0.421875	0.421875	0.390625	0.187963
1978	0.4375	0.484375	0.375	0.3125	0.402344	0.203361
1979	0.375	0.453125	0.359375	0.34375	0.382812	0.177376
1980	0.390625	0.25	0.34375	0.5	0.371094	0.162547
1981	0.1875	0.40625	0.328125	0.46875	0.347656	0.130881
1982	0.296875	0.390625	0.390625	0.390625	0.367188	0.156355
1983	0.390625	0.34375	0.390625	0.234375	0.339844	0.120567
1984	0.484375	0.453125	0.296875	0.375	0.402344	0.203402
1985	0.34375	0.1875	0.3125	0.390625	0.308594	0.078563
1986	0.359375	0.421875	0.328125	0.375	0.371094	0.162363
1987	0.328125	0.375	0.390625	0.3125	0.351562	0.136626
1988	0.34375	0.421875	0.296875	0.453125	0.378906	0.172215
1989	0.40625	0.328125	0.359375	0.515625	0.402344	0.203552
1990	0.390625	0.34375	0.34375	0.34375	0.355469	0.140728
1991	0.34375	0.375	0.28125	0.390625	0.347656	0.130744
1992	0.296875	0.265625	0.34375	0.34375	0.3125	0.084053
1993	0.265625	0.265625	0.359375	0.265625	0.289062	0.052373
1994	0.34375	0.390625	0.28125	0.296875	0.328125	0.10445
1995	0.234375	0.34375	0.375	0.328125	0.320312	0.094654
1996	0.4375	0.40625	0.390625	0.328125	0.390625	0.188098
1997	0.390625	0.4375	0.3125	0.46875	0.402344	0.204338
1998	0.40625	0.453125	0.34375	0.296875	0.375	0.16686
1999	0.359375	0.28125	0.453125	0.3125	0.351562	0.135968
[truncated: 3,001 more rows]

## Sheet: RF
Number of features	Control	IL-13	IL-17	IL-13 and IL-17	ACC	MCC
1	0.40625	0.34375	0.4375	0.28125	0.367188	0.156368
2	0.375	0.28125	0.453125	0.25	0.339844	0.119814
3	0.421875	0.28125	0.484375	0.28125	0.367188	0.156444
4	0.375	0.328125	0.546875	0.3125	0.390625	0.187779
5	0.34375	0.390625	0.59375	0.3125	0.410156	0.213711
6	0.359375	0.46875	0.5625	0.265625	0.414062	0.218852
7	0.4375	0.484375	0.59375	0.390625	0.476562	0.303053
8	0.421875	0.421875	0.640625	0.3125	0.449219	0.266559
9	0.46875	0.375	0.640625	0.3125	0.449219	0.26651
10	0.421875	0.375	0.625	0.328125	0.4375	0.250751
11	0.453125	0.4375	0.640625	0.34375	0.46875	0.292005
12	0.46875	0.40625	0.625	0.390625	0.472656	0.297682
13	0.40625	0.40625	0.640625	0.453125	0.476562	0.303682
14	0.484375	0.421875	0.640625	0.375	0.480469	0.307875
15	0.5	0.375	0.640625	0.390625	0.476562	0.302978
16	0.5	0.421875	0.703125	0.359375	0.496094	0.328902
17	0.5625	0.40625	0.640625	0.4375	0.511719	0.349449
18	0.546875	0.40625	0.703125	0.453125	0.527344	0.37066
19	0.5625	0.4375	0.703125	0.453125	0.539062	0.386337
20	0.578125	0.4375	0.703125	0.484375	0.550781	0.402675
21	0.625	0.484375	0.703125	0.46875	0.570312	0.428401
22	0.625	0.453125	0.71875	0.421875	0.554688	0.406946
23	0.5625	0.46875	0.703125	0.5	0.558594	0.411785
24	0.5625	0.4375	0.75	0.40625	0.539062	0.386069
25	0.609375	0.5	0.703125	0.546875	0.589844	0.453661
26	0.6875	0.390625	0.671875	0.484375	0.558594	0.414121
27	0.703125	0.46875	0.75	0.390625	0.578125	0.438044
28	0.59375	0.453125	0.765625	0.625	0.609375	0.483384
29	0.59375	0.484375	0.75	0.578125	0.601562	0.471744
30	0.65625	0.515625	0.75	0.484375	0.601562	0.46987
31	0.609375	0.5	0.734375	0.5	0.585938	0.448583
32	0.671875	0.453125	0.765625	0.46875	0.589844	0.454775
33	0.609375	0.453125	0.71875	0.5	0.570312	0.427894
34	0.609375	0.453125	0.71875	0.578125	0.589844	0.456547
35	0.609375	0.4375	0.734375	0.578125	0.589844	0.454822
36	0.609375	0.46875	0.765625	0.5	0.585938	0.449446
37	0.65625	0.453125	0.765625	0.53125	0.601562	0.470409
38	0.6875	0.5	0.703125	0.59375	0.621094	0.497236
39	0.671875	0.46875	0.8125	0.53125	0.621094	0.496024
40	0.609375	0.53125	0.734375	0.5	0.59375	0.460049
41	0.65625	0.5625	0.75	0.609375	0.644531	0.527406
42	0.6875	0.53125	0.703125	0.578125	0.625	0.502738
43	0.734375	0.484375	0.75	0.484375	0.613281	0.485136
44	0.703125	0.578125	0.6875	0.6875	0.664062	0.553878
45	0.546875	0.484375	0.71875	0.578125	0.582031	0.445087
46	0.6875	0.53125	0.671875	0.515625	0.601562	0.469831
47	0.65625	0.59375	0.78125	0.5625	0.648438	0.532193
48	0.625	0.546875	0.703125	0.53125	0.601562	0.46963
49	0.65625	0.5	0.6875	0.5	0.585938	0.448803
50	0.5625	0.546875	0.75	0.5625	0.605469	0.47545
51	0.625	0.609375	0.65625	0.65625	0.636719	0.517195
52	0.703125	0.53125	0.6875	0.625	0.636719	0.517301
53	0.59375	0.5625	0.734375	0.625	0.628906	0.507235
54	0.578125	0.53125	0.734375	0.578125	0.605469	0.475596
55	0.640625	0.578125	0.71875	0.5625	0.625	0.501174
56	0.65625	0.59375	0.734375	0.546875	0.632812	0.511364
57	0.625	0.515625	0.734375	0.578125	0.613281	0.486438
58	0.625	0.578125	0.734375	0.578125	0.628906	0.506353
59	0.640625	0.625	0.671875	0.546875	0.621094	0.495165
60	0.65625	0.609375	0.765625	0.625	0.664062	0.552342
61	0.6875	0.53125	0.71875	0.609375	0.636719	0.516667
62	0.625	0.59375	0.71875	0.703125	0.660156	0.548552
63	0.59375	0.53125	0.71875	0.640625	0.621094	0.496339
64	0.625	0.515625	0.765625	0.609375	0.628906	0.506084
65	0.640625	0.546875	0.765625	0.609375	0.640625	0.522676
66	0.640625	0.53125	0.78125	0.640625	0.648438	0.533381
67	0.578125	0.546875	0.6875	0.59375	0.601562	0.470351
68	0.65625	0.546875	0.75	0.640625	0.648438	0.533152
69	0.640625	0.5625	0.78125	0.578125	0.640625	0.521587
70	0.6875	0.546875	0.734375	0.640625	0.652344	0.538048
71	0.640625	0.484375	0.71875	0.609375	0.613281	0.486228
72	0.65625	0.59375	0.703125	0.578125	0.632812	0.511114
73	0.65625	0.546875	0.75	0.5625	0.628906	0.505424
74	0.671875	0.546875	0.703125	0.671875	0.648438	0.533436
75	0.625	0.515625	0.734375	0.546875	0.605469	0.474741
76	0.671875	0.546875	0.765625	0.625	0.652344	0.538037
77	0.65625	0.546875	0.6875	0.59375	0.621094	0.496665
78	0.65625	0.609375	0.78125	0.65625	0.675781	0.568658
79	0.65625	0.5625	0.703125	0.609375	0.632812	0.511437
80	0.609375	0.546875	0.78125	0.625	0.640625	0.521736
81	0.65625	0.546875	0.734375	0.65625	0.648438	0.532911
82	0.578125	0.53125	0.6875	0.703125	0.625	0.502037
83	0.609375	0.53125	0.71875	0.609375	0.617188	0.491336
84	0.578125	0.5625	0.71875	0.6875	0.636719	0.517534
85	0.59375	0.53125	0.71875	0.671875	0.628906	0.506861
86	0.59375	0.46875	0.75	0.5625	0.59375	0.459156
87	0.65625	0.53125	0.8125	0.640625	0.660156	0.548788
88	0.625	0.578125	0.671875	0.5625	0.609375	0.480115
89	0.578125	0.59375	0.75	0.59375	0.628906	0.50561
90	0.65625	0.59375	0.671875	0.609375	0.632812	0.512307
91	0.65625	0.5	0.78125	0.65625	0.648438	0.533677
92	0.625	0.578125	0.65625	0.671875	0.632812	0.512643
93	0.640625	0.5625	0.796875	0.59375	0.648438	0.532062
94	0.671875	0.546875	0.625	0.671875	0.628906	0.507829
95	0.671875	0.515625	0.6875	0.578125	0.613281	0.486488
96	0.625	0.59375	0.703125	0.65625	0.644531	0.527406
97	0.640625	0.640625	0.71875	0.671875	0.667969	0.558007
98	0.65625	0.546875	0.734375	0.671875	0.652344	0.538831
99	0.75	0.5625	0.734375	0.625	0.667969	0.560979
100	0.640625	0.5625	0.765625	0.65625	0.65625	0.543851
101	0.625	0.625	0.671875	0.6875	0.652344	0.537817
102	0.671875	0.53125	0.734375	0.65625	0.648438	0.534291
103	0.75	0.578125	0.8125	0.703125	0.710938	0.617264
104	0.65625	0.609375	0.71875	0.625	0.652344	0.537531
105	0.71875	0.546875	0.703125	0.625	0.648438	0.534225
106	0.703125	0.5	0.640625	0.59375	0.609375	0.482287
107	0.65625	0.5625	0.6875	0.625	0.632812	0.513635
108	0.65625	0.515625	0.71875	0.609375	0.625	0.501482
109	0.640625	0.5625	0.734375	0.609375	0.636719	0.516709
110	0.625	0.515625	0.75	0.6875	0.644531	0.530266
111	0.71875	0.546875	0.78125	0.6875	0.683594	0.580647
112	0.671875	0.671875	0.78125	0.578125	0.675781	0.567905
113	0.609375	0.625	0.796875	0.578125	0.652344	0.536644
114	0.703125	0.515625	0.78125	0.671875	0.667969	0.559608
115	0.671875	0.609375	0.796875	0.609375	0.671875	0.563521
116	0.640625	0.609375	0.703125	0.65625	0.652344	0.536994
117	0.640625	0.65625	0.6875	0.65625	0.660156	0.547689
118	0.65625	0.59375	0.734375	0.640625	0.65625	0.542185
119	0.6875	0.609375	0.6875	0.671875	0.664062	0.554731
120	0.703125	0.5625	0.703125	0.625	0.648438	0.533064
121	0.625	0.625	0.796875	0.6875	0.683594	0.578844
122	0.65625	0.59375	0.703125	0.609375	0.640625	0.523428
123	0.734375	0.53125	0.796875	0.6875	0.6875	0.587605
124	0.625	0.578125	0.734375	0.640625	0.644531	0.526932
125	0.640625	0.59375	0.796875	0.640625	0.667969	0.557666
126	0.734375	0.625	0.71875	0.609375	0.671875	0.565
127	0.65625	0.609375	0.75	0.640625	0.664062	0.55364
128	0.6875	0.625	0.65625	0.734375	0.675781	0.571147
129	0.671875	0.59375	0.765625	0.609375	0.660156	0.547521
130	0.734375	0.59375	0.78125	0.640625	0.6875	0.585709
131	0.75	0.609375	0.75	0.671875	0.695312	0.595485
132	0.640625	0.609375	0.84375	0.703125	0.699219	0.600438
133	0.6875	0.5625	0.8125	0.65625	0.679688	0.575463
134	0.59375	0.53125	0.671875	0.640625	0.609375	0.481989
135	0.71875	0.59375	0.765625	0.6875	0.691406	0.590213
136	0.65625	0.578125	0.796875	0.578125	0.652344	0.53774
137	0.6875	0.609375	0.703125	0.640625	0.660156	0.549768
138	0.609375	0.625	0.75	0.734375	0.679688	0.575132
139	0.6875	0.59375	0.828125	0.671875	0.695312	0.595778
140	0.71875	0.625	0.703125	0.671875	0.679688	0.574626
141	0.75	0.5625	0.75	0.640625	0.675781	0.570712
142	0.6875	0.640625	0.765625	0.640625	0.683594	0.578302
143	0.640625	0.640625	0.796875	0.609375	0.671875	0.562878
144	0.6875	0.578125	0.75	0.65625	0.667969	0.559035
145	0.640625	0.59375	0.765625	0.703125	0.675781	0.570442
146	0.671875	0.578125	0.734375	0.640625	0.65625	0.544141
147	0.671875	0.59375	0.78125	0.609375	0.664062	0.552635
148	0.671875	0.578125	0.671875	0.71875	0.660156	0.550936
149	0.734375	0.625	0.78125	0.65625	0.699219	0.600389
150	0.6875	0.59375	0.75	0.640625	0.667969	0.559585
151	0.625	0.546875	0.828125	0.6875	0.671875	0.56389
152	0.703125	0.609375	0.6875	0.703125	0.675781	0.570091
153	0.71875	0.640625	0.75	0.65625	0.691406	0.591206
154	0.609375	0.671875	0.75	0.625	0.664062	0.552871
155	0.671875	0.640625	0.640625	0.6875	0.660156	0.548855
156	0.640625	0.546875	0.71875	0.6875	0.648438	0.5336
157	0.671875	0.609375	0.6875	0.625	0.648438	0.53265
158	0.640625	0.609375	0.71875	0.6875	0.664062	0.553255
159	0.6875	0.640625	0.734375	0.71875	0.695312	0.596609
160	0.671875	0.59375	0.75	0.71875	0.683594	0.581291
161	0.6875	0.546875	0.75	0.65625	0.660156	0.548529
162	0.609375	0.625	0.734375	0.78125	0.6875	0.586866
163	0.625	0.578125	0.8125	0.703125	0.679688	0.57492
164	0.640625	0.640625	0.765625	0.578125	0.65625	0.542274
165	0.609375	0.59375	0.75	0.65625	0.652344	0.538202
166	0.703125	0.625	0.78125	0.640625	0.6875	0.584345
167	0.65625	0.46875	0.828125	0.671875	0.65625	0.544163
168	0.6875	0.625	0.8125	0.65625	0.695312	0.594767
169	0.671875	0.578125	0.71875	0.671875	0.660156	0.548743
170	0.6875	0.65625	0.703125	0.609375	0.664062	0.553493
171	0.671875	0.5625	0.734375	0.671875	0.660156	0.549734
172	0.703125	0.484375	0.71875	0.703125	0.652344	0.541292
173	0.71875	0.578125	0.71875	0.671875	0.671875	0.565337
174	0.671875	0.53125	0.671875	0.65625	0.632812	0.513297
175	0.6875	0.625	0.703125	0.734375	0.6875	0.584595
176	0.71875	0.578125	0.796875	0.71875	0.703125	0.606976
177	0.75	0.71875	0.734375	0.640625	0.710938	0.61526
178	0.640625	0.59375	0.75	0.671875	0.664062	0.554902
179	0.734375	0.53125	0.765625	0.703125	0.683594	0.58165
180	0.625	0.609375	0.703125	0.6875	0.65625	0.544443
181	0.71875	0.671875	0.75	0.734375	0.71875	0.626724
182	0.71875	0.578125	0.765625	0.703125	0.691406	0.591595
183	0.640625	0.671875	0.78125	0.65625	0.6875	0.583785
184	0.625	0.640625	0.75	0.65625	0.667969	0.55892
185	0.703125	0.65625	0.671875	0.6875	0.679688	0.576363
186	0.703125	0.671875	0.734375	0.734375	0.710938	0.617733
187	0.671875	0.65625	0.8125	0.71875	0.714844	0.621463
188	0.71875	0.625	0.75	0.65625	0.6875	0.584739
189	0.71875	0.65625	0.703125	0.671875	0.6875	0.58607
190	0.71875	0.59375	0.6875	0.59375	0.648438	0.532846
191	0.703125	0.515625	0.765625	0.65625	0.660156	0.548866
192	0.546875	0.65625	0.78125	0.65625	0.660156	0.547376
193	0.75	0.625	0.75	0.734375	0.714844	0.623712
194	0.640625	0.65625	0.734375	0.765625	0.699219	0.601756
195	0.625	0.734375	0.765625	0.671875	0.699219	0.599166
196	0.65625	0.65625	0.703125	0.734375	0.6875	0.586046
197	0.671875	0.59375	0.75	0.71875	0.683594	0.580337
198	0.703125	0.5625	0.734375	0.75	0.6875	0.58752
199	0.703125	0.609375	0.78125	0.640625	0.683594	0.579104
200	0.703125	0.71875	0.703125	0.734375	0.714844	0.621285
201	0.65625	0.546875	0.71875	0.734375	0.664062	0.555564
202	0.71875	0.59375	0.8125	0.59375	0.679688	0.573664
203	0.65625	0.65625	0.703125	0.625	0.660156	0.548025
204	0.71875	0.578125	0.6875	0.65625	0.660156	0.549848
205	0.703125	0.609375	0.6875	0.65625	0.664062	0.554628
206	0.75	0.65625	0.71875	0.625	0.6875	0.584202
207	0.71875	0.5625	0.71875	0.671875	0.667969	0.558874
208	0.71875	0.6875	0.6875	0.6875	0.695312	0.595583
209	0.71875	0.609375	0.703125	0.75	0.695312	0.597371
210	0.765625	0.625	0.671875	0.75	0.703125	0.606379
211	0.703125	0.65625	0.6875	0.640625	0.671875	0.56313
212	0.6875	0.671875	0.703125	0.6875	0.6875	0.584154
213	0.640625	0.59375	0.75	0.640625	0.65625	0.543294
214	0.6875	0.65625	0.703125	0.703125	0.6875	0.584655
215	0.625	0.640625	0.75	0.703125	0.679688	0.574614
216	0.6875	0.671875	0.71875	0.625	0.675781	0.5686
217	0.59375	0.515625	0.734375	0.6875	0.632812	0.51524
218	0.6875	0.59375	0.71875	0.671875	0.667969	0.559378
219	0.703125	0.59375	0.765625	0.71875	0.695312	0.594998
220	0.6875	0.640625	0.625	0.671875	0.65625	0.544409
221	0.671875	0.671875	0.734375	0.71875	0.699219	0.600217
222	0.671875	0.578125	0.703125	0.640625	0.648438	0.532258
223	0.703125	0.65625	0.671875	0.671875	0.675781	0.570536
224	0.640625	0.5625	0.671875	0.71875	0.648438	0.537587
225	0.6875	0.71875	0.765625	0.703125	0.71875	0.62625
226	0.671875	0.578125	0.703125	0.625	0.644531	0.527838
227	0.734375	0.59375	0.703125	0.65625	0.671875	0.564745
228	0.609375	0.609375	0.796875	0.65625	0.667969	0.558737
229	0.671875	0.640625	0.765625	0.671875	0.6875	0.584775
230	0.703125	0.546875	0.734375	0.65625	0.660156	0.549407
231	0.703125	0.640625	0.796875	0.6875	0.707031	0.611469
232	0.703125	0.65625	0.71875	0.734375	0.703125	0.60498
233	0.625	0.609375	0.734375	0.671875	0.660156	0.549531
234	0.640625	0.6875	0.703125	0.734375	0.691406	0.590503
235	0.65625	0.65625	0.765625	0.703125	0.695312	0.595241
236	0.71875	0.59375	0.703125	0.640625	0.664062	0.5544
237	0.734375	0.625	0.75	0.671875	0.695312	0.597149
238	0.640625	0.578125	0.71875	0.609375	0.636719	0.518172
239	0.703125	0.609375	0.78125	0.765625	0.714844	0.622879
240	0.703125	0.671875	0.8125	0.71875	0.726562	0.637039
241	0.671875	0.5625	0.6875	0.671875	0.648438	0.533283
242	0.671875	0.59375	0.71875	0.71875	0.675781	0.570325
243	0.671875	0.609375	0.703125	0.6875	0.667969	0.559035
244	0.6875	0.59375	0.640625	0.671875	0.648438	0.534467
245	0.6875	0.640625	0.65625	0.75	0.683594	0.583286
246	0.609375	0.65625	0.71875	0.671875	0.664062	0.553312
247	0.765625	0.6875	0.734375	0.734375	0.730469	0.643182
248	0.734375	0.609375	0.75	0.671875	0.691406	0.590431
249	0.671875	0.65625	0.71875	0.734375	0.695312	0.596536
250	0.75	0.625	0.65625	0.625	0.664062	0.554605
251	0.625	0.625	0.78125	0.6875	0.679688	0.574027
252	0.71875	0.5625	0.71875	0.734375	0.683594	0.580313
253	0.640625	0.609375	0.6875	0.734375	0.667969	0.560551
254	0.671875	0.6875	0.765625	0.65625	0.695312	0.594901
255	0.71875	0.625	0.75	0.65625	0.6875	0.585277
256	0.734375	0.703125	0.796875	0.71875	0.738281	0.652037
257	0.703125	0.640625	0.703125	0.75	0.699219	0.601447
258	0.65625	0.703125	0.734375	0.6875	0.695312	0.594343
259	0.71875	0.71875	0.796875	0.734375	0.742188	0.65771
260	0.609375	0.640625	0.78125	0.734375	0.691406	0.589911
261	0.71875	0.609375	0.71875	0.78125	0.707031	0.612284
262	0.6875	0.71875	0.703125	0.640625	0.6875	0.583809
263	0.703125	0.5625	0.796875	0.734375	0.699219	0.602611
264	0.640625	0.578125	0.65625	0.671875	0.636719	0.51728
265	0.71875	0.6875	0.71875	0.765625	0.722656	0.633556
266	0.765625	0.609375	0.6875	0.734375	0.699219	0.602041
267	0.6875	0.59375	0.796875	0.703125	0.695312	0.597223
268	0.75	0.65625	0.671875	0.671875	0.6875	0.587253
269	0.6875	0.609375	0.65625	0.734375	0.671875	0.566373
270	0.765625	0.609375	0.6875	0.734375	0.699219	0.603856
271	0.6875	0.65625	0.640625	0.6875	0.667969	0.560355
272	0.625	0.671875	0.703125	0.703125	0.675781	0.568206
273	0.625	0.5625	0.734375	0.65625	0.644531	0.528271
274	0.765625	0.640625	0.8125	0.765625	0.746094	0.664453
275	0.703125	0.6875	0.65625	0.6875	0.683594	0.581088
276	0.6875	0.6875	0.671875	0.671875	0.679688	0.57452
277	0.71875	0.640625	0.78125	0.734375	0.71875	0.626852
278	0.703125	0.65625	0.796875	0.6875	0.710938	0.614971
279	0.625	0.640625	0.640625	0.703125	0.652344	0.539518
280	0.71875	0.65625	0.734375	0.65625	0.691406	0.589237
281	0.640625	0.609375	0.828125	0.71875	0.699219	0.600365
282	0.75	0.578125	0.6875	0.703125	0.679688	0.577243
283	0.640625	0.6875	0.640625	0.71875	0.671875	0.564236
284	0.6875	0.734375	0.71875	0.6875	0.707031	0.609983
285	0.71875	0.65625	0.765625	0.71875	0.714844	0.621361
286	0.671875	0.625	0.703125	0.6875	0.671875	0.563982
287	0.6875	0.65625	0.71875	0.71875	0.695312	0.595022
288	0.703125	0.6875	0.6875	0.625	0.675781	0.5696
289	0.75	0.625	0.6875	0.71875	0.695312	0.595144
290	0.71875	0.671875	0.6875	0.734375	0.703125	0.606143
291	0.71875	0.640625	0.640625	0.671875	0.667969	0.559493
292	0.75	0.65625	0.765625	0.703125	0.71875	0.627726
293	0.78125	0.625	0.75	0.609375	0.691406	0.589273
294	0.703125	0.5625	0.703125	0.703125	0.667969	0.560183
295	0.71875	0.65625	0.75	0.84375	0.742188	0.660306
296	0.6875	0.640625	0.703125	0.6875	0.679688	0.575215
297	0.71875	0.6875	0.71875	0.6875	0.703125	0.606503
298	0.734375	0.703125	0.703125	0.75	0.722656	0.631959
299	0.703125	0.625	0.6875	0.6875	0.675781	0.569414
300	0.671875	0.640625	0.734375	0.765625	0.703125	0.607763
301	0.75	0.640625	0.5625	0.671875	0.65625	0.546842
302	0.734375	0.5625	0.75	0.703125	0.6875	0.585158
303	0.640625	0.59375	0.703125	0.734375	0.667969	0.561291
304	0.734375	0.640625	0.71875	0.625	0.679688	0.574144
305	0.6875	0.65625	0.71875	0.6875	0.6875	0.584942
306	0.6875	0.640625	0.65625	0.75	0.683594	0.58284
307	0.71875	0.609375	0.640625	0.75	0.679688	0.575581
308	0.671875	0.6875	0.71875	0.71875	0.699219	0.600144
309	0.75	0.640625	0.703125	0.75	0.710938	0.617315
310	0.734375	0.65625	0.71875	0.640625	0.6875	0.586046
311	0.65625	0.625	0.6875	0.65625	0.65625	0.542828
312	0.734375	0.578125	0.703125	0.765625	0.695312	0.597198
313	0.671875	0.6875	0.671875	0.734375	0.691406	0.590866
314	0.765625	0.671875	0.671875	0.734375	0.710938	0.618739
315	0.703125	0.625	0.65625	0.703125	0.671875	0.563682
316	0.625	0.640625	0.6875	0.734375	0.671875	0.565557
317	0.734375	0.6875	0.75	0.703125	0.71875	0.627122
318	0.6875	0.65625	0.703125	0.6875	0.683594	0.581112
319	0.6875	0.734375	0.75	0.71875	0.722656	0.63094
320	0.71875	0.703125	0.734375	0.75	0.726562	0.636466
321	0.703125	0.5625	0.65625	0.71875	0.660156	0.549768
322	0.71875	0.65625	0.609375	0.734375	0.679688	0.577243
323	0.65625	0.65625	0.671875	0.65625	0.660156	0.548159
324	0.734375	0.609375	0.703125	0.71875	0.691406	0.592118
325	0.734375	0.6875	0.578125	0.65625	0.664062	0.556851
326	0.6875	0.59375	0.734375	0.71875	0.683594	0.580409
327	0.703125	0.59375	0.625	0.75	0.667969	0.560344
328	0.609375	0.640625	0.671875	0.78125	0.675781	0.573847
329	0.6875	0.609375	0.703125	0.78125	0.695312	0.598357
330	0.671875	0.609375	0.734375	0.734375	0.6875	0.586818
331	0.625	0.671875	0.671875	0.59375	0.640625	0.521651
332	0.703125	0.59375	0.765625	0.671875	0.683594	0.580409
333	0.734375	0.640625	0.75	0.75	0.71875	0.627507
334	0.65625	0.6875	0.71875	0.640625	0.675781	0.568159
335	0.703125	0.546875	0.796875	0.65625	0.675781	0.569997
336	0.703125	0.625	0.671875	0.765625	0.691406	0.592106
337	0.734375	0.59375	0.765625	0.703125	0.699219	0.601102
338	0.640625	0.71875	0.71875	0.75	0.707031	0.610444
339	0.671875	0.6875	0.6875	0.765625	0.703125	0.607726
340	0.71875	0.609375	0.65625	0.671875	0.664062	0.553923
341	0.625	0.640625	0.6875	0.6875	0.660156	0.548406
342	0.734375	0.65625	0.609375	0.65625	0.664062	0.555576
343	0.609375	0.6875	0.71875	0.765625	0.695312	0.595912
344	0.796875	0.671875	0.625	0.734375	0.707031	0.613862
345	0.640625	0.625	0.671875	0.6875	0.65625	0.546118
346	0.65625	0.65625	0.765625	0.71875	0.699219	0.600156
347	0.75	0.59375	0.703125	0.703125	0.6875	0.587253
348	0.671875	0.640625	0.78125	0.71875	0.703125	0.606454
349	0.703125	0.65625	0.671875	0.6875	0.679688	0.575097
350	0.65625	0.578125	0.71875	0.703125	0.664062	0.554537
351	0.640625	0.671875	0.703125	0.703125	0.679688	0.574838
352	0.671875	0.6875	0.6875	0.75	0.699219	0.601102
353	0.671875	0.625	0.6875	0.6875	0.667969	0.559103
354	0.765625	0.640625	0.71875	0.578125	0.675781	0.56953
355	0.71875	0.609375	0.703125	0.625	0.664062	0.553583
356	0.71875	0.625	0.78125	0.65625	0.695312	0.596022
357	0.703125	0.65625	0.71875	0.6875	0.691406	0.590286
358	0.671875	0.671875	0.765625	0.75	0.714844	0.621018
359	0.59375	0.640625	0.625	0.71875	0.644531	0.53008
360	0.6875	0.671875	0.640625	0.625	0.65625	0.544745
361	0.671875	0.640625	0.703125	0.703125	0.679688	0.576458
362	0.734375	0.609375	0.609375	0.65625	0.652344	0.540576
363	0.625	0.640625	0.734375	0.6875	0.671875	0.563326
364	0.609375	0.65625	0.71875	0.6875	0.667969	0.559035
365	0.703125	0.59375	0.671875	0.6875	0.664062	0.553969
366	0.75	0.609375	0.671875	0.671875	0.675781	0.571712
367	0.671875	0.59375	0.703125	0.75	0.679688	0.576173
368	0.734375	0.5625	0.6875	0.640625	0.65625	0.545239
369	0.71875	0.609375	0.78125	0.71875	0.707031	0.611456
370	0.6875	0.703125	0.75	0.734375	0.71875	0.626084
371	0.765625	0.640625	0.671875	0.65625	0.683594	0.580099
372	0.703125	0.625	0.6875	0.71875	0.683594	0.579708
373	0.75	0.640625	0.734375	0.734375	0.714844	0.622495
374	0.765625	0.5625	0.75	0.65625	0.683594	0.580957
375	0.65625	0.625	0.671875	0.703125	0.664062	0.553538
376	0.6875	0.640625	0.71875	0.671875	0.679688	0.575227
377	0.734375	0.609375	0.734375	0.71875	0.699219	0.601571
378	0.703125	0.609375	0.65625	0.734375	0.675781	0.570958
379	0.65625	0.65625	0.671875	0.703125	0.671875	0.563705
380	0.671875	0.640625	0.6875	0.734375	0.683594	0.580444
381	0.640625	0.671875	0.640625	0.75	0.675781	0.570677
382	0.6875	0.703125	0.671875	0.75	0.703125	0.60556
383	0.640625	0.671875	0.671875	0.734375	0.679688	0.576173
384	0.703125	0.59375	0.734375	0.71875	0.6875	0.585301
385	0.71875	0.703125	0.6875	0.6875	0.699219	0.600659
386	0.734375	0.671875	0.625	0.71875	0.6875	0.586939
387	0.828125	0.640625	0.6875	0.671875	0.707031	0.613445
388	0.671875	0.640625	0.78125	0.828125	0.730469	0.644531
389	0.609375	0.703125	0.640625	0.78125	0.683594	0.582202
390	0.640625	0.671875	0.671875	0.6875	0.667969	0.559654
391	0.703125	0.609375	0.671875	0.6875	0.667969	0.56039
392	0.640625	0.6875	0.75	0.6875	0.691406	0.589658
393	0.765625	0.703125	0.71875	0.640625	0.707031	0.610531
394	0.75	0.671875	0.71875	0.75	0.722656	0.633399
395	0.625	0.6875	0.671875	0.71875	0.675781	0.570384
396	0.75	0.625	0.78125	0.703125	0.714844	0.621298
397	0.75	0.65625	0.71875	0.734375	0.714844	0.621781
398	0.640625	0.6875	0.765625	0.703125	0.699219	0.60061
399	0.75	0.59375	0.703125	0.71875	0.691406	0.590721
400	0.75	0.625	0.734375	0.734375	0.710938	0.616657
401	0.71875	0.59375	0.71875	0.703125	0.683594	0.58079
402	0.578125	0.71875	0.75	0.796875	0.710938	0.617568
403	0.640625	0.625	0.625	0.765625	0.664062	0.556494
404	0.671875	0.640625	0.671875	0.65625	0.660156	0.549227
405	0.65625	0.671875	0.734375	0.6875	0.6875	0.583868
406	0.609375	0.578125	0.6875	0.671875	0.636719	0.517153
407	0.765625	0.640625	0.734375	0.75	0.722656	0.63262
408	0.640625	0.609375	0.765625	0.703125	0.679688	0.575227
409	0.65625	0.671875	0.6875	0.71875	0.683594	0.579222
410	0.671875	0.671875	0.65625	0.6875	0.671875	0.564537
411	0.65625	0.65625	0.671875	0.796875	0.695312	0.600245
412	0.765625	0.640625	0.640625	0.734375	0.695312	0.596291
413	0.734375	0.6875	0.734375	0.625	0.695312	0.594197
414	0.734375	0.640625	0.71875	0.703125	0.699219	0.600389
415	0.640625	0.609375	0.703125	0.71875	0.667969	0.559723
416	0.71875	0.609375	0.671875	0.65625	0.664062	0.554082
417	0.734375	0.671875	0.6875	0.71875	0.703125	0.607476
418	0.6875	0.640625	0.71875	0.671875	0.679688	0.574332
419	0.71875	0.6875	0.6875	0.6875	0.695312	0.597506
420	0.671875	0.703125	0.65625	0.6875	0.679688	0.575003
421	0.734375	0.65625	0.640625	0.703125	0.683594	0.581052
422	0.609375	0.65625	0.71875	0.703125	0.671875	0.564398
423	0.71875	0.640625	0.6875	0.671875	0.679688	0.573606
424	0.640625	0.609375	0.671875	0.71875	0.660156	0.550255
425	0.65625	0.671875	0.75	0.640625	0.679688	0.574755
426	0.71875	0.625	0.765625	0.65625	0.691406	0.590769
427	0.734375	0.609375	0.609375	0.6875	0.660156	0.550936
428	0.671875	0.640625	0.640625	0.6875	0.660156	0.549576
429	0.6875	0.71875	0.734375	0.671875	0.703125	0.604745
430	0.6875	0.640625	0.671875	0.578125	0.644531	0.528466
431	0.671875	0.59375	0.6875	0.796875	0.6875	0.589666
432	0.71875	0.625	0.734375	0.6875	0.691406	0.591072
433	0.71875	0.625	0.6875	0.671875	0.675781	0.570325
434	0.609375	0.71875	0.703125	0.65625	0.671875	0.56529
435	0.71875	0.671875	0.640625	0.71875	0.6875	0.586239
436	0.609375	0.671875	0.625	0.703125	0.652344	0.538621
437	0.734375	0.546875	0.625	0.71875	0.65625	0.545802
438	0.703125	0.59375	0.734375	0.71875	0.6875	0.586142
439	0.765625	0.640625	0.6875	0.734375	0.707031	0.612712
440	0.65625	0.640625	0.671875	0.671875	0.660156	0.549554
441	0.609375	0.65625	0.71875	0.734375	0.679688	0.574944
442	0.640625	0.609375	0.703125	0.734375	0.671875	0.56586
443	0.703125	0.71875	0.703125	0.6875	0.703125	0.605796
444	0.71875	0.640625	0.671875	0.765625	0.699219	0.601942
445	0.765625	0.6875	0.734375	0.6875	0.71875	0.627932
446	0.65625	0.609375	0.75	0.671875	0.671875	0.564826
447	0.625	0.609375	0.703125	0.703125	0.660156	0.549712
448	0.71875	0.609375	0.640625	0.703125	0.667969	0.561883
449	0.6875	0.625	0.734375	0.6875	0.683594	0.581435
450	0.6875	0.609375	0.71875	0.765625	0.695312	0.597395
451	0.6875	0.59375	0.65625	0.734375	0.667969	0.561083
452	0.703125	0.65625	0.65625	0.75	0.691406	0.592631
453	0.71875	0.546875	0.640625	0.71875	0.65625	0.545374
454	0.65625	0.546875	0.703125	0.625	0.632812	0.512433
455	0.703125	0.640625	0.625	0.703125	0.667969	0.561106
456	0.71875	0.609375	0.609375	0.734375	0.667969	0.561616
457	0.796875	0.640625	0.703125	0.71875	0.714844	0.623584
458	0.65625	0.609375	0.6875	0.65625	0.652344	0.53752
459	0.625	0.640625	0.625	0.703125	0.648438	0.534952
460	0.75	0.609375	0.671875	0.71875	0.6875	0.587471
461	0.640625	0.640625	0.609375	0.671875	0.640625	0.523116
462	0.734375	0.671875	0.671875	0.75	0.707031	0.611594
463	0.6875	0.671875	0.75	0.71875	0.707031	0.610981
464	0.765625	0.65625	0.671875	0.640625	0.683594	0.579909
465	0.6875	0.640625	0.640625	0.609375	0.644531	0.527492
466	0.671875	0.59375	0.65625	0.65625	0.644531	0.528249
467	0.671875	0.703125	0.625	0.671875	0.667969	0.558771
468	0.703125	0.640625	0.625	0.65625	0.65625	0.543461
469	0.65625	0.625	0.703125	0.78125	0.691406	0.590624
470	0.734375	0.6875	0.703125	0.71875	0.710938	0.615599
471	0.6875	0.609375	0.65625	0.71875	0.667969	0.560875
472	0.703125	0.609375	0.609375	0.765625	0.671875	0.568311
473	0.734375	0.640625	0.671875	0.75	0.699219	0.601004
474	0.71875	0.609375	0.59375	0.640625	0.640625	0.524669
475	0.6875	0.640625	0.734375	0.625	0.671875	0.563521
476	0.765625	0.609375	0.625	0.671875	0.667969	0.560886
477	0.640625	0.609375	0.671875	0.734375	0.664062	0.553459
478	0.671875	0.671875	0.59375	0.78125	0.679688	0.577649
479	0.6875	0.5625	0.671875	0.703125	0.65625	0.547001
480	0.640625	0.640625	0.640625	0.71875	0.660156	0.549644
481	0.734375	0.625	0.703125	0.734375	0.699219	0.601979
482	0.671875	0.609375	0.640625	0.6875	0.652344	0.538887
483	0.734375	0.625	0.671875	0.671875	0.675781	0.573133
484	0.6875	0.65625	0.671875	0.71875	0.683594	0.581602
485	0.71875	0.640625	0.703125	0.6875	0.6875	0.585421
486	0.671875	0.625	0.703125	0.640625	0.660156	0.54917
487	0.6875	0.5625	0.6875	0.71875	0.664062	0.555576
488	0.734375	0.59375	0.65625	0.703125	0.671875	0.566794
489	0.75	0.578125	0.703125	0.765625	0.699219	0.602214
490	0.609375	0.65625	0.625	0.703125	0.648438	0.531715
491	0.609375	0.5625	0.640625	0.75	0.640625	0.522741
492	0.6875	0.6875	0.625	0.703125	0.675781	0.569484
493	0.671875	0.59375	0.703125	0.6875	0.664062	0.553221
494	0.75	0.59375	0.640625	0.671875	0.664062	0.555702
495	0.734375	0.5625	0.71875	0.71875	0.683594	0.581112
496	0.6875	0.625	0.65625	0.71875	0.671875	0.565395
497	0.71875	0.640625	0.734375	0.734375	0.707031	0.610906
498	0.734375	0.59375	0.671875	0.65625	0.664062	0.553957
499	0.734375	0.671875	0.6875	0.671875	0.691406	0.590648
500	0.734375	0.625	0.703125	0.765625	0.707031	0.612335
501	0.6875	0.625	0.65625	0.703125	0.667969	0.559596
502	0.71875	0.625	0.75	0.734375	0.707031	0.609909
503	0.703125	0.703125	0.640625	0.734375	0.695312	0.596536
504	0.703125	0.65625	0.6875	0.640625	0.671875	0.563521
505	0.71875	0.578125	0.625	0.71875	0.660156	0.553042
506	0.640625	0.6875	0.734375	0.703125	0.691406	0.590382
507	0.671875	0.625	0.625	0.71875	0.660156	0.551164
508	0.734375	0.625	0.640625	0.65625	0.664062	0.554423
509	0.796875	0.65625	0.6875	0.6875	0.707031	0.611807
510	0.671875	0.578125	0.6875	0.703125	0.660156	0.549576
511	0.703125	0.65625	0.71875	0.640625	0.679688	0.574368
512	0.703125	0.65625	0.6875	0.734375	0.695312	0.595729
513	0.609375	0.640625	0.640625	0.8125	0.675781	0.573919
514	0.65625	0.6875	0.671875	0.6875	0.675781	0.569694
515	0.71875	0.65625	0.640625	0.71875	0.683594	0.581554
516	0.71875	0.65625	0.6875	0.765625	0.707031	0.612184
517	0.71875	0.640625	0.6875	0.609375	0.664062	0.55448
518	0.640625	0.65625	0.671875	0.671875	0.660156	0.547577
519	0.734375	0.5625	0.703125	0.734375	0.683594	0.581698
520	0.71875	0.625	0.734375	0.65625	0.683594	0.578915
521	0.6875	0.6875	0.640625	0.6875	0.675781	0.569834
522	0.65625	0.609375	0.640625	0.640625	0.636719	0.518876
523	0.71875	0.59375	0.640625	0.65625	0.652344	0.539341
524	0.671875	0.578125	0.65625	0.71875	0.65625	0.544476
525	0.703125	0.65625	0.59375	0.703125	0.664062	0.556563
526	0.6875	0.609375	0.578125	0.671875	0.636719	0.518876
527	0.75	0.5625	0.640625	0.71875	0.667969	0.562151
528	0.640625	0.625	0.59375	0.703125	0.640625	0.52375
529	0.65625	0.578125	0.59375	0.734375	0.640625	0.524485
530	0.640625	0.59375	0.671875	0.75	0.664062	0.559614
531	0.75	0.703125	0.6875	0.671875	0.703125	0.604499
532	0.671875	0.671875	0.78125	0.703125	0.707031	0.610506
533	0.703125	0.578125	0.703125	0.71875	0.675781	0.5717
534	0.671875	0.65625	0.640625	0.734375	0.675781	0.569111
535	0.703125	0.609375	0.65625	0.6875	0.664062	0.553969
536	0.671875	0.59375	0.6875	0.734375	0.671875	0.564826
537	0.734375	0.65625	0.59375	0.734375	0.679688	0.575534
538	0.65625	0.6875	0.65625	0.703125	0.675781	0.569857
539	0.640625	0.640625	0.6875	0.71875	0.671875	0.563475
540	0.703125	0.609375	0.625	0.625	0.640625	0.522698
541	0.671875	0.640625	0.640625	0.703125	0.664062	0.554548
542	0.6875	0.609375	0.71875	0.78125	0.699219	0.600856
543	0.765625	0.5625	0.5625	0.6875	0.644531	0.530694
544	0.75	0.65625	0.671875	0.734375	0.703125	0.606852
545	0.75	0.671875	0.6875	0.734375	0.710938	0.618076
546	0.671875	0.65625	0.6875	0.6875	0.675781	0.568844
547	0.671875	0.6875	0.6875	0.71875	0.691406	0.590648
548	0.734375	0.578125	0.65625	0.8125	0.695312	0.598295
549	0.71875	0.71875	0.703125	0.71875	0.714844	0.62079
550	0.703125	0.640625	0.65625	0.671875	0.667969	0.558395
551	0.734375	0.609375	0.71875	0.71875	0.695312	0.597223
552	0.65625	0.578125	0.640625	0.71875	0.648438	0.53482
553	0.671875	0.671875	0.65625	0.6875	0.671875	0.564583
554	0.78125	0.640625	0.59375	0.71875	0.683594	0.583238
555	0.625	0.671875	0.65625	0.765625	0.679688	0.575936
556	0.734375	0.671875	0.625	0.75	0.695312	0.597371
557	0.734375	0.625	0.6875	0.703125	0.6875	0.585038
558	0.71875	0.578125	0.609375	0.671875	0.644531	0.528792
559	0.71875	0.546875	0.734375	0.734375	0.683594	0.582238
560	0.703125	0.625	0.609375	0.71875	0.664062	0.554491
561	0.78125	0.703125	0.703125	0.609375	0.699219	0.600438
562	0.8125	0.59375	0.59375	0.703125	0.675781	0.57015
563	0.765625	0.578125	0.625	0.703125	0.667969	0.561083
564	0.703125	0.671875	0.703125	0.75	0.707031	0.611181
565	0.65625	0.578125	0.5	0.703125	0.609375	0.484429
566	0.734375	0.59375	0.65625	0.703125	0.671875	0.565848
567	0.59375	0.625	0.703125	0.640625	0.640625	0.522676
568	0.734375	0.640625	0.6875	0.703125	0.691406	0.589129
569	0.6875	0.671875	0.734375	0.671875	0.691406	0.590624
570	0.625	0.609375	0.6875	0.671875	0.648438	0.532432
571	0.75	0.640625	0.671875	0.671875	0.683594	0.581411
572	0.703125	0.6875	0.71875	0.75	0.714844	0.621705
573	0.78125	0.609375	0.671875	0.75	0.703125	0.607801
574	0.6875	0.625	0.625	0.671875	0.652344	0.538732
575	0.703125	0.578125	0.59375	0.703125	0.644531	0.528857
576	0.796875	0.71875	0.640625	0.703125	0.714844	0.623366
577	0.71875	0.703125	0.625	0.71875	0.691406	0.590866
578	0.640625	0.640625	0.59375	0.765625	0.660156	0.5521
579	0.75	0.703125	0.71875	0.75	0.730469	0.642155
580	0.734375	0.625	0.75	0.71875	0.707031	0.610656
581	0.75	0.59375	0.6875	0.65625	0.671875	0.564652
582	0.75	0.6875	0.578125	0.6875	0.675781	0.571358
583	0.640625	0.65625	0.65625	0.75	0.675781	0.57196
584	0.765625	0.640625	0.671875	0.640625	0.679688	0.575132
585	0.75	0.65625	0.65625	0.671875	0.683594	0.579625
586	0.734375	0.6875	0.65625	0.75	0.707031	0.612284
587	0.6875	0.5625	0.71875	0.71875	0.671875	0.565278
588	0.75	0.640625	0.609375	0.703125	0.675781	0.570372
589	0.734375	0.6875	0.65625	0.75	0.707031	0.613103
590	0.75	0.609375	0.65625	0.796875	0.703125	0.608465
591	0.6875	0.59375	0.65625	0.703125	0.660156	0.5521
592	0.78125	0.75	0.671875	0.71875	0.730469	0.641723
593	0.734375	0.625	0.671875	0.671875	0.675781	0.570114
594	0.703125	0.65625	0.71875	0.71875	0.699219	0.599997
595	0.71875	0.59375	0.703125	0.75	0.691406	0.591814
596	0.734375	0.671875	0.703125	0.703125	0.703125	0.605288
597	0.765625	0.640625	0.6875	0.65625	0.6875	0.584488
598	0.75	0.640625	0.65625	0.640625	0.671875	0.564017
599	0.796875	0.5625	0.625	0.640625	0.65625	0.544656
600	0.703125	0.671875	0.65625	0.75	0.695312	0.595436
601	0.671875	0.6875	0.65625	0.71875	0.683594	0.580159
602	0.75	0.640625	0.703125	0.671875	0.691406	0.590515
603	0.671875	0.609375	0.5625	0.703125	0.636719	0.518705
604	0.765625	0.734375	0.71875	0.75	0.742188	0.659045
605	0.828125	0.671875	0.625	0.71875	0.710938	0.619301
606	0.71875	0.640625	0.71875	0.6875	0.691406	0.591643
607	0.71875	0.578125	0.609375	0.71875	0.65625	0.544678
608	0.734375	0.640625	0.625	0.65625	0.664062	0.553855
609	0.65625	0.671875	0.71875	0.71875	0.691406	0.590431
610	0.765625	0.671875	0.6875	0.640625	0.691406	0.589418
611	0.609375	0.640625	0.578125	0.671875	0.625	0.503495
612	0.734375	0.734375	0.578125	0.640625	0.671875	0.565348
613	0.703125	0.5625	0.671875	0.671875	0.652344	0.539308
614	0.671875	0.59375	0.703125	0.671875	0.660156	0.550051
615	0.6875	0.640625	0.671875	0.625	0.65625	0.543261
616	0.71875	0.609375	0.5625	0.65625	0.636719	0.520228
617	0.734375	0.59375	0.734375	0.65625	0.679688	0.574967
618	0.625	0.65625	0.71875	0.625	0.65625	0.542606
619	0.703125	0.65625	0.65625	0.734375	0.6875	0.585878
620	0.75	0.65625	0.65625	0.703125	0.691406	0.589153
621	0.734375	0.625	0.65625	0.671875	0.671875	0.565348
622	0.71875	0.5625	0.640625	0.609375	0.632812	0.512055
623	0.734375	0.6875	0.65625	0.6875	0.691406	0.591582
624	0.78125	0.65625	0.765625	0.671875	0.71875	0.62657
625	0.6875	0.640625	0.625	0.71875	0.667969	0.560448
626	0.671875	0.546875	0.625	0.6875	0.632812	0.514728
627	0.671875	0.65625	0.625	0.75	0.675781	0.5711
628	0.71875	0.640625	0.671875	0.65625	0.671875	0.564571
629	0.75	0.75	0.78125	0.84375	0.78125	0.71036
630	0.71875	0.609375	0.65625	0.6875	0.667969	0.558966
631	0.703125	0.59375	0.6875	0.8125	0.699219	0.602921
632	0.65625	0.734375	0.640625	0.6875	0.679688	0.574544
633	0.734375	0.65625	0.6875	0.703125	0.695312	0.595924
634	0.71875	0.640625	0.78125	0.75	0.722656	0.633477
635	0.78125	0.640625	0.6875	0.71875	0.707031	0.611444
636	0.734375	0.625	0.6875	0.765625	0.703125	0.606964
637	0.6875	0.625	0.59375	0.703125	0.652344	0.539374
638	0.75	0.65625	0.625	0.765625	0.699219	0.603905
639	0.75	0.65625	0.671875	0.75	0.707031	0.61192
640	0.796875	0.65625	0.625	0.6875	0.691406	0.591595
641	0.75	0.59375	0.703125	0.703125	0.6875	0.587484
642	0.75	0.671875	0.6875	0.59375	0.675781	0.568832
643	0.78125	0.703125	0.609375	0.765625	0.714844	0.624627
644	0.671875	0.703125	0.609375	0.671875	0.664062	0.55529
645	0.734375	0.703125	0.65625	0.609375	0.675781	0.568565
646	0.6875	0.609375	0.625	0.6875	0.652344	0.540934
647	0.703125	0.578125	0.640625	0.703125	0.65625	0.544981
648	0.734375	0.609375	0.703125	0.8125	0.714844	0.623122
649	0.71875	0.65625	0.6875	0.8125	0.71875	0.628811
650	0.75	0.640625	0.59375	0.828125	0.703125	0.609636
651	0.6875	0.71875	0.734375	0.6875	0.707031	0.610083
652	0.75	0.609375	0.671875	0.703125	0.683594	0.581842
653	0.671875	0.671875	0.65625	0.703125	0.675781	0.570829
654	0.65625	0.609375	0.59375	0.75	0.652344	0.541944
655	0.734375	0.671875	0.703125	0.703125	0.703125	0.606081
656	0.5625	0.671875	0.59375	0.75	0.644531	0.529162
657	0.75	0.6875	0.59375	0.78125	0.703125	0.60927
658	0.703125	0.65625	0.640625	0.6875	0.671875	0.565093
659	0.734375	0.5625	0.6875	0.65625	0.660156	0.551141
660	0.6875	0.640625	0.625	0.75	0.675781	0.571523
661	0.703125	0.59375	0.671875	0.796875	0.691406	0.593734
662	0.71875	0.609375	0.65625	0.6875	0.667969	0.561477
663	0.734375	0.625	0.65625	0.734375	0.6875	0.586601
664	0.71875	0.71875	0.671875	0.734375	0.710938	0.616758
665	0.65625	0.640625	0.71875	0.703125	0.679688	0.575463
666	0.734375	0.65625	0.640625	0.6875	0.679688	0.576743
667	0.6875	0.71875	0.6875	0.671875	0.691406	0.589346
668	0.671875	0.671875	0.734375	0.703125	0.695312	0.595144
669	0.640625	0.734375	0.6875	0.640625	0.675781	0.568194
670	0.703125	0.703125	0.671875	0.703125	0.695312	0.594974
671	0.734375	0.578125	0.78125	0.765625	0.714844	0.624124
672	0.75	0.71875	0.65625	0.71875	0.710938	0.617848
673	0.75	0.671875	0.65625	0.734375	0.703125	0.607126
674	0.71875	0.578125	0.640625	0.796875	0.683594	0.583879
675	0.703125	0.609375	0.78125	0.71875	0.703125	0.607301
676	0.71875	0.703125	0.734375	0.71875	0.71875	0.626378
677	0.671875	0.65625	0.578125	0.703125	0.652344	0.540453
678	0.75	0.640625	0.6875	0.734375	0.703125	0.607788
679	0.78125	0.609375	0.65625	0.71875	0.691406	0.593698
680	0.703125	0.640625	0.609375	0.78125	0.683594	0.583988
681	0.640625	0.625	0.65625	0.734375	0.664062	0.556137
682	0.5625	0.671875	0.671875	0.71875	0.65625	0.542739
683	0.65625	0.640625	0.6875	0.6875	0.667969	0.560413
684	0.734375	0.65625	0.640625	0.6875	0.679688	0.574285
685	0.78125	0.5625	0.65625	0.765625	0.691406	0.59498
686	0.75	0.640625	0.6875	0.734375	0.703125	0.607676
687	0.71875	0.5	0.65625	0.6875	0.640625	0.527255
688	0.75	0.609375	0.671875	0.71875	0.6875	0.585661
689	0.78125	0.6875	0.703125	0.71875	0.722656	0.633347
690	0.765625	0.703125	0.609375	0.65625	0.683594	0.581339
691	0.71875	0.671875	0.609375	0.734375	0.683594	0.581914
692	0.75	0.640625	0.640625	0.671875	0.675781	0.5696
693	0.609375	0.65625	0.5625	0.765625	0.648438	0.536159
694	0.640625	0.640625	0.6875	0.71875	0.671875	0.565278
695	0.78125	0.609375	0.734375	0.734375	0.714844	0.624898
696	0.765625	0.59375	0.625	0.765625	0.6875	0.589813
697	0.75	0.609375	0.65625	0.703125	0.679688	0.577661
698	0.6875	0.65625	0.671875	0.671875	0.671875	0.564444
699	0.703125	0.640625	0.71875	0.703125	0.691406	0.589514
700	0.671875	0.6875	0.578125	0.65625	0.648438	0.53289
701	0.78125	0.578125	0.65625	0.703125	0.679688	0.576921
702	0.75	0.625	0.546875	0.703125	0.65625	0.546638
703	0.640625	0.609375	0.625	0.734375	0.652344	0.539064
704	0.703125	0.640625	0.640625	0.75	0.683594	0.581172
705	0.703125	0.53125	0.671875	0.734375	0.660156	0.55121
706	0.75	0.65625	0.625	0.765625	0.699219	0.601226
707	0.671875	0.578125	0.609375	0.734375	0.648438	0.5346
708	0.640625	0.6875	0.53125	0.765625	0.65625	0.546118
709	0.78125	0.6875	0.609375	0.59375	0.667969	0.560425
710	0.65625	0.6875	0.734375	0.765625	0.710938	0.616632
711	0.6875	0.625	0.65625	0.796875	0.691406	0.59301
712	0.765625	0.640625	0.671875	0.734375	0.703125	0.60618
713	0.65625	0.671875	0.640625	0.6875	0.664062	0.555061
714	0.78125	0.546875	0.65625	0.703125	0.671875	0.567522
715	0.734375	0.640625	0.71875	0.734375	0.707031	0.611958
716	0.765625	0.640625	0.65625	0.640625	0.675781	0.569041
717	0.734375	0.6875	0.625	0.84375	0.722656	0.636811
718	0.671875	0.625	0.609375	0.703125	0.652344	0.540208
719	0.703125	0.703125	0.640625	0.75	0.699219	0.600942
720	0.6875	0.671875	0.6875	0.71875	0.691406	0.589755
721	0.65625	0.640625	0.59375	0.734375	0.65625	0.545217
722	0.734375	0.625	0.671875	0.6875	0.679688	0.577243
723	0.625	0.578125	0.703125	0.625	0.632812	0.511385
724	0.65625	0.59375	0.625	0.734375	0.652344	0.540398
725	0.671875	0.53125	0.734375	0.734375	0.667969	0.560044
726	0.703125	0.625	0.671875	0.734375	0.683594	0.580837
727	0.671875	0.65625	0.65625	0.75	0.683594	0.581243
728	0.6875	0.65625	0.671875	0.65625	0.667969	0.55819
729	0.6875	0.671875	0.671875	0.6875	0.679688	0.57425
730	0.640625	0.703125	0.625	0.765625	0.683594	0.580409
731	0.78125	0.609375	0.65625	0.734375	0.695312	0.597321
732	0.609375	0.59375	0.640625	0.734375	0.644531	0.52864
733	0.65625	0.703125	0.65625	0.65625	0.667969	0.558121
734	0.734375	0.59375	0.609375	0.765625	0.675781	0.57235
735	0.671875	0.71875	0.5625	0.828125	0.695312	0.599026
736	0.6875	0.65625	0.640625	0.65625	0.660156	0.548159
737	0.703125	0.625	0.640625	0.71875	0.671875	0.564849
738	0.703125	0.6875	0.640625	0.78125	0.703125	0.605536
739	0.6875	0.6875	0.671875	0.640625	0.671875	0.563383
740	0.71875	0.6875	0.59375	0.65625	0.664062	0.554833
741	0.765625	0.625	0.703125	0.703125	0.699219	0.601324
742	0.734375	0.59375	0.703125	0.71875	0.6875	0.58456
743	0.6875	0.6875	0.640625	0.734375	0.6875	0.585661
744	0.671875	0.71875	0.65625	0.75	0.699219	0.603157
745	0.703125	0.578125	0.671875	0.71875	0.667969	0.559608
746	0.71875	0.625	0.59375	0.609375	0.636719	0.519841
747	0.59375	0.609375	0.625	0.671875	0.625	0.501174
748	0.78125	0.640625	0.625	0.71875	0.691406	0.592411
749	0.6875	0.65625	0.6875	0.6875	0.679688	0.573629
750	0.703125	0.5625	0.59375	0.59375	0.613281	0.486458
751	0.71875	0.640625	0.5625	0.703125	0.65625	0.545487
752	0.703125	0.578125	0.578125	0.765625	0.65625	0.545509
753	0.734375	0.625	0.75	0.78125	0.722656	0.633321
754	0.765625	0.65625	0.6875	0.765625	0.71875	0.628915
755	0.703125	0.671875	0.609375	0.765625	0.6875	0.588956
756	0.59375	0.625	0.65625	0.71875	0.648438	0.534291
757	0.625	0.59375	0.65625	0.671875	0.636719	0.517428
758	0.765625	0.59375	0.59375	0.71875	0.667969	0.563084
759	0.703125	0.640625	0.65625	0.75	0.6875	0.586456
760	0.71875	0.671875	0.625	0.78125	0.699219	0.60141
761	0.71875	0.671875	0.609375	0.75	0.6875	0.58689
762	0.71875	0.640625	0.546875	0.796875	0.675781	0.574193
763	0.671875	0.609375	0.609375	0.71875	0.652344	0.539064
764	0.65625	0.65625	0.640625	0.78125	0.683594	0.581339
765	0.78125	0.609375	0.703125	0.734375	0.707031	0.615964
766	0.671875	0.5625	0.640625	0.609375	0.621094	0.497727
767	0.71875	0.671875	0.6875	0.796875	0.71875	0.628837
768	0.671875	0.671875	0.625	0.78125	0.6875	0.586927
769	0.765625	0.609375	0.59375	0.6875	0.664062	0.557636
770	0.6875	0.640625	0.71875	0.71875	0.691406	0.590794
771	0.71875	0.546875	0.703125	0.71875	0.671875	0.567005
772	0.703125	0.671875	0.625	0.765625	0.691406	0.593415
773	0.578125	0.6875	0.65625	0.671875	0.648438	0.532628
774	0.75	0.671875	0.578125	0.75	0.6875	0.587933
775	0.71875	0.578125	0.578125	0.71875	0.648438	0.535982
776	0.796875	0.53125	0.625	0.78125	0.683594	0.585571
777	0.765625	0.65625	0.609375	0.703125	0.683594	0.581315
778	0.75	0.671875	0.640625	0.78125	0.710938	0.617163
779	0.765625	0.640625	0.578125	0.75	0.683594	0.58029
780	0.703125	0.640625	0.640625	0.71875	0.675781	0.570185
781	0.75	0.609375	0.59375	0.734375	0.671875	0.566397
782	0.75	0.640625	0.625	0.703125	0.679688	0.576707
783	0.71875	0.640625	0.65625	0.734375	0.6875	0.585134
784	0.734375	0.59375	0.671875	0.65625	0.664062	0.553719
785	0.8125	0.734375	0.546875	0.71875	0.703125	0.607826
786	0.796875	0.59375	0.640625	0.796875	0.707031	0.613824
787	0.6875	0.625	0.59375	0.75	0.664062	0.554241
788	0.71875	0.625	0.703125	0.625	0.667969	0.55916
789	0.703125	0.609375	0.59375	0.734375	0.660156	0.552559
790	0.703125	0.65625	0.59375	0.6875	0.660156	0.550618
791	0.796875	0.671875	0.609375	0.78125	0.714844	0.623931
792	0.703125	0.65625	0.578125	0.71875	0.664062	0.55677
793	0.71875	0.609375	0.71875	0.71875	0.691406	0.5906
794	0.734375	0.640625	0.671875	0.765625	0.703125	0.607951
795	0.671875	0.5625	0.625	0.65625	0.628906	0.508666
796	0.734375	0.65625	0.625	0.71875	0.683594	0.579553
797	0.796875	0.640625	0.625	0.75	0.703125	0.608804
798	0.65625	0.640625	0.46875	0.640625	0.601562	0.472954
799	0.796875	0.640625	0.671875	0.65625	0.691406	0.591814
800	0.8125	0.59375	0.546875	0.78125	0.683594	0.585351
801	0.671875	0.59375	0.671875	0.75	0.671875	0.566
802	0.71875	0.640625	0.703125	0.78125	0.710938	0.617454
803	0.734375	0.640625	0.609375	0.765625	0.6875	0.585938
804	0.75	0.703125	0.65625	0.75	0.714844	0.623443
805	0.734375	0.578125	0.65625	0.796875	0.691406	0.596283
806	0.6875	0.578125	0.625	0.765625	0.664062	0.556344
807	0.71875	0.6875	0.640625	0.71875	0.691406	0.591376
808	0.796875	0.65625	0.6875	0.75	0.722656	0.633477
809	0.609375	0.578125	0.6875	0.75	0.65625	0.544476
810	0.765625	0.671875	0.609375	0.796875	0.710938	0.620559
811	0.765625	0.640625	0.671875	0.640625	0.679688	0.575286
812	0.734375	0.609375	0.578125	0.734375	0.664062	0.5544
813	0.765625	0.625	0.609375	0.8125	0.703125	0.610586
814	0.640625	0.578125	0.625	0.828125	0.667969	0.561848
815	0.75	0.578125	0.671875	0.71875	0.679688	0.575581
816	0.640625	0.640625	0.6875	0.78125	0.6875	0.586842
817	0.640625	0.59375	0.625	0.734375	0.648438	0.533502
818	0.671875	0.640625	0.59375	0.8125	0.679688	0.578511
819	0.765625	0.703125	0.640625	0.78125	0.722656	0.634051
820	0.65625	0.625	0.640625	0.671875	0.648438	0.533622
821	0.625	0.5625	0.65625	0.75	0.648438	0.535727
822	0.78125	0.59375	0.5625	0.765625	0.675781	0.5755
823	0.734375	0.59375	0.625	0.734375	0.671875	0.568583
824	0.71875	0.6875	0.625	0.78125	0.703125	0.608026
825	0.6875	0.609375	0.625	0.796875	0.679688	0.577673
826	0.6875	0.578125	0.578125	0.796875	0.660156	0.551552
827	0.625	0.640625	0.65625	0.703125	0.65625	0.543049
828	0.765625	0.578125	0.625	0.640625	0.652344	0.539263
829	0.65625	0.625	0.59375	0.703125	0.644531	0.527104
830	0.71875	0.515625	0.6875	0.734375	0.664062	0.556851
831	0.78125	0.71875	0.5625	0.796875	0.714844	0.624124
832	0.75	0.671875	0.640625	0.6875	0.6875	0.584942
833	0.796875	0.625	0.703125	0.734375	0.714844	0.62293
834	0.6875	0.609375	0.546875	0.765625	0.652344	0.541001
835	0.703125	0.640625	0.5625	0.671875	0.644531	0.53054
836	0.71875	0.6875	0.625	0.765625	0.699219	0.601596
837	0.75	0.640625	0.65625	0.75	0.699219	0.602288
838	0.625	0.640625	0.609375	0.734375	0.652344	0.538334
839	0.6875	0.625	0.703125	0.78125	0.699219	0.602983
840	0.703125	0.640625	0.734375	0.703125	0.695312	0.596487
841	0.671875	0.5625	0.609375	0.703125	0.636719	0.519251
842	0.671875	0.609375	0.640625	0.71875	0.660156	0.549418
843	0.71875	0.71875	0.65625	0.71875	0.703125	0.605536
844	0.765625	0.71875	0.640625	0.78125	0.726562	0.638345
845	0.703125	0.59375	0.703125	0.8125	0.703125	0.608804
846	0.734375	0.59375	0.53125	0.71875	0.644531	0.529217
847	0.703125	0.578125	0.671875	0.8125	0.691406	0.592362
848	0.796875	0.671875	0.71875	0.640625	0.707031	0.61022
849	0.703125	0.734375	0.625	0.75	0.703125	0.606242
850	0.6875	0.640625	0.59375	0.734375	0.664062	0.555153
851	0.75	0.640625	0.546875	0.65625	0.648438	0.534401
852	0.6875	0.59375	0.625	0.71875	0.65625	0.546797
853	0.65625	0.640625	0.53125	0.78125	0.652344	0.542903
854	0.703125	0.59375	0.5625	0.71875	0.644531	0.530036
855	0.765625	0.625	0.6875	0.640625	0.679688	0.573769
856	0.734375	0.625	0.71875	0.671875	0.6875	0.586239
857	0.6875	0.609375	0.578125	0.828125	0.675781	0.573847
858	0.671875	0.53125	0.625	0.671875	0.625	0.50308
859	0.765625	0.65625	0.671875	0.75	0.710938	0.617746
860	0.765625	0.625	0.609375	0.84375	0.710938	0.619301
861	0.78125	0.5625	0.71875	0.6875	0.6875	0.586794
862	0.671875	0.515625	0.671875	0.703125	0.640625	0.522998
863	0.71875	0.71875	0.59375	0.625	0.664062	0.55286
864	0.75	0.640625	0.546875	0.765625	0.675781	0.57235
865	0.671875	0.65625	0.59375	0.765625	0.671875	0.565128
866	0.671875	0.59375	0.6875	0.6875	0.660156	0.548181
867	0.734375	0.5625	0.65625	0.78125	0.683594	0.581866
868	0.71875	0.625	0.640625	0.734375	0.679688	0.576232
869	0.71875	0.578125	0.6875	0.78125	0.691406	0.591862
870	0.703125	0.625	0.53125	0.765625	0.65625	0.5447
871	0.671875	0.6875	0.6875	0.71875	0.691406	0.589646
872	0.671875	0.53125	0.703125	0.71875	0.65625	0.543472
873	0.734375	0.625	0.671875	0.796875	0.707031	0.613597
874	0.6875	0.640625	0.6875	0.75	0.691406	0.589851
875	0.734375	0.640625	0.609375	0.71875	0.675781	0.569986
876	0.78125	0.5625	0.640625	0.734375	0.679688	0.579884
877	0.703125	0.6875	0.578125	0.78125	0.6875	0.587896
878	0.6875	0.6875	0.640625	0.75	0.691406	0.592362
879	0.6875	0.625	0.546875	0.65625	0.628906	0.509866
880	0.6875	0.625	0.671875	0.703125	0.671875	0.564652
881	0.671875	0.65625	0.671875	0.734375	0.683594	0.581148
882	0.671875	0.625	0.671875	0.75	0.679688	0.576767
883	0.75	0.65625	0.609375	0.65625	0.667969	0.559126
884	0.6875	0.5	0.609375	0.734375	0.632812	0.516688
885	0.75	0.609375	0.59375	0.71875	0.667969	0.562862
886	0.625	0.59375	0.546875	0.78125	0.636719	0.522965
887	0.703125	0.59375	0.6875	0.71875	0.675781	0.570865
888	0.6875	0.6875	0.65625	0.65625	0.671875	0.563085
889	0.625	0.578125	0.671875	0.765625	0.660156	0.54978
890	0.734375	0.65625	0.65625	0.796875	0.710938	0.618854
891	0.734375	0.75	0.609375	0.71875	0.703125	0.608553
892	0.765625	0.640625	0.6875	0.765625	0.714844	0.623058
893	0.734375	0.546875	0.53125	0.765625	0.644531	0.533128
894	0.75	0.65625	0.609375	0.640625	0.664062	0.554287
895	0.71875	0.703125	0.640625	0.8125	0.71875	0.628203
896	0.625	0.625	0.625	0.796875	0.667969	0.563998
897	0.65625	0.578125	0.609375	0.796875	0.660156	0.549475
898	0.71875	0.515625	0.703125	0.734375	0.667969	0.561871
899	0.75	0.6875	0.734375	0.734375	0.726562	0.637104
900	0.609375	0.671875	0.59375	0.640625	0.628906	0.506736
901	0.71875	0.609375	0.609375	0.703125	0.660156	0.548923
902	0.703125	0.578125	0.640625	0.78125	0.675781	0.573228
903	0.71875	0.625	0.640625	0.625	0.652344	0.53706
904	0.78125	0.625	0.578125	0.65625	0.660156	0.550323
905	0.75	0.609375	0.71875	0.796875	0.71875	0.630893
906	0.703125	0.53125	0.671875	0.75	0.664062	0.55692
907	0.78125	0.6875	0.5625	0.734375	0.691406	0.593648
908	0.640625	0.5625	0.703125	0.796875	0.675781	0.574996
909	0.734375	0.65625	0.59375	0.734375	0.679688	0.577052
910	0.71875	0.703125	0.65625	0.703125	0.695312	0.595144
911	0.734375	0.640625	0.546875	0.703125	0.65625	0.545284
912	0.671875	0.5625	0.546875	0.796875	0.644531	0.534627
913	0.71875	0.625	0.609375	0.75	0.675781	0.572031
914	0.75	0.625	0.609375	0.734375	0.679688	0.576838
915	0.71875	0.625	0.625	0.734375	0.675781	0.570818
916	0.78125	0.65625	0.640625	0.78125	0.714844	0.623533
917	0.671875	0.5625	0.515625	0.78125	0.632812	0.518747
918	0.78125	0.59375	0.6875	0.75	0.703125	0.608202
919	0.765625	0.640625	0.671875	0.6875	0.691406	0.590117
920	0.703125	0.625	0.609375	0.703125	0.660156	0.550074
921	0.75	0.640625	0.546875	0.703125	0.660156	0.552433
922	0.6875	0.703125	0.765625	0.78125	0.734375	0.647456
923	0.703125	0.609375	0.640625	0.78125	0.683594	0.582226
924	0.734375	0.609375	0.65625	0.6875	0.671875	0.564675
925	0.75	0.640625	0.625	0.703125	0.679688	0.575274
926	0.703125	0.609375	0.65625	0.65625	0.65625	0.544029
927	0.65625	0.609375	0.6875	0.6875	0.660156	0.549441
928	0.75	0.65625	0.671875	0.75	0.707031	0.611519
929	0.703125	0.625	0.640625	0.734375	0.675781	0.572255
930	0.78125	0.671875	0.671875	0.734375	0.714844	0.621476
931	0.71875	0.546875	0.6875	0.765625	0.679688	0.576149
932	0.6875	0.640625	0.625	0.734375	0.671875	0.56778
933	0.71875	0.609375	0.6875	0.734375	0.6875	0.58898
934	0.671875	0.5625	0.71875	0.734375	0.671875	0.565302
935	0.71875	0.625	0.59375	0.78125	0.679688	0.576648
936	0.765625	0.515625	0.640625	0.75	0.667969	0.563951
937	0.6875	0.640625	0.59375	0.71875	0.660156	0.551438
938	0.703125	0.609375	0.53125	0.65625	0.625	0.504987
939	0.75	0.578125	0.65625	0.78125	0.691406	0.593305
940	0.671875	0.625	0.609375	0.75	0.664062	0.556436
941	0.65625	0.625	0.640625	0.765625	0.671875	0.564583
942	0.71875	0.609375	0.65625	0.71875	0.675781	0.571712
943	0.703125	0.65625	0.53125	0.8125	0.675781	0.572244
944	0.75	0.53125	0.59375	0.765625	0.660156	0.554265
945	0.734375	0.703125	0.59375	0.734375	0.691406	0.592815
946	0.796875	0.78125	0.59375	0.765625	0.734375	0.649705
947	0.703125	0.65625	0.59375	0.734375	0.671875	0.567886
948	0.734375	0.671875	0.625	0.703125	0.683594	0.579862
949	0.78125	0.5625	0.71875	0.828125	0.722656	0.634286
950	0.671875	0.625	0.609375	0.671875	0.644531	0.528705
951	0.8125	0.703125	0.65625	0.75	0.730469	0.643301
952	0.734375	0.640625	0.578125	0.71875	0.667969	0.56099
953	0.6875	0.609375	0.59375	0.734375	0.65625	0.542961
954	0.734375	0.609375	0.53125	0.6875	0.640625	0.527057
955	0.671875	0.640625	0.640625	0.6875	0.660156	0.549035
956	0.703125	0.578125	0.546875	0.75	0.644531	0.530518
957	0.640625	0.734375	0.6875	0.71875	0.695312	0.595729
958	0.71875	0.671875	0.609375	0.703125	0.675781	0.570747
959	0.75	0.578125	0.671875	0.65625	0.664062	0.555816
960	0.671875	0.59375	0.65625	0.71875	0.660156	0.549881
961	0.75	0.65625	0.59375	0.671875	0.667969	0.558497
962	0.765625	0.5625	0.5625	0.71875	0.652344	0.539907
963	0.625	0.578125	0.65625	0.78125	0.660156	0.549712
964	0.765625	0.515625	0.625	0.703125	0.652344	0.541248
965	0.6875	0.59375	0.625	0.734375	0.660156	0.548889
966	0.71875	0.5625	0.515625	0.703125	0.625	0.503838
967	0.734375	0.734375	0.609375	0.765625	0.710938	0.617898
968	0.71875	0.59375	0.625	0.75	0.671875	0.568926
969	0.734375	0.59375	0.546875	0.671875	0.636719	0.520422
970	0.6875	0.609375	0.578125	0.671875	0.636719	0.519733
971	0.65625	0.625	0.640625	0.609375	0.632812	0.512118
972	0.703125	0.625	0.671875	0.71875	0.679688	0.575676
973	0.734375	0.671875	0.609375	0.734375	0.6875	0.586215
974	0.734375	0.640625	0.640625	0.65625	0.667969	0.560113
975	0.6875	0.609375	0.578125	0.71875	0.648438	0.534578
976	0.765625	0.65625	0.671875	0.671875	0.691406	0.590286
977	0.6875	0.640625	0.671875	0.796875	0.699219	0.603282
978	0.65625	0.578125	0.609375	0.75	0.648438	0.53646
979	0.703125	0.625	0.578125	0.734375	0.660156	0.551005
980	0.71875	0.546875	0.5625	0.6875	0.628906	0.509402
981	0.71875	0.59375	0.609375	0.734375	0.664062	0.555965
982	0.671875	0.671875	0.625	0.78125	0.6875	0.58683
983	0.71875	0.609375	0.625	0.65625	0.652344	0.538931
984	0.734375	0.734375	0.609375	0.78125	0.714844	0.62424
985	0.6875	0.671875	0.546875	0.796875	0.675781	0.574277
986	0.625	0.6875	0.625	0.78125	0.679688	0.578271
987	0.75	0.640625	0.640625	0.84375	0.71875	0.62972
988	0.671875	0.59375	0.640625	0.71875	0.65625	0.544208
989	0.75	0.703125	0.640625	0.765625	0.714844	0.622316
990	0.75	0.625	0.59375	0.734375	0.675781	0.571123
991	0.671875	0.640625	0.609375	0.734375	0.664062	0.557151
992	0.65625	0.640625	0.703125	0.71875	0.679688	0.57384
993	0.71875	0.5625	0.734375	0.75	0.691406	0.590213
994	0.609375	0.609375	0.640625	0.734375	0.648438	0.53524
995	0.671875	0.625	0.625	0.703125	0.65625	0.544824
996	0.671875	0.625	0.578125	0.71875	0.648438	0.53576
997	0.734375	0.625	0.71875	0.75	0.707031	0.612121
998	0.6875	0.671875	0.59375	0.765625	0.679688	0.579196
999	0.59375	0.6875	0.65625	0.6875	0.65625	0.54223
1000	0.765625	0.703125	0.546875	0.65625	0.667969	0.560632
1001	0.6875	0.65625	0.609375	0.765625	0.679688	0.57577
1002	0.765625	0.75	0.609375	0.78125	0.726562	0.639858
1003	0.78125	0.640625	0.671875	0.765625	0.714844	0.623186
1004	0.671875	0.65625	0.6875	0.765625	0.695312	0.597186
1005	0.671875	0.671875	0.671875	0.71875	0.683594	0.580099
1006	0.625	0.640625	0.625	0.640625	0.632812	0.513064
1007	0.671875	0.640625	0.6875	0.65625	0.664062	0.554491
1008	0.734375	0.609375	0.640625	0.765625	0.6875	0.587811
1009	0.75	0.671875	0.625	0.78125	0.707031	0.613546
1010	0.6875	0.5625	0.703125	0.75	0.675781	0.57235
1011	0.734375	0.640625	0.6875	0.71875	0.695312	0.59634
1012	0.6875	0.65625	0.59375	0.765625	0.675781	0.569391
1013	0.59375	0.59375	0.609375	0.765625	0.640625	0.525908
1014	0.671875	0.6875	0.546875	0.71875	0.65625	0.54497
1015	0.65625	0.609375	0.59375	0.71875	0.644531	0.528923
1016	0.765625	0.609375	0.640625	0.59375	0.652344	0.539042
1017	0.765625	0.703125	0.6875	0.671875	0.707031	0.611995
1018	0.71875	0.6875	0.640625	0.796875	0.710938	0.617125
1019	0.765625	0.671875	0.625	0.78125	0.710938	0.617036
1020	0.8125	0.640625	0.640625	0.734375	0.707031	0.611456
1021	0.640625	0.59375	0.640625	0.703125	0.644531	0.528629
1022	0.71875	0.609375	0.59375	0.78125	0.675781	0.573418
1023	0.75	0.609375	0.640625	0.65625	0.664062	0.555118
1024	0.703125	0.578125	0.671875	0.796875	0.6875	0.587799
1025	0.6875	0.625	0.65625	0.765625	0.683594	0.580575
1026	0.71875	0.625	0.671875	0.78125	0.699219	0.60276
1027	0.671875	0.640625	0.625	0.8125	0.6875	0.591043
1028	0.6875	0.578125	0.609375	0.75	0.65625	0.544353
1029	0.671875	0.640625	0.703125	0.796875	0.703125	0.608277
1030	0.734375	0.625	0.640625	0.6875	0.671875	0.565348
1031	0.578125	0.609375	0.578125	0.71875	0.621094	0.496838
1032	0.765625	0.59375	0.6875	0.765625	0.703125	0.607501
1033	0.59375	0.640625	0.578125	0.71875	0.632812	0.513762
1034	0.671875	0.640625	0.65625	0.71875	0.671875	0.567123
1035	0.71875	0.65625	0.640625	0.796875	0.703125	0.607376
1036	0.71875	0.640625	0.640625	0.6875	0.671875	0.564791
1037	0.65625	0.671875	0.59375	0.703125	0.65625	0.545352
1038	0.78125	0.671875	0.59375	0.71875	0.691406	0.591473
1039	0.6875	0.625	0.6875	0.6875	0.671875	0.564583
1040	0.75	0.6875	0.625	0.734375	0.699219	0.602462
1041	0.6875	0.625	0.5625	0.703125	0.644531	0.527838
1042	0.765625	0.625	0.578125	0.75	0.679688	0.575747
1043	0.71875	0.625	0.65625	0.734375	0.683594	0.581411
1044	0.734375	0.59375	0.703125	0.703125	0.683594	0.582202
1045	0.625	0.546875	0.640625	0.765625	0.644531	0.532062
1046	0.75	0.609375	0.59375	0.75	0.675781	0.573835
1047	0.765625	0.5625	0.609375	0.75	0.671875	0.565977
1048	0.75	0.640625	0.75	0.65625	0.699219	0.600819
1049	0.765625	0.640625	0.625	0.734375	0.691406	0.593108
1050	0.734375	0.609375	0.65625	0.734375	0.683594	0.583226
1051	0.734375	0.65625	0.59375	0.75	0.683594	0.582948
1052	0.71875	0.609375	0.671875	0.734375	0.683594	0.579909
1053	0.734375	0.59375	0.609375	0.703125	0.660156	0.551586
1054	0.828125	0.625	0.59375	0.75	0.699219	0.603245
1055	0.734375	0.609375	0.59375	0.765625	0.675781	0.571358
1056	0.640625	0.578125	0.6875	0.703125	0.652344	0.539341
1057	0.734375	0.65625	0.625	0.75	0.691406	0.591595
1058	0.734375	0.625	0.640625	0.734375	0.683594	0.579601
1059	0.734375	0.609375	0.609375	0.6875	0.660156	0.548181
1060	0.625	0.625	0.71875	0.71875	0.671875	0.564144
1061	0.6875	0.671875	0.75	0.734375	0.710938	0.616278
1062	0.75	0.5625	0.625	0.671875	0.652344	0.539741
1063	0.6875	0.59375	0.640625	0.71875	0.660156	0.550868
1064	0.703125	0.65625	0.703125	0.78125	0.710938	0.617568
1065	0.734375	0.5625	0.625	0.671875	0.648438	0.534611
1066	0.765625	0.609375	0.671875	0.75	0.699219	0.603232
1067	0.671875	0.65625	0.65625	0.78125	0.691406	0.591182
1068	0.796875	0.5625	0.515625	0.84375	0.679688	0.583027
1069	0.765625	0.5625	0.5625	0.703125	0.648438	0.538137
1070	0.765625	0.609375	0.625	0.796875	0.699219	0.603781
1071	0.75	0.609375	0.65625	0.765625	0.695312	0.596977
1072	0.609375	0.609375	0.609375	0.71875	0.636719	0.516329
1073	0.84375	0.578125	0.703125	0.703125	0.707031	0.614484
1074	0.6875	0.6875	0.515625	0.796875	0.671875	0.568772
1075	0.703125	0.640625	0.625	0.75	0.679688	0.575912
1076	0.703125	0.546875	0.6875	0.765625	0.675781	0.570958
1077	0.71875	0.65625	0.578125	0.671875	0.65625	0.543561
1078	0.75	0.640625	0.609375	0.65625	0.664062	0.553651
1079	0.765625	0.609375	0.53125	0.734375	0.660156	0.551141
1080	0.671875	0.6875	0.640625	0.640625	0.660156	0.547611
1081	0.703125	0.6875	0.5625	0.734375	0.671875	0.566444
1082	0.65625	0.59375	0.671875	0.8125	0.683594	0.583153
1083	0.671875	0.578125	0.578125	0.703125	0.632812	0.516387
1084	0.75	0.625	0.59375	0.75	0.679688	0.577912
1085	0.71875	0.640625	0.546875	0.734375	0.660156	0.553134
1086	0.8125	0.578125	0.515625	0.625	0.632812	0.515882
1087	0.75	0.6875	0.609375	0.671875	0.679688	0.575132
1088	0.6875	0.671875	0.609375	0.703125	0.667969	0.558829
1089	0.703125	0.625	0.59375	0.71875	0.660156	0.548743
1090	0.734375	0.65625	0.65625	0.765625	0.703125	0.607563
1091	0.703125	0.640625	0.640625	0.71875	0.675781	0.569297
1092	0.765625	0.59375	0.65625	0.734375	0.6875	0.585842
1093	0.640625	0.65625	0.625	0.78125	0.675781	0.574158
1094	0.671875	0.6875	0.515625	0.75	0.65625	0.544925
1095	0.71875	0.625	0.609375	0.75	0.675781	0.569962
1096	0.703125	0.578125	0.625	0.765625	0.667969	0.562897
1097	0.734375	0.640625	0.640625	0.765625	0.695312	0.595973
1098	0.75	0.640625	0.703125	0.734375	0.707031	0.613293
1099	0.671875	0.703125	0.578125	0.71875	0.667969	0.559218
1100	0.78125	0.609375	0.546875	0.78125	0.679688	0.58021
1101	0.703125	0.59375	0.578125	0.734375	0.652344	0.539219
1102	0.6875	0.625	0.609375	0.78125	0.675781	0.570958
1103	0.703125	0.609375	0.625	0.75	0.671875	0.566035
1104	0.671875	0.53125	0.609375	0.75	0.640625	0.524853
1105	0.71875	0.578125	0.59375	0.671875	0.640625	0.525396
1106	0.640625	0.59375	0.453125	0.734375	0.605469	0.477873
1107	0.765625	0.671875	0.640625	0.671875	0.6875	0.585158
1108	0.6875	0.609375	0.578125	0.703125	0.644531	0.52786
1109	0.765625	0.609375	0.609375	0.78125	0.691406	0.593329
1110	0.6875	0.625	0.625	0.796875	0.683594	0.584109
1111	0.640625	0.65625	0.703125	0.609375	0.652344	0.537092
1112	0.78125	0.578125	0.609375	0.75	0.679688	0.576743
1113	0.75	0.6875	0.59375	0.75	0.695312	0.599324
1114	0.59375	0.5625	0.546875	0.75	0.613281	0.487178
1115	0.609375	0.640625	0.53125	0.765625	0.636719	0.522168
1116	0.65625	0.65625	0.640625	0.734375	0.671875	0.565232
1117	0.6875	0.671875	0.65625	0.78125	0.699219	0.602239
1118	0.71875	0.609375	0.578125	0.65625	0.640625	0.52481
1119	0.71875	0.625	0.625	0.6875	0.664062	0.553946
1120	0.65625	0.625	0.640625	0.71875	0.660156	0.550414
1121	0.703125	0.671875	0.53125	0.75	0.664062	0.554639
1122	0.765625	0.640625	0.546875	0.640625	0.648438	0.537419
1123	0.671875	0.5625	0.609375	0.71875	0.640625	0.524506
1124	0.75	0.609375	0.546875	0.78125	0.671875	0.56908
1125	0.703125	0.6875	0.640625	0.78125	0.703125	0.607326
1126	0.796875	0.671875	0.6875	0.703125	0.714844	0.621666
1127	0.734375	0.59375	0.6875	0.75	0.691406	0.591169
1128	0.71875	0.65625	0.59375	0.71875	0.671875	0.565012
1129	0.65625	0.609375	0.609375	0.75	0.65625	0.546502
1130	0.65625	0.609375	0.640625	0.671875	0.644531	0.527244
1131	0.6875	0.609375	0.671875	0.734375	0.675781	0.570829
1132	0.703125	0.625	0.515625	0.734375	0.644531	0.532794
1133	0.59375	0.609375	0.671875	0.765625	0.660156	0.550278
1134	0.609375	0.640625	0.578125	0.765625	0.648438	0.535394
1135	0.734375	0.671875	0.65625	0.71875	0.695312	0.595047
1136	0.765625	0.640625	0.5625	0.703125	0.667969	0.560736
1137	0.671875	0.5	0.625	0.71875	0.628906	0.511246
1138	0.625	0.609375	0.6875	0.71875	0.660156	0.55055
1139	0.703125	0.609375	0.65625	0.765625	0.683594	0.580933
1140	0.75	0.5625	0.546875	0.78125	0.660156	0.554927
1141	0.6875	0.578125	0.515625	0.796875	0.644531	0.53131
1142	0.734375	0.59375	0.640625	0.75	0.679688	0.579184
1143	0.671875	0.609375	0.609375	0.765625	0.664062	0.555725
1144	0.6875	0.6875	0.703125	0.75	0.707031	0.610831
1145	0.734375	0.625	0.59375	0.78125	0.683594	0.581435
1146	0.734375	0.609375	0.59375	0.71875	0.664062	0.553878
1147	0.734375	0.640625	0.6875	0.75	0.703125	0.607613
1148	0.6875	0.65625	0.703125	0.765625	0.703125	0.606927
1149	0.765625	0.59375	0.640625	0.71875	0.679688	0.575652
1150	0.6875	0.625	0.5625	0.75	0.65625	0.546095
1151	0.78125	0.640625	0.640625	0.671875	0.683594	0.580694
1152	0.765625	0.65625	0.640625	0.734375	0.699219	0.601991
1153	0.640625	0.53125	0.59375	0.765625	0.632812	0.513698
1154	0.71875	0.609375	0.609375	0.75	0.671875	0.565418
1155	0.6875	0.578125	0.703125	0.703125	0.667969	0.55892
1156	0.671875	0.578125	0.640625	0.71875	0.652344	0.538511
1157	0.796875	0.75	0.59375	0.671875	0.703125	0.605982
1158	0.671875	0.625	0.5625	0.75	0.652344	0.539419
1159	0.625	0.671875	0.609375	0.75	0.664062	0.555301
1160	0.75	0.609375	0.609375	0.765625	0.683594	0.582226
1161	0.828125	0.6875	0.65625	0.75	0.730469	0.643155
1162	0.671875	0.625	0.515625	0.75	0.640625	0.525679
1163	0.75	0.625	0.625	0.8125	0.703125	0.608616
1164	0.703125	0.71875	0.65625	0.734375	0.703125	0.604795
1165	0.703125	0.5625	0.546875	0.65625	0.617188	0.492508
1166	0.671875	0.640625	0.625	0.796875	0.683594	0.581435
1167	0.765625	0.640625	0.625	0.71875	0.6875	0.586359
1168	0.703125	0.578125	0.625	0.734375	0.660156	0.551757
1169	0.71875	0.609375	0.59375	0.796875	0.679688	0.581023
1170	0.65625	0.609375	0.546875	0.765625	0.644531	0.528597
1171	0.734375	0.578125	0.625	0.78125	0.679688	0.578775
1172	0.71875	0.5625	0.65625	0.671875	0.652344	0.539641
1173	0.75	0.65625	0.625	0.75	0.695312	0.597876
1174	0.625	0.59375	0.625	0.75	0.648438	0.534864
1175	0.59375	0.640625	0.609375	0.78125	0.65625	0.547638
1176	0.640625	0.640625	0.640625	0.765625	0.671875	0.567522
1177	0.6875	0.640625	0.578125	0.671875	0.644531	0.5276
1178	0.65625	0.5625	0.671875	0.703125	0.648438	0.533721
1179	0.734375	0.703125	0.640625	0.734375	0.703125	0.608465
1180	0.65625	0.625	0.59375	0.75	0.65625	0.545644
1181	0.828125	0.609375	0.609375	0.609375	0.664062	0.554674
1182	0.734375	0.625	0.65625	0.75	0.691406	0.591279
1183	0.671875	0.6875	0.671875	0.703125	0.683594	0.578808
1184	0.75	0.640625	0.734375	0.796875	0.730469	0.643419
1185	0.65625	0.609375	0.5625	0.84375	0.667969	0.566769
1186	0.75	0.546875	0.59375	0.765625	0.664062	0.556643
1187	0.703125	0.609375	0.578125	0.734375	0.65625	0.545284
1188	0.734375	0.5625	0.671875	0.671875	0.660156	0.549125
1189	0.65625	0.5625	0.609375	0.609375	0.609375	0.482586
1190	0.75	0.59375	0.546875	0.71875	0.652344	0.540063
1191	0.71875	0.625	0.625	0.734375	0.675781	0.57015
1192	0.671875	0.59375	0.515625	0.75	0.632812	0.513529
1193	0.75	0.578125	0.578125	0.734375	0.660156	0.551415
1194	0.734375	0.640625	0.625	0.671875	0.667969	0.562267
1195	0.703125	0.625	0.59375	0.734375	0.664062	0.556689
1196	0.796875	0.671875	0.640625	0.78125	0.722656	0.633803
1197	0.75	0.65625	0.5625	0.6875	0.664062	0.554287
1198	0.6875	0.703125	0.578125	0.671875	0.660156	0.550221
1199	0.75	0.59375	0.609375	0.71875	0.667969	0.561152
1200	0.765625	0.59375	0.5	0.734375	0.648438	0.537375
1201	0.640625	0.625	0.546875	0.6875	0.625	0.50505
1202	0.640625	0.640625	0.5625	0.84375	0.671875	0.569602
1203	0.734375	0.578125	0.546875	0.796875	0.664062	0.557636
1204	0.640625	0.609375	0.65625	0.828125	0.683594	0.58377
1205	0.75	0.5625	0.6875	0.71875	0.679688	0.5766
1206	0.65625	0.65625	0.59375	0.71875	0.65625	0.545048
1207	0.796875	0.53125	0.609375	0.734375	0.667969	0.561222
1208	0.625	0.609375	0.578125	0.78125	0.648438	0.53556
1209	0.71875	0.609375	0.578125	0.796875	0.675781	0.571594
1210	0.71875	0.625	0.59375	0.796875	0.683594	0.583395
1211	0.65625	0.609375	0.59375	0.765625	0.65625	0.546254
1212	0.75	0.609375	0.609375	0.75	0.679688	0.575995
1213	0.703125	0.625	0.6875	0.78125	0.699219	0.601571
1214	0.734375	0.640625	0.53125	0.75	0.664062	0.55662
1215	0.65625	0.703125	0.59375	0.78125	0.683594	0.584291
1216	0.65625	0.640625	0.59375	0.65625	0.636719	0.518406
1217	0.765625	0.609375	0.515625	0.8125	0.675781	0.573383
1218	0.6875	0.5625	0.59375	0.640625	0.621094	0.495589
1219	0.625	0.5625	0.734375	0.765625	0.671875	0.565872
1220	0.734375	0.546875	0.59375	0.78125	0.664062	0.558634
1221	0.65625	0.59375	0.6875	0.640625	0.644531	0.528033
1222	0.703125	0.609375	0.5625	0.796875	0.667969	0.563037
1223	0.8125	0.5625	0.59375	0.765625	0.683594	0.582539
1224	0.78125	0.609375	0.625	0.796875	0.703125	0.608453
1225	0.734375	0.640625	0.6875	0.75	0.703125	0.606379
1226	0.609375	0.671875	0.625	0.84375	0.6875	0.588419
1227	0.6875	0.640625	0.515625	0.828125	0.667969	0.566924
1228	0.734375	0.625	0.5625	0.75	0.667969	0.5634
1229	0.703125	0.65625	0.65625	0.71875	0.683594	0.579186
1230	0.703125	0.625	0.625	0.75	0.675781	0.572208
1231	0.78125	0.625	0.53125	0.6875	0.65625	0.547592
1232	0.734375	0.609375	0.59375	0.765625	0.675781	0.574852
1233	0.765625	0.625	0.609375	0.8125	0.703125	0.610079
1234	0.765625	0.640625	0.609375	0.75	0.691406	0.590939
1235	0.71875	0.671875	0.625	0.6875	0.675781	0.568832
1236	0.75	0.65625	0.640625	0.765625	0.703125	0.60849
1237	0.6875	0.625	0.515625	0.734375	0.640625	0.525418
1238	0.71875	0.625	0.703125	0.71875	0.691406	0.590891
1239	0.828125	0.671875	0.734375	0.765625	0.75	0.668889
1240	0.703125	0.546875	0.625	0.71875	0.648438	0.535982
1241	0.625	0.578125	0.53125	0.75	0.621094	0.498261
1242	0.828125	0.53125	0.609375	0.71875	0.671875	0.569257
1243	0.71875	0.5625	0.625	0.6875	0.648438	0.532911
1244	0.703125	0.671875	0.5625	0.796875	0.683594	0.582178
1245	0.6875	0.65625	0.59375	0.75	0.671875	0.566
1246	0.625	0.578125	0.578125	0.703125	0.621094	0.498549
1247	0.734375	0.5625	0.640625	0.78125	0.679688	0.577852
1248	0.75	0.578125	0.671875	0.6875	0.671875	0.565557
1249	0.78125	0.609375	0.625	0.78125	0.699219	0.605322
1250	0.71875	0.625	0.625	0.765625	0.683594	0.580909
1251	0.78125	0.625	0.546875	0.75	0.675781	0.571523
1252	0.671875	0.65625	0.5	0.734375	0.640625	0.525374
1253	0.734375	0.609375	0.578125	0.734375	0.664062	0.558251
1254	0.734375	0.65625	0.625	0.734375	0.6875	0.588164
1255	0.71875	0.59375	0.5625	0.71875	0.648438	0.535516
1256	0.71875	0.578125	0.65625	0.78125	0.683594	0.583383
1257	0.734375	0.53125	0.609375	0.703125	0.644531	0.528271
1258	0.78125	0.625	0.609375	0.734375	0.6875	0.587702
1259	0.765625	0.625	0.625	0.734375	0.6875	0.588639
1260	0.734375	0.578125	0.609375	0.6875	0.652344	0.541248
1261	0.765625	0.65625	0.59375	0.78125	0.699219	0.603207
1262	0.734375	0.578125	0.609375	0.78125	0.675781	0.573109
1263	0.75	0.609375	0.671875	0.6875	0.679688	0.576695
1264	0.65625	0.609375	0.640625	0.703125	0.652344	0.538037
1265	0.75	0.578125	0.578125	0.703125	0.652344	0.54118
1266	0.75	0.59375	0.609375	0.734375	0.671875	0.566187
1267	0.640625	0.546875	0.5625	0.6875	0.609375	0.484247
1268	0.734375	0.609375	0.59375	0.71875	0.664062	0.555427
1269	0.671875	0.625	0.640625	0.671875	0.652344	0.539596
1270	0.6875	0.609375	0.6875	0.671875	0.664062	0.553923
1271	0.6875	0.640625	0.609375	0.6875	0.65625	0.545701
1272	0.75	0.59375	0.53125	0.828125	0.675781	0.575356
1273	0.71875	0.71875	0.65625	0.796875	0.722656	0.633321
1274	0.75	0.578125	0.625	0.65625	0.652344	0.53993
1275	0.8125	0.640625	0.640625	0.75	0.710938	0.616581
1276	0.75	0.65625	0.671875	0.734375	0.703125	0.608189
1277	0.65625	0.59375	0.65625	0.703125	0.652344	0.538909
1278	0.71875	0.5625	0.578125	0.703125	0.640625	0.526137
1279	0.671875	0.578125	0.484375	0.71875	0.613281	0.489939
1280	0.671875	0.6875	0.6875	0.734375	0.695312	0.594974
1281	0.71875	0.5625	0.46875	0.671875	0.605469	0.47734
1282	0.765625	0.625	0.640625	0.796875	0.707031	0.6153
1283	0.625	0.59375	0.625	0.78125	0.65625	0.548003
1284	0.75	0.625	0.609375	0.671875	0.664062	0.55513
1285	0.6875	0.640625	0.59375	0.765625	0.671875	0.568016
1286	0.671875	0.609375	0.640625	0.796875	0.679688	0.575948
1287	0.703125	0.625	0.59375	0.734375	0.664062	0.554287
1288	0.71875	0.6875	0.671875	0.703125	0.695312	0.594731
1289	0.671875	0.640625	0.5625	0.828125	0.675781	0.573513
1290	0.703125	0.625	0.640625	0.734375	0.675781	0.570583
1291	0.765625	0.65625	0.609375	0.6875	0.679688	0.575865
1292	0.796875	0.609375	0.609375	0.734375	0.6875	0.586275
1293	0.765625	0.578125	0.625	0.71875	0.671875	0.565977
1294	0.6875	0.515625	0.734375	0.78125	0.679688	0.577124
1295	0.734375	0.625	0.5625	0.8125	0.683594	0.583697
1296	0.671875	0.578125	0.546875	0.734375	0.632812	0.515925
1297	0.671875	0.640625	0.53125	0.71875	0.640625	0.522826
1298	0.734375	0.59375	0.515625	0.78125	0.65625	0.545915
1299	0.75	0.546875	0.609375	0.75	0.664062	0.555977
1300	0.671875	0.59375	0.609375	0.796875	0.667969	0.560829
1301	0.734375	0.640625	0.625	0.703125	0.675781	0.570208
1302	0.640625	0.65625	0.640625	0.734375	0.667969	0.559286
1303	0.671875	0.625	0.59375	0.75	0.660156	0.550868
1304	0.703125	0.609375	0.59375	0.765625	0.667969	0.561628
1305	0.71875	0.5625	0.625	0.765625	0.667969	0.562034
1306	0.71875	0.625	0.5625	0.75	0.664062	0.558774
1307	0.625	0.625	0.640625	0.75	0.660156	0.551118
1308	0.671875	0.65625	0.703125	0.734375	0.691406	0.589346
1309	0.671875	0.671875	0.578125	0.765625	0.671875	0.56628
1310	0.703125	0.625	0.65625	0.71875	0.675781	0.570161
1311	0.625	0.640625	0.640625	0.703125	0.652344	0.540576
1312	0.6875	0.65625	0.5	0.78125	0.65625	0.547706
1313	0.671875	0.640625	0.5625	0.734375	0.652344	0.540387
1314	0.734375	0.5625	0.5625	0.796875	0.664062	0.556298
1315	0.65625	0.71875	0.515625	0.75	0.660156	0.550891
1316	0.625	0.6875	0.609375	0.78125	0.675781	0.570114
1317	0.6875	0.5625	0.609375	0.78125	0.660156	0.55466
1318	0.6875	0.640625	0.625	0.703125	0.664062	0.554548
1319	0.734375	0.734375	0.671875	0.625	0.691406	0.589201
1320	0.6875	0.59375	0.59375	0.703125	0.644531	0.529992
1321	0.78125	0.5625	0.671875	0.734375	0.6875	0.58848
1322	0.71875	0.609375	0.53125	0.71875	0.644531	0.530277
1323	0.6875	0.65625	0.5625	0.734375	0.660156	0.55021
1324	0.65625	0.65625	0.6875	0.75	0.6875	0.585206
1325	0.75	0.703125	0.6875	0.65625	0.699219	0.599581
1326	0.71875	0.53125	0.625	0.8125	0.671875	0.569959
1327	0.75	0.640625	0.546875	0.765625	0.675781	0.570794
1328	0.65625	0.625	0.609375	0.75	0.660156	0.548833
1329	0.6875	0.65625	0.625	0.71875	0.671875	0.566012
1330	0.71875	0.640625	0.609375	0.78125	0.6875	0.587326
1331	0.6875	0.640625	0.5625	0.703125	0.648438	0.534335
1332	0.71875	0.6875	0.671875	0.734375	0.703125	0.607376
1333	0.75	0.59375	0.578125	0.765625	0.671875	0.566607
1334	0.6875	0.6875	0.65625	0.71875	0.6875	0.584846
1335	0.640625	0.625	0.671875	0.75	0.671875	0.567522
1336	0.71875	0.640625	0.609375	0.671875	0.660156	0.549193
1337	0.65625	0.6875	0.546875	0.765625	0.664062	0.558309
1338	0.59375	0.640625	0.765625	0.703125	0.675781	0.569554
1339	0.75	0.640625	0.5625	0.703125	0.664062	0.555153
1340	0.75	0.5625	0.5625	0.78125	0.664062	0.558995
1341	0.75	0.640625	0.703125	0.65625	0.6875	0.587132
1342	0.734375	0.640625	0.71875	0.703125	0.699219	0.601719
1343	0.671875	0.578125	0.5625	0.78125	0.648438	0.541711
1344	0.640625	0.640625	0.546875	0.75	0.644531	0.530573
1345	0.625	0.609375	0.59375	0.640625	0.617188	0.490552
1346	0.65625	0.6875	0.59375	0.71875	0.664062	0.55338
1347	0.703125	0.5625	0.671875	0.8125	0.6875	0.586673
1348	0.59375	0.609375	0.65625	0.75	0.652344	0.540375
1349	0.765625	0.546875	0.609375	0.71875	0.660156	0.552055
1350	0.765625	0.578125	0.59375	0.78125	0.679688	0.577243
1351	0.6875	0.515625	0.640625	0.734375	0.644531	0.534268
1352	0.78125	0.625	0.625	0.703125	0.683594	0.580551
1353	0.6875	0.6875	0.515625	0.71875	0.652344	0.540543
1354	0.703125	0.609375	0.671875	0.8125	0.699219	0.604105
1355	0.71875	0.640625	0.625	0.75	0.683594	0.581674
1356	0.734375	0.59375	0.625	0.671875	0.65625	0.544544
1357	0.703125	0.640625	0.59375	0.71875	0.664062	0.556321
1358	0.65625	0.59375	0.578125	0.703125	0.632812	0.514526
1359	0.765625	0.65625	0.65625	0.703125	0.695312	0.596303
1360	0.734375	0.6875	0.6875	0.734375	0.710938	0.615863
1361	0.71875	0.671875	0.578125	0.84375	0.703125	0.606478
1362	0.75	0.65625	0.546875	0.703125	0.664062	0.554799
1363	0.609375	0.578125	0.53125	0.65625	0.59375	0.4609
1364	0.75	0.703125	0.65625	0.78125	0.722656	0.633986
1365	0.65625	0.625	0.484375	0.71875	0.621094	0.498363
1366	0.734375	0.59375	0.546875	0.671875	0.636719	0.519422
1367	0.765625	0.640625	0.5625	0.75	0.679688	0.577661
1368	0.65625	0.640625	0.65625	0.765625	0.679688	0.574814
1369	0.71875	0.546875	0.5625	0.640625	0.617188	0.492305
1370	0.53125	0.546875	0.625	0.703125	0.601562	0.474906
1371	0.59375	0.671875	0.625	0.78125	0.667969	0.56069
1372	0.625	0.65625	0.59375	0.828125	0.675781	0.572468
1373	0.75	0.5625	0.609375	0.6875	0.652344	0.541001
1374	0.640625	0.609375	0.59375	0.75	0.648438	0.534765
1375	0.75	0.65625	0.484375	0.703125	0.648438	0.534489
1376	0.609375	0.53125	0.515625	0.6875	0.585938	0.451206
1377	0.671875	0.609375	0.640625	0.828125	0.6875	0.591377
1378	0.765625	0.703125	0.609375	0.796875	0.71875	0.626672
1379	0.671875	0.609375	0.65625	0.71875	0.664062	0.553583
1380	0.6875	0.59375	0.609375	0.65625	0.636719	0.517832
1381	0.671875	0.609375	0.546875	0.65625	0.621094	0.497665
1382	0.671875	0.671875	0.609375	0.796875	0.6875	0.585062
1383	0.671875	0.625	0.640625	0.6875	0.65625	0.543049
1384	0.703125	0.59375	0.6875	0.703125	0.671875	0.564629
1385	0.6875	0.671875	0.625	0.71875	0.675781	0.570888
1386	0.703125	0.5625	0.546875	0.71875	0.632812	0.515508
1387	0.625	0.640625	0.578125	0.78125	0.65625	0.54578
1388	0.75	0.578125	0.671875	0.8125	0.703125	0.60922
1389	0.78125	0.65625	0.578125	0.703125	0.679688	0.578103
1390	0.765625	0.609375	0.609375	0.71875	0.675781	0.571182
1391	0.71875	0.59375	0.640625	0.765625	0.679688	0.575298
1392	0.671875	0.5625	0.515625	0.78125	0.632812	0.51866
1393	0.65625	0.609375	0.609375	0.71875	0.648438	0.533611
1394	0.6875	0.640625	0.59375	0.71875	0.660156	0.550959
1395	0.65625	0.640625	0.59375	0.703125	0.648438	0.536015
1396	0.71875	0.59375	0.640625	0.734375	0.671875	0.565232
1397	0.703125	0.59375	0.625	0.71875	0.660156	0.548495
1398	0.703125	0.703125	0.5625	0.734375	0.675781	0.571076
1399	0.625	0.671875	0.703125	0.734375	0.683594	0.57934
1400	0.703125	0.609375	0.5625	0.75	0.65625	0.546808
1401	0.6875	0.625	0.53125	0.734375	0.644531	0.530892
1402	0.71875	0.640625	0.671875	0.71875	0.6875	0.585062
1403	0.65625	0.734375	0.546875	0.765625	0.675781	0.5711
1404	0.671875	0.625	0.609375	0.71875	0.65625	0.544611
1405	0.765625	0.65625	0.609375	0.703125	0.683594	0.58165
1406	0.703125	0.640625	0.609375	0.765625	0.679688	0.57577
1407	0.671875	0.59375	0.578125	0.734375	0.644531	0.529948
1408	0.796875	0.609375	0.5	0.765625	0.667969	0.56243
1409	0.671875	0.703125	0.625	0.796875	0.699219	0.601559
1410	0.75	0.75	0.5625	0.65625	0.679688	0.576149
1411	0.65625	0.625	0.484375	0.71875	0.621094	0.499789
1412	0.625	0.546875	0.578125	0.71875	0.617188	0.494466
1413	0.71875	0.578125	0.53125	0.71875	0.636719	0.519111
1414	0.65625	0.625	0.546875	0.8125	0.660156	0.555696
1415	0.734375	0.59375	0.5625	0.703125	0.648438	0.535826
1416	0.71875	0.671875	0.5	0.609375	0.625	0.502811
1417	0.703125	0.5625	0.640625	0.765625	0.667969	0.561222
1418	0.703125	0.640625	0.640625	0.71875	0.675781	0.570056
1419	0.703125	0.65625	0.625	0.625	0.652344	0.537147
1420	0.65625	0.578125	0.515625	0.796875	0.636719	0.520952
1421	0.71875	0.59375	0.578125	0.734375	0.65625	0.545509
1422	0.640625	0.640625	0.5	0.796875	0.644531	0.533061
1423	0.640625	0.5625	0.6875	0.703125	0.648438	0.536371
1424	0.640625	0.671875	0.65625	0.703125	0.667969	0.558532
1425	0.6875	0.671875	0.609375	0.671875	0.660156	0.548249
1426	0.65625	0.546875	0.625	0.65625	0.621094	0.498713
1427	0.640625	0.609375	0.65625	0.78125	0.671875	0.564768
1428	0.703125	0.578125	0.5625	0.78125	0.65625	0.545622
1429	0.734375	0.59375	0.609375	0.71875	0.664062	0.555016
1430	0.625	0.578125	0.671875	0.734375	0.652344	0.53807
1431	0.640625	0.53125	0.625	0.75	0.636719	0.518108
1432	0.65625	0.59375	0.625	0.734375	0.652344	0.539707
1433	0.703125	0.609375	0.703125	0.71875	0.683594	0.580647
1434	0.71875	0.640625	0.640625	0.703125	0.675781	0.570231
1435	0.65625	0.640625	0.5625	0.734375	0.648438	0.534776
1436	0.75	0.625	0.59375	0.703125	0.667969	0.559286
1437	0.734375	0.609375	0.625	0.71875	0.671875	0.565093
1438	0.640625	0.578125	0.53125	0.703125	0.613281	0.487851
1439	0.75	0.609375	0.59375	0.765625	0.679688	0.578247
1440	0.8125	0.59375	0.59375	0.671875	0.667969	0.55876
1441	0.8125	0.671875	0.53125	0.703125	0.679688	0.5766
1442	0.6875	0.65625	0.65625	0.71875	0.679688	0.574426
1443	0.734375	0.578125	0.5625	0.734375	0.652344	0.543958
1444	0.734375	0.625	0.640625	0.796875	0.699219	0.60546
1445	0.765625	0.640625	0.640625	0.78125	0.707031	0.612435
1446	0.6875	0.5625	0.609375	0.6875	0.636719	0.51862
1447	0.671875	0.640625	0.546875	0.75	0.652344	0.540509
1448	0.75	0.53125	0.625	0.78125	0.671875	0.569139
1449	0.703125	0.65625	0.5625	0.765625	0.671875	0.566047
1450	0.75	0.65625	0.59375	0.796875	0.699219	0.603319
1451	0.65625	0.625	0.59375	0.734375	0.652344	0.53933
1452	0.6875	0.65625	0.671875	0.71875	0.683594	0.579577
1453	0.765625	0.578125	0.59375	0.78125	0.679688	0.577972
1454	0.71875	0.609375	0.625	0.671875	0.65625	0.543806
1455	0.71875	0.578125	0.625	0.78125	0.675781	0.572078
1456	0.625	0.609375	0.609375	0.65625	0.625	0.501996
1457	0.65625	0.671875	0.59375	0.75	0.667969	0.558714
1458	0.671875	0.640625	0.609375	0.765625	0.671875	0.56614
1459	0.65625	0.578125	0.578125	0.734375	0.636719	0.523733
1460	0.78125	0.625	0.671875	0.75	0.707031	0.611331
1461	0.703125	0.59375	0.5625	0.734375	0.648438	0.535627
1462	0.6875	0.578125	0.640625	0.75	0.664062	0.555198
1463	0.65625	0.671875	0.625	0.703125	0.664062	0.553131
1464	0.75	0.671875	0.625	0.75	0.699219	0.600487
1465	0.703125	0.609375	0.609375	0.75	0.667969	0.560344
1466	0.671875	0.546875	0.5625	0.703125	0.621094	0.50108
1467	0.609375	0.609375	0.609375	0.75	0.644531	0.52901
1468	0.703125	0.703125	0.65625	0.734375	0.699219	0.600217
1469	0.8125	0.609375	0.546875	0.734375	0.675781	0.573776
1470	0.734375	0.578125	0.5625	0.78125	0.664062	0.55832
1471	0.71875	0.65625	0.609375	0.765625	0.6875	0.587617
1472	0.765625	0.65625	0.484375	0.75	0.664062	0.557567
1473	0.75	0.578125	0.640625	0.671875	0.660156	0.548743
1474	0.703125	0.640625	0.625	0.734375	0.675781	0.570771
1475	0.59375	0.625	0.640625	0.71875	0.644531	0.528977
1476	0.6875	0.609375	0.5625	0.640625	0.625	0.502181
1477	0.734375	0.625	0.625	0.6875	0.667969	0.559195
1478	0.71875	0.578125	0.59375	0.734375	0.65625	0.546842
1479	0.6875	0.53125	0.5	0.703125	0.605469	0.480454
1480	0.640625	0.5625	0.515625	0.703125	0.605469	0.478835
1481	0.78125	0.578125	0.65625	0.703125	0.679688	0.576031
1482	0.734375	0.640625	0.6875	0.703125	0.691406	0.589839
1483	0.75	0.5	0.5625	0.71875	0.632812	0.514867
1484	0.71875	0.65625	0.5625	0.71875	0.664062	0.554583
1485	0.71875	0.59375	0.625	0.65625	0.648438	0.532041
1486	0.734375	0.640625	0.59375	0.765625	0.683594	0.581554
1487	0.609375	0.609375	0.6875	0.75	0.664062	0.554366
1488	0.734375	0.703125	0.59375	0.734375	0.691406	0.591072
1489	0.640625	0.609375	0.59375	0.671875	0.628906	0.507308
1490	0.765625	0.59375	0.640625	0.703125	0.675781	0.569158
1491	0.71875	0.703125	0.671875	0.6875	0.695312	0.595144
1492	0.671875	0.53125	0.5	0.75	0.613281	0.491095
1493	0.65625	0.546875	0.515625	0.8125	0.632812	0.518366
1494	0.734375	0.609375	0.640625	0.703125	0.671875	0.56586
1495	0.671875	0.5625	0.578125	0.6875	0.625	0.503942
1496	0.671875	0.625	0.546875	0.796875	0.660156	0.551609
1497	0.65625	0.578125	0.6875	0.75	0.667969	0.559241
1498	0.734375	0.625	0.59375	0.6875	0.660156	0.549294
1499	0.65625	0.546875	0.59375	0.625	0.605469	0.477025
1500	0.6875	0.65625	0.546875	0.765625	0.664062	0.558007
1501	0.71875	0.625	0.578125	0.6875	0.652344	0.539574
1502	0.703125	0.671875	0.578125	0.71875	0.667969	0.560275
1503	0.671875	0.5625	0.59375	0.71875	0.636719	0.518716
1504	0.734375	0.546875	0.59375	0.703125	0.644531	0.530343
1505	0.734375	0.5625	0.578125	0.75	0.65625	0.544914
1506	0.71875	0.546875	0.59375	0.640625	0.625	0.506091
1507	0.65625	0.703125	0.703125	0.75	0.703125	0.606702
1508	0.796875	0.625	0.578125	0.6875	0.671875	0.567334
1509	0.640625	0.65625	0.640625	0.796875	0.683594	0.580171
1510	0.65625	0.5625	0.515625	0.6875	0.605469	0.477824
1511	0.765625	0.65625	0.609375	0.78125	0.703125	0.608955
1512	0.734375	0.6875	0.671875	0.796875	0.722656	0.633712
1513	0.75	0.609375	0.546875	0.6875	0.648438	0.53733
1514	0.765625	0.5625	0.5625	0.71875	0.652344	0.542147
1515	0.640625	0.546875	0.625	0.8125	0.65625	0.548025
1516	0.71875	0.6875	0.640625	0.78125	0.707031	0.612864
1517	0.703125	0.578125	0.5625	0.703125	0.636719	0.519454
1518	0.75	0.609375	0.671875	0.71875	0.6875	0.58499
1519	0.765625	0.671875	0.5625	0.71875	0.679688	0.575463
1520	0.6875	0.625	0.515625	0.8125	0.660156	0.552123
1521	0.671875	0.59375	0.609375	0.796875	0.667969	0.56374
1522	0.765625	0.609375	0.546875	0.78125	0.675781	0.571464
1523	0.65625	0.625	0.578125	0.65625	0.628906	0.506519
1524	0.734375	0.640625	0.5625	0.71875	0.664062	0.557382
1525	0.734375	0.65625	0.625	0.59375	0.652344	0.537388
1526	0.703125	0.65625	0.53125	0.765625	0.664062	0.557116
1527	0.6875	0.65625	0.640625	0.71875	0.675781	0.570044
1528	0.75	0.65625	0.5625	0.75	0.679688	0.577112
1529	0.6875	0.625	0.546875	0.671875	0.632812	0.514909
1530	0.71875	0.609375	0.609375	0.671875	0.652344	0.53785
1531	0.75	0.53125	0.578125	0.78125	0.660156	0.556034
1532	0.59375	0.609375	0.578125	0.71875	0.625	0.505564
1533	0.625	0.609375	0.515625	0.71875	0.617188	0.493627
1534	0.640625	0.578125	0.609375	0.703125	0.632812	0.51391
1535	0.640625	0.671875	0.609375	0.640625	0.640625	0.522387
1536	0.6875	0.640625	0.640625	0.75	0.679688	0.575498
1537	0.6875	0.703125	0.578125	0.71875	0.671875	0.566047
1538	0.671875	0.625	0.546875	0.734375	0.644531	0.529741
1539	0.671875	0.578125	0.515625	0.734375	0.625	0.505176
1540	0.78125	0.640625	0.53125	0.78125	0.683594	0.584401
1541	0.703125	0.609375	0.640625	0.6875	0.660156	0.549689
1542	0.71875	0.515625	0.546875	0.78125	0.640625	0.529568
1543	0.65625	0.625	0.453125	0.703125	0.609375	0.483234
1544	0.765625	0.671875	0.578125	0.71875	0.683594	0.581531
1545	0.6875	0.5	0.578125	0.84375	0.652344	0.543651
1546	0.8125	0.625	0.609375	0.734375	0.695312	0.598098
1547	0.671875	0.625	0.59375	0.796875	0.671875	0.567957
1548	0.796875	0.609375	0.625	0.65625	0.671875	0.564167
1549	0.640625	0.671875	0.546875	0.765625	0.65625	0.546095
1550	0.703125	0.65625	0.59375	0.75	0.675781	0.570372
1551	0.75	0.6875	0.625	0.765625	0.707031	0.612536
1552	0.734375	0.6875	0.46875	0.703125	0.648438	0.535682
1553	0.703125	0.625	0.515625	0.71875	0.640625	0.523492
1554	0.6875	0.515625	0.515625	0.703125	0.605469	0.479004
1555	0.734375	0.625	0.578125	0.671875	0.652344	0.539507
1556	0.796875	0.609375	0.6875	0.78125	0.71875	0.63058
1557	0.703125	0.6875	0.609375	0.765625	0.691406	0.592692
1558	0.71875	0.65625	0.578125	0.75	0.675781	0.571523
1559	0.765625	0.59375	0.609375	0.734375	0.675781	0.569414
1560	0.796875	0.59375	0.609375	0.71875	0.679688	0.577649
1561	0.671875	0.625	0.5	0.78125	0.644531	0.533664
1562	0.71875	0.546875	0.671875	0.625	0.640625	0.524647
1563	0.734375	0.609375	0.546875	0.71875	0.652344	0.540599
1564	0.75	0.625	0.4375	0.71875	0.632812	0.514739
1565	0.71875	0.6875	0.609375	0.71875	0.683594	0.579767
1566	0.796875	0.671875	0.5625	0.6875	0.679688	0.575109
1567	0.703125	0.59375	0.5625	0.65625	0.628906	0.50875
1568	0.703125	0.609375	0.640625	0.75	0.675781	0.569904
1569	0.75	0.578125	0.53125	0.71875	0.644531	0.530211
1570	0.640625	0.59375	0.515625	0.796875	0.636719	0.523711
1571	0.703125	0.625	0.59375	0.765625	0.671875	0.566994
1572	0.734375	0.609375	0.578125	0.78125	0.675781	0.575549
1573	0.703125	0.734375	0.5	0.625	0.640625	0.523277
1574	0.703125	0.59375	0.5625	0.703125	0.640625	0.524994
1575	0.640625	0.578125	0.5625	0.765625	0.636719	0.51939
1576	0.65625	0.640625	0.546875	0.71875	0.640625	0.5236
1577	0.734375	0.59375	0.609375	0.71875	0.664062	0.555118
1578	0.78125	0.53125	0.609375	0.78125	0.675781	0.573776
1579	0.65625	0.578125	0.609375	0.734375	0.644531	0.528271
1580	0.734375	0.59375	0.53125	0.75	0.652344	0.538843
1581	0.59375	0.5625	0.578125	0.671875	0.601562	0.472612
1582	0.625	0.609375	0.5625	0.734375	0.632812	0.515786
1583	0.671875	0.609375	0.65625	0.6875	0.65625	0.544264
1584	0.65625	0.5	0.671875	0.796875	0.65625	0.546888
1585	0.703125	0.609375	0.515625	0.625	0.613281	0.486348
1586	0.71875	0.640625	0.5	0.6875	0.636719	0.520552
1587	0.6875	0.546875	0.578125	0.671875	0.621094	0.497758
1588	0.609375	0.5625	0.515625	0.6875	0.59375	0.460559
1589	0.671875	0.65625	0.546875	0.765625	0.660156	0.551517
1590	0.734375	0.625	0.6875	0.734375	0.695312	0.595936
1591	0.75	0.65625	0.515625	0.796875	0.679688	0.582023
1592	0.65625	0.671875	0.625	0.78125	0.683594	0.578962
1593	0.703125	0.578125	0.5625	0.796875	0.660156	0.551597
1594	0.71875	0.578125	0.65625	0.8125	0.691406	0.591376
1595	0.671875	0.640625	0.5625	0.734375	0.652344	0.539541
1596	0.734375	0.578125	0.625	0.8125	0.6875	0.587665
1597	0.703125	0.671875	0.578125	0.734375	0.671875	0.566117
1598	0.671875	0.5625	0.625	0.796875	0.664062	0.560036
1599	0.65625	0.609375	0.59375	0.75	0.652344	0.540175
1600	0.640625	0.640625	0.515625	0.703125	0.625	0.503153
1601	0.703125	0.53125	0.71875	0.765625	0.679688	0.576386
1602	0.71875	0.46875	0.546875	0.71875	0.613281	0.488073
1603	0.703125	0.640625	0.546875	0.75	0.660156	0.550686
1604	0.6875	0.609375	0.640625	0.640625	0.644531	0.528141
1605	0.625	0.546875	0.5625	0.75	0.621094	0.501541
1606	0.734375	0.671875	0.640625	0.71875	0.691406	0.591473
1607	0.765625	0.515625	0.625	0.671875	0.644531	0.52914
1608	0.640625	0.671875	0.53125	0.671875	0.628906	0.508834
1609	0.734375	0.640625	0.5625	0.75	0.671875	0.565464
1610	0.703125	0.671875	0.609375	0.703125	0.671875	0.564606
1611	0.65625	0.65625	0.609375	0.78125	0.675781	0.571053
1612	0.6875	0.703125	0.546875	0.65625	0.648438	0.533108
1613	0.71875	0.640625	0.578125	0.703125	0.660156	0.551005
1614	0.765625	0.59375	0.609375	0.796875	0.691406	0.594399
1615	0.6875	0.640625	0.625	0.703125	0.664062	0.554491
1616	0.765625	0.546875	0.53125	0.734375	0.644531	0.53275
1617	0.75	0.65625	0.65625	0.671875	0.683594	0.578655
1618	0.765625	0.609375	0.59375	0.78125	0.6875	0.588249
1619	0.703125	0.578125	0.640625	0.671875	0.648438	0.534028
1620	0.703125	0.625	0.703125	0.6875	0.679688	0.575286
1621	0.671875	0.703125	0.640625	0.71875	0.683594	0.579269
1622	0.65625	0.5625	0.65625	0.671875	0.636719	0.517917
1623	0.578125	0.609375	0.53125	0.6875	0.601562	0.472426
1624	0.78125	0.546875	0.53125	0.734375	0.648438	0.540945
1625	0.75	0.671875	0.53125	0.671875	0.65625	0.545915
1626	0.609375	0.578125	0.53125	0.75	0.617188	0.494097
1627	0.71875	0.625	0.625	0.75	0.679688	0.575286
1628	0.65625	0.546875	0.640625	0.734375	0.644531	0.528542
1629	0.78125	0.625	0.546875	0.671875	0.65625	0.54657
1630	0.65625	0.625	0.703125	0.703125	0.671875	0.565953
1631	0.703125	0.65625	0.609375	0.78125	0.6875	0.586866
1632	0.75	0.671875	0.59375	0.734375	0.6875	0.585134
1633	0.75	0.625	0.546875	0.75	0.667969	0.560967
1634	0.71875	0.578125	0.640625	0.65625	0.648438	0.532497
1635	0.671875	0.5625	0.671875	0.71875	0.65625	0.54552
1636	0.640625	0.625	0.640625	0.8125	0.679688	0.57641
1637	0.65625	0.625	0.625	0.78125	0.671875	0.566818
1638	0.71875	0.625	0.59375	0.71875	0.664062	0.553787
1639	0.65625	0.53125	0.640625	0.6875	0.628906	0.510321
1640	0.53125	0.5625	0.671875	0.75	0.628906	0.511565
1641	0.703125	0.640625	0.640625	0.6875	0.667969	0.557848
1642	0.6875	0.59375	0.640625	0.78125	0.675781	0.572611
1643	0.671875	0.546875	0.578125	0.59375	0.597656	0.465029
1644	0.703125	0.6875	0.640625	0.71875	0.6875	0.585074
1645	0.765625	0.625	0.515625	0.65625	0.640625	0.525113
1646	0.75	0.609375	0.625	0.71875	0.675781	0.569647
1647	0.75	0.609375	0.5625	0.71875	0.660156	0.551381
1648	0.6875	0.578125	0.5625	0.796875	0.65625	0.545881
1649	0.671875	0.515625	0.59375	0.671875	0.613281	0.487912
1650	0.625	0.65625	0.515625	0.796875	0.648438	0.539252
1651	0.703125	0.609375	0.46875	0.765625	0.636719	0.522418
1652	0.6875	0.53125	0.625	0.640625	0.621094	0.496278
1653	0.78125	0.640625	0.625	0.703125	0.6875	0.586287
1654	0.71875	0.5625	0.671875	0.65625	0.652344	0.53973
1655	0.6875	0.625	0.59375	0.734375	0.660156	0.551164
1656	0.625	0.625	0.5625	0.6875	0.625	0.504464
1657	0.75	0.578125	0.578125	0.75	0.664062	0.556206
1658	0.703125	0.546875	0.640625	0.75	0.660156	0.550618
1659	0.78125	0.609375	0.609375	0.6875	0.671875	0.565395
1660	0.78125	0.609375	0.625	0.671875	0.671875	0.565255
1661	0.703125	0.65625	0.59375	0.703125	0.664062	0.555107
1662	0.640625	0.609375	0.625	0.65625	0.632812	0.513191
1663	0.59375	0.578125	0.625	0.703125	0.625	0.501543
1664	0.71875	0.6875	0.5625	0.734375	0.675781	0.570513
1665	0.71875	0.578125	0.640625	0.703125	0.660156	0.549373
1666	0.671875	0.578125	0.59375	0.671875	0.628906	0.507485
1667	0.671875	0.609375	0.609375	0.734375	0.65625	0.545847
1668	0.703125	0.609375	0.546875	0.703125	0.640625	0.524528
1669	0.59375	0.671875	0.625	0.671875	0.640625	0.521928
1670	0.75	0.515625	0.609375	0.75	0.65625	0.548265
1671	0.625	0.578125	0.546875	0.84375	0.648438	0.537576
1672	0.671875	0.625	0.625	0.703125	0.65625	0.543249
1673	0.796875	0.609375	0.546875	0.796875	0.6875	0.588371
1674	0.703125	0.625	0.640625	0.796875	0.691406	0.59279
1675	0.640625	0.671875	0.625	0.75	0.671875	0.566514
1676	0.71875	0.59375	0.59375	0.71875	0.65625	0.544197
1677	0.765625	0.625	0.625	0.734375	0.6875	0.587738
1678	0.71875	0.578125	0.515625	0.75	0.640625	0.523686
1679	0.734375	0.5625	0.625	0.6875	0.652344	0.538445
1680	0.703125	0.65625	0.59375	0.703125	0.664062	0.554731
1681	0.703125	0.59375	0.578125	0.75	0.65625	0.545374
1682	0.734375	0.546875	0.5625	0.703125	0.636719	0.519315
1683	0.734375	0.609375	0.578125	0.71875	0.660156	0.551244
1684	0.703125	0.703125	0.546875	0.734375	0.671875	0.569222
1685	0.734375	0.640625	0.59375	0.765625	0.683594	0.582358
1686	0.640625	0.609375	0.59375	0.765625	0.652344	0.54003
1687	0.6875	0.59375	0.578125	0.75	0.652344	0.543844
1688	0.625	0.640625	0.53125	0.765625	0.640625	0.524182
1689	0.703125	0.640625	0.578125	0.625	0.636719	0.518641
1690	0.671875	0.6875	0.578125	0.75	0.671875	0.565651
1691	0.71875	0.65625	0.625	0.796875	0.699219	0.602164
1692	0.734375	0.578125	0.578125	0.71875	0.652344	0.539685
1693	0.65625	0.59375	0.5625	0.78125	0.648438	0.538227
1694	0.625	0.625	0.53125	0.78125	0.640625	0.524788
1695	0.75	0.5625	0.625	0.765625	0.675781	0.571641
1696	0.6875	0.625	0.578125	0.734375	0.65625	0.544387
1697	0.59375	0.671875	0.671875	0.71875	0.664062	0.553572
1698	0.734375	0.578125	0.484375	0.71875	0.628906	0.50956
1699	0.640625	0.578125	0.5625	0.78125	0.640625	0.52581
1700	0.75	0.5625	0.578125	0.703125	0.648438	0.534688
1701	0.609375	0.671875	0.515625	0.71875	0.628906	0.510608
1702	0.734375	0.609375	0.5625	0.671875	0.644531	0.528575
1703	0.65625	0.640625	0.59375	0.796875	0.671875	0.567193
1704	0.75	0.59375	0.65625	0.75	0.6875	0.586022
1705	0.671875	0.671875	0.640625	0.75	0.683594	0.580766
1706	0.75	0.671875	0.578125	0.75	0.6875	0.5882
1707	0.734375	0.59375	0.640625	0.6875	0.664062	0.554332
1708	0.703125	0.625	0.578125	0.65625	0.640625	0.524636
1709	0.65625	0.515625	0.609375	0.71875	0.625	0.505333
1710	0.640625	0.53125	0.53125	0.734375	0.609375	0.48188
1711	0.796875	0.65625	0.515625	0.734375	0.675781	0.570958
1712	0.6875	0.640625	0.671875	0.71875	0.679688	0.575121
1713	0.6875	0.53125	0.5625	0.703125	0.621094	0.499002
1714	0.671875	0.6875	0.546875	0.671875	0.644531	0.527687
1715	0.671875	0.578125	0.546875	0.8125	0.652344	0.540733
1716	0.671875	0.625	0.53125	0.765625	0.648438	0.535616
1717	0.734375	0.546875	0.46875	0.84375	0.648438	0.539785
1718	0.78125	0.59375	0.578125	0.75	0.675781	0.574624
1719	0.703125	0.59375	0.609375	0.734375	0.660156	0.55004
1720	0.6875	0.6875	0.625	0.703125	0.675781	0.570348
1721	0.640625	0.640625	0.578125	0.734375	0.648438	0.536382
1722	0.71875	0.59375	0.46875	0.703125	0.621094	0.499499
1723	0.6875	0.59375	0.5625	0.71875	0.640625	0.524139
1724	0.671875	0.609375	0.65625	0.65625	0.648438	0.532476
1725	0.546875	0.65625	0.5	0.671875	0.59375	0.460957
1726	0.671875	0.578125	0.609375	0.703125	0.640625	0.523977
1727	0.640625	0.546875	0.578125	0.65625	0.605469	0.474799
1728	0.6875	0.546875	0.578125	0.71875	0.632812	0.514579
1729	0.75	0.609375	0.5625	0.796875	0.679688	0.579787
1730	0.71875	0.609375	0.546875	0.75	0.65625	0.543606
1731	0.640625	0.625	0.53125	0.703125	0.625	0.504109
1732	0.53125	0.53125	0.515625	0.640625	0.554688	0.408223
1733	0.703125	0.625	0.59375	0.71875	0.660156	0.550312
1734	0.65625	0.609375	0.671875	0.765625	0.675781	0.569764
1735	0.65625	0.609375	0.65625	0.609375	0.632812	0.511114
1736	0.640625	0.640625	0.65625	0.796875	0.683594	0.583528
1737	0.6875	0.59375	0.640625	0.8125	0.683594	0.582166
1738	0.640625	0.640625	0.578125	0.6875	0.636719	0.51728
1739	0.703125	0.609375	0.609375	0.734375	0.664062	0.554275
1740	0.703125	0.65625	0.5	0.6875	0.636719	0.519047
1741	0.71875	0.640625	0.640625	0.765625	0.691406	0.591315
1742	0.6875	0.546875	0.5625	0.78125	0.644531	0.533731
1743	0.71875	0.65625	0.53125	0.75	0.664062	0.55662
1744	0.703125	0.609375	0.65625	0.6875	0.664062	0.553334
1745	0.703125	0.625	0.609375	0.734375	0.667969	0.561732
1746	0.640625	0.640625	0.609375	0.703125	0.648438	0.531976
1747	0.734375	0.5625	0.640625	0.765625	0.675781	0.57196
1748	0.71875	0.59375	0.625	0.640625	0.644531	0.527439
1749	0.71875	0.671875	0.515625	0.78125	0.671875	0.568216
1750	0.6875	0.59375	0.578125	0.640625	0.625	0.502408
1751	0.703125	0.515625	0.609375	0.765625	0.648438	0.538272
1752	0.734375	0.546875	0.5625	0.65625	0.625	0.504987
1753	0.65625	0.671875	0.578125	0.6875	0.648438	0.535129
1754	0.75	0.609375	0.625	0.6875	0.667969	0.56128
1755	0.703125	0.640625	0.46875	0.734375	0.636719	0.519744
1756	0.640625	0.671875	0.546875	0.78125	0.660156	0.549757
1757	0.765625	0.59375	0.59375	0.75	0.675781	0.571641
1758	0.734375	0.671875	0.59375	0.78125	0.695312	0.596585
1759	0.75	0.640625	0.625	0.75	0.691406	0.592375
1760	0.703125	0.640625	0.53125	0.765625	0.660156	0.5521
1761	0.75	0.640625	0.5625	0.796875	0.6875	0.588103
1762	0.703125	0.59375	0.515625	0.765625	0.644531	0.530058
1763	0.65625	0.625	0.578125	0.703125	0.640625	0.523589
1764	0.734375	0.609375	0.578125	0.828125	0.6875	0.58996
1765	0.71875	0.625	0.640625	0.71875	0.675781	0.570419
1766	0.75	0.640625	0.5625	0.734375	0.671875	0.56683
1767	0.71875	0.609375	0.59375	0.734375	0.664062	0.554128
1768	0.734375	0.5625	0.65625	0.71875	0.667969	0.560067
1769	0.734375	0.609375	0.546875	0.796875	0.671875	0.571693
1770	0.6875	0.625	0.609375	0.796875	0.679688	0.578235
1771	0.65625	0.640625	0.65625	0.71875	0.667969	0.56039
1772	0.625	0.546875	0.546875	0.703125	0.605469	0.477222
1773	0.578125	0.671875	0.5625	0.71875	0.632812	0.513339
1774	0.71875	0.59375	0.515625	0.6875	0.628906	0.508582
1775	0.71875	0.59375	0.65625	0.703125	0.667969	0.558989
1776	0.65625	0.578125	0.6875	0.6875	0.652344	0.537388
1777	0.65625	0.546875	0.59375	0.71875	0.628906	0.509128
1778	0.71875	0.671875	0.578125	0.75	0.679688	0.577756
1779	0.765625	0.609375	0.515625	0.796875	0.671875	0.569317
1780	0.546875	0.59375	0.5625	0.828125	0.632812	0.515636
1781	0.625	0.59375	0.578125	0.671875	0.617188	0.49188
1782	0.703125	0.578125	0.546875	0.765625	0.648438	0.538699
1783	0.75	0.625	0.609375	0.71875	0.675781	0.57222
1784	0.65625	0.609375	0.53125	0.734375	0.632812	0.513159
1785	0.6875	0.59375	0.640625	0.6875	0.652344	0.537971
1786	0.671875	0.65625	0.5625	0.703125	0.648438	0.535594
1787	0.71875	0.5625	0.578125	0.6875	0.636719	0.520185
1788	0.703125	0.59375	0.5625	0.6875	0.636719	0.518076
1789	0.625	0.609375	0.53125	0.75	0.628906	0.507725
1790	0.65625	0.65625	0.625	0.71875	0.664062	0.553368
1791	0.671875	0.5625	0.578125	0.8125	0.65625	0.547615
1792	0.6875	0.59375	0.53125	0.796875	0.652344	0.541405
1793	0.71875	0.625	0.625	0.65625	0.65625	0.544208
1794	0.65625	0.546875	0.671875	0.71875	0.648438	0.532465
1795	0.65625	0.5625	0.46875	0.71875	0.601562	0.472759
1796	0.671875	0.609375	0.484375	0.703125	0.617188	0.496054
1797	0.75	0.59375	0.5625	0.765625	0.667969	0.561639
1798	0.671875	0.578125	0.5625	0.8125	0.65625	0.545892
1799	0.734375	0.65625	0.40625	0.703125	0.625	0.504015
1800	0.625	0.578125	0.546875	0.6875	0.609375	0.481336
1801	0.71875	0.625	0.609375	0.734375	0.671875	0.565418
1802	0.640625	0.5625	0.609375	0.75	0.640625	0.523578
1803	0.5625	0.65625	0.578125	0.703125	0.625	0.50388
1804	0.625	0.515625	0.625	0.6875	0.613281	0.486169
1805	0.703125	0.671875	0.578125	0.75	0.675781	0.570536
1806	0.65625	0.578125	0.515625	0.8125	0.640625	0.528745
1807	0.625	0.625	0.578125	0.78125	0.652344	0.541494
1808	0.71875	0.65625	0.578125	0.765625	0.679688	0.576007
1809	0.71875	0.546875	0.546875	0.796875	0.652344	0.541382
1810	0.671875	0.625	0.671875	0.78125	0.6875	0.588444
1811	0.765625	0.546875	0.5	0.734375	0.636719	0.521591
1812	0.703125	0.59375	0.609375	0.734375	0.660156	0.549712
1813	0.671875	0.734375	0.59375	0.71875	0.679688	0.574814
1814	0.71875	0.640625	0.65625	0.796875	0.703125	0.606466
1815	0.640625	0.640625	0.5	0.75	0.632812	0.514229
1816	0.703125	0.703125	0.53125	0.703125	0.660156	0.549283
1817	0.65625	0.609375	0.53125	0.703125	0.625	0.502563
1818	0.796875	0.640625	0.609375	0.671875	0.679688	0.575569
1819	0.703125	0.609375	0.515625	0.703125	0.632812	0.516387
1820	0.671875	0.640625	0.5625	0.78125	0.664062	0.555839
1821	0.65625	0.609375	0.5625	0.75	0.644531	0.529555
1822	0.71875	0.640625	0.5625	0.6875	0.652344	0.53973
1823	0.765625	0.609375	0.5	0.71875	0.648438	0.536015
1824	0.609375	0.578125	0.578125	0.75	0.628906	0.508561
1825	0.6875	0.609375	0.578125	0.671875	0.636719	0.51939
1826	0.65625	0.625	0.625	0.765625	0.667969	0.561083
1827	0.765625	0.625	0.65625	0.703125	0.6875	0.586022
1828	0.6875	0.625	0.578125	0.71875	0.652344	0.540175
1829	0.703125	0.65625	0.546875	0.703125	0.652344	0.538423
1830	0.71875	0.5625	0.65625	0.75	0.671875	0.566444
1831	0.765625	0.640625	0.515625	0.796875	0.679688	0.579678
1832	0.71875	0.625	0.5625	0.671875	0.644531	0.527439
1833	0.640625	0.578125	0.65625	0.71875	0.648438	0.535771
1834	0.671875	0.609375	0.609375	0.75	0.660156	0.552043
1835	0.546875	0.5	0.640625	0.828125	0.628906	0.509814
1836	0.609375	0.640625	0.515625	0.734375	0.625	0.504579
1837	0.703125	0.671875	0.578125	0.796875	0.6875	0.588651
1838	0.609375	0.65625	0.640625	0.671875	0.644531	0.526438
1839	0.671875	0.6875	0.578125	0.71875	0.664062	0.555038
1840	0.609375	0.625	0.625	0.671875	0.632812	0.512359
1841	0.609375	0.703125	0.65625	0.765625	0.683594	0.580981
1842	0.640625	0.609375	0.59375	0.796875	0.660156	0.551278
1843	0.546875	0.625	0.65625	0.734375	0.640625	0.524085
1844	0.765625	0.65625	0.546875	0.703125	0.667969	0.563107
1845	0.734375	0.625	0.65625	0.734375	0.6875	0.585758
1846	0.671875	0.5625	0.515625	0.703125	0.613281	0.488053
1847	0.6875	0.609375	0.59375	0.75	0.660156	0.550573
1848	0.6875	0.609375	0.625	0.734375	0.664062	0.555862
1849	0.75	0.484375	0.578125	0.71875	0.632812	0.513984
1850	0.703125	0.625	0.625	0.625	0.644531	0.529337
1851	0.71875	0.59375	0.65625	0.75	0.679688	0.575345
1852	0.609375	0.640625	0.484375	0.71875	0.613281	0.48769
1853	0.765625	0.609375	0.640625	0.765625	0.695312	0.597666
1854	0.671875	0.671875	0.59375	0.71875	0.664062	0.55545
1855	0.671875	0.578125	0.75	0.65625	0.664062	0.554378
1856	0.578125	0.53125	0.546875	0.734375	0.597656	0.468321
1857	0.6875	0.65625	0.59375	0.75	0.671875	0.566047
1858	0.734375	0.609375	0.546875	0.734375	0.65625	0.544902
1859	0.65625	0.59375	0.5	0.734375	0.621094	0.501049
1860	0.609375	0.59375	0.59375	0.65625	0.613281	0.486478
1861	0.703125	0.625	0.5625	0.78125	0.667969	0.564116
1862	0.6875	0.625	0.640625	0.6875	0.660156	0.54899
1863	0.6875	0.578125	0.609375	0.703125	0.644531	0.527979
1864	0.734375	0.640625	0.5625	0.65625	0.648438	0.533721
1865	0.65625	0.5625	0.546875	0.828125	0.648438	0.535826
1866	0.703125	0.625	0.65625	0.765625	0.6875	0.588358
1867	0.71875	0.5625	0.5625	0.671875	0.628906	0.508803
1868	0.671875	0.5625	0.59375	0.75	0.644531	0.52997
1869	0.6875	0.65625	0.46875	0.703125	0.628906	0.509497
1870	0.75	0.546875	0.53125	0.765625	0.648438	0.536995
1871	0.671875	0.65625	0.671875	0.71875	0.679688	0.573255
1872	0.6875	0.5625	0.609375	0.671875	0.632812	0.513001
1873	0.703125	0.703125	0.578125	0.703125	0.671875	0.564757
1874	0.703125	0.515625	0.59375	0.78125	0.648438	0.538508
1875	0.765625	0.625	0.625	0.765625	0.695312	0.598184
1876	0.75	0.609375	0.59375	0.75	0.675781	0.573406
1877	0.6875	0.640625	0.609375	0.6875	0.65625	0.543962
1878	0.703125	0.625	0.484375	0.75	0.640625	0.526717
1879	0.703125	0.5	0.5625	0.703125	0.617188	0.493321
1880	0.625	0.578125	0.609375	0.734375	0.636719	0.518321
1881	0.6875	0.59375	0.578125	0.734375	0.648438	0.535262
1882	0.6875	0.578125	0.59375	0.765625	0.65625	0.544275
1883	0.671875	0.5	0.609375	0.75	0.632812	0.515775
1884	0.625	0.515625	0.53125	0.734375	0.601562	0.472524
1885	0.6875	0.65625	0.4375	0.703125	0.621094	0.501436
1886	0.640625	0.59375	0.578125	0.671875	0.621094	0.497174
1887	0.6875	0.515625	0.515625	0.796875	0.628906	0.511075
1888	0.640625	0.65625	0.59375	0.765625	0.664062	0.555839
1889	0.703125	0.625	0.65625	0.796875	0.695312	0.595961
1890	0.734375	0.703125	0.484375	0.75	0.667969	0.562151
1891	0.625	0.6875	0.5625	0.71875	0.648438	0.532041
1892	0.734375	0.609375	0.609375	0.78125	0.683594	0.582082
1893	0.71875	0.71875	0.5625	0.65625	0.664062	0.554924
1894	0.734375	0.65625	0.625	0.765625	0.695312	0.596487
1895	0.640625	0.671875	0.53125	0.640625	0.621094	0.497348
1896	0.796875	0.609375	0.578125	0.671875	0.664062	0.555244
1897	0.640625	0.59375	0.609375	0.671875	0.628906	0.505857
1898	0.703125	0.59375	0.625	0.671875	0.648438	0.533436
1899	0.625	0.578125	0.515625	0.734375	0.613281	0.489592
1900	0.703125	0.609375	0.578125	0.734375	0.65625	0.545408
1901	0.5625	0.65625	0.5625	0.71875	0.625	0.50363
1902	0.734375	0.59375	0.609375	0.671875	0.652344	0.538953
1903	0.765625	0.609375	0.609375	0.6875	0.667969	0.559149
1904	0.671875	0.578125	0.65625	0.75	0.664062	0.553799
1905	0.625	0.546875	0.53125	0.75	0.613281	0.487028
1906	0.6875	0.625	0.640625	0.8125	0.691406	0.592106
1907	0.671875	0.625	0.546875	0.6875	0.632812	0.514122
1908	0.671875	0.640625	0.5625	0.75	0.65625	0.545644
1909	0.65625	0.578125	0.5625	0.765625	0.640625	0.524214
1910	0.734375	0.546875	0.5625	0.671875	0.628906	0.513217
1911	0.609375	0.546875	0.578125	0.8125	0.636719	0.520822
1912	0.75	0.640625	0.578125	0.765625	0.683594	0.579981
1913	0.703125	0.640625	0.53125	0.78125	0.664062	0.553855
1914	0.703125	0.609375	0.5	0.671875	0.621094	0.499106
1915	0.625	0.5625	0.578125	0.75	0.628906	0.509076
1916	0.671875	0.609375	0.546875	0.8125	0.660156	0.55341
1917	0.6875	0.625	0.59375	0.609375	0.628906	0.506208
1918	0.671875	0.5625	0.46875	0.734375	0.609375	0.485297
1919	0.625	0.65625	0.515625	0.703125	0.625	0.503464
1920	0.71875	0.609375	0.578125	0.734375	0.660156	0.551666
1921	0.703125	0.734375	0.5	0.65625	0.648438	0.532955
1922	0.671875	0.578125	0.609375	0.640625	0.625	0.501194
1923	0.625	0.65625	0.53125	0.671875	0.621094	0.498219
1924	0.671875	0.6875	0.515625	0.671875	0.636719	0.517206
1925	0.609375	0.640625	0.515625	0.625	0.597656	0.465029
1926	0.640625	0.65625	0.671875	0.6875	0.664062	0.554287
1927	0.765625	0.640625	0.5	0.765625	0.667969	0.560701
1928	0.765625	0.625	0.5625	0.6875	0.660156	0.552066
1929	0.75	0.671875	0.578125	0.734375	0.683594	0.580766
1930	0.6875	0.546875	0.578125	0.78125	0.648438	0.538137
1931	0.671875	0.640625	0.578125	0.703125	0.648438	0.533436
1932	0.734375	0.65625	0.59375	0.734375	0.679688	0.576505
1933	0.765625	0.625	0.5	0.71875	0.652344	0.541607
1934	0.59375	0.625	0.59375	0.703125	0.628906	0.505713
1935	0.75	0.625	0.59375	0.65625	0.65625	0.543996
1936	0.71875	0.640625	0.40625	0.765625	0.632812	0.516915
1937	0.625	0.578125	0.515625	0.71875	0.609375	0.48101
1938	0.6875	0.546875	0.59375	0.71875	0.636719	0.518791
1939	0.6875	0.625	0.515625	0.703125	0.632812	0.514515
1940	0.671875	0.5625	0.609375	0.78125	0.65625	0.546706
1941	0.671875	0.578125	0.625	0.71875	0.648438	0.533228
1942	0.78125	0.578125	0.578125	0.671875	0.652344	0.541989
1943	0.65625	0.53125	0.59375	0.75	0.632812	0.514494
1944	0.671875	0.53125	0.59375	0.71875	0.628906	0.506498
1945	0.625	0.71875	0.59375	0.6875	0.65625	0.542938
1946	0.71875	0.59375	0.484375	0.6875	0.621094	0.498343
1947	0.671875	0.609375	0.609375	0.703125	0.648438	0.532955
1948	0.65625	0.59375	0.625	0.625	0.625	0.501133
1949	0.609375	0.59375	0.578125	0.796875	0.644531	0.527957
1950	0.65625	0.578125	0.625	0.828125	0.671875	0.565651
1951	0.703125	0.546875	0.578125	0.734375	0.640625	0.526794
1952	0.71875	0.59375	0.625	0.796875	0.683594	0.583105
1953	0.71875	0.5	0.640625	0.671875	0.632812	0.515101
1954	0.65625	0.671875	0.546875	0.6875	0.640625	0.521822
1955	0.703125	0.6875	0.59375	0.75	0.683594	0.580694
1956	0.65625	0.65625	0.53125	0.765625	0.652344	0.541944
1957	0.796875	0.5625	0.625	0.671875	0.664062	0.555427
1958	0.71875	0.65625	0.578125	0.671875	0.65625	0.544197
1959	0.65625	0.65625	0.609375	0.703125	0.65625	0.545172
1960	0.640625	0.53125	0.515625	0.796875	0.621094	0.499323
1961	0.703125	0.578125	0.546875	0.703125	0.632812	0.514718
1962	0.6875	0.5625	0.546875	0.703125	0.625	0.502521
1963	0.6875	0.609375	0.71875	0.71875	0.683594	0.579104
1964	0.734375	0.625	0.59375	0.734375	0.671875	0.565977
1965	0.703125	0.578125	0.53125	0.765625	0.644531	0.528304
1966	0.59375	0.609375	0.578125	0.71875	0.625	0.502718
1967	0.703125	0.625	0.65625	0.703125	0.671875	0.564259
1968	0.71875	0.546875	0.640625	0.796875	0.675781	0.573752
1969	0.703125	0.609375	0.46875	0.703125	0.621094	0.498127
1970	0.546875	0.6875	0.640625	0.6875	0.640625	0.523062
1971	0.78125	0.578125	0.609375	0.71875	0.671875	0.565767
1972	0.765625	0.625	0.546875	0.703125	0.660156	0.55105
1973	0.71875	0.640625	0.5625	0.796875	0.679688	0.575818
1974	0.6875	0.6875	0.515625	0.796875	0.671875	0.567181
1975	0.6875	0.71875	0.53125	0.765625	0.675781	0.570653
1976	0.671875	0.5625	0.578125	0.75	0.640625	0.524853
1977	0.6875	0.734375	0.5625	0.609375	0.648438	0.53371
1978	0.765625	0.71875	0.578125	0.71875	0.695312	0.596634
1979	0.75	0.609375	0.609375	0.65625	0.65625	0.543739
1980	0.609375	0.609375	0.53125	0.75	0.625	0.503298
1981	0.546875	0.640625	0.53125	0.71875	0.609375	0.482347
1982	0.53125	0.71875	0.5	0.78125	0.632812	0.515294
1983	0.671875	0.578125	0.53125	0.6875	0.617188	0.493586
1984	0.671875	0.5625	0.546875	0.796875	0.644531	0.532461
1985	0.71875	0.578125	0.46875	0.75	0.628906	0.511437
1986	0.6875	0.625	0.5	0.75	0.640625	0.526422
1987	0.71875	0.625	0.5	0.734375	0.644531	0.529861
1988	0.671875	0.546875	0.59375	0.75	0.640625	0.522377
1989	0.703125	0.5625	0.5	0.703125	0.617188	0.492032
1990	0.671875	0.59375	0.609375	0.65625	0.632812	0.512076
1991	0.71875	0.625	0.515625	0.78125	0.660156	0.550641
1992	0.71875	0.59375	0.53125	0.75	0.648438	0.536037
1993	0.640625	0.5625	0.484375	0.6875	0.59375	0.461642
1994	0.625	0.6875	0.578125	0.671875	0.640625	0.522526
1995	0.796875	0.640625	0.5625	0.6875	0.671875	0.567334
1996	0.71875	0.609375	0.609375	0.78125	0.679688	0.576767
1997	0.734375	0.609375	0.625	0.65625	0.65625	0.544298
1998	0.671875	0.65625	0.640625	0.703125	0.667969	0.558554
1999	0.703125	0.625	0.703125	0.75	0.695312	0.594707
[truncated: 3,001 more rows]

## Sheet: SVM
Number of features	Control	IL-13	IL-17	IL-13 and IL-17	ACC	MCC
1	0.203125	0.375	0.390625	0.265625	0.308594	0.078642
2	0.265625	0.25	0.34375	0.421875	0.320312	0.094109
3	0.5	0.21875	0.3125	0.5	0.382812	0.181583
4	0.421875	0.21875	0.4375	0.546875	0.40625	0.211832
5	0.453125	0.234375	0.453125	0.46875	0.402344	0.205475
6	0.484375	0.234375	0.4375	0.46875	0.40625	0.211224
7	0.484375	0.234375	0.484375	0.46875	0.417969	0.226654
8	0.4375	0.234375	0.578125	0.4375	0.421875	0.230997
9	0.46875	0.3125	0.546875	0.453125	0.445312	0.26159
10	0.453125	0.265625	0.5	0.484375	0.425781	0.236145
11	0.484375	0.265625	0.5	0.421875	0.417969	0.225491
12	0.515625	0.25	0.46875	0.4375	0.417969	0.226248
13	0.5	0.3125	0.421875	0.375	0.402344	0.20438
14	0.5	0.296875	0.40625	0.390625	0.398438	0.199758
15	0.578125	0.328125	0.53125	0.375	0.453125	0.273223
16	0.5625	0.34375	0.5625	0.390625	0.464844	0.288193
17	0.5625	0.359375	0.578125	0.453125	0.488281	0.31897
18	0.4375	0.296875	0.59375	0.453125	0.445312	0.261242
19	0.375	0.359375	0.546875	0.390625	0.417969	0.223981
20	0.40625	0.328125	0.5625	0.515625	0.453125	0.272575
21	0.421875	0.3125	0.53125	0.5	0.441406	0.256786
22	0.4375	0.328125	0.515625	0.453125	0.433594	0.246498
23	0.421875	0.359375	0.546875	0.46875	0.449219	0.266849
24	0.46875	0.34375	0.5	0.484375	0.449219	0.268007
25	0.515625	0.34375	0.484375	0.46875	0.453125	0.273003
26	0.546875	0.328125	0.484375	0.5	0.464844	0.289737
27	0.515625	0.296875	0.53125	0.5625	0.476562	0.305096
28	0.484375	0.328125	0.578125	0.515625	0.476562	0.303988
29	0.453125	0.3125	0.546875	0.484375	0.449219	0.26697
30	0.515625	0.34375	0.59375	0.53125	0.496094	0.329705
31	0.46875	0.3125	0.5625	0.546875	0.472656	0.29806
32	0.515625	0.328125	0.59375	0.515625	0.488281	0.31822
33	0.53125	0.296875	0.640625	0.5	0.492188	0.324319
34	0.515625	0.265625	0.625	0.4375	0.460938	0.282488
35	0.53125	0.25	0.59375	0.4375	0.453125	0.272625
36	0.515625	0.296875	0.59375	0.5	0.476562	0.303907
37	0.515625	0.34375	0.625	0.484375	0.492188	0.324046
38	0.5	0.390625	0.625	0.453125	0.492188	0.323378
39	0.484375	0.390625	0.625	0.453125	0.488281	0.317922
40	0.46875	0.390625	0.625	0.453125	0.484375	0.312595
41	0.5	0.390625	0.59375	0.46875	0.488281	0.318103
42	0.453125	0.40625	0.59375	0.484375	0.484375	0.313157
43	0.453125	0.390625	0.609375	0.46875	0.480469	0.308177
44	0.4375	0.40625	0.609375	0.453125	0.476562	0.302496
45	0.4375	0.453125	0.578125	0.421875	0.472656	0.297111
46	0.4375	0.453125	0.5625	0.421875	0.46875	0.292244
47	0.4375	0.484375	0.609375	0.40625	0.484375	0.312672
48	0.453125	0.453125	0.59375	0.390625	0.472656	0.29699
49	0.453125	0.453125	0.578125	0.453125	0.484375	0.313234
50	0.5	0.453125	0.59375	0.484375	0.507812	0.344839
51	0.484375	0.453125	0.59375	0.515625	0.511719	0.350279
52	0.46875	0.453125	0.59375	0.515625	0.507812	0.345221
53	0.484375	0.453125	0.578125	0.515625	0.507812	0.345249
54	0.515625	0.390625	0.59375	0.453125	0.488281	0.318819
55	0.5	0.40625	0.5625	0.484375	0.488281	0.318976
56	0.5	0.421875	0.59375	0.421875	0.484375	0.313234
57	0.515625	0.421875	0.59375	0.375	0.476562	0.302508
58	0.515625	0.421875	0.59375	0.375	0.476562	0.302286
59	0.5	0.40625	0.6875	0.421875	0.503906	0.339066
60	0.515625	0.375	0.65625	0.46875	0.503906	0.339767
61	0.5	0.375	0.671875	0.5	0.511719	0.350078
62	0.5	0.40625	0.65625	0.5	0.515625	0.354882
63	0.515625	0.390625	0.671875	0.53125	0.527344	0.370721
64	0.5	0.375	0.6875	0.53125	0.523438	0.365589
65	0.5	0.40625	0.625	0.546875	0.519531	0.360698
66	0.5	0.40625	0.703125	0.515625	0.53125	0.375788
67	0.515625	0.375	0.640625	0.515625	0.511719	0.349985
68	0.5	0.421875	0.640625	0.515625	0.519531	0.360344
69	0.515625	0.40625	0.625	0.5	0.511719	0.349878
70	0.515625	0.40625	0.625	0.484375	0.507812	0.344325
71	0.5	0.421875	0.5625	0.46875	0.488281	0.318441
72	0.46875	0.4375	0.515625	0.46875	0.472656	0.297572
73	0.4375	0.453125	0.59375	0.484375	0.492188	0.323279
74	0.421875	0.453125	0.5625	0.515625	0.488281	0.31809
75	0.421875	0.4375	0.5625	0.484375	0.476562	0.30244
76	0.4375	0.421875	0.578125	0.5	0.484375	0.313157
77	0.453125	0.4375	0.5625	0.46875	0.480469	0.307837
78	0.46875	0.40625	0.625	0.484375	0.496094	0.32899
79	0.46875	0.40625	0.578125	0.4375	0.472656	0.297919
80	0.5	0.4375	0.609375	0.46875	0.503906	0.339309
81	0.5	0.4375	0.5625	0.453125	0.488281	0.318846
82	0.5	0.421875	0.640625	0.453125	0.503906	0.339538
83	0.5	0.40625	0.640625	0.4375	0.496094	0.329043
84	0.515625	0.40625	0.609375	0.4375	0.492188	0.323966
85	0.53125	0.46875	0.59375	0.421875	0.503906	0.339461
86	0.515625	0.421875	0.59375	0.421875	0.488281	0.318702
87	0.5625	0.4375	0.625	0.421875	0.511719	0.350365
88	0.53125	0.4375	0.640625	0.421875	0.507812	0.344726
89	0.578125	0.4375	0.578125	0.4375	0.507812	0.34532
90	0.5625	0.4375	0.625	0.40625	0.507812	0.344853
91	0.53125	0.4375	0.640625	0.375	0.496094	0.329219
92	0.546875	0.4375	0.609375	0.359375	0.488281	0.319068
93	0.578125	0.421875	0.578125	0.359375	0.484375	0.314082
94	0.515625	0.453125	0.578125	0.40625	0.488281	0.318585
95	0.515625	0.453125	0.59375	0.390625	0.488281	0.318337
96	0.53125	0.46875	0.609375	0.375	0.496094	0.328667
97	0.53125	0.46875	0.625	0.390625	0.503906	0.339039
98	0.53125	0.4375	0.59375	0.375	0.484375	0.313055
99	0.5	0.484375	0.609375	0.40625	0.5	0.333585
100	0.515625	0.453125	0.59375	0.421875	0.496094	0.328734
101	0.53125	0.46875	0.5625	0.421875	0.496094	0.328734
102	0.5	0.4375	0.53125	0.453125	0.480469	0.308145
103	0.5	0.453125	0.5625	0.453125	0.492188	0.323715
104	0.484375	0.4375	0.578125	0.4375	0.484375	0.313285
105	0.5	0.4375	0.578125	0.453125	0.492188	0.323516
106	0.53125	0.4375	0.609375	0.515625	0.523438	0.366068
107	0.515625	0.484375	0.609375	0.46875	0.519531	0.359895
108	0.5	0.5	0.59375	0.46875	0.515625	0.354694
109	0.515625	0.5	0.609375	0.484375	0.527344	0.370327
110	0.53125	0.46875	0.609375	0.5	0.527344	0.370569
111	0.5	0.53125	0.609375	0.5	0.535156	0.380448
112	0.515625	0.53125	0.609375	0.484375	0.535156	0.380363
113	0.5	0.515625	0.609375	0.515625	0.535156	0.380572
114	0.5	0.53125	0.609375	0.5	0.535156	0.380433
115	0.5	0.515625	0.609375	0.484375	0.527344	0.370101
116	0.53125	0.5	0.609375	0.484375	0.53125	0.375145
117	0.5625	0.5	0.609375	0.484375	0.539062	0.385597
118	0.53125	0.5	0.59375	0.453125	0.519531	0.35947
119	0.546875	0.5	0.59375	0.453125	0.523438	0.364628
120	0.5625	0.5	0.578125	0.453125	0.523438	0.365141
121	0.59375	0.46875	0.59375	0.5	0.539062	0.385998
122	0.5625	0.484375	0.609375	0.46875	0.53125	0.375627
123	0.578125	0.515625	0.609375	0.4375	0.535156	0.38079
124	0.59375	0.5625	0.59375	0.4375	0.546875	0.396196
125	0.59375	0.5625	0.578125	0.4375	0.542969	0.391047
126	0.578125	0.546875	0.578125	0.484375	0.546875	0.397071
127	0.578125	0.515625	0.609375	0.453125	0.539062	0.386701
128	0.5625	0.53125	0.609375	0.46875	0.542969	0.391606
129	0.546875	0.53125	0.609375	0.453125	0.535156	0.381569
130	0.546875	0.53125	0.640625	0.4375	0.539062	0.386464
131	0.546875	0.53125	0.609375	0.4375	0.53125	0.376204
132	0.515625	0.546875	0.59375	0.484375	0.535156	0.380992
133	0.546875	0.53125	0.59375	0.484375	0.539062	0.386559
134	0.546875	0.53125	0.609375	0.484375	0.542969	0.39167
135	0.546875	0.53125	0.625	0.4375	0.535156	0.380992
136	0.578125	0.53125	0.578125	0.40625	0.523438	0.366068
137	0.515625	0.515625	0.578125	0.4375	0.511719	0.35038
138	0.5625	0.515625	0.59375	0.40625	0.519531	0.360647
139	0.59375	0.53125	0.59375	0.421875	0.535156	0.381335
140	0.59375	0.546875	0.578125	0.421875	0.535156	0.381374
141	0.578125	0.53125	0.5625	0.4375	0.527344	0.371367
142	0.59375	0.5	0.578125	0.421875	0.523438	0.366098
143	0.59375	0.515625	0.5625	0.421875	0.523438	0.366467
144	0.578125	0.46875	0.5625	0.40625	0.503906	0.340165
145	0.59375	0.5	0.5625	0.421875	0.519531	0.36179
146	0.59375	0.46875	0.578125	0.40625	0.511719	0.35061
147	0.59375	0.5	0.578125	0.46875	0.535156	0.381632
148	0.5625	0.5	0.578125	0.453125	0.523438	0.365709
149	0.546875	0.484375	0.59375	0.453125	0.519531	0.360632
150	0.53125	0.484375	0.5625	0.4375	0.503906	0.3396
151	0.53125	0.515625	0.578125	0.4375	0.515625	0.3551
152	0.515625	0.515625	0.578125	0.453125	0.515625	0.354911
153	0.546875	0.484375	0.5625	0.46875	0.515625	0.354984
154	0.546875	0.484375	0.5625	0.453125	0.511719	0.349771
155	0.546875	0.46875	0.578125	0.453125	0.511719	0.349471
156	0.53125	0.515625	0.5625	0.46875	0.519531	0.359734
157	0.515625	0.515625	0.5625	0.46875	0.515625	0.354752
158	0.484375	0.53125	0.578125	0.453125	0.511719	0.349292
159	0.546875	0.5	0.5625	0.484375	0.523438	0.365208
160	0.546875	0.515625	0.609375	0.5	0.542969	0.391015
161	0.578125	0.515625	0.59375	0.5	0.546875	0.396584
162	0.59375	0.515625	0.625	0.5	0.558594	0.412088
163	0.546875	0.484375	0.625	0.515625	0.542969	0.391079
164	0.578125	0.46875	0.609375	0.546875	0.550781	0.401671
165	0.546875	0.46875	0.578125	0.515625	0.527344	0.370554
166	0.53125	0.484375	0.609375	0.5	0.53125	0.375512
167	0.515625	0.484375	0.578125	0.46875	0.511719	0.349735
168	0.53125	0.484375	0.59375	0.4375	0.511719	0.34967
169	0.53125	0.484375	0.5625	0.453125	0.507812	0.344769
170	0.5	0.484375	0.546875	0.484375	0.503906	0.339614
171	0.515625	0.484375	0.546875	0.5	0.511719	0.349942
172	0.515625	0.5	0.546875	0.453125	0.503906	0.339489
173	0.515625	0.484375	0.578125	0.5	0.519531	0.359969
174	0.53125	0.515625	0.59375	0.515625	0.539062	0.38618
175	0.5625	0.578125	0.59375	0.5	0.558594	0.4125
176	0.546875	0.546875	0.5625	0.515625	0.542969	0.391734
177	0.59375	0.5625	0.5625	0.515625	0.558594	0.41261
178	0.578125	0.578125	0.5625	0.515625	0.558594	0.412576
179	0.59375	0.5625	0.609375	0.515625	0.570312	0.428051
180	0.578125	0.59375	0.53125	0.5	0.550781	0.402246
181	0.578125	0.609375	0.546875	0.5	0.558594	0.412509
182	0.578125	0.578125	0.578125	0.5	0.558594	0.411945
183	0.59375	0.578125	0.59375	0.484375	0.5625	0.417151
184	0.59375	0.578125	0.578125	0.5	0.5625	0.417364
185	0.59375	0.5625	0.578125	0.5	0.558594	0.412222
186	0.578125	0.5625	0.578125	0.484375	0.550781	0.401786
187	0.578125	0.546875	0.578125	0.484375	0.546875	0.396471
188	0.59375	0.546875	0.578125	0.484375	0.550781	0.401868
189	0.59375	0.5625	0.5625	0.484375	0.550781	0.401778
190	0.609375	0.53125	0.5625	0.421875	0.53125	0.37615
191	0.609375	0.53125	0.5625	0.453125	0.539062	0.386235
192	0.625	0.546875	0.578125	0.546875	0.574219	0.433059
193	0.625	0.546875	0.5625	0.546875	0.570312	0.427771
194	0.625	0.546875	0.5625	0.53125	0.566406	0.422779
195	0.625	0.515625	0.5625	0.5	0.550781	0.402518
196	0.609375	0.515625	0.5625	0.5	0.546875	0.396811
197	0.640625	0.546875	0.546875	0.5625	0.574219	0.434053
198	0.625	0.53125	0.5625	0.59375	0.578125	0.438491
199	0.640625	0.53125	0.5625	0.5625	0.574219	0.433413
200	0.625	0.5625	0.578125	0.59375	0.589844	0.453957
201	0.625	0.546875	0.578125	0.59375	0.585938	0.448858
202	0.671875	0.53125	0.578125	0.59375	0.59375	0.460351
203	0.671875	0.53125	0.578125	0.59375	0.59375	0.460087
204	0.65625	0.515625	0.578125	0.59375	0.585938	0.449981
205	0.640625	0.53125	0.5625	0.609375	0.585938	0.449538
206	0.671875	0.5625	0.5625	0.609375	0.601562	0.470862
207	0.65625	0.5625	0.578125	0.59375	0.597656	0.465468
208	0.65625	0.546875	0.5625	0.609375	0.59375	0.460578
209	0.625	0.59375	0.546875	0.59375	0.589844	0.454561
210	0.625	0.59375	0.5625	0.625	0.601562	0.470795
211	0.640625	0.59375	0.59375	0.640625	0.617188	0.491356
212	0.640625	0.59375	0.59375	0.671875	0.625	0.501205
213	0.65625	0.59375	0.59375	0.671875	0.628906	0.506705
214	0.640625	0.59375	0.59375	0.640625	0.617188	0.490613
215	0.640625	0.578125	0.59375	0.625	0.609375	0.480203
216	0.65625	0.578125	0.59375	0.609375	0.609375	0.480174
217	0.65625	0.578125	0.59375	0.578125	0.601562	0.469611
218	0.625	0.578125	0.609375	0.59375	0.601562	0.469601
219	0.640625	0.578125	0.625	0.578125	0.605469	0.474848
220	0.703125	0.640625	0.609375	0.609375	0.640625	0.52243
221	0.671875	0.578125	0.59375	0.609375	0.613281	0.486228
222	0.671875	0.578125	0.609375	0.609375	0.617188	0.492022
223	0.671875	0.578125	0.625	0.609375	0.621094	0.496838
224	0.65625	0.59375	0.609375	0.609375	0.617188	0.491416
225	0.65625	0.609375	0.609375	0.609375	0.621094	0.496471
226	0.65625	0.59375	0.609375	0.609375	0.617188	0.491245
227	0.640625	0.5625	0.625	0.609375	0.609375	0.480941
228	0.625	0.578125	0.578125	0.625	0.601562	0.47038
229	0.671875	0.59375	0.59375	0.625	0.621094	0.497021
230	0.65625	0.59375	0.609375	0.609375	0.617188	0.491155
231	0.703125	0.578125	0.625	0.5625	0.617188	0.491044
232	0.6875	0.59375	0.640625	0.578125	0.625	0.501358
233	0.671875	0.59375	0.640625	0.5625	0.617188	0.490944
234	0.671875	0.609375	0.625	0.5625	0.617188	0.490994
235	0.671875	0.625	0.609375	0.5625	0.617188	0.491296
236	0.6875	0.59375	0.609375	0.578125	0.617188	0.491064
237	0.6875	0.625	0.609375	0.5625	0.621094	0.496298
238	0.6875	0.640625	0.625	0.53125	0.621094	0.496278
239	0.6875	0.59375	0.609375	0.5625	0.613281	0.485979
240	0.671875	0.578125	0.640625	0.578125	0.617188	0.490954
241	0.671875	0.578125	0.640625	0.5625	0.613281	0.485552
242	0.671875	0.625	0.640625	0.546875	0.621094	0.495913
243	0.65625	0.625	0.625	0.546875	0.613281	0.485512
244	0.65625	0.625	0.671875	0.546875	0.625	0.500642
245	0.671875	0.609375	0.671875	0.5625	0.628906	0.506457
246	0.65625	0.625	0.671875	0.546875	0.625	0.500806
247	0.671875	0.640625	0.671875	0.5625	0.636719	0.516329
248	0.6875	0.640625	0.625	0.578125	0.632812	0.511824
249	0.6875	0.640625	0.625	0.578125	0.632812	0.511824
250	0.6875	0.625	0.609375	0.59375	0.628906	0.507141
251	0.6875	0.65625	0.609375	0.609375	0.640625	0.522633
252	0.6875	0.65625	0.625	0.5625	0.632812	0.511584
253	0.6875	0.640625	0.625	0.578125	0.632812	0.511678
254	0.6875	0.65625	0.609375	0.5625	0.628906	0.506643
255	0.71875	0.671875	0.609375	0.578125	0.644531	0.527406
256	0.71875	0.671875	0.59375	0.609375	0.648438	0.533042
257	0.71875	0.625	0.59375	0.59375	0.632812	0.512727
258	0.703125	0.640625	0.59375	0.578125	0.628906	0.507038
259	0.703125	0.6875	0.609375	0.578125	0.644531	0.527428
260	0.71875	0.6875	0.65625	0.609375	0.667969	0.558406
261	0.703125	0.65625	0.671875	0.625	0.664062	0.553108
262	0.6875	0.671875	0.65625	0.625	0.660156	0.548047
263	0.671875	0.671875	0.65625	0.625	0.65625	0.542739
264	0.703125	0.6875	0.65625	0.609375	0.664062	0.553018
265	0.703125	0.671875	0.65625	0.625	0.664062	0.553063
266	0.703125	0.6875	0.6875	0.609375	0.671875	0.563004
267	0.703125	0.671875	0.671875	0.609375	0.664062	0.552623
268	0.71875	0.671875	0.671875	0.609375	0.667969	0.557985
269	0.71875	0.671875	0.671875	0.609375	0.667969	0.557985
270	0.6875	0.65625	0.640625	0.59375	0.644531	0.527277
271	0.703125	0.65625	0.640625	0.578125	0.644531	0.527277
272	0.703125	0.65625	0.65625	0.5625	0.644531	0.527018
273	0.703125	0.625	0.671875	0.5625	0.640625	0.521886
274	0.703125	0.625	0.625	0.546875	0.625	0.501482
275	0.703125	0.640625	0.65625	0.546875	0.636719	0.516656
276	0.703125	0.65625	0.640625	0.546875	0.636719	0.516688
277	0.703125	0.640625	0.625	0.546875	0.628906	0.506519
278	0.671875	0.640625	0.609375	0.5625	0.621094	0.496237
279	0.6875	0.625	0.625	0.5625	0.625	0.501584
280	0.703125	0.59375	0.609375	0.546875	0.613281	0.485473
281	0.6875	0.59375	0.59375	0.546875	0.605469	0.475188
282	0.6875	0.609375	0.59375	0.53125	0.605469	0.475091
283	0.703125	0.59375	0.59375	0.53125	0.605469	0.475246
284	0.703125	0.578125	0.625	0.515625	0.605469	0.474761
285	0.671875	0.578125	0.625	0.5	0.59375	0.459109
286	0.6875	0.578125	0.625	0.5	0.597656	0.464459
287	0.6875	0.5625	0.625	0.5	0.59375	0.459438
288	0.71875	0.5625	0.625	0.5	0.601562	0.470216
289	0.75	0.625	0.625	0.515625	0.628906	0.506353
290	0.765625	0.640625	0.625	0.515625	0.636719	0.516941
291	0.78125	0.625	0.609375	0.515625	0.632812	0.512076
292	0.78125	0.640625	0.609375	0.515625	0.636719	0.517343
293	0.765625	0.625	0.625	0.53125	0.636719	0.516899
294	0.765625	0.625	0.625	0.515625	0.632812	0.511594
295	0.75	0.625	0.640625	0.5625	0.644531	0.526921
296	0.765625	0.609375	0.640625	0.5625	0.644531	0.527298
297	0.75	0.609375	0.65625	0.578125	0.648438	0.532454
298	0.734375	0.609375	0.671875	0.578125	0.648438	0.532247
299	0.75	0.625	0.640625	0.546875	0.640625	0.522248
300	0.75	0.625	0.65625	0.578125	0.652344	0.537916
301	0.75	0.625	0.671875	0.609375	0.664062	0.553255
302	0.75	0.625	0.671875	0.609375	0.664062	0.553255
303	0.734375	0.609375	0.671875	0.59375	0.652344	0.537377
304	0.734375	0.625	0.671875	0.609375	0.660156	0.547756
305	0.75	0.625	0.65625	0.609375	0.660156	0.548002
306	0.734375	0.625	0.6875	0.671875	0.679688	0.574368
307	0.75	0.625	0.71875	0.625	0.679688	0.574497
308	0.75	0.609375	0.671875	0.640625	0.667969	0.559241
309	0.734375	0.609375	0.671875	0.625	0.660156	0.548327
310	0.734375	0.625	0.65625	0.625	0.660156	0.548585
311	0.734375	0.609375	0.65625	0.65625	0.664062	0.554219
312	0.71875	0.609375	0.640625	0.640625	0.652344	0.538533
313	0.703125	0.625	0.640625	0.625	0.648438	0.532955
314	0.71875	0.609375	0.640625	0.625	0.648438	0.533021
315	0.71875	0.609375	0.640625	0.625	0.648438	0.532857
316	0.71875	0.609375	0.640625	0.640625	0.652344	0.538004
317	0.71875	0.609375	0.640625	0.625	0.648438	0.532584
318	0.71875	0.609375	0.640625	0.625	0.648438	0.532508
319	0.734375	0.625	0.640625	0.625	0.65625	0.542961
320	0.734375	0.640625	0.65625	0.625	0.664062	0.553176
321	0.734375	0.640625	0.65625	0.671875	0.675781	0.569041
322	0.734375	0.625	0.640625	0.671875	0.667969	0.558806
323	0.734375	0.625	0.640625	0.6875	0.671875	0.563994
324	0.734375	0.625	0.640625	0.6875	0.671875	0.564028
325	0.703125	0.625	0.65625	0.6875	0.667969	0.5586
326	0.671875	0.625	0.65625	0.6875	0.660156	0.548025
327	0.6875	0.625	0.65625	0.671875	0.660156	0.547991
328	0.6875	0.625	0.671875	0.6875	0.667969	0.558509
329	0.703125	0.625	0.671875	0.6875	0.671875	0.563867
330	0.703125	0.640625	0.671875	0.703125	0.679688	0.57391
331	0.703125	0.65625	0.671875	0.6875	0.679688	0.573629
332	0.6875	0.65625	0.65625	0.6875	0.671875	0.563199
333	0.703125	0.640625	0.65625	0.671875	0.667969	0.558258
334	0.6875	0.625	0.671875	0.671875	0.664062	0.552792
335	0.6875	0.625	0.671875	0.671875	0.664062	0.552792
336	0.703125	0.625	0.640625	0.671875	0.660156	0.547734
337	0.71875	0.640625	0.640625	0.671875	0.667969	0.558201
338	0.71875	0.640625	0.65625	0.671875	0.671875	0.563245
339	0.703125	0.640625	0.65625	0.6875	0.671875	0.563475
340	0.6875	0.625	0.640625	0.671875	0.65625	0.542484
341	0.6875	0.625	0.640625	0.671875	0.65625	0.542484
342	0.6875	0.609375	0.640625	0.671875	0.652344	0.53741
343	0.6875	0.609375	0.640625	0.65625	0.648438	0.532356
344	0.703125	0.59375	0.640625	0.6875	0.65625	0.543094
345	0.703125	0.625	0.640625	0.6875	0.664062	0.553199
346	0.703125	0.625	0.65625	0.6875	0.667969	0.558258
347	0.703125	0.625	0.640625	0.6875	0.664062	0.553199
348	0.703125	0.609375	0.65625	0.703125	0.667969	0.558966
349	0.703125	0.625	0.65625	0.703125	0.671875	0.563821
350	0.71875	0.625	0.671875	0.703125	0.679688	0.574461
351	0.703125	0.625	0.671875	0.703125	0.675781	0.569158
352	0.703125	0.640625	0.65625	0.703125	0.675781	0.56896
353	0.703125	0.625	0.671875	0.703125	0.675781	0.569309
354	0.703125	0.609375	0.671875	0.703125	0.671875	0.56389
355	0.71875	0.625	0.671875	0.703125	0.679688	0.574461
356	0.71875	0.625	0.6875	0.703125	0.683594	0.579755
357	0.71875	0.625	0.6875	0.703125	0.683594	0.579601
358	0.71875	0.625	0.6875	0.703125	0.683594	0.579601
359	0.75	0.609375	0.671875	0.6875	0.679688	0.574638
360	0.75	0.59375	0.6875	0.6875	0.679688	0.574638
361	0.734375	0.59375	0.6875	0.703125	0.679688	0.574532
362	0.75	0.59375	0.6875	0.703125	0.683594	0.579459
363	0.78125	0.59375	0.6875	0.734375	0.699219	0.600733
364	0.765625	0.59375	0.6875	0.71875	0.691406	0.589924
365	0.78125	0.59375	0.6875	0.71875	0.695312	0.595509
366	0.765625	0.59375	0.6875	0.71875	0.691406	0.590286
367	0.78125	0.59375	0.6875	0.71875	0.695312	0.595509
368	0.75	0.59375	0.671875	0.703125	0.679688	0.574614
369	0.765625	0.59375	0.671875	0.734375	0.691406	0.590286
370	0.796875	0.59375	0.6875	0.71875	0.699219	0.601139
371	0.78125	0.59375	0.671875	0.71875	0.691406	0.590891
372	0.765625	0.59375	0.671875	0.71875	0.6875	0.585385
373	0.75	0.59375	0.671875	0.71875	0.683594	0.579909
374	0.703125	0.578125	0.671875	0.734375	0.671875	0.563798
375	0.703125	0.578125	0.671875	0.71875	0.667969	0.558623
376	0.71875	0.59375	0.671875	0.734375	0.679688	0.573933
377	0.75	0.609375	0.703125	0.71875	0.695312	0.594731
378	0.765625	0.5625	0.71875	0.703125	0.6875	0.58456
379	0.78125	0.578125	0.703125	0.6875	0.6875	0.584392
380	0.765625	0.5625	0.703125	0.71875	0.6875	0.584154
381	0.765625	0.5625	0.6875	0.703125	0.679688	0.574332
382	0.734375	0.5625	0.703125	0.703125	0.675781	0.568461
383	0.734375	0.5625	0.6875	0.703125	0.671875	0.563245
384	0.734375	0.5625	0.703125	0.6875	0.671875	0.563165
385	0.71875	0.578125	0.703125	0.6875	0.671875	0.563016
386	0.71875	0.59375	0.671875	0.6875	0.667969	0.55778
387	0.71875	0.578125	0.65625	0.703125	0.664062	0.552792
388	0.71875	0.59375	0.671875	0.703125	0.671875	0.563096
389	0.703125	0.578125	0.671875	0.703125	0.664062	0.552657
390	0.703125	0.578125	0.671875	0.703125	0.664062	0.553041
391	0.703125	0.578125	0.671875	0.703125	0.664062	0.553041
392	0.71875	0.609375	0.671875	0.71875	0.679688	0.57391
393	0.703125	0.609375	0.6875	0.71875	0.679688	0.573652
394	0.71875	0.609375	0.6875	0.71875	0.683594	0.578844
395	0.71875	0.59375	0.6875	0.6875	0.671875	0.563372
396	0.71875	0.59375	0.6875	0.6875	0.671875	0.563372
397	0.71875	0.609375	0.6875	0.6875	0.675781	0.568437
398	0.71875	0.609375	0.671875	0.6875	0.671875	0.563199
399	0.703125	0.59375	0.65625	0.6875	0.660156	0.547577
400	0.703125	0.59375	0.65625	0.6875	0.660156	0.547577
401	0.71875	0.59375	0.671875	0.703125	0.671875	0.563222
402	0.71875	0.625	0.65625	0.6875	0.671875	0.563199
403	0.71875	0.625	0.640625	0.703125	0.671875	0.563349
404	0.71875	0.609375	0.6875	0.734375	0.6875	0.584202
405	0.71875	0.609375	0.671875	0.75	0.6875	0.584416
406	0.71875	0.625	0.671875	0.75	0.691406	0.589466
407	0.734375	0.625	0.65625	0.71875	0.683594	0.578891
408	0.734375	0.625	0.65625	0.703125	0.679688	0.573559
409	0.734375	0.625	0.65625	0.6875	0.675781	0.568437
410	0.734375	0.625	0.65625	0.6875	0.675781	0.568437
411	0.71875	0.625	0.640625	0.6875	0.667969	0.55795
412	0.75	0.625	0.65625	0.703125	0.683594	0.578773
413	0.734375	0.625	0.65625	0.71875	0.683594	0.578832
414	0.75	0.625	0.65625	0.65625	0.671875	0.563406
415	0.75	0.640625	0.65625	0.65625	0.675781	0.5686
416	0.75	0.65625	0.671875	0.671875	0.6875	0.58394
417	0.75	0.640625	0.671875	0.625	0.671875	0.563303
418	0.75	0.625	0.671875	0.625	0.667969	0.558304
419	0.75	0.640625	0.671875	0.625	0.671875	0.563337
420	0.75	0.640625	0.671875	0.625	0.671875	0.563648
421	0.75	0.65625	0.671875	0.640625	0.679688	0.573887
422	0.734375	0.6875	0.671875	0.640625	0.683594	0.578584
423	0.734375	0.6875	0.671875	0.640625	0.683594	0.578443
424	0.734375	0.6875	0.6875	0.65625	0.691406	0.588949
425	0.734375	0.6875	0.6875	0.65625	0.691406	0.588985
426	0.734375	0.671875	0.6875	0.640625	0.683594	0.578643
427	0.734375	0.671875	0.6875	0.625	0.679688	0.573723
428	0.75	0.65625	0.6875	0.625	0.679688	0.573863
429	0.75	0.65625	0.6875	0.625	0.679688	0.573863
430	0.75	0.671875	0.6875	0.640625	0.6875	0.584178
431	0.75	0.671875	0.703125	0.640625	0.691406	0.58937
432	0.734375	0.6875	0.71875	0.65625	0.699219	0.599495
433	0.71875	0.671875	0.703125	0.65625	0.6875	0.583856
434	0.71875	0.640625	0.6875	0.65625	0.675781	0.568368
435	0.71875	0.625	0.671875	0.640625	0.664062	0.55286
436	0.703125	0.625	0.6875	0.65625	0.667969	0.557985
437	0.703125	0.625	0.6875	0.640625	0.664062	0.55286
438	0.71875	0.625	0.6875	0.65625	0.671875	0.563291
439	0.75	0.625	0.671875	0.6875	0.683594	0.57934
440	0.75	0.625	0.6875	0.703125	0.691406	0.589682
441	0.78125	0.640625	0.703125	0.71875	0.710938	0.615737
442	0.78125	0.703125	0.703125	0.71875	0.726562	0.636181
443	0.78125	0.671875	0.703125	0.734375	0.722656	0.630979
444	0.765625	0.671875	0.6875	0.734375	0.714844	0.620537
445	0.78125	0.671875	0.703125	0.734375	0.722656	0.631095
446	0.78125	0.671875	0.703125	0.703125	0.714844	0.620841
447	0.78125	0.65625	0.703125	0.703125	0.710938	0.615624
448	0.78125	0.671875	0.6875	0.71875	0.714844	0.620664
449	0.78125	0.671875	0.671875	0.71875	0.710938	0.615548
450	0.765625	0.671875	0.671875	0.734375	0.710938	0.615511
451	0.765625	0.640625	0.6875	0.734375	0.707031	0.610531
452	0.765625	0.640625	0.671875	0.734375	0.703125	0.605313
453	0.765625	0.65625	0.671875	0.75	0.710938	0.615699
454	0.765625	0.671875	0.671875	0.734375	0.710938	0.615222
455	0.765625	0.65625	0.671875	0.75	0.710938	0.615699
456	0.765625	0.65625	0.6875	0.796875	0.726562	0.636961
457	0.765625	0.65625	0.6875	0.765625	0.71875	0.625969
458	0.765625	0.65625	0.6875	0.765625	0.71875	0.625969
459	0.765625	0.65625	0.6875	0.765625	0.71875	0.62616
460	0.75	0.65625	0.6875	0.75	0.710938	0.615423
461	0.765625	0.671875	0.671875	0.75	0.714844	0.620892
462	0.75	0.671875	0.65625	0.75	0.707031	0.610456
463	0.75	0.65625	0.671875	0.765625	0.710938	0.615724
464	0.75	0.65625	0.6875	0.75	0.710938	0.615699
465	0.75	0.65625	0.6875	0.765625	0.714844	0.621298
466	0.75	0.65625	0.6875	0.78125	0.71875	0.626596
467	0.765625	0.65625	0.703125	0.78125	0.726562	0.637143
468	0.765625	0.65625	0.703125	0.78125	0.726562	0.636674
469	0.765625	0.65625	0.6875	0.765625	0.71875	0.626519
470	0.765625	0.640625	0.703125	0.765625	0.71875	0.626339
471	0.765625	0.640625	0.6875	0.78125	0.71875	0.626596
472	0.765625	0.640625	0.6875	0.78125	0.71875	0.626762
473	0.765625	0.640625	0.703125	0.78125	0.722656	0.631688
474	0.765625	0.640625	0.703125	0.75	0.714844	0.620904
475	0.75	0.625	0.71875	0.75	0.710938	0.615938
476	0.75	0.625	0.71875	0.75	0.710938	0.615938
477	0.765625	0.625	0.6875	0.78125	0.714844	0.621679
478	0.765625	0.640625	0.703125	0.78125	0.722656	0.631327
479	0.765625	0.640625	0.6875	0.765625	0.714844	0.620588
480	0.75	0.640625	0.703125	0.734375	0.707031	0.609959
481	0.765625	0.640625	0.71875	0.734375	0.714844	0.62055
482	0.765625	0.65625	0.734375	0.71875	0.71875	0.62542
483	0.75	0.640625	0.71875	0.71875	0.707031	0.610033
484	0.75	0.640625	0.703125	0.703125	0.699219	0.599728
485	0.75	0.65625	0.71875	0.71875	0.710938	0.615109
486	0.75	0.65625	0.71875	0.734375	0.714844	0.620246
487	0.765625	0.65625	0.71875	0.734375	0.71875	0.625471
488	0.765625	0.65625	0.734375	0.734375	0.722656	0.630709
489	0.765625	0.65625	0.734375	0.734375	0.722656	0.63094
490	0.765625	0.65625	0.75	0.734375	0.726562	0.636077
491	0.75	0.640625	0.75	0.765625	0.726562	0.636388
492	0.75	0.640625	0.75	0.75	0.722656	0.631262
493	0.71875	0.640625	0.71875	0.765625	0.710938	0.615875
494	0.703125	0.65625	0.71875	0.75	0.707031	0.610382
495	0.734375	0.65625	0.71875	0.75	0.714844	0.62079
496	0.734375	0.625	0.6875	0.765625	0.703125	0.605375
497	0.734375	0.640625	0.703125	0.75	0.707031	0.610319
498	0.75	0.625	0.6875	0.75	0.703125	0.605474
499	0.75	0.65625	0.671875	0.75	0.707031	0.610158
500	0.75	0.625	0.6875	0.75	0.703125	0.605313
501	0.75	0.625	0.6875	0.765625	0.707031	0.610581
502	0.734375	0.640625	0.703125	0.765625	0.710938	0.615373
503	0.75	0.671875	0.71875	0.765625	0.726562	0.636129
504	0.734375	0.6875	0.703125	0.75	0.71875	0.625547
505	0.734375	0.6875	0.703125	0.75	0.71875	0.625522
506	0.78125	0.703125	0.703125	0.71875	0.726562	0.635999
507	0.78125	0.703125	0.6875	0.71875	0.722656	0.630889
508	0.78125	0.703125	0.71875	0.71875	0.730469	0.641134
509	0.78125	0.703125	0.71875	0.71875	0.730469	0.641238
510	0.78125	0.703125	0.71875	0.75	0.738281	0.651639
511	0.78125	0.703125	0.71875	0.75	0.738281	0.651639
512	0.78125	0.703125	0.71875	0.765625	0.742188	0.656825
513	0.78125	0.703125	0.71875	0.75	0.738281	0.651692
514	0.78125	0.671875	0.71875	0.75	0.730469	0.641448
515	0.78125	0.671875	0.703125	0.75	0.726562	0.636518
516	0.78125	0.671875	0.6875	0.75	0.722656	0.631301
517	0.78125	0.671875	0.6875	0.765625	0.726562	0.636791
518	0.765625	0.6875	0.6875	0.765625	0.726562	0.636375
519	0.765625	0.6875	0.703125	0.75	0.726562	0.636129
520	0.765625	0.6875	0.703125	0.75	0.726562	0.636129
521	0.75	0.6875	0.71875	0.78125	0.734375	0.646623
522	0.765625	0.703125	0.734375	0.765625	0.742188	0.656691
523	0.765625	0.71875	0.734375	0.765625	0.746094	0.661849
524	0.765625	0.703125	0.734375	0.75	0.738281	0.651453
525	0.765625	0.703125	0.734375	0.765625	0.742188	0.656852
526	0.765625	0.703125	0.734375	0.75	0.738281	0.651599
527	0.765625	0.6875	0.734375	0.734375	0.730469	0.641212
528	0.765625	0.6875	0.734375	0.75	0.734375	0.64661
529	0.765625	0.671875	0.734375	0.75	0.730469	0.6415
530	0.765625	0.6875	0.75	0.75	0.738281	0.651559
531	0.765625	0.703125	0.75	0.765625	0.746094	0.661835
532	0.75	0.671875	0.75	0.765625	0.734375	0.646241
533	0.75	0.671875	0.75	0.765625	0.734375	0.646241
534	0.75	0.671875	0.75	0.765625	0.734375	0.646399
535	0.75	0.65625	0.734375	0.75	0.722656	0.630748
536	0.765625	0.65625	0.75	0.71875	0.722656	0.630812
537	0.75	0.65625	0.75	0.71875	0.71875	0.625573
538	0.75	0.65625	0.75	0.71875	0.71875	0.625573
539	0.75	0.671875	0.734375	0.75	0.726562	0.636207
540	0.75	0.671875	0.75	0.734375	0.726562	0.635999
541	0.75	0.671875	0.75	0.734375	0.726562	0.636155
542	0.765625	0.671875	0.75	0.75	0.734375	0.646768
543	0.75	0.671875	0.75	0.71875	0.722656	0.630773
544	0.75	0.640625	0.75	0.71875	0.714844	0.620626
545	0.765625	0.640625	0.75	0.734375	0.722656	0.630863
546	0.765625	0.640625	0.734375	0.734375	0.71875	0.625547
547	0.765625	0.640625	0.75	0.734375	0.722656	0.630696
548	0.765625	0.640625	0.734375	0.734375	0.71875	0.625395
549	0.75	0.640625	0.71875	0.734375	0.710938	0.614996
550	0.75	0.640625	0.703125	0.734375	0.707031	0.609983
551	0.75	0.640625	0.703125	0.734375	0.707031	0.610058
552	0.75	0.65625	0.703125	0.71875	0.707031	0.609834
553	0.765625	0.65625	0.71875	0.71875	0.714844	0.62036
554	0.765625	0.671875	0.71875	0.71875	0.71875	0.625535
555	0.765625	0.671875	0.734375	0.734375	0.726562	0.635792
556	0.78125	0.671875	0.75	0.734375	0.734375	0.64632
557	0.765625	0.6875	0.734375	0.734375	0.730469	0.640925
558	0.78125	0.671875	0.734375	0.71875	0.726562	0.63596
559	0.78125	0.65625	0.703125	0.71875	0.714844	0.620752
560	0.78125	0.703125	0.734375	0.71875	0.734375	0.646241
561	0.78125	0.703125	0.734375	0.71875	0.734375	0.646241
562	0.765625	0.703125	0.734375	0.734375	0.734375	0.646136
563	0.765625	0.703125	0.734375	0.75	0.738281	0.651426
564	0.75	0.6875	0.734375	0.765625	0.734375	0.646123
565	0.765625	0.6875	0.703125	0.765625	0.730469	0.64116
566	0.75	0.671875	0.703125	0.75	0.71875	0.625522
567	0.765625	0.671875	0.6875	0.75	0.71875	0.625624
568	0.75	0.671875	0.6875	0.75	0.714844	0.62036
569	0.75	0.6875	0.6875	0.734375	0.714844	0.620221
570	0.765625	0.671875	0.6875	0.734375	0.714844	0.620335
571	0.734375	0.671875	0.6875	0.734375	0.707031	0.609685
572	0.734375	0.671875	0.6875	0.71875	0.703125	0.604413
573	0.71875	0.671875	0.6875	0.71875	0.699219	0.599141
574	0.734375	0.65625	0.671875	0.71875	0.695312	0.594149
575	0.734375	0.6875	0.703125	0.734375	0.714844	0.619981
576	0.71875	0.6875	0.703125	0.734375	0.710938	0.614771
577	0.75	0.671875	0.703125	0.75	0.71875	0.62542
578	0.765625	0.671875	0.703125	0.75	0.722656	0.630722
579	0.765625	0.671875	0.703125	0.75	0.722656	0.630722
580	0.734375	0.671875	0.703125	0.75	0.714844	0.620246
581	0.75	0.671875	0.703125	0.75	0.71875	0.625471
582	0.765625	0.671875	0.703125	0.75	0.722656	0.630645
583	0.765625	0.671875	0.703125	0.71875	0.714844	0.620208
584	0.765625	0.671875	0.703125	0.6875	0.707031	0.610083
585	0.765625	0.6875	0.703125	0.6875	0.710938	0.615059
586	0.765625	0.6875	0.734375	0.6875	0.71875	0.625331
587	0.765625	0.6875	0.734375	0.6875	0.71875	0.625471
588	0.765625	0.6875	0.734375	0.703125	0.722656	0.630478
589	0.75	0.6875	0.734375	0.703125	0.71875	0.625242
590	0.75	0.703125	0.734375	0.671875	0.714844	0.619918
591	0.765625	0.703125	0.734375	0.6875	0.722656	0.630426
592	0.765625	0.71875	0.734375	0.703125	0.730469	0.640886
593	0.765625	0.703125	0.734375	0.71875	0.730469	0.641108
594	0.75	0.703125	0.734375	0.703125	0.722656	0.630606
595	0.765625	0.6875	0.734375	0.703125	0.722656	0.630632
596	0.75	0.6875	0.75	0.703125	0.722656	0.630683
597	0.75	0.703125	0.75	0.71875	0.730469	0.640899
598	0.75	0.703125	0.75	0.703125	0.726562	0.635624
599	0.734375	0.703125	0.75	0.734375	0.730469	0.640873
600	0.734375	0.703125	0.75	0.734375	0.730469	0.640873
601	0.734375	0.703125	0.75	0.734375	0.730469	0.640873
602	0.734375	0.703125	0.75	0.75	0.734375	0.646057
603	0.734375	0.703125	0.734375	0.765625	0.734375	0.646202
604	0.75	0.703125	0.734375	0.765625	0.738281	0.651347
605	0.734375	0.71875	0.734375	0.765625	0.738281	0.651373
606	0.734375	0.71875	0.734375	0.734375	0.730469	0.640821
607	0.75	0.71875	0.75	0.734375	0.738281	0.651333
608	0.734375	0.71875	0.75	0.734375	0.734375	0.645965
609	0.734375	0.71875	0.75	0.734375	0.734375	0.646031
610	0.734375	0.71875	0.75	0.734375	0.734375	0.646083
611	0.71875	0.71875	0.75	0.734375	0.730469	0.640795
612	0.734375	0.71875	0.75	0.71875	0.730469	0.640886
613	0.71875	0.71875	0.75	0.71875	0.726562	0.635585
614	0.734375	0.71875	0.75	0.734375	0.734375	0.646031
615	0.71875	0.703125	0.75	0.734375	0.726562	0.635701
616	0.71875	0.703125	0.75	0.734375	0.726562	0.635611
617	0.734375	0.703125	0.75	0.734375	0.730469	0.640742
618	0.75	0.671875	0.75	0.75	0.730469	0.64116
619	0.734375	0.671875	0.75	0.75	0.726562	0.635896
620	0.734375	0.671875	0.75	0.765625	0.730469	0.641134
621	0.734375	0.65625	0.75	0.765625	0.726562	0.63609
622	0.734375	0.6875	0.734375	0.765625	0.730469	0.641029
623	0.734375	0.6875	0.734375	0.78125	0.734375	0.646399
624	0.734375	0.6875	0.75	0.796875	0.742188	0.657307
625	0.75	0.6875	0.734375	0.796875	0.742188	0.657254
626	0.75	0.671875	0.75	0.796875	0.742188	0.65728
627	0.75	0.65625	0.75	0.796875	0.738281	0.652011
628	0.75	0.671875	0.765625	0.796875	0.746094	0.662227
629	0.75	0.671875	0.75	0.796875	0.742188	0.657012
630	0.75	0.6875	0.75	0.78125	0.742188	0.656745
631	0.75	0.6875	0.75	0.796875	0.746094	0.662173
632	0.734375	0.6875	0.734375	0.796875	0.738281	0.651692
633	0.734375	0.6875	0.765625	0.796875	0.746094	0.662038
634	0.734375	0.6875	0.71875	0.78125	0.730469	0.641095
635	0.75	0.671875	0.765625	0.765625	0.738281	0.651506
636	0.75	0.6875	0.765625	0.765625	0.742188	0.656624
637	0.75	0.6875	0.78125	0.78125	0.75	0.667196
638	0.765625	0.671875	0.765625	0.78125	0.746094	0.662092
639	0.765625	0.65625	0.765625	0.78125	0.742188	0.656878
640	0.765625	0.65625	0.75	0.765625	0.734375	0.646465
641	0.765625	0.671875	0.75	0.78125	0.742188	0.656811
642	0.765625	0.6875	0.75	0.78125	0.746094	0.661957
643	0.765625	0.671875	0.75	0.78125	0.742188	0.656905
644	0.765625	0.65625	0.75	0.78125	0.738281	0.651971
645	0.765625	0.625	0.734375	0.78125	0.726562	0.636778
646	0.765625	0.625	0.734375	0.78125	0.726562	0.636583
647	0.75	0.640625	0.75	0.78125	0.730469	0.641696
648	0.75	0.625	0.75	0.78125	0.726562	0.636596
649	0.75	0.59375	0.765625	0.78125	0.722656	0.631804
650	0.765625	0.59375	0.75	0.78125	0.722656	0.631766
651	0.765625	0.625	0.765625	0.78125	0.734375	0.64698
652	0.765625	0.625	0.765625	0.78125	0.734375	0.64698
653	0.765625	0.625	0.734375	0.765625	0.722656	0.630979
654	0.765625	0.625	0.75	0.765625	0.726562	0.636285
655	0.765625	0.609375	0.75	0.765625	0.722656	0.631275
656	0.765625	0.640625	0.75	0.796875	0.738281	0.651944
657	0.765625	0.640625	0.71875	0.78125	0.726562	0.636414
658	0.765625	0.640625	0.75	0.78125	0.734375	0.646531
659	0.765625	0.640625	0.765625	0.765625	0.734375	0.646491
660	0.75	0.640625	0.75	0.765625	0.726562	0.636103
661	0.75	0.65625	0.75	0.78125	0.734375	0.64636
662	0.75	0.65625	0.75	0.796875	0.738281	0.651732
663	0.75	0.640625	0.765625	0.75	0.726562	0.63574
664	0.75	0.640625	0.78125	0.75	0.730469	0.640977
665	0.765625	0.625	0.78125	0.765625	0.734375	0.646742
666	0.765625	0.640625	0.765625	0.75	0.730469	0.641212
667	0.75	0.640625	0.765625	0.75	0.726562	0.635986
668	0.75	0.640625	0.765625	0.75	0.726562	0.635986
669	0.765625	0.65625	0.765625	0.765625	0.738281	0.651771
670	0.75	0.65625	0.75	0.765625	0.730469	0.641265
671	0.75	0.65625	0.75	0.765625	0.730469	0.641238
672	0.75	0.625	0.765625	0.765625	0.726562	0.636414
673	0.75	0.625	0.765625	0.765625	0.726562	0.636414
674	0.75	0.625	0.765625	0.765625	0.726562	0.636583
675	0.75	0.65625	0.75	0.765625	0.730469	0.641304
676	0.734375	0.65625	0.75	0.765625	0.726562	0.635973
677	0.75	0.640625	0.75	0.765625	0.726562	0.636077
678	0.75	0.65625	0.78125	0.765625	0.738281	0.651692
679	0.75	0.625	0.765625	0.75	0.722656	0.631121
680	0.75	0.640625	0.796875	0.78125	0.742188	0.65775
681	0.765625	0.671875	0.796875	0.796875	0.757812	0.678285
682	0.765625	0.6875	0.765625	0.78125	0.75	0.667496
683	0.765625	0.6875	0.765625	0.78125	0.75	0.667441
684	0.71875	0.6875	0.8125	0.765625	0.746094	0.662551
685	0.71875	0.6875	0.78125	0.78125	0.742188	0.657093
686	0.71875	0.6875	0.765625	0.765625	0.734375	0.64636
687	0.71875	0.671875	0.78125	0.78125	0.738281	0.651944
688	0.71875	0.671875	0.78125	0.765625	0.734375	0.646478
689	0.71875	0.671875	0.8125	0.765625	0.742188	0.657348
690	0.71875	0.671875	0.796875	0.78125	0.742188	0.657482
691	0.734375	0.703125	0.78125	0.78125	0.75	0.667088
692	0.734375	0.671875	0.765625	0.796875	0.742188	0.657468
693	0.734375	0.6875	0.765625	0.796875	0.746094	0.662227
694	0.75	0.671875	0.75	0.796875	0.742188	0.657495
695	0.75	0.6875	0.75	0.78125	0.742188	0.65712
696	0.71875	0.6875	0.75	0.78125	0.734375	0.646702
697	0.734375	0.671875	0.75	0.78125	0.734375	0.6469
698	0.71875	0.6875	0.765625	0.78125	0.738281	0.65225
699	0.71875	0.6875	0.765625	0.78125	0.738281	0.65225
700	0.734375	0.6875	0.765625	0.796875	0.746094	0.662551
701	0.734375	0.703125	0.765625	0.796875	0.75	0.667536
702	0.734375	0.671875	0.78125	0.796875	0.746094	0.662578
703	0.734375	0.671875	0.765625	0.796875	0.742188	0.657468
704	0.734375	0.671875	0.765625	0.796875	0.742188	0.657468
705	0.734375	0.671875	0.765625	0.765625	0.734375	0.646584
706	0.734375	0.671875	0.75	0.78125	0.734375	0.646821
707	0.734375	0.671875	0.75	0.765625	0.730469	0.641395
708	0.734375	0.671875	0.765625	0.796875	0.742188	0.657106
709	0.734375	0.671875	0.765625	0.78125	0.738281	0.651798
710	0.75	0.640625	0.765625	0.75	0.726562	0.636207
711	0.75	0.65625	0.78125	0.75	0.734375	0.646478
712	0.75	0.65625	0.78125	0.765625	0.738281	0.651639
713	0.75	0.65625	0.78125	0.765625	0.738281	0.651705
714	0.75	0.6875	0.78125	0.75	0.742188	0.656638
715	0.734375	0.671875	0.78125	0.75	0.734375	0.646425
716	0.734375	0.671875	0.78125	0.734375	0.730469	0.641069
717	0.734375	0.6875	0.78125	0.734375	0.734375	0.646188
718	0.734375	0.6875	0.796875	0.75	0.742188	0.656825
719	0.734375	0.6875	0.796875	0.75	0.742188	0.656878
720	0.75	0.703125	0.796875	0.75	0.75	0.667088
721	0.75	0.6875	0.78125	0.75	0.742188	0.656691
722	0.71875	0.6875	0.78125	0.734375	0.730469	0.641029
723	0.71875	0.6875	0.765625	0.734375	0.726562	0.635779
724	0.734375	0.671875	0.765625	0.734375	0.726562	0.635818
725	0.734375	0.65625	0.78125	0.734375	0.726562	0.636103
726	0.734375	0.65625	0.78125	0.734375	0.726562	0.63596
727	0.734375	0.65625	0.78125	0.734375	0.726562	0.636025
728	0.75	0.671875	0.78125	0.703125	0.726562	0.635701
729	0.75	0.671875	0.78125	0.703125	0.726562	0.635701
730	0.734375	0.65625	0.78125	0.703125	0.71875	0.625254
731	0.734375	0.65625	0.78125	0.703125	0.71875	0.625293
732	0.78125	0.65625	0.78125	0.6875	0.726562	0.63574
733	0.78125	0.65625	0.78125	0.6875	0.726562	0.63574
734	0.78125	0.640625	0.78125	0.703125	0.726562	0.635896
735	0.78125	0.640625	0.78125	0.703125	0.726562	0.635896
736	0.78125	0.640625	0.78125	0.703125	0.726562	0.635896
737	0.78125	0.640625	0.78125	0.703125	0.726562	0.635896
738	0.78125	0.640625	0.78125	0.703125	0.726562	0.635896
739	0.765625	0.640625	0.78125	0.703125	0.722656	0.630748
740	0.78125	0.640625	0.78125	0.703125	0.726562	0.635999
741	0.78125	0.640625	0.78125	0.6875	0.722656	0.630786
742	0.78125	0.640625	0.78125	0.6875	0.722656	0.630786
743	0.765625	0.640625	0.78125	0.6875	0.71875	0.625611
744	0.78125	0.640625	0.78125	0.6875	0.722656	0.63094
745	0.78125	0.65625	0.78125	0.703125	0.730469	0.641382
746	0.78125	0.65625	0.78125	0.703125	0.730469	0.641343
747	0.796875	0.640625	0.78125	0.703125	0.730469	0.641212
748	0.796875	0.65625	0.78125	0.6875	0.730469	0.641186
749	0.796875	0.65625	0.78125	0.703125	0.734375	0.646557
750	0.796875	0.640625	0.78125	0.703125	0.730469	0.641526
751	0.796875	0.640625	0.78125	0.703125	0.730469	0.641526
752	0.796875	0.640625	0.78125	0.703125	0.730469	0.641526
753	0.796875	0.640625	0.78125	0.703125	0.730469	0.641526
754	0.796875	0.640625	0.78125	0.703125	0.730469	0.641526
755	0.796875	0.640625	0.78125	0.703125	0.730469	0.641526
756	0.78125	0.625	0.78125	0.703125	0.722656	0.631301
757	0.78125	0.625	0.78125	0.703125	0.722656	0.631301
758	0.78125	0.65625	0.78125	0.703125	0.730469	0.641382
759	0.78125	0.640625	0.78125	0.703125	0.726562	0.636362
760	0.78125	0.65625	0.796875	0.71875	0.738281	0.651811
761	0.796875	0.65625	0.796875	0.71875	0.742188	0.657012
762	0.796875	0.625	0.796875	0.71875	0.734375	0.646953
763	0.78125	0.625	0.796875	0.71875	0.730469	0.641788
764	0.78125	0.640625	0.796875	0.6875	0.726562	0.636285
765	0.78125	0.640625	0.796875	0.703125	0.730469	0.641526
766	0.78125	0.640625	0.78125	0.703125	0.726562	0.636362
767	0.78125	0.640625	0.78125	0.71875	0.730469	0.64171
768	0.78125	0.65625	0.78125	0.734375	0.738281	0.652011
769	0.796875	0.65625	0.796875	0.734375	0.746094	0.662402
770	0.796875	0.65625	0.796875	0.71875	0.742188	0.657093
771	0.796875	0.65625	0.796875	0.71875	0.742188	0.657146
772	0.78125	0.65625	0.8125	0.71875	0.742188	0.656986
773	0.78125	0.671875	0.796875	0.734375	0.746094	0.662092
774	0.8125	0.6875	0.796875	0.71875	0.753906	0.67245
775	0.796875	0.6875	0.8125	0.71875	0.753906	0.672327
776	0.8125	0.6875	0.828125	0.703125	0.757812	0.677538
777	0.8125	0.6875	0.828125	0.703125	0.757812	0.677538
778	0.8125	0.671875	0.828125	0.703125	0.753906	0.672354
779	0.796875	0.671875	0.828125	0.703125	0.75	0.667251
780	0.8125	0.671875	0.828125	0.703125	0.753906	0.672354
781	0.796875	0.6875	0.8125	0.71875	0.753906	0.672217
782	0.796875	0.65625	0.796875	0.71875	0.742188	0.656905
783	0.78125	0.671875	0.8125	0.71875	0.746094	0.66193
784	0.796875	0.671875	0.8125	0.71875	0.75	0.667142
785	0.796875	0.6875	0.8125	0.71875	0.753906	0.672217
786	0.796875	0.65625	0.8125	0.734375	0.75	0.667115
787	0.796875	0.640625	0.8125	0.71875	0.742188	0.656986
788	0.796875	0.65625	0.8125	0.71875	0.746094	0.662065
789	0.796875	0.65625	0.796875	0.71875	0.742188	0.656691
790	0.796875	0.65625	0.796875	0.71875	0.742188	0.656691
791	0.78125	0.65625	0.796875	0.71875	0.738281	0.651479
792	0.78125	0.65625	0.796875	0.703125	0.734375	0.646452
793	0.796875	0.65625	0.796875	0.703125	0.738281	0.651811
794	0.796875	0.65625	0.796875	0.703125	0.738281	0.651811
795	0.796875	0.65625	0.78125	0.703125	0.734375	0.646584
796	0.796875	0.671875	0.78125	0.703125	0.738281	0.651639
797	0.796875	0.65625	0.8125	0.703125	0.742188	0.657066
798	0.796875	0.640625	0.796875	0.703125	0.734375	0.646768
799	0.796875	0.640625	0.796875	0.703125	0.734375	0.646768
800	0.796875	0.65625	0.796875	0.703125	0.738281	0.651984
801	0.796875	0.65625	0.796875	0.703125	0.738281	0.651878
802	0.78125	0.640625	0.796875	0.703125	0.730469	0.641579
803	0.78125	0.640625	0.796875	0.703125	0.730469	0.641552
804	0.78125	0.640625	0.796875	0.703125	0.730469	0.641579
805	0.78125	0.640625	0.796875	0.703125	0.730469	0.641579
806	0.796875	0.65625	0.8125	0.703125	0.742188	0.657026
807	0.796875	0.65625	0.8125	0.703125	0.742188	0.657012
808	0.796875	0.65625	0.8125	0.703125	0.742188	0.657012
809	0.796875	0.65625	0.8125	0.703125	0.742188	0.657026
810	0.796875	0.671875	0.8125	0.703125	0.746094	0.662092
811	0.796875	0.671875	0.8125	0.703125	0.746094	0.66197
812	0.796875	0.671875	0.8125	0.703125	0.746094	0.66197
813	0.796875	0.671875	0.8125	0.703125	0.746094	0.66197
814	0.78125	0.671875	0.8125	0.6875	0.738281	0.651612
815	0.796875	0.671875	0.796875	0.6875	0.738281	0.651453
816	0.796875	0.671875	0.796875	0.6875	0.738281	0.651453
817	0.796875	0.671875	0.796875	0.6875	0.738281	0.651453
818	0.796875	0.671875	0.796875	0.71875	0.746094	0.661835
819	0.796875	0.6875	0.796875	0.71875	0.75	0.666979
820	0.796875	0.6875	0.796875	0.703125	0.746094	0.661741
821	0.796875	0.671875	0.796875	0.703125	0.742188	0.656624
822	0.8125	0.671875	0.796875	0.6875	0.742188	0.656584
823	0.8125	0.671875	0.796875	0.6875	0.742188	0.656584
824	0.8125	0.671875	0.796875	0.6875	0.742188	0.656584
825	0.8125	0.671875	0.796875	0.6875	0.742188	0.656584
826	0.796875	0.671875	0.796875	0.6875	0.738281	0.6514
827	0.8125	0.6875	0.8125	0.6875	0.75	0.666965
828	0.8125	0.6875	0.828125	0.6875	0.753906	0.672272
829	0.8125	0.6875	0.828125	0.703125	0.757812	0.677594
830	0.8125	0.703125	0.828125	0.6875	0.757812	0.67729
831	0.8125	0.703125	0.828125	0.6875	0.757812	0.67729
832	0.8125	0.71875	0.828125	0.703125	0.765625	0.68771
833	0.8125	0.71875	0.796875	0.6875	0.753906	0.672012
834	0.8125	0.703125	0.796875	0.703125	0.753906	0.672217
835	0.8125	0.703125	0.796875	0.703125	0.753906	0.672217
836	0.8125	0.703125	0.796875	0.703125	0.753906	0.672217
837	0.8125	0.71875	0.8125	0.703125	0.761719	0.682583
838	0.8125	0.734375	0.796875	0.703125	0.761719	0.682417
839	0.8125	0.734375	0.796875	0.703125	0.761719	0.682417
840	0.8125	0.734375	0.8125	0.71875	0.769531	0.692934
841	0.8125	0.71875	0.828125	0.703125	0.765625	0.68785
842	0.796875	0.734375	0.828125	0.703125	0.765625	0.687794
843	0.8125	0.734375	0.828125	0.71875	0.773438	0.698215
844	0.8125	0.734375	0.828125	0.734375	0.777344	0.703454
845	0.828125	0.734375	0.828125	0.734375	0.78125	0.708694
846	0.828125	0.734375	0.828125	0.71875	0.777344	0.703497
847	0.828125	0.734375	0.828125	0.734375	0.78125	0.708694
848	0.828125	0.71875	0.8125	0.734375	0.773438	0.698215
849	0.84375	0.71875	0.8125	0.71875	0.773438	0.698243
850	0.84375	0.703125	0.8125	0.71875	0.769531	0.693174
851	0.828125	0.703125	0.8125	0.734375	0.769531	0.693146
852	0.828125	0.71875	0.8125	0.734375	0.773438	0.698215
853	0.828125	0.71875	0.828125	0.734375	0.777344	0.703569
854	0.828125	0.71875	0.828125	0.75	0.78125	0.708954
855	0.8125	0.71875	0.828125	0.75	0.777344	0.70377
856	0.8125	0.71875	0.828125	0.75	0.777344	0.70377
857	0.8125	0.71875	0.8125	0.75	0.773438	0.698386
858	0.796875	0.734375	0.828125	0.734375	0.773438	0.698386
859	0.796875	0.734375	0.828125	0.75	0.777344	0.703655
860	0.796875	0.734375	0.828125	0.75	0.777344	0.703655
861	0.796875	0.734375	0.828125	0.75	0.777344	0.703655
862	0.796875	0.734375	0.828125	0.71875	0.769531	0.693033
863	0.796875	0.734375	0.828125	0.71875	0.769531	0.693033
864	0.796875	0.734375	0.8125	0.71875	0.765625	0.68778
865	0.796875	0.75	0.8125	0.734375	0.773438	0.698201
866	0.796875	0.75	0.8125	0.71875	0.769531	0.69292
867	0.796875	0.75	0.8125	0.734375	0.773438	0.698201
868	0.796875	0.75	0.8125	0.71875	0.769531	0.69292
869	0.796875	0.75	0.828125	0.71875	0.773438	0.698243
870	0.796875	0.75	0.828125	0.734375	0.777344	0.70354
871	0.796875	0.734375	0.8125	0.734375	0.769531	0.693089
872	0.796875	0.734375	0.8125	0.734375	0.769531	0.693089
873	0.796875	0.734375	0.8125	0.734375	0.769531	0.693089
874	0.8125	0.734375	0.828125	0.71875	0.773438	0.698286
875	0.796875	0.734375	0.828125	0.734375	0.773438	0.698443
876	0.8125	0.734375	0.8125	0.71875	0.769531	0.692948
877	0.796875	0.734375	0.8125	0.71875	0.765625	0.68778
878	0.8125	0.734375	0.828125	0.71875	0.773438	0.698286
879	0.8125	0.734375	0.828125	0.71875	0.773438	0.698286
880	0.8125	0.734375	0.828125	0.71875	0.773438	0.698286
881	0.8125	0.75	0.828125	0.71875	0.777344	0.703426
882	0.8125	0.75	0.828125	0.734375	0.78125	0.708708
883	0.8125	0.75	0.828125	0.71875	0.777344	0.703426
884	0.8125	0.734375	0.8125	0.71875	0.769531	0.692948
885	0.8125	0.734375	0.84375	0.71875	0.777344	0.703655
886	0.8125	0.734375	0.828125	0.71875	0.773438	0.698357
887	0.8125	0.734375	0.8125	0.734375	0.773438	0.698315
888	0.8125	0.734375	0.828125	0.71875	0.773438	0.698286
889	0.8125	0.734375	0.828125	0.71875	0.773438	0.698286
890	0.8125	0.734375	0.84375	0.71875	0.777344	0.703512
891	0.8125	0.734375	0.84375	0.71875	0.777344	0.703512
892	0.8125	0.734375	0.84375	0.71875	0.777344	0.703512
893	0.8125	0.71875	0.828125	0.71875	0.769531	0.693004
894	0.8125	0.703125	0.8125	0.71875	0.761719	0.682611
895	0.8125	0.71875	0.8125	0.703125	0.761719	0.682514
896	0.8125	0.71875	0.8125	0.6875	0.757812	0.677318
897	0.8125	0.71875	0.8125	0.6875	0.757812	0.677318
898	0.8125	0.71875	0.8125	0.6875	0.757812	0.677318
899	0.8125	0.71875	0.8125	0.6875	0.757812	0.677318
900	0.8125	0.71875	0.796875	0.6875	0.753906	0.672053
901	0.8125	0.71875	0.78125	0.6875	0.75	0.666829
902	0.8125	0.71875	0.796875	0.6875	0.753906	0.672053
903	0.8125	0.71875	0.796875	0.671875	0.75	0.66687
904	0.8125	0.71875	0.796875	0.671875	0.75	0.66687
905	0.8125	0.71875	0.796875	0.671875	0.75	0.666802
906	0.8125	0.71875	0.796875	0.6875	0.753906	0.671998
907	0.8125	0.71875	0.796875	0.703125	0.757812	0.677262
908	0.8125	0.71875	0.796875	0.703125	0.757812	0.677262
909	0.8125	0.703125	0.796875	0.6875	0.75	0.666952
910	0.828125	0.703125	0.78125	0.703125	0.753906	0.672039
911	0.8125	0.703125	0.796875	0.6875	0.75	0.666952
912	0.8125	0.703125	0.796875	0.6875	0.75	0.666952
913	0.8125	0.703125	0.765625	0.6875	0.742188	0.656397
914	0.8125	0.734375	0.78125	0.6875	0.753906	0.671971
915	0.8125	0.734375	0.78125	0.6875	0.753906	0.671971
916	0.828125	0.734375	0.78125	0.703125	0.761719	0.682583
917	0.8125	0.734375	0.78125	0.71875	0.761719	0.682528
918	0.8125	0.734375	0.78125	0.703125	0.757812	0.677331
919	0.8125	0.734375	0.78125	0.703125	0.757812	0.677331
920	0.8125	0.734375	0.765625	0.703125	0.753906	0.672135
921	0.8125	0.71875	0.75	0.703125	0.746094	0.661835
922	0.8125	0.71875	0.75	0.703125	0.746094	0.661835
923	0.8125	0.71875	0.765625	0.703125	0.75	0.666897
924	0.8125	0.71875	0.765625	0.703125	0.75	0.666897
925	0.8125	0.703125	0.78125	0.703125	0.75	0.666992
926	0.8125	0.703125	0.78125	0.734375	0.757812	0.677538
927	0.8125	0.71875	0.78125	0.734375	0.761719	0.682542
928	0.8125	0.703125	0.78125	0.734375	0.757812	0.677456
929	0.8125	0.703125	0.78125	0.734375	0.757812	0.677456
930	0.8125	0.71875	0.78125	0.71875	0.757812	0.677235
931	0.8125	0.71875	0.765625	0.703125	0.75	0.666762
932	0.8125	0.703125	0.765625	0.6875	0.742188	0.656424
933	0.8125	0.6875	0.765625	0.6875	0.738281	0.651267
934	0.828125	0.6875	0.765625	0.6875	0.742188	0.656477
935	0.828125	0.6875	0.765625	0.703125	0.746094	0.661795
936	0.828125	0.6875	0.765625	0.703125	0.746094	0.661795
937	0.828125	0.6875	0.765625	0.703125	0.746094	0.661795
938	0.828125	0.6875	0.765625	0.703125	0.746094	0.661795
939	0.828125	0.6875	0.765625	0.71875	0.75	0.667128
940	0.828125	0.6875	0.765625	0.703125	0.746094	0.661795
941	0.828125	0.6875	0.765625	0.703125	0.746094	0.661795
942	0.828125	0.6875	0.765625	0.71875	0.75	0.667128
943	0.828125	0.6875	0.765625	0.734375	0.753906	0.672491
944	0.828125	0.6875	0.765625	0.734375	0.753906	0.672491
945	0.828125	0.703125	0.734375	0.734375	0.75	0.667305
946	0.828125	0.703125	0.734375	0.734375	0.75	0.667305
947	0.828125	0.703125	0.734375	0.734375	0.75	0.667305
948	0.828125	0.6875	0.734375	0.75	0.75	0.667577
949	0.828125	0.6875	0.75	0.75	0.753906	0.67271
950	0.828125	0.6875	0.75	0.75	0.753906	0.672793
951	0.828125	0.6875	0.765625	0.75	0.757812	0.678133
952	0.828125	0.703125	0.765625	0.75	0.761719	0.68314
953	0.84375	0.703125	0.765625	0.734375	0.761719	0.683224
954	0.84375	0.71875	0.75	0.734375	0.761719	0.682973
955	0.84375	0.703125	0.75	0.734375	0.757812	0.677911
956	0.828125	0.703125	0.765625	0.734375	0.757812	0.677746
957	0.828125	0.703125	0.75	0.734375	0.753906	0.672381
958	0.828125	0.6875	0.75	0.734375	0.75	0.667319
959	0.828125	0.6875	0.75	0.734375	0.75	0.667319
960	0.828125	0.6875	0.75	0.734375	0.75	0.667319
961	0.828125	0.703125	0.75	0.734375	0.753906	0.672381
962	0.828125	0.71875	0.75	0.734375	0.757812	0.677511
963	0.828125	0.71875	0.75	0.734375	0.757812	0.677511
964	0.828125	0.703125	0.75	0.734375	0.753906	0.672381
965	0.828125	0.703125	0.75	0.734375	0.753906	0.672381
966	0.828125	0.703125	0.75	0.734375	0.753906	0.672381
967	0.828125	0.703125	0.75	0.734375	0.753906	0.672381
968	0.8125	0.703125	0.75	0.734375	0.75	0.667196
969	0.8125	0.703125	0.75	0.734375	0.75	0.667196
970	0.828125	0.671875	0.75	0.734375	0.746094	0.662308
971	0.828125	0.703125	0.75	0.75	0.757812	0.677538
972	0.828125	0.71875	0.78125	0.75	0.769531	0.693061
973	0.8125	0.71875	0.78125	0.75	0.765625	0.68785
974	0.828125	0.71875	0.765625	0.734375	0.761719	0.682542
975	0.8125	0.71875	0.765625	0.734375	0.757812	0.677345
976	0.8125	0.71875	0.765625	0.734375	0.757812	0.677345
977	0.8125	0.71875	0.765625	0.75	0.761719	0.682681
978	0.796875	0.71875	0.765625	0.75	0.757812	0.677538
979	0.796875	0.71875	0.75	0.75	0.753906	0.672381
980	0.796875	0.71875	0.75	0.75	0.753906	0.672368
981	0.8125	0.703125	0.75	0.75	0.753906	0.672299
982	0.8125	0.703125	0.765625	0.75	0.757812	0.677787
983	0.8125	0.703125	0.765625	0.75	0.757812	0.677787
984	0.828125	0.703125	0.765625	0.75	0.761719	0.683015
985	0.828125	0.703125	0.765625	0.75	0.761719	0.683015
986	0.8125	0.71875	0.765625	0.75	0.761719	0.682987
987	0.8125	0.71875	0.765625	0.75	0.761719	0.682987
988	0.84375	0.734375	0.765625	0.75	0.773438	0.698443
989	0.84375	0.734375	0.765625	0.75	0.773438	0.698443
990	0.84375	0.71875	0.765625	0.75	0.769531	0.693301
991	0.828125	0.71875	0.765625	0.75	0.765625	0.688046
992	0.828125	0.71875	0.765625	0.75	0.765625	0.688046
993	0.828125	0.71875	0.78125	0.75	0.769531	0.693202
994	0.828125	0.703125	0.765625	0.75	0.761719	0.682945
995	0.828125	0.703125	0.765625	0.75	0.761719	0.682945
996	0.828125	0.703125	0.765625	0.75	0.761719	0.682945
997	0.828125	0.6875	0.765625	0.75	0.757812	0.677925
998	0.828125	0.71875	0.765625	0.75	0.765625	0.68799
999	0.828125	0.71875	0.765625	0.765625	0.769531	0.6934
1000	0.8125	0.6875	0.765625	0.765625	0.757812	0.678243
1001	0.8125	0.6875	0.765625	0.765625	0.757812	0.678243
1002	0.8125	0.6875	0.765625	0.765625	0.757812	0.678243
1003	0.8125	0.71875	0.765625	0.765625	0.765625	0.688228
1004	0.796875	0.71875	0.765625	0.75	0.757812	0.677607
1005	0.8125	0.71875	0.765625	0.75	0.761719	0.682834
1006	0.8125	0.703125	0.765625	0.75	0.757812	0.677801
1007	0.796875	0.703125	0.765625	0.75	0.753906	0.672573
1008	0.8125	0.71875	0.765625	0.765625	0.765625	0.688228
1009	0.8125	0.71875	0.765625	0.765625	0.765625	0.688228
1010	0.8125	0.703125	0.765625	0.765625	0.761719	0.683224
1011	0.8125	0.71875	0.765625	0.78125	0.769531	0.693513
1012	0.8125	0.703125	0.78125	0.78125	0.769531	0.693881
1013	0.796875	0.703125	0.78125	0.78125	0.765625	0.688678
1014	0.796875	0.6875	0.765625	0.78125	0.757812	0.67834
1015	0.796875	0.6875	0.75	0.765625	0.75	0.667904
1016	0.796875	0.6875	0.75	0.765625	0.75	0.667904
1017	0.796875	0.734375	0.75	0.75	0.757812	0.67758
1018	0.796875	0.734375	0.765625	0.765625	0.765625	0.688004
1019	0.78125	0.671875	0.765625	0.765625	0.746094	0.662822
1020	0.78125	0.671875	0.765625	0.765625	0.746094	0.662822
1021	0.78125	0.671875	0.765625	0.765625	0.746094	0.662822
1022	0.78125	0.671875	0.765625	0.765625	0.746094	0.662822
1023	0.78125	0.6875	0.765625	0.765625	0.75	0.667782
1024	0.78125	0.6875	0.765625	0.75	0.746094	0.662443
1025	0.78125	0.703125	0.765625	0.75	0.75	0.667441
1026	0.78125	0.71875	0.765625	0.75	0.753906	0.672464
1027	0.78125	0.71875	0.765625	0.75	0.753906	0.672464
1028	0.78125	0.703125	0.765625	0.765625	0.753906	0.672765
1029	0.78125	0.71875	0.75	0.765625	0.753906	0.672656
1030	0.78125	0.734375	0.765625	0.75	0.757812	0.677511
1031	0.78125	0.71875	0.75	0.765625	0.753906	0.672656
1032	0.78125	0.71875	0.75	0.765625	0.753906	0.672656
1033	0.796875	0.71875	0.765625	0.765625	0.761719	0.682889
1034	0.796875	0.71875	0.765625	0.765625	0.761719	0.68282
1035	0.796875	0.71875	0.765625	0.765625	0.761719	0.68282
1036	0.796875	0.71875	0.765625	0.765625	0.761719	0.682889
1037	0.8125	0.71875	0.765625	0.765625	0.765625	0.688102
1038	0.8125	0.71875	0.765625	0.765625	0.765625	0.688102
1039	0.8125	0.71875	0.765625	0.765625	0.765625	0.688102
1040	0.8125	0.71875	0.765625	0.765625	0.765625	0.688102
1041	0.8125	0.71875	0.765625	0.765625	0.765625	0.688102
1042	0.8125	0.703125	0.78125	0.75	0.761719	0.682945
1043	0.8125	0.71875	0.78125	0.734375	0.761719	0.682764
1044	0.796875	0.71875	0.78125	0.734375	0.757812	0.677566
1045	0.8125	0.71875	0.78125	0.734375	0.761719	0.682764
1046	0.8125	0.71875	0.78125	0.734375	0.761719	0.682917
1047	0.8125	0.71875	0.78125	0.734375	0.761719	0.682917
1048	0.8125	0.71875	0.78125	0.734375	0.761719	0.682917
1049	0.8125	0.703125	0.78125	0.734375	0.757812	0.67787
1050	0.8125	0.703125	0.78125	0.734375	0.757812	0.67787
1051	0.8125	0.703125	0.78125	0.734375	0.757812	0.677925
1052	0.8125	0.703125	0.78125	0.734375	0.757812	0.677925
1053	0.8125	0.703125	0.78125	0.734375	0.757812	0.67787
1054	0.8125	0.703125	0.78125	0.734375	0.757812	0.677704
1055	0.8125	0.703125	0.78125	0.734375	0.757812	0.677925
1056	0.828125	0.734375	0.78125	0.734375	0.769531	0.693146
1057	0.828125	0.734375	0.78125	0.734375	0.769531	0.693033
1058	0.828125	0.71875	0.78125	0.734375	0.765625	0.688186
1059	0.828125	0.71875	0.765625	0.75	0.765625	0.688088
1060	0.828125	0.71875	0.765625	0.75	0.765625	0.688158
1061	0.8125	0.75	0.765625	0.75	0.769531	0.693117
1062	0.828125	0.75	0.765625	0.75	0.773438	0.6983
1063	0.828125	0.765625	0.765625	0.75	0.777344	0.703483
1064	0.828125	0.765625	0.78125	0.75	0.78125	0.708607
1065	0.828125	0.75	0.78125	0.734375	0.773438	0.6983
1066	0.828125	0.75	0.78125	0.734375	0.773438	0.6983
1067	0.8125	0.75	0.765625	0.71875	0.761719	0.682542
1068	0.8125	0.75	0.765625	0.703125	0.757812	0.677262
1069	0.828125	0.75	0.765625	0.71875	0.765625	0.687976
1070	0.828125	0.75	0.765625	0.71875	0.765625	0.687976
1071	0.828125	0.765625	0.765625	0.734375	0.773438	0.698272
1072	0.828125	0.765625	0.765625	0.75	0.777344	0.703598
1073	0.828125	0.75	0.765625	0.734375	0.769531	0.693019
1074	0.828125	0.75	0.765625	0.734375	0.769531	0.693089
1075	0.828125	0.75	0.765625	0.734375	0.769531	0.693089
1076	0.8125	0.75	0.765625	0.734375	0.765625	0.687766
1077	0.8125	0.75	0.765625	0.734375	0.765625	0.687668
1078	0.8125	0.75	0.765625	0.734375	0.765625	0.687668
1079	0.828125	0.75	0.765625	0.75	0.773438	0.698357
1080	0.828125	0.765625	0.765625	0.734375	0.773438	0.698201
1081	0.828125	0.75	0.765625	0.734375	0.769531	0.693033
1082	0.828125	0.734375	0.78125	0.734375	0.769531	0.693089
1083	0.828125	0.734375	0.78125	0.734375	0.769531	0.693244
1084	0.828125	0.734375	0.78125	0.734375	0.769531	0.693244
1085	0.84375	0.734375	0.78125	0.734375	0.773438	0.698471
1086	0.828125	0.75	0.78125	0.734375	0.773438	0.6983
1087	0.828125	0.734375	0.78125	0.71875	0.765625	0.68799
1088	0.828125	0.734375	0.78125	0.71875	0.765625	0.68799
1089	0.828125	0.734375	0.78125	0.71875	0.765625	0.68799
1090	0.828125	0.734375	0.78125	0.71875	0.765625	0.68799
1091	0.828125	0.75	0.78125	0.71875	0.769531	0.693103
1092	0.828125	0.75	0.765625	0.71875	0.765625	0.687934
1093	0.828125	0.75	0.78125	0.71875	0.769531	0.693103
1094	0.828125	0.734375	0.765625	0.71875	0.761719	0.682806
1095	0.828125	0.765625	0.765625	0.71875	0.769531	0.693019
1096	0.8125	0.75	0.78125	0.71875	0.765625	0.687752
1097	0.828125	0.75	0.78125	0.703125	0.765625	0.687976
1098	0.828125	0.75	0.78125	0.71875	0.769531	0.693061
1099	0.84375	0.75	0.78125	0.71875	0.773438	0.6983
1100	0.84375	0.75	0.78125	0.71875	0.773438	0.6983
1101	0.84375	0.75	0.78125	0.71875	0.773438	0.6983
1102	0.84375	0.75	0.78125	0.71875	0.773438	0.6983
1103	0.84375	0.75	0.765625	0.71875	0.769531	0.693019
1104	0.84375	0.734375	0.765625	0.703125	0.761719	0.682722
1105	0.84375	0.75	0.765625	0.703125	0.765625	0.687822
1106	0.84375	0.75	0.765625	0.703125	0.765625	0.687822
1107	0.84375	0.75	0.765625	0.703125	0.765625	0.68771
1108	0.84375	0.75	0.765625	0.6875	0.761719	0.682528
1109	0.84375	0.75	0.765625	0.703125	0.765625	0.687822
1110	0.84375	0.75	0.765625	0.71875	0.769531	0.693146
1111	0.84375	0.75	0.78125	0.703125	0.769531	0.693089
1112	0.84375	0.75	0.765625	0.703125	0.765625	0.687808
1113	0.84375	0.765625	0.78125	0.703125	0.773438	0.698229
1114	0.84375	0.75	0.765625	0.703125	0.765625	0.687878
1115	0.84375	0.765625	0.796875	0.703125	0.777344	0.70344
1116	0.84375	0.765625	0.765625	0.703125	0.769531	0.693315
1117	0.84375	0.765625	0.78125	0.703125	0.773438	0.698443
1118	0.828125	0.765625	0.78125	0.703125	0.769531	0.69299
1119	0.84375	0.78125	0.796875	0.703125	0.78125	0.70855
1120	0.828125	0.78125	0.796875	0.703125	0.777344	0.703254
1121	0.828125	0.78125	0.765625	0.71875	0.773438	0.6983
1122	0.828125	0.765625	0.765625	0.71875	0.769531	0.693146
1123	0.84375	0.765625	0.765625	0.703125	0.769531	0.693174
1124	0.84375	0.765625	0.765625	0.703125	0.769531	0.693174
1125	0.84375	0.765625	0.765625	0.71875	0.773438	0.698528
1126	0.84375	0.765625	0.765625	0.71875	0.773438	0.698528
1127	0.84375	0.796875	0.78125	0.71875	0.785156	0.714021
1128	0.84375	0.796875	0.765625	0.71875	0.78125	0.708824
1129	0.828125	0.796875	0.78125	0.71875	0.78125	0.708607
1130	0.828125	0.78125	0.78125	0.71875	0.777344	0.703411
1131	0.828125	0.78125	0.78125	0.71875	0.777344	0.703411
1132	0.828125	0.78125	0.78125	0.71875	0.777344	0.703411
1133	0.828125	0.78125	0.78125	0.71875	0.777344	0.703411
1134	0.828125	0.78125	0.78125	0.71875	0.777344	0.703411
1135	0.8125	0.796875	0.78125	0.71875	0.777344	0.703383
1136	0.8125	0.796875	0.78125	0.71875	0.777344	0.703311
1137	0.8125	0.796875	0.78125	0.71875	0.777344	0.703311
1138	0.828125	0.75	0.78125	0.71875	0.769531	0.693146
1139	0.828125	0.75	0.78125	0.71875	0.769531	0.693174
1140	0.828125	0.765625	0.78125	0.703125	0.769531	0.69299
1141	0.828125	0.765625	0.78125	0.703125	0.769531	0.69299
1142	0.828125	0.765625	0.765625	0.703125	0.765625	0.68785
1143	0.8125	0.765625	0.765625	0.703125	0.761719	0.682569
1144	0.8125	0.765625	0.765625	0.703125	0.761719	0.682569
1145	0.8125	0.765625	0.765625	0.703125	0.761719	0.682611
1146	0.8125	0.75	0.765625	0.703125	0.757812	0.677442
1147	0.828125	0.734375	0.78125	0.703125	0.761719	0.682806
1148	0.828125	0.734375	0.78125	0.703125	0.761719	0.682722
1149	0.828125	0.734375	0.765625	0.703125	0.757812	0.677594
1150	0.828125	0.734375	0.78125	0.71875	0.765625	0.688186
1151	0.828125	0.734375	0.78125	0.71875	0.765625	0.688186
1152	0.828125	0.734375	0.78125	0.71875	0.765625	0.688088
1153	0.84375	0.75	0.78125	0.71875	0.773438	0.698528
1154	0.84375	0.734375	0.78125	0.71875	0.769531	0.693315
1155	0.84375	0.734375	0.78125	0.71875	0.769531	0.693485
1156	0.84375	0.734375	0.78125	0.734375	0.773438	0.698898
1157	0.84375	0.734375	0.78125	0.734375	0.773438	0.698898
1158	0.828125	0.734375	0.78125	0.734375	0.769531	0.693598
1159	0.828125	0.75	0.78125	0.71875	0.769531	0.69323
1160	0.828125	0.75	0.78125	0.71875	0.769531	0.69323
1161	0.828125	0.75	0.78125	0.71875	0.769531	0.69323
1162	0.828125	0.75	0.78125	0.71875	0.769531	0.69323
1163	0.828125	0.75	0.78125	0.71875	0.769531	0.693089
1164	0.828125	0.75	0.78125	0.71875	0.769531	0.693089
1165	0.828125	0.765625	0.78125	0.71875	0.773438	0.698187
1166	0.84375	0.765625	0.78125	0.71875	0.777344	0.703483
1167	0.859375	0.765625	0.78125	0.71875	0.78125	0.708824
1168	0.84375	0.75	0.78125	0.71875	0.773438	0.698386
1169	0.84375	0.75	0.78125	0.734375	0.777344	0.703741
1170	0.84375	0.75	0.78125	0.734375	0.777344	0.703741
1171	0.84375	0.75	0.78125	0.75	0.78125	0.709084
1172	0.828125	0.75	0.78125	0.75	0.777344	0.70377
1173	0.84375	0.75	0.78125	0.75	0.78125	0.709084
1174	0.84375	0.75	0.78125	0.75	0.78125	0.709084
1175	0.84375	0.75	0.78125	0.734375	0.777344	0.703741
1176	0.84375	0.734375	0.78125	0.71875	0.769531	0.693428
1177	0.828125	0.75	0.78125	0.71875	0.769531	0.693174
1178	0.84375	0.734375	0.78125	0.71875	0.769531	0.693428
1179	0.84375	0.734375	0.78125	0.703125	0.765625	0.688102
1180	0.84375	0.765625	0.78125	0.703125	0.773438	0.6983
1181	0.84375	0.765625	0.78125	0.703125	0.773438	0.6983
1182	0.84375	0.765625	0.78125	0.703125	0.773438	0.6983
1183	0.84375	0.765625	0.78125	0.71875	0.777344	0.703612
1184	0.859375	0.75	0.765625	0.71875	0.773438	0.698813
1185	0.84375	0.765625	0.78125	0.71875	0.777344	0.703598
1186	0.84375	0.75	0.78125	0.734375	0.777344	0.70387
1187	0.828125	0.75	0.78125	0.71875	0.769531	0.69323
1188	0.859375	0.734375	0.78125	0.734375	0.777344	0.704229
1189	0.859375	0.75	0.78125	0.734375	0.78125	0.709402
1190	0.859375	0.75	0.78125	0.734375	0.78125	0.709243
1191	0.84375	0.75	0.78125	0.734375	0.777344	0.703899
1192	0.859375	0.75	0.78125	0.734375	0.78125	0.709243
1193	0.859375	0.75	0.796875	0.734375	0.785156	0.714138
1194	0.859375	0.75	0.796875	0.734375	0.785156	0.714138
1195	0.859375	0.75	0.796875	0.734375	0.785156	0.714138
1196	0.859375	0.765625	0.8125	0.734375	0.792969	0.724445
1197	0.84375	0.75	0.8125	0.75	0.789062	0.719248
1198	0.859375	0.75	0.8125	0.75	0.792969	0.724593
1199	0.859375	0.765625	0.796875	0.75	0.792969	0.724593
1200	0.859375	0.765625	0.796875	0.75	0.792969	0.724593
1201	0.859375	0.765625	0.796875	0.75	0.792969	0.72477
1202	0.859375	0.765625	0.796875	0.75	0.792969	0.72477
1203	0.84375	0.765625	0.796875	0.75	0.789062	0.719468
1204	0.859375	0.78125	0.796875	0.75	0.796875	0.729805
1205	0.859375	0.765625	0.796875	0.75	0.792969	0.72477
1206	0.859375	0.765625	0.796875	0.75	0.792969	0.72477
1207	0.859375	0.78125	0.796875	0.765625	0.800781	0.735198
1208	0.859375	0.78125	0.796875	0.75	0.796875	0.729805
1209	0.859375	0.78125	0.796875	0.75	0.796875	0.729805
1210	0.859375	0.78125	0.796875	0.75	0.796875	0.729805
1211	0.859375	0.78125	0.796875	0.75	0.796875	0.729805
1212	0.859375	0.796875	0.796875	0.75	0.800781	0.734869
1213	0.859375	0.796875	0.796875	0.75	0.800781	0.734869
1214	0.859375	0.78125	0.796875	0.75	0.796875	0.729805
1215	0.859375	0.78125	0.796875	0.75	0.796875	0.729805
1216	0.859375	0.78125	0.796875	0.75	0.796875	0.729805
1217	0.859375	0.78125	0.796875	0.75	0.796875	0.729805
1218	0.859375	0.78125	0.796875	0.75	0.796875	0.729805
1219	0.859375	0.78125	0.796875	0.75	0.796875	0.729805
1220	0.859375	0.78125	0.796875	0.734375	0.792969	0.724563
1221	0.859375	0.78125	0.796875	0.75	0.796875	0.729939
1222	0.859375	0.78125	0.796875	0.71875	0.789062	0.719277
1223	0.859375	0.78125	0.796875	0.75	0.796875	0.729939
1224	0.859375	0.78125	0.796875	0.75	0.796875	0.729939
1225	0.859375	0.78125	0.796875	0.734375	0.792969	0.724593
1226	0.859375	0.78125	0.796875	0.75	0.796875	0.729835
1227	0.859375	0.78125	0.796875	0.71875	0.789062	0.719028
1228	0.859375	0.78125	0.796875	0.71875	0.789062	0.719028
1229	0.859375	0.78125	0.796875	0.71875	0.789062	0.719028
1230	0.859375	0.78125	0.796875	0.71875	0.789062	0.719013
1231	0.859375	0.78125	0.796875	0.71875	0.789062	0.719013
1232	0.859375	0.78125	0.796875	0.71875	0.789062	0.719013
1233	0.859375	0.78125	0.796875	0.71875	0.789062	0.719116
1234	0.859375	0.78125	0.796875	0.703125	0.785156	0.713905
1235	0.859375	0.78125	0.796875	0.71875	0.789062	0.719116
1236	0.859375	0.78125	0.796875	0.71875	0.789062	0.719116
1237	0.859375	0.78125	0.78125	0.734375	0.789062	0.719233
1238	0.859375	0.796875	0.78125	0.75	0.796875	0.729657
1239	0.859375	0.78125	0.78125	0.75	0.792969	0.72446
1240	0.859375	0.78125	0.78125	0.75	0.792969	0.72446
1241	0.859375	0.765625	0.78125	0.75	0.789062	0.719409
1242	0.859375	0.765625	0.78125	0.75	0.789062	0.719409
1243	0.859375	0.765625	0.78125	0.734375	0.785156	0.714196
1244	0.859375	0.765625	0.78125	0.71875	0.78125	0.708954
1245	0.859375	0.765625	0.78125	0.734375	0.785156	0.714079
1246	0.859375	0.765625	0.78125	0.734375	0.785156	0.714196
1247	0.84375	0.78125	0.78125	0.734375	0.785156	0.713934
1248	0.84375	0.78125	0.765625	0.734375	0.78125	0.708925
1249	0.859375	0.78125	0.765625	0.71875	0.78125	0.708925
1250	0.859375	0.765625	0.796875	0.75	0.792969	0.724548
1251	0.84375	0.765625	0.796875	0.75	0.789062	0.719233
[truncated: 3,749 more rows]
