# Supplementary material for: Detecting the Multiomics Signatures of Factor-Specific Inflammatory Effects on Airway Smooth Muscles
Source: Front Genet. 2021 Jan 13;11:599970. doi: 10.3389/fgene.2020.599970 (PMC7838645; doi:10.3389/fgene.2020.599970)
Supplement: Supplementary Table 3 — MCFS-ranked features for expression data. [file Table_3.XLSX]

## Sheet: Supp 3
Gene	RI
MAP3K8	0.665868
CCL26	0.545664
CISH	0.542701
LIMA1	0.541064
SLIT2	0.538045
C11orf70	0.535603
BATF3	0.516057
PRR16	0.506652
HRH1	0.502018
PPP2R3A	0.493938
HMHA1	0.484313
NFKBIZ	0.481133
SOCS1	0.466245
CCDC86	0.456626
IL17RA	0.447253
GPR44	0.428891
TEX2	0.422158
OBFC2A	0.417554
PIM1	0.415137
KLF2	0.413989
LOXL3	0.413176
INHBE	0.412989
HK1	0.402648
ZC3H12A	0.398608
PKD2	0.396872
BZW2	0.396828
C1QTNF1	0.387315
SFT2D2	0.387148
MBNL2	0.380329
FAM196A	0.375204
PPFIBP2	0.361088
ST8SIA1	0.351478
TNC	0.336621
COL17A1	0.335855
SLC25A25	0.327711
SH3D19	0.326777
RGS2	0.321122
TPBG	0.320465
PYGO1	0.318689
MAPK1	0.312494
CCL11	0.312342
NFE2	0.30517
DPYD	0.300991
CLEC16A	0.297559
PTPN4	0.293072
ANPEP	0.29178
DTNA	0.28295
MRGPRF	0.277226
MAPKAPK3	0.277053
WFS1	0.27617
PXK	0.268871
PHF17	0.262525
EGFR	0.261252
LYRM1	0.261238
TPCN2	0.25651
PITRM1	0.255609
LRRC8B	0.253362
AK5	0.252337
STXBP5	0.244472
MYOM1	0.243106
ZMIZ1	0.240117
EFNB2	0.239907
UHRF1BP1L	0.237329
RHBDD2	0.234287
ARSJ	0.232295
TGM2	0.231245
UST	0.229
CUTC	0.228928
C3orf18	0.221532
RP11-25K19.1	0.221065
FKBP5	0.218793
FAM110B	0.218033
NFIL3	0.214498
LHFP	0.211568
RNF19B	0.210341
AIM1	0.208612
COL6A6	0.20637
POSTN	0.206079
TBC1D19	0.199489
BDKRB1	0.19823
BNC1	0.197802
LIF	0.195502
STEAP2	0.194163
2020-09-03	0.190619
TBC1D4	0.18957
LRRC49	0.188103
TSPAN13	0.187411
TDP1	0.186219
SLC39A8	0.184564
STC1	0.183117
LINC00161	0.180978
CRADD	0.180826
CSRNP1	0.178899
ABLIM3	0.178558
CSN1S1	0.17788
SOCS2	0.177187
MPP4	0.176797
TGFBR3	0.176374
NR4A2	0.176114
SOX13	0.168163
KBTBD11	0.166972
PTPN13	0.164544
MYO1D	0.162727
PTTG3P	0.162263
RP11-466L17.1	0.160809
LRRC33	0.158966
RGMB	0.158948
SLC11A2	0.157425
PLCB1	0.155936
RASD1	0.15525
MIS18BP1	0.153529
MAN2B2	0.149842
ASB1	0.145128
CXCL1	0.144898
NIPA1	0.144843
ADCY8	0.142878
PRPSAP1	0.142543
ARHGAP24	0.142377
ISG20	0.141906
IL1RL1	0.141874
WNT5B	0.140745
ESM1	0.14045
ZFP36L2	0.139527
EIF2B2	0.138652
SIPA1L2	0.138386
GPR68	0.137113
ADAMTS1	0.13694
BEND6	0.136557
CSGALNACT1	0.136066
PRRX1	0.135375
SERPINH1	0.135095
SLC45A3	0.13321
JAZF1	0.132372
GDF15	0.131429
GALNTL4	0.131254
BCL3	0.127373
ABCA8	0.126697
CSF2	0.126514
IL20RB	0.126018
RASSF2	0.125486
FAM100B	0.123536
LRRC8D	0.121868
CCDC14	0.12093
THAP10	0.120475
SLC39A14	0.119838
SGPL1	0.118562
MEIS1	0.117515
LRRC32	0.117505
DPYSL3	0.117066
ABL1	0.116931
PKIA	0.11693
ATP6V1B2	0.1168
SPRED1	0.116672
LOX	0.115962
CEP70	0.115886
MIR22HG	0.113663
IRS2	0.112488
KIF14	0.112314
CEBPD	0.111811
MFHAS1	0.111804
SOX9	0.110328
TMEM156	0.110233
C7orf63	0.110142
CITED2	0.10969
COL5A2	0.109257
CDH2	0.109155
PEX2	0.108912
RASL11A	0.108182
SEMA3A	0.108138
GPN1	0.107989
TOX	0.107358
VWA5A	0.106937
PICALM	0.106647
EFR3A	0.106296
AKAP12	0.106272
HADHB	0.105462
LMCD1	0.105279
SFRP1	0.104956
DAAM1	0.104631
AGTRAP	0.100112
C5	0.0981868
ALDH9A1	0.097507
ASPM	0.0972797
RP11-727A23.8	0.0970874
CDH6	0.0967613
HTR2B	0.0966036
ZNF668	0.0957588
ANKMY2	0.0955872
ARL4C	0.095472
SH3PXD2A	0.0937448
BDNF	0.0936802
PRADC1	0.0932266
NAB1	0.09316
PRC1	0.0922517
NNMT	0.0914611
ABCA13	0.0910959
SMAD3	0.0903949
SLC25A12	0.0903291
MT1H	0.0898454
IER3	0.0887117
C18orf56	0.0886056
SPA17	0.0883203
SLC22A23	0.0882099
GADD45A	0.0878693
CENPF	0.0870125
FERMT2	0.0862382
NRAS	0.0857855
DLGAP5	0.084807
TWIST2	0.0847963
WEE1	0.0847302
TMEM71	0.08457
EPOR	0.0844218
KIAA1644	0.083877
GALM	0.0836342
LY96	0.0832741
BTG1	0.0832251
PBK	0.0829777
VNN3	0.082751
PITPNC1	0.0819802
CDCA2	0.0818771
CCNB1	0.081854
LINC00478	0.0816992
ARRDC4	0.0809043
TUBB2A	0.0807777
ITGA2	0.0800678
ABCA9	0.0800633
LIPA	0.0800572
ETV4	0.0799274
TM7SF2	0.0787466
SLC7A7	0.0785295
LIN7A	0.0779711
YKT6	0.0778857
IRS1	0.0775825
FGF5	0.0775374
CCNB2	0.0774765
CNIH3	0.0773352
NTM	0.0768706
CXCL6	0.0768342
S1PR3	0.0765041
SUOX	0.0764973
UFM1	0.0760668
AOX1	0.0760215
TMEM171	0.0759451
TOP2A	0.0759265
KIF20A	0.0756929
PDE7B	0.0756466
ATXN1	0.0755534
C10orf26	0.075365
PCMTD1	0.0749266
KANK1	0.0748921
ABTB2	0.0744061
WDR54	0.0739336
SUGT1	0.0736503
IL6	0.0734743
DRAM1	0.0728204
EPHA4	0.0722637
BDKRB2	0.072076
KIF20B	0.0714677
CXCL2	0.0705654
CDKN3	0.0700423
TM4SF1	0.0695237
IRX3	0.0691444
FBXL12	0.0690879
TMEM194A	0.0690187
HMMR	0.0689973
CCDC77	0.0688558
ZC3H12C	0.0681233
CKAP2L	0.0679879
SMC2	0.0679558
CPD	0.0673015
TCF4	0.0669563
STOM	0.066207
NEK2	0.0661199
CSMD2	0.0659137
CDCA3	0.0653072
BTBD3	0.0652102
TPX2	0.0649278
CHFR	0.0647922
CPXM1	0.0646282
SOBP	0.0644846
EML4	0.0643682
DHCR7	0.0643431
DUSP1	0.0641123
RPS6KA5	0.0631123
CCNA2	0.0629686
ULK1	0.0627556
SAV1	0.0625854
FZD8	0.062544
GYPC	0.0625099
FDPS	0.0624698
TTK	0.0624052
LDOC1L	0.0623865
KIF18A	0.0622704
SKA1	0.0620893
DIO2	0.062088
DUSP10	0.0618385
PLAU	0.061776
LRRC8C	0.0617042
CEP128	0.0616577
IER5	0.0616442
ATG7	0.0615988
MKI67	0.0614629
ANKRD35	0.0614517
RPA3	0.0614088
C1orf112	0.0612673
GNPTAB	0.0612413
TLN2	0.0604134
POC1A	0.0603443
KCNF1	0.0601814
C9orf3	0.0601324
FAM64A	0.0599873
MYLK	0.0599423
FZD7	0.0593171
OIP5	0.0591396
CECR5	0.0584962
LRRN3	0.0578589
SGOL2	0.0577758
CKAP2	0.0576394
CLMP	0.0572371
FAM46A	0.0571451
DENND4A	0.0568153
HSPA5	0.0567831
BCL2L1	0.0567339
MKI67IP	0.0563338
CASP7	0.056165
2020-03-04	0.0555761
CCDC34	0.055045
SPRY4	0.0550427
NCAPG	0.0548635
ADM	0.054802
FAM83D	0.054727
RORB	0.0545403
FAM117B	0.0544236
TEK	0.0542974
CYP2S1	0.0542866
TBX2	0.0541054
MYBL1	0.0541038
INPP4B	0.0540383
INTS9	0.0538274
BIRC5	0.0537725
CARHSP1	0.0537439
LSS	0.0535414
NOP16	0.0535331
RP11-196I18.3	0.053393
NUF2	0.0532189
PLCL1	0.053113
CENPA	0.0531118
KIF11	0.0530288
NUSAP1	0.0529587
BRP44	0.0529516
TPK1	0.0529242
CYTH2	0.0525266
OSR2	0.0523278
CHEK2	0.0522696
PEMT	0.051939
NCAPD2	0.0519044
TRAF3IP2	0.0516506
CNN2	0.0515094
RGS17	0.0514005
CENPE	0.0513647
CDK1	0.0513266
RACGAP1	0.0513042
THBS2	0.0512895
TCF21	0.0510041
CTSB	0.0498031
NAV3	0.0497917
DUSP23	0.0497811
RIOK2	0.0497697
LBH	0.049657
TLE4	0.049593
SLC43A3	0.049229
RGS5	0.0489941
SHOC2	0.0489517
ADCK3	0.0489165
SGOL1	0.048903
SHISA3	0.0488442
MND1	0.0481953
OSGIN2	0.0478716
SSFA2	0.0475096
MGAT5	0.0474943
PTPN22	0.047493
MT1G	0.0474825
TNFRSF21	0.0474705
ANLN	0.0472953
DSEL	0.0472445
PUS1	0.0470912
LRP11	0.0470634
KIF2C	0.0467846
ADAMTS6	0.0467038
SLTM	0.0466866
LTBP2	0.0466731
PDK4	0.0466576
SFR1	0.046647
NCAM2	0.0464976
KCTD12	0.0464586
FAM20B	0.0463334
CDC25C	0.0462331
NDE1	0.0460179
C9orf21	0.0458458
VAMP5	0.0457309
CLCF1	0.0454877
TAGLN3	0.0454272
FAM180A	0.0451972
KIF22	0.0449144
TMEM237	0.0448244
E2F7	0.0447779
ATP2B1	0.0445964
DNAL4	0.0445228
VCAM1	0.0445058
SYNJ2	0.0443472
MT1A	0.0441685
MT1F	0.0441486
FNIP2	0.0441022
GFPT2	0.0440949
C12orf48	0.0439969
THBD	0.0439899
FBXO5	0.0439406
EXOSC9	0.0438166
FADS1	0.0438132
GULP1	0.0437805
FGL2	0.0436982
PGF	0.0435204
RIN2	0.0435069
YPEL3	0.0433592
ESYT2	0.0432208
HJURP	0.0430257
ACBD6	0.0426269
NT5E	0.0426203
DUSP6	0.0425795
COL12A1	0.0419598
UIMC1	0.0418272
RNASEH2A	0.0417989
LOXL4	0.0416268
TMEM154	0.041601
CREB5	0.0415998
SPINT2	0.0415784
CHST14	0.0412771
XBP1	0.0411763
CENPW	0.0410969
MMP14	0.0408291
PLEKHG4	0.0407042
PCCA	0.0406524
COL6A5	0.0405394
JDP2	0.0403409
FZD1	0.0403142
CCDC99	0.0400682
GLI1	0.0399861
NCAPD3	0.039649
WDR36	0.0395352
ECT2	0.0393706
TSHZ3	0.0391123
TNFAIP3	0.0388862
RP11-181C3.2	0.0388624
SLC27A3	0.0387653
SLC26A6	0.0387356
NRBP1	0.0385654
TMCO1	0.0384634
TMTC1	0.038446
ARHGAP22	0.0384154
GLI3	0.03837
TMX4	0.0383417
RAD51AP1	0.0382665
SATB2	0.0382369
CNKSR3	0.0382304
NEXN	0.0381628
COL4A1	0.0380972
TRIP13	0.0378264
PTGS2	0.0378149
AGTR1	0.0376452
APOBEC3B	0.0376425
APOD	0.0376401
CEP55	0.0374762
YARS	0.0374683
RAD54L	0.0374496
SLC35E3	0.0373698
MYOF	0.0372793
CCNF	0.0372542
CRH	0.0370586
CENPM	0.0369371
POR	0.0368417
PLK1	0.0368166
AC006978.6	0.0366894
EPM2AIP1	0.0366151
SERPINB6	0.0365973
RFC5	0.036508
CSNK1E	0.0364799
TCF7	0.0364244
INCENP	0.0363381
SH3BP4	0.0361599
DSE	0.0360944
GSN	0.0360059
TCP10L	0.0359291
MT1X	0.0357537
TBC1D13	0.0355697
LRRC8A	0.0354091
NDRG1	0.0352864
IL1RN	0.0349109
FNDC3A	0.0348781
KIF13B	0.0348592
KCNJ2	0.0347885
RP11-887P2.1	0.0346319
MTSS1	0.0344524
UBE2T	0.0342758
RUNX1	0.0341978
ITPKA	0.0341626
PHLPP1	0.0339692
CYP3A7	0.0339585
NUP85	0.033939
MED8	0.0338928
MTAP	0.0338576
OSTBETA	0.0338267
G2E3	0.0337665
WDR69	0.0337616
LIFR	0.0337498
SLC1A5	0.0336751
FAM54A	0.0335389
MT1M	0.0335313
ISOC1	0.0332649
FAM20A	0.0332441
PLA2G3	0.0331042
PPP2R1B	0.0329442
TNFSF4	0.0329375
CDKN2B	0.0329367
RAB8A	0.0329068
BCAT2	0.0328926
TMEM200A	0.0326336
FLVCR2	0.0326067
RP1-286D6.2	0.0325949
SLC38A2	0.0324458
AC013461.1	0.0324228
WDR67	0.0324042
TMEM14A	0.0323701
PTGER2	0.0323289
EML1	0.0323216
GAS6	0.0322341
CDCA8	0.0320771
F2RL1	0.0320635
B3GALT4	0.0319799
HYLS1	0.0319706
SLC9A9	0.0319564
AC016722.2	0.0319191
CLLU1OS	0.0318792
NDNF	0.0318483
GOSR2	0.0318031
MTF1	0.0317768
PDHX	0.0317394
PWP1	0.0316927
LIG1	0.0316694
ADAM8	0.0316435
ABTB1	0.0315117
MDFIC	0.0315065
CENPJ	0.0314956
MAMDC2	0.0314289
CHSY1	0.0313908
ZEB2	0.0313527
RPL29	0.0311078
NFKB1	0.0310152
HSD11B1	0.0309885
ALDH2	0.0309191
FCRLB	0.030914
POLQ	0.0308649
HNMT	0.030804
CYB5A	0.0307352
SPAG5	0.030704
DDX21	0.0306428
CDCA5	0.0305508
TROVE2	0.0305494
SQLE	0.0305256
RRP36	0.0303259
C7orf41	0.0302929
AP002478.2	0.0302552
NCK1	0.0302012
RIOK1	0.0301149
ACAT2	0.0300999
GRAMD1A	0.0300854
PCNA	0.0300642
CSNK1A1	0.0300003
NIF3L1	0.0299785
NCOA3	0.029948
NRCAM	0.0298977
SLC30A1	0.0298281
KNTC1	0.029827
TMEM132B	0.0297682
FAM176A	0.0296689
NOP2	0.029578
CCDC92	0.0295125
PAPSS2	0.0294807
SMAD6	0.0294192
MFAP1	0.0293527
SASH1	0.0292333
CXCL12	0.0290459
DEDD2	0.0290329
SLC16A10	0.0289816
INSIG1	0.0288812
SLC25A46	0.0288685
PCDH18	0.0287496
CA12	0.0287058
C6orf192	0.0286471
COBLL1	0.0285526
HADHA	0.0284788
ZFAND5	0.0283992
MAFF	0.0283818
C14orf132	0.0283756
KITLG	0.0283736
KLHL2	0.0283663
SIX5	0.0283042
ABCE1	0.0282797
ZNFX1	0.0281852
RFWD3	0.0280612
C14orf93	0.0280107
C7orf44	0.0278701
COL7A1	0.0278423
GCAT	0.0278348
RFC3	0.0278232
GLTSCR1	0.0278057
DIABLO	0.0277966
SLC44A3	0.0277274
SGCB	0.0275321
AP3M2	0.0274773
GARS	0.0274696
C11orf82	0.0274593
PIGP	0.027359
H2AFX	0.0273472
RNF26	0.0273149
CDC42EP2	0.0273099
AC005035.1	0.0272106
ITPRIPL2	0.0272078
HTRA1	0.0271597
HSP90B1	0.0271086
ZSWIM5	0.0270204
HS3ST3A1	0.0270148
TUBA1C	0.0269823
PRR5L	0.0268669
MZF1	0.0268603
RPL39L	0.0268238
SFXN5	0.0268155
GLIS3	0.0267636
RHOBTB3	0.026623
C17orf53	0.0266142
SERP1	0.0266096
KIF1B	0.0265802
IMP4	0.0265702
RFC4	0.02653
GALC	0.0265044
NIPAL3	0.026366
MVD	0.0263403
TMEM48	0.0263289
CDCA4	0.026288
TIMM44	0.0262857
FOSL1	0.026225
MELK	0.0261925
CRIPT	0.0261752
MOSC1	0.026136
NEFM	0.0260596
WDYHV1	0.0260027
IRAK2	0.0259498
RP11-603J24.7	0.0259067
SLC27A1	0.0256833
ST3GAL6	0.0256659
TTLL4	0.0256355
AK2	0.0256237
RRP12	0.0255638
VPS37B	0.0255631
EIF2B4	0.0255449
AMD1	0.0254425
AKR1B1	0.0254392
C16orf59	0.0253792
RRM1	0.0253718
KIAA0101	0.0253416
ADSS	0.025303
FGFR1OP	0.0252935
RERE	0.0252835
SSX2IP	0.025224
FAM206A	0.0252022
PTBP2	0.0251917
HMGCS1	0.0251875
STAT4	0.0250974
CPA4	0.0250824
USP53	0.0249988
BRAT1	0.0249741
CRISPLD2	0.0249683
MNS1	0.0249461
TYMS	0.0249351
C18orf54	0.0248128
HSP90AB1	0.0247609
MIA	0.0247591
WWTR1	0.0246905
ALPP	0.0246733
ETS2	0.0246709
TWSG1	0.0246451
ANKRD13A	0.0246277
DISP1	0.024619
TBC1D8	0.0245822
DENND4C	0.0245097
SDF2L1	0.0244774
CCDC85B	0.0244135
HADH	0.0243706
FTH1P11	0.0243523
SLC20A1	0.0243117
SKA3	0.0243
FGF7	0.0242953
TMEM150A	0.0242849
PLK4	0.024267
PRKAR1A	0.0242622
PGM2L1	0.0242022
PGM3	0.0241994
KARS	0.0240893
SLC39A10	0.0240729
GPR137	0.0240328
TP53	0.0240216
TOX4	0.024019
FMNL2	0.0240168
MYH10	0.0239932
SRP68	0.023897
FAM126A	0.0238642
RSPRY1	0.0238543
MSMO1	0.0237648
TSC22D1	0.0237605
BCS1L	0.0237485
FBXL7	0.0236495
ST3GAL5	0.0234166
IGFBP3	0.0233022
NPTN	0.023209
PAQR5	0.0231905
CCNYL1	0.0231681
NCKAP5L	0.023133
PROCR	0.0230905
POP1	0.0230754
CMBL	0.0230728
B9D2	0.0230476
PTPRE	0.0230419
MZT1	0.0229709
CEP85	0.0229448
ASS1P11	0.0229447
FXYD5	0.0228565
PRKG2	0.0227898
SH3PXD2B	0.022761
VASP	0.022679
SLC2A6	0.0226399
FAM46C	0.0225765
KLHL28	0.0225159
SERTAD2	0.0224973
ZNF215	0.0224428
LEPREL1	0.022416
IRF2BPL	0.0223407
EEF2K	0.0223252
PINK1	0.0222744
PTRF	0.0222684
ACVRL1	0.0222582
METRNL	0.0222116
CCL20	0.0221371
ZNF521	0.0221359
PAFAH1B3	0.0221275
HAPLN1	0.0220573
SOX4	0.0219997
PDLIM4	0.0219967
RAF1	0.0219598
BORA	0.0219553
CDC42EP3	0.0219226
PSMC3IP	0.021882
SLC37A4	0.0218512
EVI5L	0.0218459
CCL8	0.0218412
SCARA5	0.0218381
CARD16	0.0217887
WNK4	0.0217687
MKLN1	0.0217339
CDC14B	0.0217326
CALR	0.0217296
DCAF15	0.0217208
MMP2	0.0216739
BAALC	0.0216653
CREB3L2	0.0216241
UBBP1	0.0215791
FOXD1	0.0215718
CENPK	0.0215571
TRIM6	0.0215565
MSC	0.0215362
C9orf40	0.0215348
LINC00312	0.0215082
QSOX2	0.0214615
CENPIP1	0.021432
PLEK2	0.0214254
FTH1	0.0213884
CCL13	0.0212909
LSM2	0.0212849
CDK19	0.0212641
RPRD1A	0.0212599
ZBTB47	0.0211849
ZNF827	0.0211845
PARP2	0.0211816
RNF149	0.0211555
ARHGEF3	0.0211166
TMEM97	0.0210653
LANCL1	0.0210544
CBLB	0.0210316
RP3-412A9.11	0.0209882
ARRB1	0.0209872
ATP1A1	0.0208963
FOXM1	0.0208839
DIRC2	0.0208572
NPEPL1	0.0208518
DENND2A	0.0208465
CISD2	0.020782
TIMELESS	0.0207712
HIST1H2AC	0.0207174
CXCL5	0.0206685
NUP205	0.0206434
PURB	0.0206345
TUBB4B	0.0205767
RGL1	0.0205159
CCDC85A	0.0205138
CERS6	0.0204886
HMGB2	0.0204752
CCL7	0.020394
ISCU	0.0203394
STK38	0.0203347
TRIOBP	0.02031
EBNA1BP2	0.0202904
ATXN7L3	0.0202895
ANKRD10	0.0202811
GAR1	0.0201887
TNFRSF11B	0.0201835
NECAP1	0.0201765
ITPRIP	0.0200673
SSBP2	0.0200353
FHOD1	0.020035
TSC22D2	0.0199603
KLF4	0.0199296
PRRT3	0.0199115
UBB	0.0199026
ZFHX3	0.0198803
PIK3R4	0.0198566
PKMYT1	0.0198372
TRMT5	0.0198145
MME	0.0197903
RANP6	0.019771
WDR55	0.019714
PLEKHH2	0.0196881
ERBB2	0.0196817
KIF24	0.0196422
TMEM44	0.0196133
CDK5	0.019507
RCAN2	0.0194957
IGIP	0.0194781
C6orf130	0.0194271
PID1	0.0194201
LAMA5	0.0194166
MXD3	0.0193866
TNS3	0.0193717
SERINC2	0.0193433
ABHD6	0.0193284
DEPDC1B	0.0192998
BLM	0.0192864
RCAN3	0.0192762
GMNN	0.019274
CLEC14A	0.0192374
LIN9	0.0192257
OPRL1	0.0192108
OLFML3	0.0191802
CYTH3	0.0191624
RRP8	0.0191601
BTN3A3	0.0191454
FTH1P16	0.0191445
APLP2	0.0191392
HCFC2	0.0191297
HEBP2	0.0190689
CLDND1	0.019038
ITGB1BP1	0.0190258
FZD4	0.0190084
LRR1	0.0189999
GPD1L	0.018942
DNAJB9	0.0189286
WDR61	0.0189283
LATS2	0.0189251
COL6A3	0.0189187
OCIAD2	0.0189097
FAH	0.0189065
TK1	0.018903
KIAA0247	0.0188978
TTF2	0.0188667
LPHN2	0.0188307
CTNNBIP1	0.0187579
ATP6V0A1	0.0187115
UAP1L1	0.0187027
FBXO38	0.0187015
MRPL20	0.0186951
TIGD2	0.0186856
GADD45B	0.0186782
DCAF8	0.0186673
G0S2	0.0186383
HEY1	0.0186142
CHIC2	0.0186072
IRAK3	0.0185374
SH3BP1	0.0185319
GCLM	0.0185116
RHBDF1	0.018499
DPYSL2	0.0184578
ARNT2	0.0184506
RP11-693N9.2	0.0184451
RBBP8	0.0184288
SPATA13	0.0184197
TMEM155	0.0183984
PTP4A1P7	0.0183879
MASTL	0.0183796
TBCC	0.0183778
AACS	0.0183748
HN1	0.018354
COL1A1	0.0183531
C5orf62	0.0183499
MFSD6	0.0183498
PDE6D	0.0183177
CA2	0.0183007
PSMC4	0.0182584
C2orf18	0.0182386
ARHGDIB	0.0182384
CENPL	0.0182229
C4orf34	0.0182163
ABCA6	0.0182055
NME1	0.0182035
SAC3D1	0.0181819
CPA3	0.0181733
FNDC3B	0.0181501
MAMSTR	0.0181478
LCE2A	0.0181315
HECTD1	0.0181214
KDELR2	0.0181066
GNG11	0.0180729
APH1B	0.0180676
TARSL2	0.0180267
NPAS1	0.0180143
DPP4	0.0180034
RRAS2	0.0179991
SETBP1	0.0179748
OGFOD1	0.0179528
ZFHX4	0.0179526
BCAR3	0.0179233
MOAP1	0.017914
TMPO	0.0179077
C21orf63	0.0178805
GMDS	0.017871
AIMP2	0.0178032
HNRNPAB	0.0177595
SDPR	0.0177212
IQGAP2	0.0177196
CEP78	0.0177165
RNF215	0.0176339
RASD2	0.0176324
SESN3	0.0176313
GSTA4	0.0176188
POLE2	0.0176112
INMT	0.0175925
ACBD3	0.0175911
GBE1	0.0175321
SGK1	0.0174873
VCP	0.0174846
POMT2	0.0174788
DUT	0.0174399
PLCL2	0.0174218
CIAPIN1	0.0173953
NFKBIB	0.0173224
LIX1L	0.0173121
CTNNBL1	0.0172903
CHAF1A	0.0172282
AHI1	0.0172098
ADAMTS3	0.0171971
RAC3	0.0171762
POLR1E	0.0171534
NOL6	0.0171401
IL7R	0.0171303
TMEM116	0.0171286
NPTX1	0.0171269
RMI2	0.0171183
LEPROTL1	0.0170806
PARVB	0.0170601
FTH1P23	0.01705
ABHD2	0.017043
IGFBP2	0.0170062
FOXN2	0.0169888
FAM26E	0.0169864
CCP110	0.0169154
SLC25A1	0.0168912
CASP3	0.0168907
RFC1	0.0168333
AP2M1	0.0168051
FDFT1	0.0167677
AC073346.2	0.0167568
MAD2L2	0.0167395
DOK6	0.0167309
TMX3	0.0166966
TIPARP	0.0166936
CCDC104	0.0166489
COL1A2	0.016584
CST1	0.0165709
PSMC2	0.0165376
MKRN2	0.0164795
TACC1	0.0164689
CBR3	0.0164603
ADRB2	0.0164442
NFKBID	0.0164135
IRF1	0.0164134
ADAR	0.0164086
FTH1P12	0.016391
GLT8D2	0.0163839
HPS3	0.0163826
CCDC24	0.0163759
REEP6	0.0163668
MMP3	0.0163654
CKAP5	0.0163641
PQLC1	0.0163637
MTHFD2	0.0163352
CYP1B1	0.016328
FAM59A	0.0162619
C9orf5	0.0162238
BUB3	0.0162212
TTC13	0.016198
DOCK10	0.0161796
CISD1	0.0161618
HYOU1	0.0161406
MCM7	0.0161378
CCND1	0.0161189
FYN	0.0161145
RNF10	0.0160724
CDC42EP5	0.0160438
CEP63	0.0160417
CEBPB	0.016029
WLS	0.0160208
CLCA2	0.0159777
ITCH	0.0159766
KIAA0240	0.0159707
RIC8A	0.0159655
ELOVL6	0.0159387
CHCHD8	0.0159063
EXOSC10	0.0159061
GPRC5A	0.0158644
ROR1	0.0158598
CSNK1G1	0.015855
YWHAH	0.0158167
ACACA	0.0158134
SRM	0.01578
SPAG9	0.0157253
TPST1	0.0157135
GHR	0.0156783
PERP	0.0156371
VWF	0.0156316
CCT3	0.0156278
SGCD	0.0156271
ASS1	0.0155937
BBS2	0.0155694
C11orf74	0.0155614
CCDC151	0.0155607
CCDC74B	0.0155549
LRP2	0.0155546
JTB	0.0155378
ZNF589	0.015435
DHDDS	0.0154288
APBA3	0.0153975
ANKRD37	0.0153741
GAMT	0.0153598
SIPA1	0.0153587
RP4-639F20.1	0.015352
C14orf149	0.0153505
KLF9	0.0153312
KCNK1	0.0152526
SSTR1	0.01525
MIR1275	0.0152295
CHMP5	0.0152036
PMM1	0.0151986
NUDT16L1	0.0151737
EIF3J	0.0151716
C11orf68	0.0151663
FANCG	0.0151495
PCSK9	0.0151487
GPSM2	0.0151313
NPR3	0.0151072
ABHD10	0.0150958
PAK1IP1	0.0150889
GPR56	0.01502
STK39	0.0150101
RMI1	0.0149851
CDK6	0.0149796
RAB5C	0.0149691
SLC37A3	0.0149533
NFATC4	0.0149338
ID1	0.0149286
ATP6V1C1	0.0149206
CTSL1	0.0148831
PAK1	0.0148809
SPTSSA	0.0148334
IER5L	0.0148317
TSPAN3	0.0148196
TIMM23	0.0148157
KIAA0430	0.0148103
RABEPK	0.0148096
WBP4	0.0147928
TUBB6	0.014783
PGM5	0.0147683
GINS3	0.0147479
C16orf61	0.014747
PTHLH	0.0147367
EFCAB4A	0.0147309
SLC25A20	0.0147287
SHC4	0.0147169
ILF2	0.0146958
OR52E6	0.0146692
DCBLD2	0.0146615
SPP2	0.0146612
PPAPDC1B	0.0146539
SARS	0.0146461
PCBP4	0.0146425
C8orf55	0.0146259
UBE2D4	0.0146259
COL10A1	0.0146238
DHX37	0.0145787
MCM4	0.0145778
IL8	0.0145582
THOC4	0.0144984
SSPN	0.0144693
COPB2	0.014454
SHQ1	0.0144523
EIF5B	0.014445
LRRN4CL	0.0144337
OSCAR	0.0143956
ETFDH	0.0143945
THBS1	0.0143933
MUTED	0.0143869
LZTFL1	0.01438
RP11-65D13.1	0.0143641
SHMT2	0.0143521
LARS	0.0143276
GALK1	0.0143253
GINS2	0.0143138
PCNT	0.0142058
RNF44	0.0141993
RAB38	0.0141837
RP11-538D9.2	0.0141826
FAM174B	0.0141652
STAMBPL1	0.0141618
RBM47	0.0141576
NEK6	0.0141337
ENPP2	0.0141095
ANG	0.0140777
USP24	0.0140743
WIPI1	0.0140598
FLRT3	0.0140124
KIF15	0.0139911
FOXC1	0.0139897
IGFBP5	0.0139731
SECISBP2L	0.013923
SUMF1	0.0139115
LYPD1	0.0139078
OAF	0.0138713
CRLS1	0.0138688
ISY1	0.0138653
PAQR3	0.0138263
ATP2C2	0.0138226
SV2A	0.0137979
PREP	0.0137957
RUSC2	0.0137734
PUSL1	0.0137684
TIAL1	0.0137664
SNTB1	0.013726
LCTL	0.0137251
GPRIN1	0.0137213
ASF1B	0.0137018
EIF5A2	0.0136776
ATF4	0.0136661
OPLAH	0.0136639
MIR665	0.0136581
GSG2	0.0136455
ODZ3	0.0136393
KIF23	0.0136359
TRPC6	0.0136075
PITPNB	0.0136045
PHF10	0.0135949
TRANK1	0.013574
KLHL3	0.013568
PHTF1	0.0135566
NDFIP2	0.0135536
CHEK1	0.0135377
KLHL21	0.0135329
IGF2R	0.0135234
CBS	0.0135184
C16orf48	0.0135137
RHOB	0.0135051
SLC14A1	0.0134921
LETMD1	0.0134904
NETO2	0.0134624
RNF103	0.0134303
POLR3D	0.01343
ID2	0.0134261
TRIB1	0.013392
CRELD2	0.0133705
HSPB1P1	0.0133261
CLDN5	0.0133256
FTH1P3	0.0133153
BLVRA	0.0133131
UCHL5	0.0133124
RINT1	0.0133019
NIP7	0.0132924
NUS1	0.013266
C20orf43	0.0132573
YIF1A	0.0132116
EID2	0.0132023
C15orf41	0.0131905
UBFD1	0.0131783
ANKRD57	0.0131731
BATF	0.013169
PIK3IP1	0.0131447
POC5	0.0131436
PHF21A	0.0131395
GORAB	0.0131297
RAB23	0.0131246
PRMT3	0.0130819
HSPB3	0.0130766
SENP5	0.0130669
KPRP	0.0130631
NUDT16	0.0130605
PTS	0.0130536
SLC25A22	0.0130533
GBP1	0.0130404
SS18L2	0.013037
DOLPP1	0.0130329
ROCK2	0.0130271
H2AFZ	0.0130069
PSME4	0.0130056
C1orf43	0.0129873
TBCE	0.0129845
COL13A1	0.012983
WBSCR22	0.0129672
PDGFRL	0.012965
POLA2	0.0129639
LYRM5	0.0129377
ROD1	0.01293
WDR35	0.012903
DOK5	0.0128922
IFT74	0.0128827
SRF	0.0128793
CNTN3	0.0128694
RNF5P1	0.0128663
RFXANK	0.0128598
TWISTNB	0.0128554
BASP1	0.012817
PPRC1	0.0128135
HEATR3	0.0128085
HES1	0.0128006
ZNF433	0.0127989
RP11-1149O23.3	0.0127925
FN3KRP	0.0127597
PIN1	0.012758
MAGEF1	0.0127576
IL4R	0.0127513
NEDD4	0.0127498
KLF3	0.0127171
PCYT2	0.0127112
C4orf48	0.012661
FJX1	0.0126581
SEC14L1	0.0126529
KCNS3	0.0126441
COASY	0.0126358
PLAUR	0.0126295
RALGPS2	0.0126154
CBR4	0.012615
MVK	0.0126122
KIAA1328	0.0126025
SLC22A4	0.0125985
ETFA	0.012587
C2orf47	0.0125818
NUP107	0.0125717
MTMR4	0.0125656
MAPKAP1	0.0125638
ING2	0.0125618
UBAP1	0.0125438
SC5DL	0.0125381
NCBP2	0.0125297
DNMT1	0.0125253
ZC3H13	0.012524
CACNA2D3	0.0125174
STX4	0.0125165
BMP6	0.0125037
TNFSF10	0.0124932
ATP2A2	0.0124889
FRMD4A	0.0124628
CIRH1A	0.0124264
C2CD4B	0.0123975
VASN	0.0123887
AP001816.1	0.0123817
AURKA	0.0123815
AHCTF1	0.0123768
COQ6	0.0123658
ADK	0.0123645
CDC42SE2	0.0123555
GLCE	0.0123467
CCDC134	0.0123208
PPL	0.0123168
RPF2	0.0122871
TUSC2	0.0122659
RANBP10	0.0122576
NDRG4	0.0122483
LGALS3	0.0122449
HELLS	0.0122424
SLC25A19	0.0122395
RTCD1	0.0122347
EDNRA	0.0122323
KIAA1468	0.0121957
PI3	0.0121778
BAZ2B	0.0121612
SYNRG	0.0121593
ZNF653	0.0121421
SERPINA3	0.0121354
ATP13A3	0.0121226
NCEH1	0.012113
CCDC15	0.0121014
HAUS8	0.0121013
SRPRB	0.012096
RP11-350G13.1	0.0120825
RPS15	0.0120737
CCDC78	0.0120674
TMEM184B	0.0120631
SLC35A5	0.0120584
RNF216	0.0120547
LMBRD2	0.0120472
AC011236.7	0.0120467
USP33	0.012041
ANGEL2	0.0120364
CSK	0.0120241
EXO1	0.0120035
ZFAND3	0.0119965
MPDU1	0.0119863
PTGS1	0.0119676
NTPCR	0.0119447
P4HA3	0.0118946
PCYOX1L	0.0118855
TNIP1	0.01188
FAM35A	0.0118545
C16orf53	0.011815
STOML2	0.0117978
FAM102B	0.0117783
NFKBIE	0.0117656
FOXJ1	0.0117556
RFC2	0.0117496
MRE11A	0.0117024
ARSI	0.0116959
TMEM100	0.0116943
NES	0.011682
ARNTL2	0.0116796
TMEM60	0.0116787
KBTBD2	0.011673
ZNF581	0.0116717
COL4A2	0.0116706
MED28	0.0116405
PSAP	0.0116382
STAG1	0.0116163
C4orf49	0.0116115
DUOX1	0.0116061
SAMD5	0.0115919
FAM115C	0.0115776
CTF1	0.0115731
RAD23A	0.0115403
CASP2	0.011532
AC011242.6	0.0115289
POGLUT1	0.0115164
NT5DC2	0.011515
CDC42EP1	0.0115085
C6orf35	0.0115068
RP11-386C23.1	0.0115017
RFX5	0.011489
C15orf48	0.0114798
ZC3H3	0.0114768
PBX3	0.0114727
GALNT12	0.0114722
CLEC11A	0.0114658
ZDHHC1	0.0114636
ATAD2	0.0114591
C13orf15	0.0114255
USP39	0.0114206
ATP2B4	0.0114195
HIF1A	0.0114135
ZFP106	0.011406
CHST2	0.0114055
SLC46A3	0.0114018
ZNF84	0.0113794
TRIO	0.0113622
SNHG6	0.0113326
FGF2	0.0113305
CDK2AP2	0.0113201
PANK1	0.0113042
PSMB2	0.0113023
FTH1P2	0.0112934
MIR586	0.0112929
SQSTM1	0.0112881
B3GNT1	0.0112874
ZNRD1	0.0112682
UAP1	0.0112641
DUSP18	0.0112627
TMEM204	0.0112567
ZCCHC9	0.011254
ACCN1	0.0112475
STX1A	0.0112419
GEMIN2	0.01124
POLR3B	0.0112385
TOX2	0.0112336
PRTFDC1	0.0112291
LIN54	0.011226
NDUFAF2	0.0112056
PTPRO	0.0111948
C20orf72	0.0111776
SLC7A6	0.0111735
OMD	0.0111615
RP11-113D6.10	0.0111125
PRPF3	0.0110896
SLC43A2	0.0110822
PPP4C	0.0110817
PRDM4	0.0110701
CHCHD2P4	0.0110688
PRDM1	0.0110438
TNFRSF10B	0.0110409
CENPQ	0.011033
GPR137C	0.0110289
SLC25A13	0.0110268
EPS15L1	0.0110175
WBP2	0.0110105
HMG20B	0.0110042
FHL3	0.0110029
EHD1	0.0109894
ADAMTS8	0.0109591
MMAB	0.0109529
SLC2A12	0.0109479
RASGRF2	0.0109478
NPM3	0.0109377
RAD51AP2	0.0109238
CFLAR	0.0109209
RP11-664D1.1	0.0109036
RDH10	0.0109023
SERPINB7	0.0108807
TRPC1	0.0108757
VPS37C	0.0108679
RIMS1	0.0108611
AC116904.1	0.0108574
ADAL	0.0108552
PHLDB2	0.010843
CYP26B1	0.0108266
CWF19L2	0.0108224
AZI1	0.010807
PA2G4	0.0107747
SEC22C	0.0107627
EIF2C2	0.0107609
TLR4	0.0107557
CHPF	0.0107431
FREM2	0.0107361
RB1CC1	0.0107214
ANK2	0.0107158
ADIPOR1	0.0107066
ANKRD50	0.0107008
BCCIP	0.0106874
CAPN5	0.0106832
ID3	0.0106751
ACO1	0.0106684
BTG3	0.0106384
FAM100A	0.0106377
DCTPP1	0.0106355
RALGDS	0.0106349
FDX1L	0.0106317
SCD	0.0106247
DPY19L1	0.0106241
ZNF503	0.0106178
MPP5	0.0106104
CREB3L4	0.0106
STRN3	0.0105964
PLEKHO2	0.0105964
GEM	0.0105876
IFNE	0.0105851
ARPC1A	0.0105763
GFOD2	0.0105743
LIMCH1	0.0105717
DUSP11	0.0105689
FAM149B1	0.0105677
GNB5	0.0105647
CORO1B	0.0105573
GMPR	0.0105557
TNFAIP8	0.0105517
TMED9	0.0105512
TRPA1	0.0105436
AC002055.4	0.0105391
CD82	0.0105271
HES6	0.0105243
APOLD1	0.0105138
NSMCE4A	0.0105122
NDST2	0.0105119
ACPP	0.0105118
TMEM17	0.0105097
GLUD1	0.0104907
DUSP28	0.0104713
EPHB1	0.0104683
GBGT1	0.0104678
RP11-534G20.3	0.0104625
C3	0.0104564
RGS10	0.0104546
RP11-252M21.1	0.0104445
PRICKLE2	0.0104375
HAVCR2	0.0104349
ACAD8	0.0104281
GREM1	0.0104179
C1orf74	0.0104179
HECTD3	0.0104169
ADAM17	0.0104087
INO80	0.0104057
DHX40	0.0103992
SLC35E4	0.0103893
TOR1AIP2	0.0103857
PHLDA3	0.0103716
GBAS	0.0103714
ALKBH3	0.0103486
NR2C2AP	0.0103478
PSMB4	0.0103381
ZWILCH	0.0103359
KLF13	0.0103262
KCNS2	0.0103231
COPG	0.0103083
GABARAPL1	0.0103081
FAM89B	0.0102975
SLC35B2	0.0102953
CCT7	0.0102913
MPRIP	0.0102878
SEC61A1	0.0102844
SCAF4	0.0102779
FSTL1	0.0102772
CASP1	0.0102721
UTP11L	0.0102687
PAPPA	0.0102637
HDGF	0.0102601
POLR3GL	0.0102279
ITIH5	0.0102246
RNF20	0.0101992
KIFAP3	0.0101987
TUBA1A	0.0101973
FLRT2	0.0101957
HARS	0.010171
LDHA	0.0101704
FAM164C	0.0101682
TP53INP1	0.0101615
IL1A	0.010158
AS3MT	0.0101533
GNG12	0.0101362
ATP5L	0.0101221
DCLRE1B	0.0101081
YPEL4	0.0101052
FAM129A	0.0100966
ARL6IP5	0.0100923
C4orf46	0.010089
OR5K1	0.0100865
EPRS	0.0100762
KHDRBS3	0.01007
C10orf118	0.0100691
PEG10	0.0100629
C9orf167	0.0100596
AQP11	0.0100586
RIN1	0.0100566
HSD17B11	0.0100541
HN1L	0.0100516
MIS18A	0.0100401
EEF1E1	0.0100398
APOB	0.010022
KIAA1731	0.0100112
SEPT10P1	0.0100111
AC013402.2	0.0100022
STX5	0.00999713
TMEM19	0.00999492
PNKD	0.00998835
APCDD1L	0.00998096
CEP135	0.00997502
MBIP	0.00996497
MPG	0.00995611
CAMLG	0.00994791
XYLT2	0.00993954
HERC2	0.00993605
SYBU	0.00993467
HSD17B7P2	0.00993244
DTX4	0.00993177
PRDX5	0.00991806
ODZ4	0.00991292
PCNX	0.00990371
AHCYL2	0.00989622
CH17-12M21.1	0.00989037
ZNF217	0.00988732
C20orf108	0.00988351
RNFT2	0.00987677
GPR125	0.00987445
RGL2	0.00986752
CD9	0.00986542
HABP4	0.00986258
PAMR1	0.00986082
CTC-353G13.1	0.0098405
ZFYVE21	0.00983899
CHCHD3	0.00983834
TNFSF13B	0.00983788
LIPG	0.00983672
SEMA4C	0.00983473
CPOX	0.00983414
ADM2	0.00982092
BTBD11	0.00981948
LSM12	0.0098179
TIPIN	0.0098092
CENPT	0.00979348
CHMP1B	0.00977764
UBQLN1	0.00976918
PDSS1	0.00976678
SLC22A15	0.00975986
C19orf48	0.00975348
ZNF688	0.00975058
STIP1	0.00974603
C11orf2	0.00974525
TMEM9	0.00973755
GTF2E2	0.0097318
LAMTOR1	0.00972827
LSM5	0.00970936
CHORDC1	0.00969933
PHF19	0.00967865
CBLN3	0.00967732
SPTLC3	0.00967382
RARS	0.00966309
CITED4	0.00965465
MLKL	0.0096489
DEK	0.00964665
KCNE1	0.00964524
PVRL3	0.0096379
CS	0.00963478
SLC39A11	0.00963268
C16orf87	0.00962939
FKBP9L	0.00962222
NFX1	0.00961581
QSOX1	0.00961178
MYBPH	0.00961024
C1orf35	0.00959569
RP11-414K1.3	0.00959276
CDKN1A	0.0095916
METTL7A	0.00957859
RP11-663P9.2	0.00957554
LAMA4	0.00956876
BPNT1	0.00956519
MTO1	0.00956448
XDH	0.00954793
PUS7L	0.00954475
CYB5D2	0.00953573
NPHP4	0.00953432
TRIAP1	0.00953319
GAB2	0.00951969
C9orf50	0.00951634
CYGB	0.0095121
RDH16	0.0095097
MRPS6	0.0095012
PCBD1	0.0094915
PAPD7	0.00949138
PLD6	0.00948093
FOXO1	0.00946874
LSM3	0.00946392
PTGER4	0.00946346
SCARF2	0.00946141
SPC25	0.00945756
PDCD2	0.00945523
SCARB2	0.00944918
MLF2	0.00944026
MBOAT2	0.009434
TMEM132A	0.00943331
EIF4G2	0.00943195
FADS2	0.00942163
KRT7	0.00941665
ZNF544	0.00941528
KLHL12	0.00941141
FLYWCH2	0.00941122
BTN3A1	0.00941013
TMEM30A	0.00940962
GCHFR	0.00940521
IQSEC1	0.00938828
PRKCH	0.00938088
MPHOSPH10	0.0093799
ARAP3	0.00937697
NEK7	0.00937106
GSK3B	0.00937099
GORASP1	0.0093622
B3GALTL	0.00935781
ADORA2B	0.0093514
PCDH7	0.00934938
PMP22	0.00934535
RABL3	0.00934426
DPH3	0.00932107
CLNS1A	0.00932102
PIGU	0.00931615
SNRPD1	0.00931448
RP1-239B22.1	0.0093101
GPN2	0.0092948
GBP7	0.00927681
ESYT1	0.00926814
BIRC2	0.00926594
RPS24	0.00926575
PLSCR2	0.00926275
HSPBAP1	0.00926033
ERO1LB	0.009259
DCBLD1	0.00925845
PAQR4	0.00924652
NUP35	0.00924652
VDAC3	0.00924591
UCK2	0.00923868
PRIM1	0.00923347
FCRLA	0.00923036
FAT1	0.00922528
TBC1D2	0.00922144
DNAJC3	0.00922008
DSN1	0.0092154
PSG7	0.00921379
PER2	0.00920259
RAB34	0.00920158
C2orf67	0.00919985
DHRS7	0.00919059
CYB561D1	0.00918399
RP11-15B17.1	0.00918197
SPCS3	0.00918014
CAMK1	0.00916446
RBM19	0.00914905
OPN3	0.0091376
FAS	0.00913563
TRIM16	0.00913518
NTNG1	0.00913416
MINPP1	0.00913214
ZNF614	0.00911037
GAS2L3	0.0091004
FAM43A	0.009096
CETN3	0.00909336
FAM171B	0.00909065
RAP1GDS1	0.00906933
TMEM208	0.0090679
PKM2	0.00906693
C3orf56	0.0090643
IL1B	0.00905206
SEC31A	0.00904874
AC138028.2	0.00904774
TLCD1	0.00903048
KRT1	0.00902778
SMAP2	0.00901908
TBCK	0.00898025
SUPT6H	0.0089734
C12orf24	0.00897092
SLC7A5	0.00896689
SLC1A2	0.00896121
ARIH2	0.00895417
STMN3	0.00895107
AARS	0.00894739
C9orf41	0.00894598
C19orf57	0.00892922
PUS3	0.00892609
ATF6	0.00892212
TNFSF12	0.00892166
ITGB4	0.00891911
TSPAN9	0.00891233
SRFBP1	0.00891066
NENF	0.00890961
PITHD1	0.00890281
PNPLA8	0.00889216
C12orf57	0.00889063
HERC4	0.00888584
SEC61G	0.0088689
VN1R64P	0.00886079
MSRA	0.00885843
C9orf140	0.00885773
LAMC2	0.00884372
HOTTIP	0.00883365
HIST1H4E	0.0088297
OR10H3	0.00882813
RAB2A	0.00880993
PDGFRA	0.00880457
WDR46	0.00880261
CDH4	0.00880122
BXDC1P	0.00880006
GNB1L	0.00878318
RP11-95P13.1	0.00878188
PRKCDBP	0.00878135
ARL6IP6	0.00877887
PLEKHA1	0.00877455
RSPH3	0.00877218
LCE1E	0.00877043
HAO2	0.00876416
FNDC4	0.0087641
LYRM2	0.00874866
HIRIP3	0.00874742
ZSCAN21	0.00873976
SWI5	0.00873193
OSTF1	0.00872929
SEC16A	0.00872832
ACAD9	0.00871759
GMPPA	0.00871468
KRBA1	0.008714
SYCP3	0.00871096
RAMP1	0.00870082
USP13	0.00869136
FOXF2	0.00869106
BYSL	0.00868779
CTSS	0.00868315
CLIP3	0.00867948
EDNRB	0.00866497
RILPL1	0.00865803
CRIM1	0.00865688
SCRT1	0.00864578
ZBTB11	0.00863272
SDCCAG3	0.00862984
INTS3	0.00862745
C19orf40	0.00862399
ABCC9	0.00861811
SPOCK1	0.00861594
ITM2C	0.00861027
KRTAP19-5	0.0086045
DEXI	0.00859766
CHAC1	0.00859431
MCM2	0.0085899
LMO4	0.00858683
NICN1	0.00858285
SCARB1	0.00857801
GGA2	0.0085641
C6orf89	0.00856256
HCST	0.00855687
KIAA1147	0.00855623
DIMT1	0.00855428
BICC1	0.00854751
CEP112	0.00853149
TMEM175	0.00851337
KIAA1715	0.00851254
EGLN1	0.00850063
INTS10	0.00849919
HLTF	0.00849381
CERS5	0.00849295
GALNT5	0.00848345
METTL4	0.0084824
FAF1	0.00848227
PDSS2	0.00847905
RAB11FIP2	0.00847429
PDCD5	0.00847416
GPR151	0.00847033
RHBDF2	0.00846396
MMP1	0.00845862
EFCAB7	0.00845566
IL34	0.00845313
ZHX2	0.00844396
C8orf83	0.00844198
CTC-228N24.3	0.00843494
CELF1	0.00843301
OSTC	0.00842914
RP11-397E7.3	0.00842891
RTN4IP1	0.00841885
SMAGP	0.00841646
TMEM126B	0.00841632
TRNP1	0.00841415
SPP1	0.00840471
ANKDD1A	0.00840348
NHLRC2	0.00840184
MIR576	0.00838892
ATXN2	0.00838242
PFDN4	0.00837591
TRIP4	0.00837505
CDK2	0.0083746
CCL2	0.00836881
BMP2	0.00836791
RFTN2	0.00836362
C8orf40	0.00835855
NRSN2	0.00835536
SBNO2	0.00835276
COX4NB	0.00834815
CH25H	0.00834268
ATXN7L3B	0.00834171
POLK	0.0083392
EIF2S2	0.00833796
SPATA20	0.00833319
SNX27	0.00832197
CTSK	0.00832094
UBR1	0.00831964
C2CD2	0.00831376
DDX56	0.00831189
DAZAP1	0.00831061
SPON2	0.00830752
PLOD2	0.00830669
FAIM3	0.00829634
ABI3BP	0.00829395
LINGO3	0.00828421
CTNNAL1	0.00828189
FZD2	0.00828156
GIPC1	0.00828091
OSTM1	0.00827378
PIGH	0.00827321
KCTD11	0.0082701
TFB1M	0.00826788
CPEB2	0.0082676
ORAI3	0.00826606
MYO1B	0.0082641
NUAK1	0.00826282
SBDSP1	0.0082488
P4HB	0.0082476
FAM172A	0.00823494
PRKAA1	0.00823152
NOD1	0.00822918
ASB10	0.00822784
RP11-689B22.2	0.00822715
KB-1732A1.1	0.00822692
PRDM5	0.00822615
RRP15	0.00822569
SLC2A13	0.00822568
TMEM139	0.00822558
TMEM117	0.00822509
EIF2B1	0.00822145
BRP44L	0.00821863
WDR43	0.00821858
SERPINA4	0.00821619
PPIL3	0.00821107
EFEMP2	0.00820982
TBC1D17	0.00820944
PSMD7	0.00820931
CAMKMT	0.00820329
PSMA3	0.00820315
DHRS7B	0.00820294
HS3ST1	0.00820209
KCNS1	0.00820107
ZNF48	0.00819978
HSPA2	0.00819722
WASF3	0.00819271
DLG4	0.0081852
RNF175	0.00818275
TXLNA	0.00817544
MAPK12	0.00817081
LAMTOR2	0.00817039
CHST15	0.00816996
RP11-351J23.1	0.00816657
SLC35A4	0.00816437
CCDC102A	0.00816028
ANKRA2	0.00815046
DYM	0.00814626
FAM195A	0.00814549
KRTAP4-8	0.0081416
NMB	0.00814076
SYT14	0.00813942
TMEM144	0.00813853
C1orf198	0.00813148
ZNF718	0.00813087
CD79A	0.00812708
NHLRC4	0.00812423
LXN	0.00811445
LRIG1	0.00811154
BNIP3L	0.00811107
POU2F2	0.00810767
STK17B	0.00809405
FAM116B	0.00808988
NTHL1	0.00808799
GSS	0.00808573
ACSS2	0.00808567
PHLPP2	0.00807912
RGS4	0.00806725
NFIB	0.00806579
STK40	0.00806423
C1orf135	0.00806113
KIAA1217	0.0080537
GREM2	0.00805259
TULP2	0.00805179
TUBBP1	0.00804273
CLPX	0.00804261
LILRB3	0.00804122
ALDH1L2	0.0080347
TESK2	0.00802995
EFCAB11	0.00802978
E2F2	0.00802863
PGAP3	0.00802709
C6orf204	0.00802606
ARID3A	0.00802558
WDR4	0.00802144
FAM71E1	0.00802014
FMO4	0.00801728
DDAH1	0.0080169
GPR108	0.00801517
ZNF271	0.00801018
GUCY1A3	0.00800906
SPRED2	0.00800191
MANSC4	0.00799664
CALCOCO1	0.00798238
UGCG	0.00796312
KIAA0664	0.00795489
NR2F2	0.0079524
ADCK4	0.00794467
UNC13A	0.00794262
RP11-434D9.1	0.00793593
ILK	0.00793314
RAB3GAP2	0.00792837
COPS3	0.00792826
KCTD13	0.00792812
CCT4	0.00792753
ATOH1	0.00791295
AZI2	0.00790891
FBXO24	0.00790725
C3orf58	0.00790255
SNAPC1	0.00790198
CDK9	0.00790177
SEMA6A	0.00789709
SLC19A3	0.00788275
PPP1R14A	0.00788001
SLC35B1	0.00787964
[truncated: 16,280 more rows]
