# Supplementary material for: Detecting the Multiomics Signatures of Factor-Specific Inflammatory Effects on Airway Smooth Muscles
Source: Front Genet. 2021 Jan 13;11:599970. doi: 10.3389/fgene.2020.599970 (PMC7838645; doi:10.3389/fgene.2020.599970)
Supplement: Supplementary Table 4 — Performance of IFS with RF, SVM, kNN, and RIPPER under different numbers of features for expression data. [file Table_4.XLSX]

## Sheet: KNN
Number of features	Control	IL-13	IL-17	IL-13 and IL-17	ACC	MCC
1	0.765625	0.46875	0.546875	0.8125	0.648438	0.531282
2	0.828125	0.875	0.84375	0.84375	0.847656	0.796956
3	0.8125	0.90625	0.8125	0.78125	0.828125	0.771839
4	0.8125	0.84375	0.703125	0.828125	0.796875	0.72991
5	0.875	0.875	0.796875	0.875	0.855469	0.807703
6	0.75	0.859375	0.734375	0.890625	0.808594	0.744867
7	0.71875	0.890625	0.703125	0.875	0.796875	0.729196
8	0.765625	0.875	0.6875	0.859375	0.796875	0.729553
9	0.71875	0.84375	0.734375	0.84375	0.785156	0.713556
10	0.734375	0.8125	0.734375	0.796875	0.769531	0.692722
11	0.71875	0.8125	0.734375	0.84375	0.777344	0.703197
12	0.859375	0.9375	0.90625	0.875	0.894531	0.859812
13	0.859375	0.90625	0.875	0.890625	0.882812	0.843784
14	0.859375	0.890625	0.890625	0.90625	0.886719	0.849045
15	0.859375	0.890625	0.890625	0.9375	0.894531	0.859602
16	0.8125	0.859375	0.890625	0.921875	0.871094	0.828817
17	0.875	0.859375	0.875	0.84375	0.863281	0.817725
18	0.875	0.859375	0.875	0.84375	0.863281	0.817725
19	0.859375	0.875	0.9375	0.875	0.886719	0.84939
20	0.84375	0.875	0.859375	0.890625	0.867188	0.82295
21	0.75	0.875	0.859375	0.921875	0.851562	0.803031
22	0.765625	0.84375	0.84375	0.84375	0.824219	0.766015
23	0.796875	0.828125	0.875	0.84375	0.835938	0.781664
24	0.890625	0.90625	0.890625	0.921875	0.902344	0.869809
25	0.90625	0.890625	0.890625	0.890625	0.894531	0.859392
26	0.859375	0.875	0.859375	0.890625	0.871094	0.828142
27	0.875	0.890625	0.890625	0.890625	0.886719	0.848976
28	0.890625	0.875	0.90625	0.8125	0.871094	0.828412
29	0.875	0.859375	0.890625	0.796875	0.855469	0.807571
30	0.859375	0.859375	0.890625	0.8125	0.855469	0.807505
31	0.84375	0.84375	0.859375	0.8125	0.839844	0.786538
32	0.828125	0.84375	0.875	0.8125	0.839844	0.786666
33	0.78125	0.828125	0.90625	0.8125	0.832031	0.77707
34	0.765625	0.8125	0.875	0.796875	0.8125	0.750764
35	0.78125	0.8125	0.859375	0.796875	0.8125	0.750397
36	0.75	0.796875	0.875	0.796875	0.804688	0.740548
37	0.765625	0.8125	0.828125	0.796875	0.800781	0.734629
38	0.8125	0.78125	0.859375	0.8125	0.816406	0.755408
39	0.859375	0.8125	0.890625	0.84375	0.851562	0.802214
40	0.859375	0.8125	0.890625	0.84375	0.851562	0.802214
41	0.84375	0.8125	0.90625	0.84375	0.851562	0.80241
42	0.84375	0.796875	0.890625	0.8125	0.835938	0.781409
43	0.859375	0.796875	0.890625	0.796875	0.835938	0.781314
44	0.859375	0.84375	0.90625	0.796875	0.851562	0.802377
45	0.859375	0.8125	0.890625	0.828125	0.847656	0.796956
46	0.84375	0.8125	0.890625	0.828125	0.84375	0.791828
47	0.828125	0.8125	0.90625	0.796875	0.835938	0.781664
48	0.828125	0.8125	0.890625	0.796875	0.832031	0.77631
49	0.828125	0.8125	0.859375	0.796875	0.824219	0.765703
50	0.796875	0.8125	0.859375	0.8125	0.820312	0.760664
51	0.796875	0.796875	0.84375	0.78125	0.804688	0.739734
52	0.8125	0.78125	0.828125	0.78125	0.800781	0.73439
53	0.828125	0.78125	0.828125	0.828125	0.816406	0.755347
54	0.828125	0.796875	0.828125	0.8125	0.816406	0.755224
55	0.84375	0.78125	0.828125	0.796875	0.8125	0.750031
56	0.828125	0.765625	0.859375	0.78125	0.808594	0.744867
57	0.8125	0.78125	0.84375	0.765625	0.800781	0.73445
58	0.796875	0.796875	0.84375	0.78125	0.804688	0.739734
59	0.796875	0.78125	0.828125	0.78125	0.796875	0.729226
60	0.796875	0.765625	0.828125	0.796875	0.796875	0.729285
61	0.78125	0.75	0.8125	0.78125	0.78125	0.708449
62	0.765625	0.75	0.8125	0.796875	0.78125	0.708593
63	0.765625	0.765625	0.78125	0.78125	0.773438	0.697945
64	0.765625	0.78125	0.78125	0.78125	0.777344	0.703139
65	0.75	0.75	0.78125	0.75	0.757812	0.677138
66	0.75	0.765625	0.796875	0.71875	0.757812	0.677331
67	0.75	0.765625	0.78125	0.734375	0.757812	0.677194
68	0.734375	0.765625	0.8125	0.734375	0.761719	0.682695
69	0.765625	0.75	0.8125	0.703125	0.757812	0.677331
70	0.765625	0.734375	0.8125	0.71875	0.757812	0.677221
71	0.734375	0.71875	0.796875	0.71875	0.742188	0.656464
72	0.75	0.703125	0.796875	0.6875	0.734375	0.645965
73	0.75	0.703125	0.796875	0.6875	0.734375	0.645965
74	0.75	0.703125	0.765625	0.6875	0.726562	0.635443
75	0.765625	0.71875	0.765625	0.71875	0.742188	0.65625
76	0.765625	0.71875	0.75	0.6875	0.730469	0.64069
77	0.765625	0.703125	0.75	0.6875	0.726562	0.635443
78	0.765625	0.703125	0.75	0.671875	0.722656	0.630272
79	0.765625	0.6875	0.75	0.625	0.707031	0.609586
80	0.75	0.6875	0.75	0.625	0.703125	0.604363
81	0.75	0.71875	0.734375	0.609375	0.703125	0.604782
82	0.75	0.71875	0.75	0.59375	0.703125	0.604955
83	0.75	0.703125	0.71875	0.59375	0.691406	0.589177
84	0.75	0.671875	0.71875	0.59375	0.683594	0.578466
85	0.75	0.6875	0.71875	0.59375	0.6875	0.583809
86	0.734375	0.6875	0.6875	0.59375	0.675781	0.568229
87	0.71875	0.6875	0.703125	0.625	0.683594	0.578325
88	0.71875	0.671875	0.6875	0.59375	0.667969	0.557621
89	0.71875	0.671875	0.703125	0.578125	0.667969	0.557712
90	0.71875	0.671875	0.703125	0.609375	0.675781	0.567905
91	0.71875	0.671875	0.703125	0.609375	0.675781	0.567905
92	0.734375	0.671875	0.671875	0.609375	0.671875	0.562867
93	0.71875	0.65625	0.671875	0.609375	0.664062	0.552286
94	0.703125	0.640625	0.703125	0.609375	0.664062	0.552128
95	0.703125	0.625	0.703125	0.59375	0.65625	0.541711
96	0.703125	0.609375	0.703125	0.5625	0.644531	0.526138
97	0.6875	0.609375	0.703125	0.5625	0.640625	0.520939
98	0.6875	0.625	0.6875	0.5625	0.640625	0.521003
99	0.6875	0.609375	0.6875	0.5625	0.636719	0.515719
100	0.6875	0.59375	0.703125	0.578125	0.640625	0.520855
101	0.6875	0.59375	0.6875	0.578125	0.636719	0.515635
102	0.6875	0.609375	0.671875	0.5625	0.632812	0.510521
103	0.671875	0.625	0.65625	0.5625	0.628906	0.505383
104	0.671875	0.609375	0.640625	0.546875	0.617188	0.489783
105	0.671875	0.609375	0.640625	0.546875	0.617188	0.489783
106	0.671875	0.609375	0.671875	0.515625	0.617188	0.489942
107	0.671875	0.578125	0.65625	0.53125	0.609375	0.479264
108	0.671875	0.640625	0.6875	0.53125	0.632812	0.510937
109	0.671875	0.625	0.703125	0.5625	0.640625	0.521045
110	0.65625	0.625	0.65625	0.53125	0.617188	0.489942
111	0.671875	0.625	0.65625	0.515625	0.617188	0.490082
112	0.671875	0.625	0.640625	0.53125	0.617188	0.489982
113	0.671875	0.609375	0.671875	0.515625	0.617188	0.489942
114	0.671875	0.640625	0.671875	0.53125	0.628906	0.505713
115	0.671875	0.671875	0.65625	0.546875	0.636719	0.516308
116	0.671875	0.671875	0.625	0.53125	0.625	0.500918
117	0.6875	0.625	0.65625	0.5625	0.632812	0.510624
118	0.6875	0.625	0.640625	0.546875	0.625	0.500346
119	0.6875	0.625	0.625	0.546875	0.621094	0.495205
120	0.671875	0.609375	0.640625	0.53125	0.613281	0.484661
121	0.671875	0.59375	0.640625	0.53125	0.609375	0.479362
122	0.640625	0.59375	0.640625	0.515625	0.597656	0.463778
123	0.640625	0.59375	0.625	0.53125	0.597656	0.463702
124	0.640625	0.609375	0.640625	0.515625	0.601562	0.469094
125	0.640625	0.59375	0.625	0.515625	0.59375	0.458576
126	0.625	0.59375	0.609375	0.5	0.582031	0.443042
127	0.625	0.59375	0.640625	0.5	0.589844	0.453466
128	0.625	0.578125	0.609375	0.515625	0.582031	0.442862
129	0.640625	0.5625	0.59375	0.484375	0.570312	0.427379
130	0.625	0.578125	0.578125	0.515625	0.574219	0.432512
131	0.640625	0.5625	0.59375	0.5	0.574219	0.432512
132	0.640625	0.546875	0.59375	0.515625	0.574219	0.432406
133	0.625	0.515625	0.59375	0.53125	0.566406	0.421918
134	0.640625	0.515625	0.609375	0.53125	0.574219	0.432336
135	0.640625	0.515625	0.609375	0.515625	0.570312	0.427118
136	0.640625	0.546875	0.625	0.515625	0.582031	0.442753
137	0.640625	0.546875	0.609375	0.515625	0.578125	0.437571
138	0.640625	0.546875	0.625	0.515625	0.582031	0.442753
139	0.640625	0.546875	0.625	0.515625	0.582031	0.442753
140	0.640625	0.546875	0.625	0.484375	0.574219	0.432441
141	0.640625	0.53125	0.625	0.484375	0.570312	0.42717
142	0.625	0.546875	0.625	0.5	0.574219	0.432371
143	0.640625	0.5625	0.625	0.484375	0.578125	0.437732
144	0.640625	0.5625	0.59375	0.46875	0.566406	0.422262
145	0.640625	0.59375	0.625	0.484375	0.585938	0.448373
146	0.640625	0.578125	0.609375	0.46875	0.574219	0.432759
147	0.625	0.5625	0.609375	0.46875	0.566406	0.422193
148	0.640625	0.5625	0.609375	0.46875	0.570312	0.427431
149	0.640625	0.53125	0.609375	0.453125	0.558594	0.411701
150	0.640625	0.546875	0.609375	0.46875	0.566406	0.422124
151	0.625	0.546875	0.609375	0.46875	0.5625	0.416887
152	0.640625	0.5625	0.609375	0.46875	0.570312	0.427431
153	0.609375	0.546875	0.609375	0.46875	0.558594	0.411668
154	0.609375	0.53125	0.609375	0.46875	0.554688	0.406382
155	0.59375	0.546875	0.5625	0.484375	0.546875	0.395994
156	0.59375	0.546875	0.5625	0.46875	0.542969	0.390856
157	0.609375	0.53125	0.578125	0.46875	0.546875	0.395994
158	0.609375	0.53125	0.59375	0.484375	0.554688	0.406333
159	0.609375	0.53125	0.578125	0.484375	0.550781	0.401148
160	0.59375	0.53125	0.578125	0.484375	0.546875	0.395914
161	0.5625	0.53125	0.578125	0.5	0.542969	0.390665
162	0.59375	0.546875	0.5625	0.515625	0.554688	0.406316
163	0.578125	0.578125	0.5625	0.53125	0.5625	0.416751
164	0.578125	0.578125	0.578125	0.53125	0.566406	0.421952
165	0.578125	0.5625	0.546875	0.53125	0.554688	0.406316
166	0.578125	0.546875	0.546875	0.484375	0.539062	0.385574
167	0.578125	0.5625	0.546875	0.5	0.546875	0.395994
168	0.59375	0.53125	0.546875	0.5	0.542969	0.390728
169	0.578125	0.53125	0.546875	0.484375	0.535156	0.380309
170	0.5625	0.53125	0.5625	0.484375	0.535156	0.380278
171	0.5625	0.546875	0.546875	0.484375	0.535156	0.38034
172	0.5625	0.53125	0.546875	0.46875	0.527344	0.36992
173	0.5625	0.546875	0.546875	0.46875	0.53125	0.375199
174	0.5625	0.53125	0.546875	0.46875	0.527344	0.36992
175	0.5625	0.53125	0.5625	0.453125	0.527344	0.36998
176	0.578125	0.53125	0.578125	0.453125	0.535156	0.380402
177	0.578125	0.53125	0.578125	0.453125	0.535156	0.380402
178	0.546875	0.515625	0.5625	0.453125	0.519531	0.359499
179	0.546875	0.515625	0.578125	0.453125	0.523438	0.364732
180	0.546875	0.53125	0.5625	0.484375	0.53125	0.375076
181	0.546875	0.515625	0.546875	0.46875	0.519531	0.359441
182	0.546875	0.546875	0.546875	0.484375	0.53125	0.375122
183	0.546875	0.53125	0.5625	0.46875	0.527344	0.36992
184	0.546875	0.546875	0.578125	0.46875	0.535156	0.380433
185	0.546875	0.53125	0.5625	0.46875	0.527344	0.36992
186	0.546875	0.578125	0.5625	0.46875	0.539062	0.385809
187	0.546875	0.5625	0.5625	0.46875	0.535156	0.380495
188	0.5625	0.5625	0.578125	0.484375	0.546875	0.396043
189	0.5625	0.5625	0.578125	0.453125	0.539062	0.385809
190	0.546875	0.578125	0.578125	0.46875	0.542969	0.391047
191	0.5625	0.578125	0.5625	0.46875	0.542969	0.391015
192	0.546875	0.578125	0.578125	0.484375	0.546875	0.396156
193	0.5625	0.578125	0.59375	0.5	0.558594	0.411701
194	0.546875	0.578125	0.59375	0.515625	0.558594	0.411668
195	0.5625	0.59375	0.59375	0.515625	0.566406	0.422124
196	0.578125	0.59375	0.59375	0.515625	0.570312	0.427309
197	0.578125	0.59375	0.59375	0.5	0.566406	0.422193
198	0.59375	0.578125	0.578125	0.515625	0.566406	0.422021
199	0.59375	0.578125	0.59375	0.515625	0.570312	0.427222
200	0.59375	0.578125	0.59375	0.5	0.566406	0.42209
201	0.59375	0.578125	0.578125	0.515625	0.566406	0.422021
202	0.5625	0.578125	0.578125	0.484375	0.550781	0.401344
203	0.53125	0.5625	0.5625	0.46875	0.53125	0.375306
204	0.53125	0.59375	0.5625	0.46875	0.539062	0.385951
205	0.53125	0.578125	0.578125	0.46875	0.539062	0.385872
206	0.53125	0.59375	0.578125	0.46875	0.542969	0.391206
207	0.546875	0.578125	0.578125	0.46875	0.542969	0.391047
208	0.546875	0.5625	0.59375	0.46875	0.542969	0.390983
209	0.546875	0.5625	0.578125	0.484375	0.542969	0.390856
210	0.53125	0.5625	0.578125	0.484375	0.539062	0.385684
211	0.53125	0.5625	0.578125	0.484375	0.539062	0.385684
212	0.546875	0.5625	0.578125	0.46875	0.539062	0.385731
213	0.515625	0.5625	0.5625	0.484375	0.53125	0.37526
214	0.546875	0.5625	0.578125	0.5	0.546875	0.395994
215	0.546875	0.5625	0.578125	0.515625	0.550781	0.401148
216	0.53125	0.5625	0.5625	0.5	0.539062	0.385574
217	0.546875	0.578125	0.5625	0.515625	0.550781	0.40118
218	0.546875	0.5625	0.5625	0.515625	0.546875	0.395914
219	0.53125	0.5625	0.5625	0.5	0.539062	0.385574
220	0.53125	0.5625	0.5625	0.5	0.539062	0.385574
221	0.5625	0.578125	0.546875	0.5	0.546875	0.396043
222	0.546875	0.578125	0.546875	0.515625	0.546875	0.395962
223	0.5625	0.578125	0.546875	0.53125	0.554688	0.406333
224	0.53125	0.578125	0.546875	0.515625	0.542969	0.39076
225	0.53125	0.578125	0.5625	0.515625	0.546875	0.395994
226	0.515625	0.578125	0.5625	0.515625	0.542969	0.390824
227	0.53125	0.578125	0.5625	0.515625	0.546875	0.395994
228	0.53125	0.5625	0.5625	0.515625	0.542969	0.390728
229	0.5625	0.578125	0.59375	0.515625	0.5625	0.416836
230	0.5625	0.578125	0.59375	0.515625	0.5625	0.416836
231	0.546875	0.578125	0.609375	0.515625	0.5625	0.416938
232	0.5625	0.578125	0.609375	0.5	0.5625	0.416955
233	0.5625	0.578125	0.578125	0.5	0.554688	0.406465
234	0.5625	0.578125	0.59375	0.5	0.558594	0.411701
235	0.546875	0.578125	0.59375	0.5	0.554688	0.406531
236	0.5625	0.578125	0.59375	0.5	0.558594	0.411701
237	0.5625	0.578125	0.59375	0.5	0.558594	0.411701
238	0.5625	0.578125	0.578125	0.5	0.554688	0.406465
239	0.53125	0.578125	0.578125	0.5	0.546875	0.396107
240	0.53125	0.578125	0.578125	0.5	0.546875	0.396107
241	0.53125	0.578125	0.578125	0.5	0.546875	0.396107
242	0.546875	0.578125	0.578125	0.5	0.550781	0.401278
243	0.546875	0.578125	0.578125	0.515625	0.554688	0.406415
244	0.546875	0.578125	0.578125	0.515625	0.554688	0.406415
245	0.546875	0.578125	0.578125	0.515625	0.554688	0.406415
246	0.546875	0.578125	0.578125	0.515625	0.554688	0.406415
247	0.53125	0.578125	0.578125	0.515625	0.550781	0.401246
248	0.53125	0.578125	0.578125	0.515625	0.550781	0.401246
249	0.546875	0.578125	0.578125	0.515625	0.554688	0.406415
250	0.546875	0.578125	0.578125	0.53125	0.558594	0.411567
251	0.546875	0.578125	0.578125	0.546875	0.5625	0.416735
252	0.5	0.546875	0.5625	0.546875	0.539062	0.385542
253	0.5	0.5625	0.546875	0.546875	0.539062	0.385495
254	0.53125	0.5625	0.546875	0.546875	0.546875	0.395849
255	0.515625	0.5625	0.53125	0.546875	0.539062	0.385432
256	0.515625	0.5625	0.53125	0.546875	0.539062	0.385432
257	0.53125	0.5625	0.53125	0.546875	0.542969	0.390633
258	0.53125	0.5625	0.53125	0.546875	0.542969	0.390633
259	0.53125	0.5625	0.53125	0.515625	0.535156	0.380278
260	0.53125	0.5625	0.53125	0.515625	0.535156	0.380278
261	0.53125	0.546875	0.53125	0.515625	0.53125	0.375031
262	0.53125	0.546875	0.53125	0.5	0.527344	0.369859
263	0.53125	0.5625	0.53125	0.5	0.53125	0.375122
264	0.53125	0.5625	0.515625	0.5	0.527344	0.36992
265	0.546875	0.5625	0.515625	0.5	0.53125	0.375153
266	0.53125	0.5625	0.515625	0.484375	0.523438	0.364776
267	0.546875	0.5625	0.515625	0.53125	0.539062	0.385479
268	0.546875	0.5625	0.515625	0.53125	0.539062	0.385479
269	0.546875	0.5625	0.515625	0.53125	0.539062	0.385479
270	0.546875	0.5625	0.515625	0.515625	0.535156	0.380309
271	0.546875	0.5625	0.515625	0.515625	0.535156	0.380309
272	0.546875	0.5625	0.515625	0.515625	0.535156	0.380309
273	0.546875	0.5625	0.53125	0.515625	0.539062	0.385495
274	0.515625	0.5625	0.5	0.515625	0.523438	0.364658
275	0.515625	0.5625	0.484375	0.515625	0.519531	0.35947
276	0.515625	0.5625	0.484375	0.5	0.515625	0.354311
277	0.515625	0.5625	0.484375	0.5	0.515625	0.354311
278	0.515625	0.5625	0.46875	0.515625	0.515625	0.354296
279	0.515625	0.546875	0.46875	0.515625	0.511719	0.349051
280	0.515625	0.546875	0.46875	0.515625	0.511719	0.349051
281	0.515625	0.5625	0.46875	0.5	0.511719	0.349136
282	0.515625	0.5625	0.484375	0.5	0.515625	0.354311
283	0.515625	0.5625	0.484375	0.515625	0.519531	0.35947
284	0.53125	0.546875	0.484375	0.484375	0.511719	0.349136
285	0.53125	0.53125	0.515625	0.46875	0.511719	0.349079
286	0.515625	0.546875	0.515625	0.46875	0.511719	0.349136
287	0.53125	0.546875	0.5	0.484375	0.515625	0.354311
288	0.53125	0.546875	0.5	0.5	0.519531	0.35947
289	0.53125	0.53125	0.5	0.5	0.515625	0.354224
290	0.53125	0.53125	0.546875	0.53125	0.535156	0.380216
291	0.53125	0.53125	0.546875	0.53125	0.535156	0.380216
292	0.53125	0.53125	0.546875	0.53125	0.535156	0.380216
293	0.546875	0.53125	0.53125	0.53125	0.535156	0.380216
294	0.53125	0.53125	0.546875	0.53125	0.535156	0.380216
295	0.546875	0.53125	0.546875	0.53125	0.539062	0.385417
296	0.546875	0.546875	0.546875	0.53125	0.542969	0.390633
297	0.53125	0.546875	0.546875	0.515625	0.535156	0.380247
298	0.53125	0.546875	0.546875	0.515625	0.535156	0.380247
299	0.53125	0.546875	0.546875	0.515625	0.535156	0.380247
300	0.53125	0.53125	0.546875	0.5	0.527344	0.369829
301	0.53125	0.53125	0.546875	0.5	0.527344	0.369829
302	0.53125	0.515625	0.546875	0.5	0.523438	0.364598
303	0.53125	0.53125	0.546875	0.484375	0.523438	0.364658
304	0.515625	0.53125	0.515625	0.484375	0.511719	0.349022
305	0.515625	0.53125	0.53125	0.5	0.519531	0.359412
306	0.515625	0.53125	0.515625	0.484375	0.511719	0.349022
307	0.546875	0.53125	0.53125	0.5	0.527344	0.369829
308	0.546875	0.53125	0.515625	0.484375	0.519531	0.35947
309	0.546875	0.53125	0.5	0.5	0.519531	0.35947
310	0.53125	0.53125	0.484375	0.484375	0.507812	0.343876
311	0.53125	0.53125	0.5	0.484375	0.511719	0.349051
312	0.53125	0.546875	0.484375	0.484375	0.511719	0.349136
313	0.546875	0.5625	0.484375	0.484375	0.519531	0.359675
314	0.5625	0.5625	0.5	0.484375	0.527344	0.370101
315	0.546875	0.546875	0.5	0.46875	0.515625	0.354412
316	0.53125	0.546875	0.5	0.515625	0.523438	0.364643
317	0.515625	0.546875	0.484375	0.515625	0.515625	0.354224
318	0.53125	0.546875	0.5	0.515625	0.523438	0.364643
319	0.53125	0.546875	0.515625	0.484375	0.519531	0.359499
320	0.515625	0.546875	0.515625	0.46875	0.511719	0.349136
321	0.515625	0.546875	0.5	0.46875	0.507812	0.343932
322	0.515625	0.546875	0.515625	0.46875	0.511719	0.349136
323	0.515625	0.546875	0.515625	0.484375	0.515625	0.354282
324	0.515625	0.546875	0.515625	0.484375	0.515625	0.354282
325	0.515625	0.546875	0.5	0.453125	0.503906	0.338797
326	0.515625	0.53125	0.5	0.453125	0.5	0.33351
327	0.515625	0.53125	0.5	0.46875	0.503906	0.338659
328	0.515625	0.53125	0.5	0.46875	0.503906	0.338659
329	0.515625	0.546875	0.515625	0.46875	0.511719	0.349136
330	0.53125	0.546875	0.484375	0.453125	0.503906	0.338852
331	0.53125	0.546875	0.5	0.453125	0.507812	0.34403
332	0.53125	0.546875	0.484375	0.484375	0.511719	0.349136
333	0.53125	0.546875	0.5	0.453125	0.507812	0.34403
334	0.515625	0.546875	0.484375	0.46875	0.503906	0.338742
335	0.53125	0.546875	0.484375	0.46875	0.507812	0.343988
336	0.53125	0.53125	0.484375	0.484375	0.507812	0.343876
337	0.53125	0.53125	0.484375	0.484375	0.507812	0.343876
338	0.53125	0.53125	0.484375	0.484375	0.507812	0.343876
339	0.53125	0.546875	0.484375	0.5	0.515625	0.354296
340	0.53125	0.546875	0.484375	0.5	0.515625	0.354296
341	0.546875	0.53125	0.484375	0.5	0.515625	0.354311
342	0.53125	0.53125	0.484375	0.515625	0.515625	0.354239
343	0.53125	0.53125	0.484375	0.5	0.511719	0.349051
344	0.53125	0.53125	0.484375	0.5	0.511719	0.349051
345	0.546875	0.53125	0.484375	0.5	0.515625	0.354311
346	0.546875	0.53125	0.484375	0.484375	0.511719	0.349136
347	0.546875	0.546875	0.484375	0.484375	0.515625	0.354397
348	0.546875	0.546875	0.484375	0.484375	0.515625	0.354397
349	0.546875	0.546875	0.5	0.484375	0.519531	0.359558
350	0.53125	0.546875	0.5	0.484375	0.515625	0.354311
351	0.53125	0.546875	0.5	0.5	0.519531	0.35947
352	0.546875	0.546875	0.484375	0.484375	0.515625	0.354397
353	0.546875	0.546875	0.484375	0.484375	0.515625	0.354397
354	0.546875	0.546875	0.484375	0.484375	0.515625	0.354397
355	0.546875	0.546875	0.484375	0.46875	0.511719	0.34925
356	0.546875	0.546875	0.484375	0.46875	0.511719	0.34925
357	0.546875	0.546875	0.484375	0.515625	0.523438	0.364732
358	0.546875	0.546875	0.484375	0.515625	0.523438	0.364732
359	0.53125	0.546875	0.484375	0.5	0.515625	0.354296
360	0.546875	0.546875	0.484375	0.5	0.519531	0.359558
361	0.546875	0.546875	0.484375	0.5	0.519531	0.359558
362	0.546875	0.546875	0.484375	0.5	0.519531	0.359558
363	0.53125	0.546875	0.484375	0.484375	0.511719	0.349136
364	0.546875	0.546875	0.484375	0.5	0.519531	0.359558
365	0.53125	0.546875	0.484375	0.484375	0.511719	0.349136
366	0.53125	0.546875	0.484375	0.484375	0.511719	0.349136
367	0.53125	0.546875	0.46875	0.46875	0.503906	0.338824
368	0.53125	0.546875	0.46875	0.484375	0.507812	0.343974
369	0.53125	0.53125	0.46875	0.484375	0.503906	0.338714
370	0.53125	0.53125	0.484375	0.46875	0.503906	0.338714
371	0.53125	0.53125	0.5	0.484375	0.511719	0.349051
372	0.53125	0.546875	0.5	0.46875	0.511719	0.349164
373	0.53125	0.546875	0.484375	0.453125	0.503906	0.338852
374	0.53125	0.546875	0.484375	0.453125	0.503906	0.338852
375	0.53125	0.546875	0.484375	0.453125	0.503906	0.338852
376	0.53125	0.546875	0.484375	0.46875	0.507812	0.343988
377	0.53125	0.546875	0.46875	0.46875	0.503906	0.338824
378	0.53125	0.546875	0.484375	0.46875	0.507812	0.343988
379	0.53125	0.546875	0.484375	0.46875	0.507812	0.343988
380	0.53125	0.546875	0.484375	0.46875	0.507812	0.343988
381	0.515625	0.546875	0.484375	0.46875	0.503906	0.338742
382	0.515625	0.546875	0.484375	0.484375	0.507812	0.34389
383	0.515625	0.546875	0.484375	0.484375	0.507812	0.34389
384	0.515625	0.546875	0.484375	0.484375	0.507812	0.34389
385	0.515625	0.546875	0.484375	0.484375	0.507812	0.34389
386	0.515625	0.546875	0.484375	0.484375	0.507812	0.34389
387	0.515625	0.53125	0.484375	0.46875	0.5	0.333469
388	0.515625	0.53125	0.484375	0.453125	0.496094	0.328319
389	0.515625	0.53125	0.484375	0.46875	0.5	0.333469
390	0.515625	0.546875	0.484375	0.46875	0.503906	0.338742
391	0.515625	0.53125	0.484375	0.484375	0.503906	0.338631
392	0.515625	0.546875	0.484375	0.484375	0.507812	0.34389
393	0.5	0.515625	0.46875	0.5	0.496094	0.328158
394	0.484375	0.53125	0.46875	0.484375	0.492188	0.322982
395	0.484375	0.515625	0.46875	0.484375	0.488281	0.317741
396	0.5	0.515625	0.46875	0.484375	0.492188	0.322969
397	0.5	0.53125	0.46875	0.484375	0.496094	0.328212
398	0.5	0.53125	0.46875	0.484375	0.496094	0.328212
399	0.484375	0.53125	0.46875	0.484375	0.492188	0.322982
400	0.5	0.53125	0.46875	0.484375	0.496094	0.328212
401	0.5	0.546875	0.46875	0.484375	0.5	0.333469
402	0.5	0.53125	0.46875	0.484375	0.496094	0.328212
403	0.5	0.53125	0.46875	0.484375	0.496094	0.328212
404	0.5	0.546875	0.46875	0.484375	0.5	0.333469
405	0.5	0.53125	0.46875	0.484375	0.496094	0.328212
406	0.5	0.515625	0.46875	0.484375	0.492188	0.322969
407	0.515625	0.515625	0.46875	0.484375	0.496094	0.328212
408	0.515625	0.53125	0.46875	0.484375	0.5	0.333455
409	0.515625	0.53125	0.46875	0.484375	0.5	0.333455
410	0.515625	0.53125	0.46875	0.484375	0.5	0.333455
411	0.515625	0.53125	0.46875	0.484375	0.5	0.333455
412	0.515625	0.53125	0.46875	0.5	0.503906	0.338631
413	0.515625	0.53125	0.46875	0.5	0.503906	0.338631
414	0.515625	0.53125	0.46875	0.5	0.503906	0.338631
415	0.515625	0.53125	0.46875	0.5	0.503906	0.338631
416	0.515625	0.53125	0.46875	0.5	0.503906	0.338631
417	0.515625	0.53125	0.46875	0.5	0.503906	0.338631
418	0.546875	0.53125	0.46875	0.5	0.511719	0.349164
419	0.53125	0.515625	0.46875	0.484375	0.5	0.333469
420	0.53125	0.515625	0.46875	0.484375	0.5	0.333469
421	0.515625	0.515625	0.46875	0.46875	0.492188	0.323035
422	0.515625	0.515625	0.46875	0.484375	0.496094	0.328212
423	0.515625	0.515625	0.46875	0.46875	0.492188	0.323035
424	0.515625	0.515625	0.46875	0.46875	0.492188	0.323035
425	0.53125	0.515625	0.46875	0.46875	0.496094	0.328292
426	0.53125	0.5	0.46875	0.46875	0.492188	0.323048
427	0.53125	0.5	0.46875	0.46875	0.492188	0.323048
428	0.515625	0.5	0.46875	0.46875	0.488281	0.317792
429	0.515625	0.5	0.46875	0.46875	0.488281	0.317792
430	0.515625	0.5	0.46875	0.46875	0.488281	0.317792
431	0.53125	0.5	0.4375	0.453125	0.480469	0.307573
432	0.53125	0.5	0.4375	0.453125	0.480469	0.307573
433	0.53125	0.5	0.421875	0.453125	0.476562	0.30244
434	0.515625	0.5	0.40625	0.453125	0.46875	0.292011
435	0.515625	0.484375	0.40625	0.453125	0.464844	0.286768
436	0.5	0.484375	0.40625	0.46875	0.464844	0.286674
437	0.5	0.484375	0.40625	0.46875	0.464844	0.286674
438	0.5	0.484375	0.40625	0.453125	0.460938	0.281479
439	0.5	0.484375	0.40625	0.453125	0.460938	0.281479
440	0.515625	0.484375	0.4375	0.46875	0.476562	0.302243
441	0.515625	0.484375	0.421875	0.46875	0.472656	0.297099
442	0.515625	0.484375	0.421875	0.453125	0.46875	0.291904
443	0.515625	0.484375	0.421875	0.453125	0.46875	0.291904
444	0.515625	0.484375	0.421875	0.453125	0.46875	0.291904
445	0.5	0.484375	0.421875	0.453125	0.464844	0.286627
446	0.5	0.484375	0.421875	0.453125	0.464844	0.286627
447	0.5	0.484375	0.421875	0.46875	0.46875	0.291821
448	0.515625	0.484375	0.4375	0.46875	0.476562	0.302243
449	0.5	0.5	0.4375	0.46875	0.476562	0.302206
450	0.5	0.515625	0.4375	0.46875	0.480469	0.307448
451	0.5	0.515625	0.4375	0.453125	0.476562	0.30228
452	0.5	0.515625	0.4375	0.453125	0.476562	0.30228
453	0.5	0.5	0.4375	0.453125	0.472656	0.297026
454	0.5	0.5	0.453125	0.453125	0.476562	0.302194
455	0.5	0.5	0.453125	0.453125	0.476562	0.302194
456	0.515625	0.515625	0.46875	0.453125	0.488281	0.31787
457	0.53125	0.5	0.453125	0.4375	0.480469	0.307548
458	0.53125	0.484375	0.453125	0.4375	0.476562	0.302293
459	0.53125	0.484375	0.4375	0.4375	0.472656	0.297147
460	0.53125	0.46875	0.4375	0.4375	0.46875	0.291904
461	0.515625	0.46875	0.4375	0.4375	0.464844	0.286627
462	0.53125	0.46875	0.453125	0.4375	0.472656	0.29705
463	0.515625	0.46875	0.453125	0.4375	0.46875	0.291785
464	0.53125	0.46875	0.453125	0.453125	0.476562	0.302243
465	0.515625	0.46875	0.4375	0.4375	0.464844	0.286627
466	0.515625	0.46875	0.4375	0.453125	0.46875	0.291821
467	0.515625	0.46875	0.4375	0.421875	0.460938	0.281445
468	0.515625	0.46875	0.4375	0.453125	0.46875	0.291821
469	0.515625	0.46875	0.421875	0.453125	0.464844	0.286674
470	0.515625	0.46875	0.421875	0.453125	0.464844	0.286674
471	0.515625	0.46875	0.4375	0.4375	0.464844	0.286627
472	0.515625	0.46875	0.4375	0.4375	0.464844	0.286627
473	0.515625	0.46875	0.4375	0.4375	0.464844	0.286627
474	0.515625	0.46875	0.4375	0.4375	0.464844	0.286627
475	0.515625	0.46875	0.421875	0.453125	0.464844	0.286674
476	0.515625	0.46875	0.421875	0.453125	0.464844	0.286674
477	0.515625	0.46875	0.421875	0.453125	0.464844	0.286674
478	0.515625	0.453125	0.421875	0.453125	0.460938	0.281456
479	0.53125	0.453125	0.421875	0.46875	0.46875	0.291964
480	0.515625	0.453125	0.421875	0.46875	0.464844	0.286674
481	0.53125	0.453125	0.4375	0.46875	0.472656	0.297099
482	0.53125	0.453125	0.453125	0.46875	0.476562	0.302243
483	0.53125	0.453125	0.453125	0.46875	0.476562	0.302243
484	0.53125	0.453125	0.453125	0.453125	0.472656	0.297026
485	0.53125	0.453125	0.453125	0.453125	0.472656	0.297026
486	0.5	0.453125	0.453125	0.4375	0.460938	0.281307
487	0.515625	0.46875	0.4375	0.453125	0.46875	0.291821
488	0.515625	0.46875	0.4375	0.453125	0.46875	0.291821
489	0.53125	0.46875	0.4375	0.453125	0.472656	0.297099
490	0.515625	0.46875	0.4375	0.453125	0.46875	0.291821
491	0.515625	0.46875	0.4375	0.453125	0.46875	0.291821
492	0.515625	0.46875	0.4375	0.453125	0.46875	0.291821
493	0.515625	0.46875	0.421875	0.46875	0.46875	0.291881
494	0.515625	0.46875	0.4375	0.453125	0.46875	0.291821
495	0.515625	0.453125	0.4375	0.453125	0.464844	0.286604
496	0.515625	0.453125	0.421875	0.453125	0.460938	0.281456
497	0.515625	0.453125	0.421875	0.453125	0.460938	0.281456
498	0.515625	0.453125	0.421875	0.453125	0.460938	0.281456
499	0.515625	0.453125	0.421875	0.453125	0.460938	0.281456
500	0.515625	0.46875	0.421875	0.453125	0.464844	0.286674
501	0.515625	0.46875	0.421875	0.453125	0.464844	0.286674
502	0.515625	0.46875	0.421875	0.4375	0.460938	0.281479
503	0.515625	0.46875	0.421875	0.4375	0.460938	0.281479
504	0.53125	0.46875	0.421875	0.421875	0.460938	0.281582
505	0.5	0.46875	0.421875	0.421875	0.453125	0.271021
506	0.5	0.46875	0.421875	0.4375	0.457031	0.276205
507	0.5	0.46875	0.421875	0.4375	0.457031	0.276205
508	0.515625	0.46875	0.421875	0.4375	0.460938	0.281479
509	0.5	0.453125	0.421875	0.4375	0.453125	0.270977
510	0.484375	0.453125	0.421875	0.4375	0.449219	0.265717
511	0.484375	0.453125	0.421875	0.421875	0.445312	0.260523
512	0.484375	0.453125	0.4375	0.421875	0.449219	0.265695
513	0.484375	0.453125	0.46875	0.421875	0.457031	0.27607
514	0.484375	0.453125	0.453125	0.4375	0.457031	0.27607
515	0.484375	0.453125	0.421875	0.4375	0.449219	0.265717
516	0.5	0.453125	0.421875	0.4375	0.453125	0.270977
517	0.5	0.453125	0.421875	0.421875	0.449219	0.265782
518	0.5	0.453125	0.4375	0.421875	0.453125	0.270944
519	0.5	0.453125	0.4375	0.421875	0.453125	0.270944
520	0.484375	0.453125	0.4375	0.421875	0.449219	0.265695
521	0.484375	0.4375	0.4375	0.421875	0.445312	0.26047
522	0.484375	0.453125	0.4375	0.421875	0.449219	0.265695
523	0.484375	0.46875	0.421875	0.453125	0.457031	0.276137
524	0.484375	0.453125	0.453125	0.484375	0.46875	0.291714
525	0.484375	0.453125	0.4375	0.453125	0.457031	0.276092
526	0.484375	0.453125	0.453125	0.46875	0.464844	0.286487
527	0.484375	0.46875	0.4375	0.46875	0.464844	0.286511
528	0.484375	0.46875	0.4375	0.453125	0.460938	0.281307
529	0.484375	0.46875	0.4375	0.453125	0.460938	0.281307
530	0.46875	0.46875	0.4375	0.4375	0.453125	0.270877
531	0.46875	0.46875	0.4375	0.453125	0.457031	0.27607
532	0.46875	0.46875	0.4375	0.453125	0.457031	0.27607
533	0.46875	0.46875	0.4375	0.453125	0.457031	0.27607
534	0.46875	0.46875	0.421875	0.46875	0.457031	0.276092
535	0.46875	0.46875	0.421875	0.453125	0.453125	0.270888
536	0.46875	0.46875	0.4375	0.453125	0.457031	0.27607
537	0.46875	0.46875	0.4375	0.46875	0.460938	0.281273
538	0.46875	0.46875	0.453125	0.46875	0.464844	0.286464
539	0.46875	0.46875	0.453125	0.46875	0.464844	0.286464
540	0.46875	0.46875	0.453125	0.46875	0.464844	0.286464
541	0.46875	0.46875	0.453125	0.453125	0.460938	0.281261
542	0.46875	0.46875	0.453125	0.46875	0.464844	0.286464
543	0.46875	0.46875	0.453125	0.484375	0.46875	0.291679
544	0.46875	0.46875	0.4375	0.484375	0.464844	0.286487
545	0.46875	0.46875	0.421875	0.484375	0.460938	0.281307
546	0.46875	0.46875	0.421875	0.484375	0.460938	0.281307
547	0.46875	0.484375	0.421875	0.484375	0.464844	0.286511
548	0.46875	0.484375	0.421875	0.46875	0.460938	0.281307
549	0.46875	0.46875	0.4375	0.46875	0.460938	0.281273
550	0.46875	0.46875	0.4375	0.46875	0.460938	0.281273
551	0.46875	0.46875	0.453125	0.46875	0.464844	0.286464
552	0.46875	0.46875	0.453125	0.46875	0.464844	0.286464
553	0.46875	0.46875	0.4375	0.46875	0.460938	0.281273
554	0.46875	0.46875	0.4375	0.46875	0.460938	0.281273
555	0.46875	0.46875	0.4375	0.46875	0.460938	0.281273
556	0.46875	0.46875	0.4375	0.46875	0.460938	0.281273
557	0.46875	0.46875	0.4375	0.46875	0.460938	0.281273
558	0.46875	0.46875	0.4375	0.484375	0.464844	0.286487
559	0.46875	0.46875	0.4375	0.46875	0.460938	0.281273
560	0.46875	0.46875	0.4375	0.484375	0.464844	0.286487
561	0.46875	0.46875	0.4375	0.484375	0.464844	0.286487
562	0.46875	0.46875	0.4375	0.46875	0.460938	0.281273
563	0.46875	0.46875	0.453125	0.484375	0.46875	0.291679
564	0.46875	0.46875	0.453125	0.46875	0.464844	0.286464
565	0.46875	0.46875	0.453125	0.484375	0.46875	0.291679
566	0.46875	0.46875	0.453125	0.46875	0.464844	0.286464
567	0.46875	0.46875	0.453125	0.46875	0.464844	0.286464
568	0.46875	0.46875	0.453125	0.46875	0.464844	0.286464
569	0.46875	0.46875	0.453125	0.46875	0.464844	0.286464
570	0.46875	0.46875	0.453125	0.453125	0.460938	0.281261
571	0.46875	0.46875	0.453125	0.453125	0.460938	0.281261
572	0.46875	0.46875	0.453125	0.46875	0.464844	0.286464
573	0.46875	0.46875	0.453125	0.46875	0.464844	0.286464
574	0.46875	0.46875	0.453125	0.46875	0.464844	0.286464
575	0.46875	0.453125	0.453125	0.46875	0.460938	0.281261
576	0.46875	0.46875	0.453125	0.46875	0.464844	0.286464
577	0.46875	0.484375	0.453125	0.484375	0.472656	0.296881
578	0.46875	0.484375	0.453125	0.484375	0.472656	0.296881
579	0.46875	0.46875	0.453125	0.5	0.472656	0.296905
580	0.46875	0.5	0.453125	0.5	0.480469	0.307298
581	0.46875	0.5	0.453125	0.5	0.480469	0.307298
582	0.46875	0.5	0.453125	0.5	0.480469	0.307298
583	0.46875	0.5	0.453125	0.5	0.480469	0.307298
584	0.46875	0.484375	0.453125	0.484375	0.472656	0.296881
585	0.46875	0.5	0.453125	0.484375	0.476562	0.302096
586	0.46875	0.5	0.453125	0.484375	0.476562	0.302096
587	0.46875	0.5	0.453125	0.484375	0.476562	0.302096
588	0.46875	0.5	0.4375	0.484375	0.472656	0.296905
589	0.46875	0.5	0.453125	0.484375	0.476562	0.302096
590	0.46875	0.5	0.453125	0.484375	0.476562	0.302096
591	0.46875	0.5	0.453125	0.46875	0.472656	0.296905
592	0.46875	0.5	0.453125	0.484375	0.476562	0.302096
593	0.46875	0.5	0.453125	0.453125	0.46875	0.291726
594	0.46875	0.5	0.453125	0.4375	0.464844	0.286557
595	0.46875	0.5	0.4375	0.4375	0.460938	0.281365
596	0.46875	0.5	0.4375	0.421875	0.457031	0.276205
597	0.46875	0.5	0.453125	0.421875	0.460938	0.281399
598	0.46875	0.5	0.4375	0.453125	0.464844	0.286534
599	0.46875	0.5	0.4375	0.4375	0.460938	0.281365
600	0.46875	0.5	0.4375	0.453125	0.464844	0.286534
601	0.46875	0.484375	0.453125	0.453125	0.464844	0.286487
602	0.46875	0.484375	0.4375	0.453125	0.460938	0.281296
603	0.484375	0.484375	0.453125	0.46875	0.472656	0.296905
604	0.484375	0.484375	0.453125	0.453125	0.46875	0.291714
605	0.484375	0.484375	0.453125	0.453125	0.46875	0.291714
606	0.484375	0.484375	0.453125	0.4375	0.464844	0.286534
607	0.484375	0.484375	0.453125	0.4375	0.464844	0.286534
608	0.484375	0.484375	0.453125	0.4375	0.464844	0.286534
609	0.484375	0.484375	0.453125	0.453125	0.46875	0.291714
610	0.484375	0.484375	0.453125	0.46875	0.472656	0.296905
611	0.484375	0.484375	0.453125	0.46875	0.472656	0.296905
612	0.484375	0.484375	0.453125	0.46875	0.472656	0.296905
613	0.484375	0.5	0.453125	0.453125	0.472656	0.296954
614	0.484375	0.5	0.453125	0.453125	0.472656	0.296954
615	0.484375	0.5	0.453125	0.453125	0.472656	0.296954
616	0.484375	0.515625	0.453125	0.453125	0.476562	0.302206
617	0.484375	0.515625	0.453125	0.453125	0.476562	0.302206
618	0.484375	0.515625	0.4375	0.453125	0.472656	0.297026
619	0.484375	0.515625	0.4375	0.453125	0.472656	0.297026
620	0.484375	0.515625	0.4375	0.453125	0.472656	0.297026
621	0.484375	0.515625	0.4375	0.453125	0.472656	0.297026
622	0.484375	0.515625	0.4375	0.4375	0.46875	0.291869
623	0.484375	0.515625	0.4375	0.4375	0.46875	0.291869
624	0.484375	0.515625	0.4375	0.4375	0.46875	0.291869
625	0.484375	0.515625	0.4375	0.453125	0.472656	0.297026
626	0.484375	0.515625	0.4375	0.453125	0.472656	0.297026
627	0.484375	0.515625	0.4375	0.46875	0.476562	0.302194
628	0.484375	0.515625	0.4375	0.46875	0.476562	0.302194
629	0.484375	0.515625	0.4375	0.46875	0.476562	0.302194
630	0.46875	0.515625	0.4375	0.453125	0.46875	0.291785
631	0.46875	0.484375	0.4375	0.453125	0.460938	0.281296
632	0.46875	0.46875	0.4375	0.453125	0.457031	0.27607
633	0.46875	0.453125	0.453125	0.453125	0.457031	0.276047
634	0.46875	0.453125	0.4375	0.453125	0.453125	0.270855
635	0.46875	0.453125	0.4375	0.453125	0.453125	0.270855
636	0.46875	0.46875	0.453125	0.453125	0.460938	0.281261
637	0.46875	0.46875	0.453125	0.453125	0.460938	0.281261
638	0.46875	0.453125	0.453125	0.453125	0.457031	0.276059
639	0.46875	0.453125	0.453125	0.453125	0.457031	0.276059
640	0.46875	0.453125	0.453125	0.453125	0.457031	0.276059
641	0.46875	0.453125	0.453125	0.453125	0.457031	0.276059
642	0.46875	0.453125	0.453125	0.4375	0.453125	0.270861
643	0.46875	0.453125	0.453125	0.4375	0.453125	0.270861
644	0.46875	0.453125	0.453125	0.4375	0.453125	0.270861
645	0.46875	0.453125	0.453125	0.453125	0.457031	0.276059
646	0.46875	0.453125	0.453125	0.4375	0.453125	0.270861
647	0.46875	0.46875	0.453125	0.4375	0.457031	0.276092
648	0.46875	0.46875	0.453125	0.4375	0.457031	0.276092
649	0.46875	0.46875	0.453125	0.4375	0.457031	0.276092
650	0.46875	0.46875	0.453125	0.4375	0.457031	0.276092
651	0.46875	0.46875	0.453125	0.4375	0.457031	0.276092
652	0.46875	0.46875	0.453125	0.421875	0.453125	0.270916
653	0.46875	0.46875	0.453125	0.421875	0.453125	0.270916
654	0.46875	0.46875	0.453125	0.421875	0.453125	0.270916
655	0.46875	0.46875	0.453125	0.421875	0.453125	0.270916
656	0.46875	0.46875	0.453125	0.421875	0.453125	0.270916
657	0.46875	0.46875	0.453125	0.421875	0.453125	0.270916
658	0.46875	0.46875	0.453125	0.421875	0.453125	0.270916
659	0.46875	0.46875	0.453125	0.421875	0.453125	0.270916
660	0.46875	0.46875	0.453125	0.4375	0.457031	0.276092
661	0.46875	0.46875	0.453125	0.4375	0.457031	0.276092
662	0.46875	0.46875	0.453125	0.453125	0.460938	0.281279
663	0.46875	0.46875	0.453125	0.46875	0.464844	0.286476
664	0.46875	0.46875	0.46875	0.46875	0.46875	0.291673
665	0.46875	0.46875	0.46875	0.453125	0.464844	0.286476
666	0.46875	0.46875	0.453125	0.453125	0.460938	0.281279
667	0.46875	0.46875	0.453125	0.453125	0.460938	0.281279
668	0.46875	0.46875	0.453125	0.4375	0.457031	0.276092
669	0.46875	0.46875	0.453125	0.4375	0.457031	0.276092
670	0.46875	0.46875	0.453125	0.4375	0.457031	0.276092
671	0.46875	0.453125	0.453125	0.4375	0.453125	0.270861
672	0.46875	0.453125	0.453125	0.453125	0.457031	0.276059
673	0.46875	0.453125	0.453125	0.46875	0.460938	0.281267
674	0.46875	0.453125	0.46875	0.46875	0.464844	0.286464
675	0.46875	0.453125	0.46875	0.46875	0.464844	0.286464
676	0.46875	0.453125	0.46875	0.453125	0.460938	0.281256
677	0.46875	0.453125	0.46875	0.453125	0.460938	0.281256
678	0.46875	0.453125	0.484375	0.453125	0.464844	0.286464
679	0.46875	0.453125	0.46875	0.453125	0.460938	0.281256
680	0.46875	0.453125	0.46875	0.453125	0.460938	0.281256
681	0.46875	0.453125	0.46875	0.453125	0.460938	0.281256
682	0.46875	0.453125	0.453125	0.453125	0.457031	0.276059
683	0.46875	0.453125	0.453125	0.453125	0.457031	0.276059
684	0.46875	0.453125	0.453125	0.46875	0.460938	0.281267
685	0.46875	0.453125	0.46875	0.46875	0.464844	0.286464
686	0.46875	0.453125	0.46875	0.46875	0.464844	0.286464
687	0.46875	0.46875	0.46875	0.46875	0.46875	0.291667
688	0.46875	0.46875	0.46875	0.46875	0.46875	0.291667
689	0.46875	0.46875	0.46875	0.46875	0.46875	0.291667
690	0.46875	0.46875	0.46875	0.46875	0.46875	0.291667
691	0.46875	0.453125	0.46875	0.46875	0.464844	0.286464
692	0.46875	0.453125	0.46875	0.46875	0.464844	0.286464
693	0.46875	0.4375	0.46875	0.46875	0.460938	0.281267
694	0.46875	0.46875	0.46875	0.46875	0.46875	0.291667
695	0.46875	0.453125	0.46875	0.46875	0.464844	0.286464
696	0.46875	0.46875	0.46875	0.46875	0.46875	0.291667
697	0.46875	0.46875	0.46875	0.46875	0.46875	0.291667
698	0.46875	0.453125	0.46875	0.46875	0.464844	0.286464
699	0.46875	0.453125	0.46875	0.46875	0.464844	0.286464
700	0.46875	0.4375	0.46875	0.453125	0.457031	0.276047
701	0.46875	0.4375	0.46875	0.46875	0.460938	0.281267
702	0.46875	0.4375	0.46875	0.46875	0.460938	0.281267
703	0.46875	0.4375	0.46875	0.46875	0.460938	0.281267
704	0.46875	0.4375	0.46875	0.453125	0.457031	0.276047
705	0.46875	0.4375	0.46875	0.453125	0.457031	0.276047
706	0.46875	0.453125	0.46875	0.453125	0.460938	0.281256
707	0.46875	0.453125	0.484375	0.4375	0.460938	0.281267
708	0.46875	0.4375	0.46875	0.453125	0.457031	0.276047
709	0.46875	0.4375	0.46875	0.453125	0.457031	0.276047
710	0.46875	0.4375	0.46875	0.453125	0.457031	0.276047
711	0.46875	0.4375	0.4375	0.453125	0.449219	0.265663
712	0.46875	0.421875	0.4375	0.453125	0.445312	0.260464
713	0.46875	0.421875	0.4375	0.453125	0.445312	0.260464
714	0.46875	0.421875	0.4375	0.46875	0.449219	0.265695
715	0.46875	0.421875	0.4375	0.453125	0.445312	0.260464
716	0.46875	0.421875	0.4375	0.453125	0.445312	0.260464
717	0.46875	0.421875	0.453125	0.453125	0.449219	0.265652
718	0.484375	0.421875	0.4375	0.453125	0.449219	0.265706
719	0.484375	0.421875	0.453125	0.453125	0.453125	0.270883
720	0.484375	0.421875	0.453125	0.453125	0.453125	0.270883
721	0.484375	0.421875	0.4375	0.453125	0.449219	0.265706
722	0.484375	0.421875	0.4375	0.4375	0.445312	0.260486
723	0.46875	0.421875	0.4375	0.453125	0.445312	0.260464
724	0.46875	0.421875	0.4375	0.453125	0.445312	0.260464
725	0.46875	0.421875	0.4375	0.453125	0.445312	0.260464
726	0.484375	0.421875	0.4375	0.453125	0.449219	0.265706
727	0.484375	0.421875	0.4375	0.453125	0.449219	0.265706
728	0.484375	0.421875	0.4375	0.453125	0.449219	0.265706
729	0.46875	0.421875	0.4375	0.453125	0.445312	0.260464
730	0.484375	0.4375	0.4375	0.453125	0.453125	0.270905
731	0.484375	0.4375	0.4375	0.453125	0.453125	0.270905
732	0.46875	0.4375	0.4375	0.453125	0.449219	0.265663
733	0.484375	0.453125	0.4375	0.4375	0.453125	0.270916
734	0.46875	0.453125	0.4375	0.4375	0.449219	0.265674
735	0.46875	0.453125	0.4375	0.421875	0.445312	0.260486
736	0.46875	0.453125	0.4375	0.421875	0.445312	0.260486
737	0.46875	0.4375	0.4375	0.4375	0.445312	0.260454
738	0.46875	0.453125	0.4375	0.453125	0.453125	0.270872
739	0.46875	0.453125	0.4375	0.453125	0.453125	0.270872
740	0.46875	0.4375	0.421875	0.453125	0.445312	0.260486
741	0.46875	0.4375	0.421875	0.453125	0.445312	0.260486
742	0.46875	0.4375	0.421875	0.4375	0.441406	0.255276
743	0.46875	0.4375	0.4375	0.453125	0.449219	0.265663
744	0.46875	0.4375	0.4375	0.46875	0.453125	0.270883
745	0.46875	0.4375	0.4375	0.46875	0.453125	0.270883
746	0.46875	0.4375	0.4375	0.4375	0.445312	0.260454
747	0.453125	0.4375	0.4375	0.4375	0.441406	0.255224
748	0.453125	0.4375	0.4375	0.453125	0.445312	0.260433
749	0.453125	0.4375	0.4375	0.46875	0.449219	0.265652
750	0.46875	0.4375	0.421875	0.46875	0.449219	0.265706
751	0.46875	0.4375	0.40625	0.46875	0.445312	0.260539
752	0.46875	0.4375	0.40625	0.46875	0.445312	0.260539
753	0.46875	0.4375	0.40625	0.453125	0.441406	0.255317
754	0.46875	0.4375	0.40625	0.4375	0.4375	0.250107
755	0.46875	0.4375	0.40625	0.453125	0.441406	0.255317
756	0.46875	0.4375	0.40625	0.453125	0.441406	0.255317
757	0.46875	0.4375	0.421875	0.453125	0.445312	0.260486
758	0.46875	0.4375	0.421875	0.453125	0.445312	0.260486
759	0.46875	0.4375	0.421875	0.4375	0.441406	0.255276
760	0.46875	0.4375	0.390625	0.4375	0.433594	0.244946
761	0.453125	0.4375	0.40625	0.4375	0.433594	0.244856
762	0.453125	0.4375	0.390625	0.4375	0.429688	0.239686
763	0.453125	0.4375	0.390625	0.421875	0.425781	0.234485
764	0.46875	0.4375	0.390625	0.421875	0.429688	0.239744
765	0.46875	0.4375	0.421875	0.421875	0.4375	0.250076
766	0.46875	0.4375	0.40625	0.421875	0.433594	0.244906
767	0.46875	0.4375	0.40625	0.421875	0.433594	0.244906
768	0.46875	0.4375	0.40625	0.421875	0.433594	0.244906
769	0.46875	0.4375	0.390625	0.40625	0.425781	0.234552
770	0.46875	0.4375	0.40625	0.421875	0.433594	0.244906
771	0.46875	0.4375	0.421875	0.421875	0.4375	0.250076
772	0.46875	0.4375	0.421875	0.421875	0.4375	0.250076
773	0.46875	0.4375	0.421875	0.421875	0.4375	0.250076
774	0.46875	0.4375	0.421875	0.4375	0.441406	0.255276
775	0.46875	0.4375	0.40625	0.40625	0.429688	0.239715
776	0.46875	0.4375	0.421875	0.40625	0.433594	0.244886
777	0.46875	0.4375	0.421875	0.421875	0.4375	0.250076
778	0.453125	0.4375	0.421875	0.421875	0.433594	0.244837
779	0.453125	0.4375	0.421875	0.421875	0.433594	0.244837
780	0.453125	0.4375	0.421875	0.4375	0.4375	0.250036
781	0.453125	0.4375	0.421875	0.4375	0.4375	0.250036
782	0.453125	0.4375	0.421875	0.4375	0.4375	0.250036
783	0.453125	0.4375	0.421875	0.421875	0.433594	0.244837
784	0.453125	0.421875	0.421875	0.421875	0.429688	0.239617
785	0.453125	0.421875	0.421875	0.421875	0.429688	0.239617
786	0.453125	0.421875	0.421875	0.4375	0.433594	0.244827
787	0.453125	0.421875	0.421875	0.4375	0.433594	0.244827
788	0.453125	0.421875	0.421875	0.4375	0.433594	0.244827
789	0.453125	0.421875	0.421875	0.4375	0.433594	0.244827
790	0.453125	0.421875	0.40625	0.4375	0.429688	0.239647
791	0.453125	0.421875	0.40625	0.4375	0.429688	0.239647
792	0.453125	0.421875	0.40625	0.4375	0.429688	0.239647
793	0.453125	0.421875	0.40625	0.4375	0.429688	0.239647
794	0.453125	0.421875	0.421875	0.4375	0.433594	0.244827
795	0.453125	0.421875	0.421875	0.4375	0.433594	0.244827
796	0.453125	0.421875	0.421875	0.421875	0.429688	0.239617
797	0.453125	0.421875	0.421875	0.421875	0.429688	0.239617
798	0.453125	0.421875	0.4375	0.421875	0.433594	0.244807
799	0.453125	0.421875	0.4375	0.421875	0.433594	0.244807
800	0.453125	0.421875	0.4375	0.421875	0.433594	0.244807
801	0.453125	0.40625	0.421875	0.4375	0.429688	0.239627
802	0.453125	0.40625	0.421875	0.4375	0.429688	0.239627
803	0.453125	0.40625	0.4375	0.421875	0.429688	0.239598
804	0.453125	0.40625	0.4375	0.421875	0.429688	0.239598
805	0.453125	0.40625	0.4375	0.421875	0.429688	0.239598
806	0.453125	0.40625	0.421875	0.421875	0.425781	0.234408
807	0.453125	0.40625	0.421875	0.421875	0.425781	0.234408
808	0.453125	0.421875	0.421875	0.421875	0.429688	0.239617
809	0.46875	0.4375	0.421875	0.4375	0.441406	0.255276
810	0.46875	0.421875	0.4375	0.4375	0.441406	0.255245
811	0.46875	0.421875	0.4375	0.4375	0.441406	0.255245
812	0.46875	0.4375	0.4375	0.421875	0.441406	0.255255
813	0.46875	0.421875	0.4375	0.421875	0.4375	0.250036
814	0.453125	0.421875	0.4375	0.421875	0.433594	0.244807
815	0.453125	0.421875	0.4375	0.421875	0.433594	0.244807
816	0.453125	0.4375	0.4375	0.4375	0.441406	0.255224
817	0.453125	0.421875	0.453125	0.4375	0.441406	0.255214
818	0.46875	0.4375	0.453125	0.421875	0.445312	0.260443
819	0.453125	0.4375	0.4375	0.40625	0.433594	0.244837
820	0.453125	0.4375	0.4375	0.4375	0.441406	0.255224
821	0.453125	0.4375	0.4375	0.4375	0.441406	0.255224
822	0.453125	0.4375	0.453125	0.40625	0.4375	0.250036
823	0.453125	0.4375	0.4375	0.40625	0.433594	0.244837
824	0.46875	0.46875	0.421875	0.40625	0.441406	0.25538
825	0.453125	0.46875	0.421875	0.421875	0.441406	0.255307
826	0.453125	0.453125	0.4375	0.40625	0.4375	0.250076
827	0.453125	0.453125	0.453125	0.40625	0.441406	0.255276
828	0.453125	0.453125	0.453125	0.40625	0.441406	0.255276
829	0.453125	0.46875	0.453125	0.40625	0.445312	0.260528
830	0.453125	0.484375	0.453125	0.40625	0.449219	0.265793
831	0.453125	0.46875	0.453125	0.40625	0.445312	0.260528
832	0.453125	0.46875	0.453125	0.390625	0.441406	0.255369
833	0.453125	0.484375	0.453125	0.40625	0.449219	0.265793
834	0.453125	0.46875	0.453125	0.40625	0.445312	0.260528
835	0.453125	0.46875	0.453125	0.40625	0.445312	0.260528
836	0.453125	0.453125	0.453125	0.390625	0.4375	0.250107
837	0.453125	0.453125	0.453125	0.390625	0.4375	0.250107
838	0.453125	0.46875	0.453125	0.390625	0.441406	0.255369
839	0.453125	0.46875	0.453125	0.40625	0.445312	0.260528
840	0.453125	0.46875	0.453125	0.40625	0.445312	0.260528
841	0.453125	0.46875	0.453125	0.40625	0.445312	0.260528
842	0.453125	0.46875	0.453125	0.421875	0.449219	0.265695
843	0.453125	0.46875	0.453125	0.421875	0.449219	0.265695
844	0.453125	0.46875	0.453125	0.40625	0.445312	0.260528
845	0.453125	0.46875	0.453125	0.40625	0.445312	0.260528
846	0.453125	0.46875	0.453125	0.421875	0.449219	0.265695
847	0.453125	0.46875	0.453125	0.421875	0.449219	0.265695
848	0.453125	0.46875	0.453125	0.421875	0.449219	0.265695
849	0.453125	0.46875	0.453125	0.421875	0.449219	0.265695
850	0.453125	0.46875	0.453125	0.40625	0.445312	0.260528
851	0.453125	0.46875	0.453125	0.40625	0.445312	0.260528
852	0.453125	0.46875	0.453125	0.40625	0.445312	0.260528
853	0.453125	0.46875	0.453125	0.40625	0.445312	0.260528
854	0.453125	0.46875	0.453125	0.40625	0.445312	0.260528
855	0.453125	0.453125	0.453125	0.40625	0.441406	0.255276
856	0.453125	0.453125	0.453125	0.40625	0.441406	0.255276
857	0.453125	0.453125	0.453125	0.421875	0.445312	0.260454
858	0.453125	0.453125	0.453125	0.421875	0.445312	0.260454
859	0.453125	0.453125	0.453125	0.421875	0.445312	0.260454
860	0.453125	0.4375	0.453125	0.421875	0.441406	0.255224
861	0.453125	0.4375	0.453125	0.421875	0.441406	0.255224
862	0.453125	0.453125	0.453125	0.421875	0.445312	0.260454
863	0.453125	0.453125	0.453125	0.421875	0.445312	0.260454
864	0.453125	0.453125	0.453125	0.421875	0.445312	0.260454
865	0.453125	0.453125	0.453125	0.40625	0.441406	0.255276
866	0.421875	0.453125	0.453125	0.421875	0.4375	0.250046
867	0.421875	0.4375	0.453125	0.421875	0.433594	0.244817
868	0.421875	0.4375	0.453125	0.421875	0.433594	0.244817
869	0.421875	0.453125	0.453125	0.421875	0.4375	0.250046
870	0.421875	0.46875	0.4375	0.421875	0.4375	0.250066
871	0.421875	0.484375	0.453125	0.421875	0.445312	0.260539
872	0.421875	0.46875	0.453125	0.421875	0.441406	0.255286
873	0.421875	0.46875	0.453125	0.421875	0.441406	0.255286
874	0.421875	0.46875	0.453125	0.421875	0.441406	0.255286
875	0.421875	0.453125	0.453125	0.421875	0.4375	0.250046
876	0.421875	0.46875	0.453125	0.421875	0.441406	0.255286
877	0.4375	0.453125	0.453125	0.421875	0.441406	0.255245
878	0.4375	0.453125	0.453125	0.421875	0.441406	0.255245
879	0.4375	0.453125	0.453125	0.421875	0.441406	0.255245
880	0.4375	0.453125	0.453125	0.421875	0.441406	0.255245
881	0.4375	0.46875	0.453125	0.421875	0.445312	0.260486
882	0.4375	0.46875	0.4375	0.421875	0.441406	0.255276
883	0.4375	0.46875	0.4375	0.421875	0.441406	0.255276
884	0.4375	0.46875	0.4375	0.421875	0.441406	0.255276
885	0.4375	0.46875	0.4375	0.421875	0.441406	0.255276
886	0.4375	0.46875	0.4375	0.421875	0.441406	0.255276
887	0.4375	0.46875	0.4375	0.40625	0.4375	0.250107
888	0.4375	0.46875	0.421875	0.40625	0.433594	0.244906
889	0.4375	0.46875	0.421875	0.40625	0.433594	0.244906
890	0.4375	0.46875	0.421875	0.40625	0.433594	0.244906
891	0.4375	0.46875	0.421875	0.40625	0.433594	0.244906
892	0.4375	0.46875	0.421875	0.40625	0.433594	0.244906
893	0.4375	0.46875	0.421875	0.40625	0.433594	0.244906
894	0.4375	0.46875	0.4375	0.40625	0.4375	0.250107
895	0.4375	0.46875	0.421875	0.40625	0.433594	0.244906
896	0.4375	0.46875	0.421875	0.421875	0.4375	0.250076
897	0.4375	0.453125	0.421875	0.421875	0.433594	0.244837
898	0.4375	0.453125	0.421875	0.390625	0.425781	0.234485
899	0.4375	0.46875	0.421875	0.40625	0.433594	0.244906
900	0.453125	0.453125	0.421875	0.421875	0.4375	0.250066
901	0.453125	0.453125	0.421875	0.421875	0.4375	0.250066
902	0.453125	0.453125	0.421875	0.40625	0.433594	0.244886
903	0.453125	0.453125	0.421875	0.421875	0.4375	0.250066
904	0.453125	0.453125	0.421875	0.421875	0.4375	0.250066
905	0.453125	0.453125	0.421875	0.421875	0.4375	0.250066
906	0.453125	0.453125	0.421875	0.421875	0.4375	0.250066
907	0.453125	0.453125	0.421875	0.40625	0.433594	0.244886
908	0.4375	0.453125	0.421875	0.40625	0.429688	0.239656
909	0.4375	0.453125	0.421875	0.40625	0.429688	0.239656
910	0.4375	0.453125	0.421875	0.40625	0.429688	0.239656
911	0.4375	0.453125	0.421875	0.40625	0.429688	0.239656
912	0.4375	0.453125	0.421875	0.390625	0.425781	0.234485
913	0.4375	0.453125	0.421875	0.390625	0.425781	0.234485
914	0.4375	0.453125	0.421875	0.390625	0.425781	0.234485
915	0.4375	0.4375	0.421875	0.390625	0.421875	0.229237
916	0.4375	0.4375	0.421875	0.390625	0.421875	0.229237
917	0.4375	0.4375	0.421875	0.390625	0.421875	0.229237
918	0.4375	0.4375	0.421875	0.390625	0.421875	0.229237
919	0.4375	0.4375	0.421875	0.40625	0.425781	0.234418
920	0.4375	0.4375	0.4375	0.40625	0.429688	0.239617
921	0.4375	0.4375	0.4375	0.40625	0.429688	0.239617
922	0.4375	0.4375	0.4375	0.40625	0.429688	0.239617
923	0.4375	0.4375	0.4375	0.390625	0.425781	0.234437
924	0.4375	0.4375	0.4375	0.40625	0.429688	0.239617
925	0.4375	0.4375	0.4375	0.40625	0.429688	0.239617
926	0.4375	0.4375	0.4375	0.390625	0.425781	0.234437
927	0.4375	0.4375	0.4375	0.390625	0.425781	0.234437
928	0.453125	0.4375	0.4375	0.390625	0.429688	0.239656
929	0.4375	0.4375	0.4375	0.390625	0.425781	0.234437
930	0.4375	0.4375	0.4375	0.390625	0.425781	0.234437
931	0.453125	0.4375	0.4375	0.390625	0.429688	0.239656
932	0.453125	0.4375	0.4375	0.390625	0.429688	0.239656
933	0.453125	0.421875	0.4375	0.390625	0.425781	0.234418
934	0.453125	0.4375	0.4375	0.390625	0.429688	0.239656
935	0.453125	0.421875	0.4375	0.390625	0.425781	0.234418
936	0.453125	0.421875	0.4375	0.375	0.421875	0.229237
937	0.453125	0.421875	0.4375	0.390625	0.425781	0.234418
938	0.453125	0.421875	0.4375	0.390625	0.425781	0.234418
939	0.46875	0.421875	0.4375	0.390625	0.429688	0.239647
940	0.46875	0.421875	0.4375	0.40625	0.433594	0.244837
941	0.46875	0.421875	0.4375	0.390625	0.429688	0.239647
942	0.46875	0.421875	0.4375	0.390625	0.429688	0.239647
943	0.46875	0.421875	0.4375	0.390625	0.429688	0.239647
944	0.46875	0.421875	0.4375	0.40625	0.433594	0.244837
945	0.46875	0.421875	0.4375	0.40625	0.433594	0.244837
946	0.46875	0.421875	0.4375	0.40625	0.433594	0.244837
947	0.46875	0.421875	0.4375	0.40625	0.433594	0.244837
948	0.46875	0.421875	0.4375	0.390625	0.429688	0.239647
949	0.46875	0.421875	0.4375	0.390625	0.429688	0.239647
950	0.46875	0.421875	0.4375	0.40625	0.433594	0.244837
951	0.46875	0.421875	0.4375	0.40625	0.433594	0.244837
952	0.46875	0.421875	0.4375	0.390625	0.429688	0.239647
953	0.46875	0.421875	0.4375	0.375	0.425781	0.234466
954	0.453125	0.421875	0.4375	0.390625	0.425781	0.234418
955	0.453125	0.4375	0.4375	0.390625	0.429688	0.239656
956	0.453125	0.453125	0.4375	0.390625	0.433594	0.244906
957	0.453125	0.453125	0.421875	0.390625	0.429688	0.239715
958	0.453125	0.4375	0.421875	0.390625	0.425781	0.234466
959	0.453125	0.453125	0.421875	0.390625	0.429688	0.239715
960	0.46875	0.453125	0.421875	0.40625	0.4375	0.250127
961	0.46875	0.46875	0.4375	0.421875	0.449219	0.265728
962	0.46875	0.46875	0.4375	0.421875	0.449219	0.265728
963	0.46875	0.46875	0.4375	0.421875	0.449219	0.265728
964	0.453125	0.46875	0.4375	0.421875	0.445312	0.260496
965	0.453125	0.453125	0.4375	0.421875	0.441406	0.255255
966	0.453125	0.453125	0.453125	0.421875	0.445312	0.260454
967	0.453125	0.453125	0.453125	0.421875	0.445312	0.260454
968	0.46875	0.453125	0.453125	0.421875	0.449219	0.265674
969	0.46875	0.453125	0.453125	0.421875	0.449219	0.265674
970	0.453125	0.453125	0.453125	0.421875	0.445312	0.260454
971	0.453125	0.453125	0.453125	0.421875	0.445312	0.260454
972	0.453125	0.453125	0.453125	0.421875	0.445312	0.260454
973	0.453125	0.453125	0.453125	0.421875	0.445312	0.260454
974	0.453125	0.453125	0.453125	0.421875	0.445312	0.260454
975	0.453125	0.453125	0.453125	0.421875	0.445312	0.260454
976	0.453125	0.453125	0.453125	0.421875	0.445312	0.260454
977	0.46875	0.453125	0.453125	0.40625	0.445312	0.260496
978	0.453125	0.453125	0.453125	0.421875	0.445312	0.260454
979	0.46875	0.453125	0.453125	0.421875	0.449219	0.265674
980	0.46875	0.453125	0.4375	0.421875	0.445312	0.260486
981	0.46875	0.453125	0.453125	0.421875	0.449219	0.265674
982	0.453125	0.4375	0.453125	0.40625	0.4375	0.250036
983	0.453125	0.453125	0.453125	0.375	0.433594	0.244946
984	0.46875	0.453125	0.453125	0.375	0.4375	0.250168
985	0.453125	0.421875	0.453125	0.375	0.425781	0.234437
986	0.453125	0.421875	0.4375	0.375	0.421875	0.229237
987	0.46875	0.421875	0.4375	0.359375	0.421875	0.229293
988	0.46875	0.421875	0.453125	0.375	0.429688	0.239656
989	0.46875	0.421875	0.453125	0.375	0.429688	0.239656
990	0.46875	0.421875	0.453125	0.390625	0.433594	0.244837
991	0.46875	0.421875	0.453125	0.390625	0.433594	0.244837
992	0.453125	0.421875	0.453125	0.390625	0.429688	0.239617
993	0.453125	0.421875	0.453125	0.390625	0.429688	0.239617
994	0.453125	0.40625	0.4375	0.390625	0.421875	0.22919
995	0.453125	0.421875	0.4375	0.390625	0.425781	0.234418
996	0.453125	0.40625	0.4375	0.375	0.417969	0.223999
997	0.453125	0.40625	0.4375	0.421875	0.429688	0.239598
998	0.453125	0.40625	0.4375	0.40625	0.425781	0.234389
999	0.453125	0.40625	0.4375	0.40625	0.425781	0.234389
1000	0.46875	0.40625	0.4375	0.40625	0.429688	0.239617
1001	0.46875	0.40625	0.4375	0.40625	0.429688	0.239617
1002	0.46875	0.40625	0.4375	0.40625	0.429688	0.239617
1003	0.46875	0.421875	0.4375	0.40625	0.433594	0.244837
1004	0.46875	0.40625	0.4375	0.390625	0.425781	0.234418
1005	0.46875	0.40625	0.4375	0.40625	0.429688	0.239617
1006	0.46875	0.40625	0.421875	0.40625	0.425781	0.234437
1007	0.46875	0.40625	0.4375	0.40625	0.429688	0.239617
1008	0.46875	0.40625	0.4375	0.40625	0.429688	0.239617
1009	0.46875	0.40625	0.4375	0.40625	0.429688	0.239617
1010	0.46875	0.40625	0.421875	0.40625	0.425781	0.234437
1011	0.46875	0.390625	0.4375	0.40625	0.425781	0.234408
1012	0.46875	0.40625	0.4375	0.390625	0.425781	0.234418
1013	0.46875	0.40625	0.4375	0.390625	0.425781	0.234418
1014	0.46875	0.40625	0.4375	0.390625	0.425781	0.234418
1015	0.46875	0.40625	0.4375	0.390625	0.425781	0.234418
1016	0.46875	0.40625	0.4375	0.390625	0.425781	0.234418
1017	0.46875	0.421875	0.421875	0.390625	0.425781	0.234466
1018	0.46875	0.40625	0.421875	0.40625	0.425781	0.234437
1019	0.46875	0.40625	0.421875	0.375	0.417969	0.224045
1020	0.46875	0.40625	0.4375	0.375	0.421875	0.229227
1021	0.46875	0.390625	0.4375	0.375	0.417969	0.223999
1022	0.46875	0.390625	0.4375	0.390625	0.421875	0.229199
1023	0.46875	0.40625	0.4375	0.390625	0.425781	0.234418
1024	0.46875	0.40625	0.4375	0.40625	0.429688	0.239617
1025	0.46875	0.40625	0.4375	0.40625	0.429688	0.239617
1026	0.453125	0.390625	0.4375	0.40625	0.421875	0.229181
1027	0.453125	0.390625	0.4375	0.390625	0.417969	0.223972
1028	0.453125	0.390625	0.4375	0.390625	0.417969	0.223972
1029	0.453125	0.390625	0.4375	0.40625	0.421875	0.229181
1030	0.453125	0.390625	0.4375	0.40625	0.421875	0.229181
1031	0.4375	0.390625	0.4375	0.390625	0.414062	0.218754
1032	0.4375	0.390625	0.4375	0.390625	0.414062	0.218754
1033	0.4375	0.390625	0.4375	0.375	0.410156	0.213555
1034	0.4375	0.390625	0.4375	0.375	0.410156	0.213555
1035	0.4375	0.390625	0.4375	0.375	0.410156	0.213555
1036	0.4375	0.390625	0.4375	0.375	0.410156	0.213555
1037	0.4375	0.390625	0.4375	0.375	0.410156	0.213555
1038	0.4375	0.390625	0.4375	0.375	0.410156	0.213555
1039	0.4375	0.390625	0.4375	0.359375	0.40625	0.208363
1040	0.4375	0.390625	0.4375	0.359375	0.40625	0.208363
1041	0.4375	0.390625	0.4375	0.359375	0.40625	0.208363
1042	0.4375	0.390625	0.4375	0.359375	0.40625	0.208363
1043	0.4375	0.390625	0.4375	0.359375	0.40625	0.208363
1044	0.4375	0.390625	0.4375	0.359375	0.40625	0.208363
1045	0.4375	0.390625	0.4375	0.359375	0.40625	0.208363
1046	0.4375	0.390625	0.4375	0.359375	0.40625	0.208363
1047	0.4375	0.390625	0.4375	0.375	0.410156	0.213555
1048	0.453125	0.390625	0.4375	0.375	0.414062	0.218772
1049	0.453125	0.390625	0.4375	0.375	0.414062	0.218772
1050	0.453125	0.390625	0.4375	0.375	0.414062	0.218772
1051	0.453125	0.390625	0.4375	0.375	0.414062	0.218772
1052	0.453125	0.390625	0.4375	0.359375	0.410156	0.213581
1053	0.453125	0.390625	0.4375	0.375	0.414062	0.218772
1054	0.453125	0.390625	0.4375	0.375	0.414062	0.218772
1055	0.453125	0.390625	0.4375	0.390625	0.417969	0.223972
1056	0.453125	0.375	0.4375	0.390625	0.414062	0.218763
1057	0.453125	0.375	0.4375	0.390625	0.414062	0.218763
1058	0.453125	0.375	0.4375	0.390625	0.414062	0.218763
1059	0.453125	0.375	0.4375	0.390625	0.414062	0.218763
1060	0.453125	0.375	0.4375	0.40625	0.417969	0.223981
1061	0.453125	0.375	0.4375	0.375	0.410156	0.213555
1062	0.453125	0.375	0.4375	0.359375	0.40625	0.208355
1063	0.453125	0.390625	0.4375	0.359375	0.410156	0.213581
1064	0.453125	0.375	0.4375	0.375	0.410156	0.213555
1065	0.453125	0.390625	0.4375	0.375	0.414062	0.218772
1066	0.453125	0.375	0.4375	0.359375	0.40625	0.208355
1067	0.453125	0.375	0.4375	0.375	0.410156	0.213555
1068	0.453125	0.375	0.4375	0.375	0.410156	0.213555
1069	0.453125	0.375	0.4375	0.375	0.410156	0.213555
1070	0.453125	0.375	0.4375	0.375	0.410156	0.213555
1071	0.453125	0.375	0.4375	0.375	0.410156	0.213555
1072	0.453125	0.375	0.4375	0.390625	0.414062	0.218763
1073	0.453125	0.375	0.4375	0.390625	0.414062	0.218763
1074	0.453125	0.375	0.4375	0.375	0.410156	0.213555
1075	0.453125	0.390625	0.4375	0.375	0.414062	0.218772
1076	0.453125	0.375	0.4375	0.390625	0.414062	0.218763
1077	0.453125	0.375	0.4375	0.375	0.410156	0.213555
1078	0.453125	0.375	0.4375	0.375	0.410156	0.213555
1079	0.453125	0.375	0.4375	0.375	0.410156	0.213555
1080	0.453125	0.375	0.4375	0.375	0.410156	0.213555
1081	0.453125	0.390625	0.4375	0.375	0.414062	0.218772
1082	0.453125	0.390625	0.4375	0.375	0.414062	0.218772
1083	0.453125	0.390625	0.4375	0.375	0.414062	0.218772
1084	0.4375	0.390625	0.4375	0.375	0.410156	0.213555
1085	0.4375	0.390625	0.4375	0.375	0.410156	0.213555
1086	0.4375	0.390625	0.4375	0.375	0.410156	0.213555
1087	0.4375	0.390625	0.4375	0.375	0.410156	0.213555
1088	0.4375	0.390625	0.4375	0.375	0.410156	0.213555
1089	0.4375	0.390625	0.4375	0.375	0.410156	0.213555
1090	0.4375	0.390625	0.4375	0.375	0.410156	0.213555
1091	0.4375	0.390625	0.4375	0.375	0.410156	0.213555
1092	0.4375	0.390625	0.4375	0.375	0.410156	0.213555
1093	0.4375	0.390625	0.4375	0.375	0.410156	0.213555
1094	0.4375	0.390625	0.4375	0.375	0.410156	0.213555
1095	0.4375	0.390625	0.4375	0.375	0.410156	0.213555
1096	0.4375	0.390625	0.4375	0.375	0.410156	0.213555
1097	0.4375	0.390625	0.4375	0.375	0.410156	0.213555
1098	0.453125	0.390625	0.4375	0.375	0.414062	0.218772
1099	0.453125	0.390625	0.4375	0.375	0.414062	0.218772
1100	0.453125	0.390625	0.4375	0.375	0.414062	0.218772
1101	0.453125	0.390625	0.421875	0.375	0.410156	0.213581
1102	0.453125	0.390625	0.421875	0.359375	0.40625	0.208388
1103	0.4375	0.390625	0.421875	0.359375	0.402344	0.203162
1104	0.4375	0.390625	0.4375	0.359375	0.40625	0.208363
1105	0.453125	0.390625	0.421875	0.375	0.410156	0.213581
1106	0.4375	0.390625	0.421875	0.375	0.40625	0.208355
1107	0.421875	0.390625	0.421875	0.390625	0.40625	0.208338
1108	0.421875	0.390625	0.421875	0.390625	0.40625	0.208338
1109	0.421875	0.390625	0.421875	0.390625	0.40625	0.208338
1110	0.421875	0.390625	0.421875	0.390625	0.40625	0.208338
1111	0.421875	0.390625	0.421875	0.390625	0.40625	0.208338
1112	0.421875	0.390625	0.421875	0.390625	0.40625	0.208338
1113	0.421875	0.390625	0.421875	0.390625	0.40625	0.208338
1114	0.421875	0.390625	0.421875	0.375	0.402344	0.203137
1115	0.421875	0.390625	0.421875	0.375	0.402344	0.203137
1116	0.421875	0.390625	0.421875	0.390625	0.40625	0.208338
1117	0.421875	0.390625	0.421875	0.390625	0.40625	0.208338
1118	0.421875	0.390625	0.421875	0.375	0.402344	0.203137
1119	0.421875	0.390625	0.421875	0.390625	0.40625	0.208338
1120	0.421875	0.390625	0.421875	0.390625	0.40625	0.208338
1121	0.421875	0.390625	0.421875	0.40625	0.410156	0.213546
1122	0.421875	0.390625	0.421875	0.40625	0.410156	0.213546
1123	0.421875	0.390625	0.421875	0.375	0.402344	0.203137
1124	0.421875	0.390625	0.421875	0.375	0.402344	0.203137
1125	0.421875	0.390625	0.421875	0.375	0.402344	0.203137
1126	0.421875	0.390625	0.421875	0.390625	0.40625	0.208338
1127	0.421875	0.390625	0.421875	0.390625	0.40625	0.208338
1128	0.421875	0.40625	0.421875	0.390625	0.410156	0.213555
1129	0.421875	0.390625	0.421875	0.390625	0.40625	0.208338
1130	0.421875	0.390625	0.421875	0.390625	0.40625	0.208338
1131	0.421875	0.390625	0.421875	0.390625	0.40625	0.208338
1132	0.421875	0.390625	0.421875	0.390625	0.40625	0.208338
1133	0.421875	0.390625	0.421875	0.390625	0.40625	0.208338
1134	0.421875	0.390625	0.421875	0.40625	0.410156	0.213546
1135	0.421875	0.390625	0.421875	0.40625	0.410156	0.213546
1136	0.421875	0.390625	0.421875	0.40625	0.410156	0.213546
1137	0.421875	0.390625	0.421875	0.40625	0.410156	0.213546
1138	0.421875	0.390625	0.421875	0.390625	0.40625	0.208338
1139	0.421875	0.390625	0.421875	0.390625	0.40625	0.208338
1140	0.421875	0.390625	0.421875	0.375	0.402344	0.203137
1141	0.421875	0.390625	0.421875	0.375	0.402344	0.203137
1142	0.421875	0.390625	0.421875	0.375	0.402344	0.203137
1143	0.421875	0.390625	0.421875	0.375	0.402344	0.203137
1144	0.421875	0.390625	0.421875	0.375	0.402344	0.203137
1145	0.421875	0.390625	0.421875	0.375	0.402344	0.203137
1146	0.421875	0.390625	0.421875	0.375	0.402344	0.203137
1147	0.421875	0.390625	0.421875	0.390625	0.40625	0.208338
1148	0.421875	0.390625	0.421875	0.390625	0.40625	0.208338
1149	0.421875	0.375	0.421875	0.390625	0.402344	0.203129
1150	0.421875	0.390625	0.421875	0.390625	0.40625	0.208338
1151	0.421875	0.390625	0.421875	0.390625	0.40625	0.208338
1152	0.421875	0.375	0.421875	0.390625	0.402344	0.203129
1153	0.421875	0.375	0.421875	0.390625	0.402344	0.203129
1154	0.421875	0.390625	0.421875	0.390625	0.40625	0.208338
1155	0.421875	0.390625	0.421875	0.375	0.402344	0.203137
1156	0.421875	0.390625	0.421875	0.375	0.402344	0.203137
1157	0.421875	0.390625	0.421875	0.375	0.402344	0.203137
1158	0.421875	0.390625	0.421875	0.375	0.402344	0.203137
1159	0.421875	0.390625	0.421875	0.375	0.402344	0.203137
1160	0.421875	0.390625	0.421875	0.375	0.402344	0.203137
1161	0.421875	0.390625	0.421875	0.375	0.402344	0.203137
1162	0.421875	0.390625	0.421875	0.375	0.402344	0.203137
1163	0.421875	0.40625	0.421875	0.390625	0.410156	0.213555
1164	0.421875	0.390625	0.421875	0.375	0.402344	0.203137
1165	0.421875	0.390625	0.421875	0.375	0.402344	0.203137
1166	0.421875	0.390625	0.421875	0.390625	0.40625	0.208338
1167	0.421875	0.390625	0.421875	0.390625	0.40625	0.208338
1168	0.421875	0.390625	0.421875	0.390625	0.40625	0.208338
1169	0.421875	0.390625	0.421875	0.390625	0.40625	0.208338
1170	0.421875	0.390625	0.421875	0.390625	0.40625	0.208338
1171	0.421875	0.390625	0.421875	0.375	0.402344	0.203137
1172	0.421875	0.390625	0.421875	0.375	0.402344	0.203137
1173	0.421875	0.390625	0.421875	0.375	0.402344	0.203137
1174	0.421875	0.390625	0.421875	0.390625	0.40625	0.208338
1175	0.421875	0.390625	0.421875	0.375	0.402344	0.203137
1176	0.4375	0.390625	0.421875	0.375	0.40625	0.208355
1177	0.4375	0.390625	0.421875	0.375	0.40625	0.208355
1178	0.421875	0.390625	0.421875	0.375	0.402344	0.203137
1179	0.421875	0.390625	0.421875	0.375	0.402344	0.203137
1180	0.421875	0.390625	0.4375	0.375	0.40625	0.208346
1181	0.4375	0.390625	0.4375	0.375	0.410156	0.213555
1182	0.421875	0.390625	0.4375	0.375	0.40625	0.208346
1183	0.421875	0.375	0.4375	0.375	0.402344	0.203129
1184	0.421875	0.375	0.421875	0.375	0.398438	0.197921
1185	0.421875	0.375	0.421875	0.359375	0.394531	0.19272
1186	0.421875	0.375	0.421875	0.359375	0.394531	0.19272
1187	0.421875	0.375	0.421875	0.375	0.398438	0.197921
1188	0.421875	0.375	0.421875	0.375	0.398438	0.197921
1189	0.421875	0.375	0.421875	0.375	0.398438	0.197921
1190	0.421875	0.375	0.421875	0.359375	0.394531	0.19272
1191	0.421875	0.359375	0.421875	0.359375	0.390625	0.187504
1192	0.421875	0.359375	0.421875	0.359375	0.390625	0.187504
1193	0.421875	0.359375	0.421875	0.359375	0.390625	0.187504
1194	0.421875	0.359375	0.421875	0.359375	0.390625	0.187504
1195	0.421875	0.359375	0.421875	0.359375	0.390625	0.187504
1196	0.421875	0.359375	0.421875	0.359375	0.390625	0.187504
1197	0.421875	0.375	0.421875	0.359375	0.394531	0.19272
1198	0.421875	0.359375	0.421875	0.359375	0.390625	0.187504
1199	0.421875	0.359375	0.421875	0.359375	0.390625	0.187504
1200	0.421875	0.359375	0.421875	0.359375	0.390625	0.187504
1201	0.421875	0.359375	0.421875	0.375	0.394531	0.192712
1202	0.421875	0.359375	0.421875	0.375	0.394531	0.192712
1203	0.421875	0.359375	0.421875	0.375	0.394531	0.192712
1204	0.421875	0.359375	0.421875	0.359375	0.390625	0.187504
1205	0.421875	0.359375	0.421875	0.359375	0.390625	0.187504
1206	0.421875	0.359375	0.421875	0.359375	0.390625	0.187504
1207	0.421875	0.359375	0.421875	0.359375	0.390625	0.187504
1208	0.4375	0.359375	0.421875	0.359375	0.394531	0.19272
1209	0.4375	0.359375	0.421875	0.359375	0.394531	0.19272
1210	0.4375	0.359375	0.421875	0.359375	0.394531	0.19272
1211	0.4375	0.375	0.421875	0.359375	0.398438	0.197937
1212	0.4375	0.375	0.421875	0.359375	0.398438	0.197937
1213	0.4375	0.375	0.421875	0.359375	0.398438	0.197937
1214	0.4375	0.375	0.421875	0.359375	0.398438	0.197937
1215	0.4375	0.375	0.421875	0.359375	0.398438	0.197937
1216	0.4375	0.375	0.421875	0.359375	0.398438	0.197937
1217	0.421875	0.375	0.421875	0.359375	0.394531	0.19272
1218	0.4375	0.375	0.421875	0.359375	0.398438	0.197937
1219	0.4375	0.375	0.421875	0.359375	0.398438	0.197937
1220	0.4375	0.375	0.421875	0.359375	0.398438	0.197937
1221	0.4375	0.375	0.421875	0.359375	0.398438	0.197937
1222	0.4375	0.375	0.421875	0.359375	0.398438	0.197937
1223	0.4375	0.375	0.421875	0.359375	0.398438	0.197937
1224	0.4375	0.375	0.421875	0.359375	0.398438	0.197937
1225	0.4375	0.375	0.421875	0.359375	0.398438	0.197937
1226	0.4375	0.375	0.421875	0.359375	0.398438	0.197937
1227	0.4375	0.375	0.421875	0.359375	0.398438	0.197937
1228	0.4375	0.375	0.40625	0.359375	0.394531	0.192744
1229	0.4375	0.375	0.40625	0.359375	0.394531	0.192744
1230	0.4375	0.375	0.40625	0.359375	0.394531	0.192744
1231	0.4375	0.359375	0.421875	0.359375	0.394531	0.19272
1232	0.4375	0.359375	0.421875	0.359375	0.394531	0.19272
1233	0.4375	0.359375	0.421875	0.359375	0.394531	0.19272
1234	0.4375	0.359375	0.421875	0.359375	0.394531	0.19272
1235	0.4375	0.359375	0.4375	0.359375	0.398438	0.197921
1236	0.4375	0.359375	0.4375	0.359375	0.398438	0.197921
1237	0.4375	0.359375	0.4375	0.359375	0.398438	0.197921
1238	0.4375	0.359375	0.4375	0.359375	0.398438	0.197921
1239	0.4375	0.359375	0.4375	0.359375	0.398438	0.197921
1240	0.4375	0.34375	0.4375	0.359375	0.394531	0.192712
1241	0.4375	0.34375	0.4375	0.359375	0.394531	0.192712
1242	0.4375	0.34375	0.4375	0.359375	0.394531	0.192712
1243	0.4375	0.34375	0.4375	0.359375	0.394531	0.192712
1244	0.4375	0.34375	0.4375	0.359375	0.394531	0.192712
1245	0.4375	0.34375	0.4375	0.359375	0.394531	0.192712
1246	0.4375	0.359375	0.4375	0.359375	0.398438	0.197921
1247	0.4375	0.359375	0.4375	0.359375	0.398438	0.197921
1248	0.4375	0.359375	0.4375	0.375	0.402344	0.203129
1249	0.4375	0.359375	0.4375	0.375	0.402344	0.203129
1250	0.4375	0.359375	0.4375	0.375	0.402344	0.203129
1251	0.4375	0.359375	0.4375	0.375	0.402344	0.203129
1252	0.4375	0.359375	0.4375	0.375	0.402344	0.203129
1253	0.4375	0.359375	0.4375	0.375	0.402344	0.203129
1254	0.4375	0.359375	0.4375	0.375	0.402344	0.203129
1255	0.4375	0.359375	0.4375	0.375	0.402344	0.203129
1256	0.4375	0.359375	0.4375	0.359375	0.398438	0.197921
1257	0.4375	0.359375	0.4375	0.359375	0.398438	0.197921
1258	0.4375	0.359375	0.421875	0.359375	0.394531	0.19272
1259	0.4375	0.359375	0.4375	0.359375	0.398438	0.197921
1260	0.4375	0.359375	0.421875	0.359375	0.394531	0.19272
1261	0.4375	0.359375	0.421875	0.359375	0.394531	0.19272
1262	0.4375	0.375	0.4375	0.359375	0.402344	0.203137
1263	0.4375	0.390625	0.4375	0.359375	0.40625	0.208363
1264	0.4375	0.390625	0.4375	0.359375	0.40625	0.208363
1265	0.4375	0.390625	0.421875	0.375	0.40625	0.208355
1266	0.4375	0.390625	0.421875	0.375	0.40625	0.208355
1267	0.4375	0.390625	0.421875	0.359375	0.402344	0.203162
1268	0.4375	0.390625	0.421875	0.359375	0.402344	0.203162
1269	0.4375	0.390625	0.421875	0.359375	0.402344	0.203162
1270	0.4375	0.390625	0.421875	0.359375	0.402344	0.203162
1271	0.4375	0.40625	0.453125	0.359375	0.414062	0.218808
1272	0.4375	0.390625	0.4375	0.359375	0.40625	0.208363
1273	0.4375	0.390625	0.4375	0.359375	0.40625	0.208363
1274	0.4375	0.390625	0.4375	0.359375	0.40625	0.208363
1275	0.4375	0.390625	0.4375	0.359375	0.40625	0.208363
1276	0.4375	0.390625	0.4375	0.359375	0.40625	0.208363
1277	0.4375	0.390625	0.453125	0.34375	0.40625	0.208388
1278	0.4375	0.375	0.453125	0.359375	0.40625	0.208346
1279	0.4375	0.375	0.4375	0.359375	0.402344	0.203137
1280	0.4375	0.375	0.4375	0.375	0.40625	0.208338
1281	0.4375	0.375	0.4375	0.359375	0.402344	0.203137
1282	0.4375	0.390625	0.453125	0.359375	0.410156	0.213572
1283	0.4375	0.390625	0.453125	0.375	0.414062	0.218763
1284	0.4375	0.390625	0.4375	0.375	0.410156	0.213555
1285	0.4375	0.390625	0.421875	0.375	0.40625	0.208355
1286	0.4375	0.390625	0.421875	0.359375	0.402344	0.203162
1287	0.4375	0.390625	0.421875	0.375	0.40625	0.208355
1288	0.4375	0.390625	0.421875	0.359375	0.402344	0.203162
1289	0.4375	0.390625	0.421875	0.359375	0.402344	0.203162
1290	0.4375	0.390625	0.421875	0.375	0.40625	0.208355
1291	0.4375	0.390625	0.421875	0.375	0.40625	0.208355
1292	0.4375	0.390625	0.421875	0.375	0.40625	0.208355
1293	0.4375	0.390625	0.421875	0.375	0.40625	0.208355
1294	0.4375	0.390625	0.421875	0.375	0.40625	0.208355
1295	0.4375	0.390625	0.421875	0.359375	0.402344	0.203162
1296	0.4375	0.390625	0.421875	0.359375	0.402344	0.203162
1297	0.4375	0.390625	0.421875	0.359375	0.402344	0.203162
1298	0.4375	0.390625	0.421875	0.359375	0.402344	0.203162
1299	0.4375	0.390625	0.421875	0.359375	0.402344	0.203162
1300	0.4375	0.390625	0.421875	0.359375	0.402344	0.203162
1301	0.4375	0.390625	0.421875	0.359375	0.402344	0.203162
1302	0.4375	0.390625	0.421875	0.359375	0.402344	0.203162
1303	0.4375	0.390625	0.421875	0.359375	0.402344	0.203162
1304	0.4375	0.390625	0.421875	0.359375	0.402344	0.203162
1305	0.4375	0.390625	0.421875	0.359375	0.402344	0.203162
1306	0.4375	0.390625	0.421875	0.359375	0.402344	0.203162
1307	0.4375	0.390625	0.421875	0.359375	0.402344	0.203162
1308	0.4375	0.390625	0.4375	0.359375	0.40625	0.208363
1309	0.4375	0.390625	0.4375	0.359375	0.40625	0.208363
1310	0.4375	0.390625	0.4375	0.359375	0.40625	0.208363
1311	0.4375	0.390625	0.4375	0.359375	0.40625	0.208363
1312	0.4375	0.390625	0.4375	0.359375	0.40625	0.208363
1313	0.4375	0.390625	0.4375	0.359375	0.40625	0.208363
1314	0.4375	0.390625	0.4375	0.359375	0.40625	0.208363
1315	0.4375	0.390625	0.4375	0.359375	0.40625	0.208363
1316	0.4375	0.375	0.4375	0.359375	0.402344	0.203137
1317	0.4375	0.375	0.4375	0.359375	0.402344	0.203137
1318	0.453125	0.359375	0.4375	0.359375	0.402344	0.203137
1319	0.453125	0.359375	0.453125	0.359375	0.40625	0.208338
1320	0.453125	0.359375	0.453125	0.359375	0.40625	0.208338
1321	0.453125	0.359375	0.453125	0.359375	0.40625	0.208338
1322	0.453125	0.359375	0.453125	0.359375	0.40625	0.208338
1323	0.453125	0.375	0.453125	0.359375	0.410156	0.213555
1324	0.453125	0.359375	0.453125	0.359375	0.40625	0.208338
1325	0.453125	0.359375	0.453125	0.359375	0.40625	0.208338
1326	0.453125	0.375	0.453125	0.359375	0.410156	0.213555
1327	0.453125	0.375	0.453125	0.359375	0.410156	0.213555
1328	0.453125	0.390625	0.453125	0.359375	0.414062	0.218781
1329	0.453125	0.390625	0.453125	0.359375	0.414062	0.218781
1330	0.453125	0.390625	0.453125	0.359375	0.414062	0.218781
1331	0.453125	0.390625	0.453125	0.359375	0.414062	0.218781
1332	0.453125	0.390625	0.453125	0.359375	0.414062	0.218781
1333	0.4375	0.390625	0.453125	0.359375	0.410156	0.213572
1334	0.4375	0.390625	0.453125	0.359375	0.410156	0.213572
1335	0.4375	0.390625	0.453125	0.359375	0.410156	0.213572
1336	0.453125	0.390625	0.453125	0.359375	0.414062	0.218781
1337	0.453125	0.375	0.453125	0.359375	0.410156	0.213555
1338	0.453125	0.375	0.453125	0.359375	0.410156	0.213555
1339	0.453125	0.375	0.453125	0.375	0.414062	0.218754
1340	0.4375	0.375	0.453125	0.375	0.410156	0.213546
1341	0.4375	0.375	0.453125	0.375	0.410156	0.213546
1342	0.453125	0.375	0.453125	0.359375	0.410156	0.213555
1343	0.453125	0.375	0.453125	0.359375	0.410156	0.213555
1344	0.453125	0.375	0.453125	0.359375	0.410156	0.213555
1345	0.453125	0.375	0.453125	0.359375	0.410156	0.213555
1346	0.4375	0.375	0.453125	0.375	0.410156	0.213546
1347	0.453125	0.375	0.453125	0.375	0.414062	0.218754
1348	0.4375	0.375	0.453125	0.375	0.410156	0.213546
1349	0.4375	0.375	0.453125	0.375	0.410156	0.213546
1350	0.4375	0.375	0.453125	0.375	0.410156	0.213546
1351	0.4375	0.375	0.453125	0.375	0.410156	0.213546
1352	0.4375	0.359375	0.453125	0.359375	0.402344	0.203129
1353	0.4375	0.359375	0.453125	0.359375	0.402344	0.203129
1354	0.4375	0.359375	0.453125	0.359375	0.402344	0.203129
1355	0.4375	0.359375	0.4375	0.359375	0.398438	0.197921
1356	0.4375	0.359375	0.4375	0.359375	0.398438	0.197921
1357	0.4375	0.375	0.4375	0.359375	0.402344	0.203137
1358	0.4375	0.375	0.4375	0.359375	0.402344	0.203137
1359	0.453125	0.375	0.4375	0.359375	0.40625	0.208355
1360	0.453125	0.375	0.4375	0.359375	0.40625	0.208355
1361	0.453125	0.375	0.4375	0.359375	0.40625	0.208355
1362	0.453125	0.375	0.4375	0.359375	0.40625	0.208355
1363	0.453125	0.375	0.4375	0.359375	0.40625	0.208355
1364	0.453125	0.375	0.4375	0.359375	0.40625	0.208355
1365	0.453125	0.375	0.4375	0.359375	0.40625	0.208355
1366	0.4375	0.375	0.4375	0.359375	0.402344	0.203137
1367	0.4375	0.375	0.4375	0.359375	0.402344	0.203137
1368	0.4375	0.375	0.4375	0.375	0.40625	0.208338
1369	0.4375	0.375	0.4375	0.375	0.40625	0.208338
1370	0.4375	0.359375	0.4375	0.359375	0.398438	0.197921
1371	0.4375	0.359375	0.4375	0.359375	0.398438	0.197921
1372	0.4375	0.359375	0.4375	0.359375	0.398438	0.197921
1373	0.453125	0.359375	0.4375	0.359375	0.402344	0.203137
1374	0.453125	0.359375	0.4375	0.359375	0.402344	0.203137
1375	0.4375	0.359375	0.4375	0.34375	0.394531	0.19272
1376	0.4375	0.359375	0.4375	0.359375	0.398438	0.197921
1377	0.4375	0.359375	0.4375	0.359375	0.398438	0.197921
1378	0.4375	0.359375	0.4375	0.359375	0.398438	0.197921
1379	0.4375	0.359375	0.4375	0.359375	0.398438	0.197921
1380	0.4375	0.359375	0.4375	0.359375	0.398438	0.197921
1381	0.4375	0.359375	0.4375	0.359375	0.398438	0.197921
1382	0.4375	0.375	0.4375	0.375	0.40625	0.208338
1383	0.4375	0.375	0.4375	0.375	0.40625	0.208338
1384	0.4375	0.359375	0.4375	0.375	0.402344	0.203129
1385	0.4375	0.375	0.4375	0.375	0.40625	0.208338
1386	0.4375	0.375	0.4375	0.375	0.40625	0.208338
1387	0.4375	0.375	0.4375	0.375	0.40625	0.208338
1388	0.421875	0.375	0.4375	0.375	0.402344	0.203129
1389	0.421875	0.375	0.4375	0.375	0.402344	0.203129
1390	0.421875	0.375	0.4375	0.375	0.402344	0.203129
1391	0.421875	0.375	0.4375	0.375	0.402344	0.203129
1392	0.421875	0.359375	0.4375	0.375	0.398438	0.197921
1393	0.421875	0.359375	0.4375	0.375	0.398438	0.197921
1394	0.421875	0.359375	0.4375	0.375	0.398438	0.197921
1395	0.421875	0.359375	0.4375	0.375	0.398438	0.197921
1396	0.421875	0.359375	0.4375	0.375	0.398438	0.197921
1397	0.421875	0.34375	0.4375	0.375	0.394531	0.19272
1398	0.421875	0.34375	0.4375	0.375	0.394531	0.19272
1399	0.421875	0.34375	0.4375	0.375	0.394531	0.19272
1400	0.421875	0.359375	0.4375	0.375	0.398438	0.197921
1401	0.421875	0.359375	0.4375	0.375	0.398438	0.197921
1402	0.421875	0.359375	0.4375	0.375	0.398438	0.197921
1403	0.421875	0.359375	0.4375	0.375	0.398438	0.197921
1404	0.4375	0.359375	0.4375	0.375	0.402344	0.203129
1405	0.4375	0.359375	0.4375	0.375	0.402344	0.203129
1406	0.4375	0.375	0.4375	0.375	0.40625	0.208338
1407	0.4375	0.375	0.4375	0.375	0.40625	0.208338
1408	0.4375	0.375	0.4375	0.375	0.40625	0.208338
1409	0.4375	0.359375	0.4375	0.375	0.402344	0.203129
1410	0.421875	0.359375	0.4375	0.375	0.398438	0.197921
1411	0.421875	0.359375	0.4375	0.375	0.398438	0.197921
1412	0.4375	0.375	0.4375	0.375	0.40625	0.208338
1413	0.4375	0.359375	0.4375	0.390625	0.40625	0.208346
1414	0.4375	0.359375	0.4375	0.390625	0.40625	0.208346
1415	0.4375	0.375	0.4375	0.390625	0.410156	0.213546
1416	0.4375	0.375	0.4375	0.390625	0.410156	0.213546
1417	0.4375	0.375	0.4375	0.390625	0.410156	0.213546
1418	0.4375	0.359375	0.4375	0.390625	0.40625	0.208346
1419	0.4375	0.359375	0.4375	0.390625	0.40625	0.208346
1420	0.4375	0.359375	0.4375	0.390625	0.40625	0.208346
1421	0.4375	0.359375	0.4375	0.390625	0.40625	0.208346
1422	0.4375	0.359375	0.4375	0.390625	0.40625	0.208346
1423	0.4375	0.359375	0.4375	0.390625	0.40625	0.208346
1424	0.4375	0.359375	0.4375	0.40625	0.410156	0.213572
1425	0.4375	0.359375	0.4375	0.40625	0.410156	0.213572
1426	0.4375	0.359375	0.4375	0.390625	0.40625	0.208346
1427	0.4375	0.359375	0.4375	0.40625	0.410156	0.213572
1428	0.4375	0.359375	0.4375	0.40625	0.410156	0.213572
1429	0.4375	0.359375	0.4375	0.40625	0.410156	0.213572
1430	0.4375	0.359375	0.4375	0.40625	0.410156	0.213572
1431	0.4375	0.359375	0.4375	0.40625	0.410156	0.213572
1432	0.4375	0.359375	0.4375	0.40625	0.410156	0.213572
1433	0.4375	0.359375	0.453125	0.40625	0.414062	0.218781
1434	0.4375	0.359375	0.453125	0.40625	0.414062	0.218781
1435	0.4375	0.359375	0.453125	0.40625	0.414062	0.218781
1436	0.4375	0.359375	0.453125	0.40625	0.414062	0.218781
1437	0.4375	0.359375	0.453125	0.40625	0.414062	0.218781
1438	0.4375	0.359375	0.453125	0.40625	0.414062	0.218781
1439	0.453125	0.375	0.4375	0.390625	0.414062	0.218763
1440	0.453125	0.375	0.453125	0.390625	0.417969	0.223963
1441	0.453125	0.359375	0.4375	0.390625	0.410156	0.213563
1442	0.453125	0.375	0.4375	0.390625	0.414062	0.218763
1443	0.453125	0.375	0.4375	0.390625	0.414062	0.218763
1444	0.453125	0.375	0.4375	0.390625	0.414062	0.218763
1445	0.453125	0.375	0.4375	0.390625	0.414062	0.218763
1446	0.453125	0.375	0.453125	0.390625	0.417969	0.223963
1447	0.453125	0.375	0.4375	0.390625	0.414062	0.218763
1448	0.453125	0.375	0.4375	0.390625	0.414062	0.218763
1449	0.453125	0.375	0.4375	0.390625	0.414062	0.218763
1450	0.453125	0.375	0.4375	0.390625	0.414062	0.218763
1451	0.453125	0.375	0.4375	0.390625	0.414062	0.218763
1452	0.453125	0.375	0.4375	0.390625	0.414062	0.218763
1453	0.453125	0.375	0.4375	0.390625	0.414062	0.218763
1454	0.453125	0.375	0.4375	0.390625	0.414062	0.218763
1455	0.453125	0.375	0.4375	0.375	0.410156	0.213555
1456	0.453125	0.375	0.453125	0.375	0.414062	0.218754
1457	0.453125	0.375	0.4375	0.375	0.410156	0.213555
1458	0.453125	0.375	0.4375	0.375	0.410156	0.213555
1459	0.453125	0.375	0.4375	0.375	0.410156	0.213555
1460	0.453125	0.375	0.4375	0.375	0.410156	0.213555
1461	0.453125	0.375	0.4375	0.375	0.410156	0.213555
1462	0.453125	0.375	0.4375	0.375	0.410156	0.213555
1463	0.453125	0.375	0.4375	0.375	0.410156	0.213555
1464	0.453125	0.375	0.4375	0.390625	0.414062	0.218763
1465	0.453125	0.375	0.4375	0.390625	0.414062	0.218763
1466	0.453125	0.375	0.4375	0.390625	0.414062	0.218763
1467	0.453125	0.359375	0.4375	0.390625	0.410156	0.213563
1468	0.453125	0.359375	0.4375	0.40625	0.414062	0.21879
1469	0.453125	0.359375	0.4375	0.40625	0.414062	0.21879
1470	0.453125	0.359375	0.4375	0.390625	0.410156	0.213563
1471	0.453125	0.359375	0.4375	0.375	0.40625	0.208346
1472	0.453125	0.375	0.4375	0.375	0.410156	0.213555
1473	0.453125	0.375	0.4375	0.375	0.410156	0.213555
1474	0.453125	0.375	0.453125	0.375	0.414062	0.218754
1475	0.453125	0.375	0.453125	0.390625	0.417969	0.223963
1476	0.453125	0.375	0.4375	0.390625	0.414062	0.218763
1477	0.453125	0.375	0.4375	0.40625	0.417969	0.223981
1478	0.453125	0.375	0.4375	0.40625	0.417969	0.223981
1479	0.453125	0.375	0.4375	0.40625	0.417969	0.223981
1480	0.453125	0.375	0.4375	0.40625	0.417969	0.223981
1481	0.453125	0.375	0.4375	0.40625	0.417969	0.223981
1482	0.4375	0.375	0.4375	0.421875	0.417969	0.22399
1483	0.4375	0.375	0.4375	0.40625	0.414062	0.218763
1484	0.453125	0.375	0.4375	0.40625	0.417969	0.223981
1485	0.453125	0.375	0.4375	0.40625	0.417969	0.223981
1486	0.453125	0.375	0.4375	0.40625	0.417969	0.223981
1487	0.46875	0.375	0.4375	0.375	0.414062	0.218781
1488	0.46875	0.375	0.4375	0.40625	0.421875	0.229209
1489	0.46875	0.375	0.4375	0.40625	0.421875	0.229209
1490	0.46875	0.375	0.4375	0.40625	0.421875	0.229209
1491	0.46875	0.375	0.4375	0.390625	0.417969	0.22399
1492	0.46875	0.375	0.4375	0.375	0.414062	0.218781
1493	0.46875	0.375	0.4375	0.375	0.414062	0.218781
1494	0.46875	0.375	0.4375	0.375	0.414062	0.218781
1495	0.46875	0.375	0.4375	0.390625	0.417969	0.22399
1496	0.46875	0.375	0.4375	0.390625	0.417969	0.22399
1497	0.46875	0.375	0.4375	0.390625	0.417969	0.22399
1498	0.453125	0.375	0.4375	0.390625	0.414062	0.218763
1499	0.453125	0.375	0.4375	0.390625	0.414062	0.218763
1500	0.453125	0.375	0.4375	0.390625	0.414062	0.218763
1501	0.453125	0.375	0.4375	0.390625	0.414062	0.218763
1502	0.453125	0.359375	0.4375	0.390625	0.410156	0.213563
1503	0.46875	0.359375	0.4375	0.390625	0.414062	0.21879
1504	0.46875	0.359375	0.4375	0.390625	0.414062	0.21879
1505	0.46875	0.359375	0.4375	0.390625	0.414062	0.21879
1506	0.46875	0.375	0.4375	0.390625	0.417969	0.22399
1507	0.46875	0.375	0.4375	0.390625	0.417969	0.22399
1508	0.453125	0.375	0.4375	0.390625	0.414062	0.218763
1509	0.46875	0.359375	0.4375	0.390625	0.414062	0.21879
1510	0.453125	0.359375	0.4375	0.390625	0.410156	0.213563
1511	0.46875	0.375	0.4375	0.390625	0.417969	0.22399
1512	0.453125	0.375	0.4375	0.390625	0.414062	0.218763
1513	0.46875	0.375	0.4375	0.390625	0.417969	0.22399
1514	0.46875	0.375	0.4375	0.390625	0.417969	0.22399
1515	0.46875	0.375	0.4375	0.390625	0.417969	0.22399
1516	0.46875	0.375	0.4375	0.390625	0.417969	0.22399
1517	0.46875	0.375	0.4375	0.390625	0.417969	0.22399
1518	0.46875	0.375	0.4375	0.375	0.414062	0.218781
1519	0.453125	0.375	0.4375	0.375	0.410156	0.213555
1520	0.453125	0.375	0.453125	0.375	0.414062	0.218754
1521	0.453125	0.375	0.453125	0.390625	0.417969	0.223963
1522	0.46875	0.375	0.453125	0.390625	0.421875	0.229181
1523	0.46875	0.375	0.453125	0.390625	0.421875	0.229181
1524	0.46875	0.375	0.453125	0.390625	0.421875	0.229181
1525	0.484375	0.375	0.453125	0.390625	0.425781	0.234408
1526	0.484375	0.375	0.453125	0.390625	0.425781	0.234408
1527	0.484375	0.375	0.453125	0.390625	0.425781	0.234408
1528	0.484375	0.375	0.453125	0.390625	0.425781	0.234408
1529	0.484375	0.375	0.453125	0.390625	0.425781	0.234408
1530	0.484375	0.375	0.453125	0.390625	0.425781	0.234408
1531	0.484375	0.375	0.453125	0.390625	0.425781	0.234408
1532	0.484375	0.375	0.453125	0.390625	0.425781	0.234408
1533	0.484375	0.375	0.453125	0.390625	0.425781	0.234408
1534	0.46875	0.375	0.453125	0.390625	0.421875	0.229181
1535	0.46875	0.375	0.453125	0.390625	0.421875	0.229181
1536	0.46875	0.375	0.453125	0.390625	0.421875	0.229181
1537	0.46875	0.375	0.453125	0.390625	0.421875	0.229181
1538	0.46875	0.375	0.453125	0.390625	0.421875	0.229181
1539	0.46875	0.375	0.453125	0.390625	0.421875	0.229181
1540	0.46875	0.375	0.453125	0.390625	0.421875	0.229181
1541	0.46875	0.375	0.453125	0.390625	0.421875	0.229181
1542	0.46875	0.375	0.453125	0.390625	0.421875	0.229181
1543	0.46875	0.375	0.453125	0.390625	0.421875	0.229181
1544	0.46875	0.375	0.453125	0.390625	0.421875	0.229181
1545	0.484375	0.375	0.46875	0.390625	0.429688	0.239598
1546	0.484375	0.375	0.453125	0.390625	0.425781	0.234408
1547	0.484375	0.375	0.453125	0.390625	0.425781	0.234408
1548	0.484375	0.375	0.453125	0.390625	0.425781	0.234408
1549	0.484375	0.375	0.453125	0.390625	0.425781	0.234408
1550	0.484375	0.375	0.453125	0.390625	0.425781	0.234408
1551	0.46875	0.375	0.453125	0.390625	0.421875	0.229181
1552	0.46875	0.375	0.453125	0.390625	0.421875	0.229181
1553	0.484375	0.375	0.453125	0.390625	0.425781	0.234408
1554	0.484375	0.375	0.46875	0.40625	0.433594	0.244817
1555	0.484375	0.375	0.46875	0.40625	0.433594	0.244817
1556	0.484375	0.375	0.46875	0.375	0.425781	0.234389
1557	0.484375	0.375	0.46875	0.390625	0.429688	0.239598
1558	0.484375	0.375	0.46875	0.390625	0.429688	0.239598
1559	0.484375	0.375	0.46875	0.390625	0.429688	0.239598
1560	0.484375	0.375	0.46875	0.390625	0.429688	0.239598
1561	0.484375	0.375	0.46875	0.390625	0.429688	0.239598
1562	0.484375	0.375	0.46875	0.390625	0.429688	0.239598
1563	0.484375	0.375	0.46875	0.390625	0.429688	0.239598
1564	0.484375	0.375	0.46875	0.390625	0.429688	0.239598
1565	0.484375	0.375	0.453125	0.390625	0.425781	0.234408
1566	0.484375	0.375	0.453125	0.390625	0.425781	0.234408
1567	0.484375	0.375	0.4375	0.390625	0.421875	0.229227
1568	0.484375	0.375	0.453125	0.390625	0.425781	0.234408
1569	0.484375	0.375	0.453125	0.390625	0.425781	0.234408
1570	0.484375	0.375	0.453125	0.375	0.421875	0.229199
1571	0.484375	0.375	0.453125	0.375	0.421875	0.229199
1572	0.484375	0.375	0.453125	0.390625	0.425781	0.234408
1573	0.484375	0.375	0.453125	0.390625	0.425781	0.234408
1574	0.484375	0.375	0.453125	0.390625	0.425781	0.234408
1575	0.484375	0.375	0.453125	0.390625	0.425781	0.234408
1576	0.5	0.375	0.453125	0.40625	0.433594	0.244866
1577	0.484375	0.375	0.453125	0.40625	0.429688	0.239627
1578	0.484375	0.375	0.453125	0.40625	0.429688	0.239627
1579	0.484375	0.375	0.453125	0.40625	0.429688	0.239627
1580	0.484375	0.375	0.453125	0.40625	0.429688	0.239627
1581	0.484375	0.375	0.453125	0.40625	0.429688	0.239627
1582	0.484375	0.375	0.453125	0.40625	0.429688	0.239627
1583	0.5	0.375	0.453125	0.390625	0.429688	0.239647
1584	0.484375	0.375	0.453125	0.390625	0.425781	0.234408
1585	0.484375	0.375	0.453125	0.390625	0.425781	0.234408
1586	0.484375	0.375	0.453125	0.390625	0.425781	0.234408
1587	0.484375	0.375	0.453125	0.390625	0.425781	0.234408
1588	0.484375	0.375	0.453125	0.390625	0.425781	0.234408
1589	0.484375	0.375	0.453125	0.390625	0.425781	0.234408
1590	0.484375	0.375	0.453125	0.390625	0.425781	0.234408
1591	0.484375	0.375	0.453125	0.390625	0.425781	0.234408
1592	0.484375	0.375	0.453125	0.390625	0.425781	0.234408
1593	0.484375	0.375	0.453125	0.390625	0.425781	0.234408
1594	0.484375	0.359375	0.453125	0.390625	0.421875	0.229209
1595	0.484375	0.359375	0.453125	0.390625	0.421875	0.229209
1596	0.484375	0.359375	0.453125	0.390625	0.421875	0.229209
1597	0.484375	0.359375	0.453125	0.390625	0.421875	0.229209
1598	0.484375	0.359375	0.453125	0.390625	0.421875	0.229209
1599	0.484375	0.359375	0.453125	0.390625	0.421875	0.229209
1600	0.484375	0.359375	0.453125	0.390625	0.421875	0.229209
1601	0.5	0.359375	0.453125	0.390625	0.425781	0.234447
1602	0.5	0.359375	0.453125	0.375	0.421875	0.229227
1603	0.5	0.359375	0.453125	0.375	0.421875	0.229227
1604	0.5	0.359375	0.453125	0.375	0.421875	0.229227
1605	0.5	0.359375	0.453125	0.375	0.421875	0.229227
1606	0.5	0.359375	0.453125	0.390625	0.425781	0.234447
1607	0.5	0.359375	0.453125	0.390625	0.425781	0.234447
1608	0.484375	0.359375	0.46875	0.390625	0.425781	0.234399
1609	0.484375	0.359375	0.46875	0.390625	0.425781	0.234399
1610	0.484375	0.359375	0.46875	0.390625	0.425781	0.234399
1611	0.484375	0.359375	0.46875	0.390625	0.425781	0.234399
1612	0.484375	0.359375	0.453125	0.390625	0.421875	0.229209
1613	0.484375	0.359375	0.453125	0.390625	0.421875	0.229209
1614	0.484375	0.359375	0.453125	0.390625	0.421875	0.229209
1615	0.484375	0.359375	0.453125	0.390625	0.421875	0.229209
1616	0.484375	0.359375	0.453125	0.390625	0.421875	0.229209
1617	0.484375	0.359375	0.453125	0.390625	0.421875	0.229209
1618	0.484375	0.359375	0.453125	0.390625	0.421875	0.229209
1619	0.46875	0.359375	0.453125	0.390625	0.417969	0.223981
1620	0.46875	0.359375	0.453125	0.390625	0.417969	0.223981
1621	0.484375	0.359375	0.453125	0.390625	0.421875	0.229209
1622	0.484375	0.359375	0.453125	0.390625	0.421875	0.229209
1623	0.484375	0.359375	0.453125	0.390625	0.421875	0.229209
1624	0.484375	0.359375	0.453125	0.390625	0.421875	0.229209
1625	0.46875	0.359375	0.453125	0.390625	0.417969	0.223981
1626	0.46875	0.359375	0.453125	0.390625	0.417969	0.223981
1627	0.484375	0.359375	0.453125	0.390625	0.421875	0.229209
1628	0.484375	0.359375	0.453125	0.390625	0.421875	0.229209
1629	0.484375	0.359375	0.453125	0.390625	0.421875	0.229209
1630	0.5	0.359375	0.453125	0.390625	0.425781	0.234447
1631	0.484375	0.359375	0.453125	0.390625	0.421875	0.229209
1632	0.46875	0.359375	0.453125	0.390625	0.417969	0.223981
1633	0.46875	0.359375	0.453125	0.390625	0.417969	0.223981
1634	0.46875	0.359375	0.453125	0.390625	0.417969	0.223981
1635	0.484375	0.359375	0.453125	0.390625	0.421875	0.229209
1636	0.484375	0.359375	0.453125	0.390625	0.421875	0.229209
1637	0.484375	0.359375	0.453125	0.390625	0.421875	0.229209
1638	0.484375	0.359375	0.453125	0.40625	0.425781	0.234437
1639	0.484375	0.359375	0.453125	0.40625	0.425781	0.234437
1640	0.484375	0.359375	0.453125	0.40625	0.425781	0.234437
1641	0.484375	0.359375	0.453125	0.40625	0.425781	0.234437
1642	0.484375	0.359375	0.453125	0.40625	0.425781	0.234437
1643	0.5	0.359375	0.453125	0.40625	0.429688	0.239676
1644	0.5	0.359375	0.453125	0.390625	0.425781	0.234447
1645	0.5	0.359375	0.453125	0.40625	0.429688	0.239676
1646	0.5	0.359375	0.453125	0.40625	0.429688	0.239676
1647	0.5	0.359375	0.453125	0.40625	0.429688	0.239676
1648	0.5	0.359375	0.453125	0.40625	0.429688	0.239676
1649	0.5	0.359375	0.453125	0.40625	0.429688	0.239676
1650	0.5	0.359375	0.4375	0.40625	0.425781	0.234504
1651	0.5	0.359375	0.4375	0.40625	0.425781	0.234504
1652	0.484375	0.359375	0.4375	0.40625	0.421875	0.229255
1653	0.484375	0.359375	0.4375	0.40625	0.421875	0.229255
1654	0.5	0.359375	0.4375	0.40625	0.425781	0.234504
1655	0.484375	0.359375	0.4375	0.40625	0.421875	0.229255
1656	0.484375	0.359375	0.4375	0.40625	0.421875	0.229255
1657	0.484375	0.359375	0.4375	0.40625	0.421875	0.229255
1658	0.484375	0.359375	0.4375	0.40625	0.421875	0.229255
1659	0.484375	0.375	0.4375	0.40625	0.425781	0.234447
1660	0.484375	0.375	0.4375	0.40625	0.425781	0.234447
1661	0.484375	0.375	0.4375	0.40625	0.425781	0.234447
1662	0.5	0.375	0.4375	0.40625	0.429688	0.239696
1663	0.484375	0.375	0.4375	0.40625	0.425781	0.234447
1664	0.484375	0.375	0.4375	0.40625	0.425781	0.234447
1665	0.484375	0.375	0.4375	0.40625	0.425781	0.234447
1666	0.484375	0.375	0.4375	0.40625	0.425781	0.234447
1667	0.484375	0.375	0.4375	0.40625	0.425781	0.234447
1668	0.484375	0.375	0.4375	0.40625	0.425781	0.234447
1669	0.484375	0.375	0.4375	0.40625	0.425781	0.234447
1670	0.484375	0.375	0.4375	0.40625	0.425781	0.234447
1671	0.484375	0.390625	0.4375	0.40625	0.429688	0.239647
1672	0.46875	0.390625	0.4375	0.40625	0.425781	0.234408
1673	0.484375	0.390625	0.4375	0.421875	0.433594	0.244866
1674	0.484375	0.390625	0.4375	0.421875	0.433594	0.244866
1675	0.484375	0.390625	0.4375	0.421875	0.433594	0.244866
1676	0.484375	0.390625	0.4375	0.421875	0.433594	0.244866
1677	0.484375	0.390625	0.4375	0.421875	0.433594	0.244866
1678	0.484375	0.375	0.4375	0.40625	0.425781	0.234447
1679	0.46875	0.375	0.4375	0.40625	0.421875	0.229209
1680	0.46875	0.375	0.4375	0.40625	0.421875	0.229209
1681	0.453125	0.375	0.4375	0.40625	0.417969	0.223981
1682	0.46875	0.375	0.4375	0.40625	0.421875	0.229209
1683	0.46875	0.375	0.4375	0.40625	0.421875	0.229209
1684	0.46875	0.375	0.4375	0.40625	0.421875	0.229209
1685	0.46875	0.375	0.4375	0.40625	0.421875	0.229209
1686	0.46875	0.375	0.4375	0.40625	0.421875	0.229209
1687	0.46875	0.375	0.453125	0.40625	0.425781	0.234399
1688	0.46875	0.375	0.4375	0.390625	0.417969	0.22399
1689	0.453125	0.390625	0.453125	0.40625	0.425781	0.23438
1690	0.453125	0.390625	0.453125	0.40625	0.425781	0.23438
1691	0.453125	0.375	0.453125	0.390625	0.417969	0.223963
1692	0.453125	0.390625	0.4375	0.390625	0.417969	0.223972
1693	0.453125	0.390625	0.4375	0.390625	0.417969	0.223972
1694	0.453125	0.390625	0.4375	0.390625	0.417969	0.223972
1695	0.453125	0.390625	0.4375	0.390625	0.417969	0.223972
1696	0.453125	0.390625	0.4375	0.390625	0.417969	0.223972
1697	0.453125	0.390625	0.4375	0.40625	0.421875	0.229181
1698	0.46875	0.40625	0.4375	0.40625	0.429688	0.239617
1699	0.46875	0.390625	0.4375	0.40625	0.425781	0.234408
1700	0.453125	0.390625	0.4375	0.40625	0.421875	0.229181
1701	0.46875	0.390625	0.4375	0.390625	0.421875	0.229199
1702	0.46875	0.390625	0.4375	0.390625	0.421875	0.229199
1703	0.46875	0.390625	0.4375	0.390625	0.421875	0.229199
1704	0.46875	0.390625	0.4375	0.390625	0.421875	0.229199
1705	0.46875	0.390625	0.4375	0.390625	0.421875	0.229199
1706	0.46875	0.390625	0.4375	0.40625	0.425781	0.234408
1707	0.46875	0.390625	0.4375	0.390625	0.421875	0.229199
1708	0.46875	0.390625	0.4375	0.390625	0.421875	0.229199
1709	0.46875	0.390625	0.421875	0.40625	0.421875	0.229227
1710	0.46875	0.390625	0.421875	0.40625	0.421875	0.229227
1711	0.46875	0.390625	0.421875	0.40625	0.421875	0.229227
1712	0.46875	0.375	0.421875	0.40625	0.417969	0.224027
1713	0.46875	0.390625	0.421875	0.390625	0.417969	0.224018
1714	0.46875	0.390625	0.421875	0.390625	0.417969	0.224018
1715	0.453125	0.40625	0.421875	0.390625	0.417969	0.223999
1716	0.453125	0.40625	0.421875	0.390625	0.417969	0.223999
1717	0.453125	0.390625	0.421875	0.390625	0.414062	0.218781
1718	0.4375	0.375	0.421875	0.390625	0.40625	0.208346
1719	0.453125	0.375	0.421875	0.390625	0.410156	0.213572
1720	0.4375	0.375	0.421875	0.421875	0.414062	0.21879
1721	0.4375	0.390625	0.421875	0.421875	0.417969	0.223981
1722	0.453125	0.375	0.421875	0.390625	0.410156	0.213572
1723	0.453125	0.40625	0.421875	0.390625	0.417969	0.223999
1724	0.453125	0.40625	0.421875	0.390625	0.417969	0.223999
1725	0.453125	0.40625	0.421875	0.390625	0.417969	0.223999
1726	0.453125	0.390625	0.421875	0.390625	0.414062	0.218781
1727	0.453125	0.390625	0.421875	0.390625	0.414062	0.218781
1728	0.453125	0.359375	0.421875	0.390625	0.40625	0.208371
1729	0.453125	0.359375	0.421875	0.390625	0.40625	0.208371
1730	0.453125	0.375	0.421875	0.390625	0.410156	0.213572
1731	0.46875	0.390625	0.421875	0.40625	0.421875	0.229227
1732	0.46875	0.390625	0.421875	0.40625	0.421875	0.229227
1733	0.46875	0.40625	0.421875	0.40625	0.425781	0.234437
1734	0.46875	0.40625	0.421875	0.40625	0.425781	0.234437
1735	0.46875	0.40625	0.421875	0.40625	0.425781	0.234437
1736	0.453125	0.40625	0.421875	0.40625	0.421875	0.229199
1737	0.453125	0.40625	0.421875	0.40625	0.421875	0.229199
1738	0.453125	0.40625	0.4375	0.40625	0.425781	0.234389
1739	0.453125	0.390625	0.4375	0.40625	0.421875	0.229181
1740	0.453125	0.390625	0.4375	0.40625	0.421875	0.229181
1741	0.453125	0.390625	0.4375	0.40625	0.421875	0.229181
1742	0.453125	0.390625	0.4375	0.40625	0.421875	0.229181
1743	0.453125	0.390625	0.4375	0.40625	0.421875	0.229181
1744	0.453125	0.375	0.4375	0.40625	0.417969	0.223981
1745	0.453125	0.375	0.4375	0.40625	0.417969	0.223981
1746	0.453125	0.390625	0.4375	0.40625	0.421875	0.229181
1747	0.453125	0.390625	0.4375	0.390625	0.417969	0.223972
1748	0.453125	0.375	0.4375	0.375	0.410156	0.213555
1749	0.453125	0.375	0.4375	0.375	0.410156	0.213555
1750	0.453125	0.375	0.4375	0.375	0.410156	0.213555
1751	0.453125	0.375	0.4375	0.375	0.410156	0.213555
1752	0.453125	0.375	0.4375	0.375	0.410156	0.213555
1753	0.453125	0.375	0.4375	0.390625	0.414062	0.218763
1754	0.453125	0.375	0.4375	0.390625	0.414062	0.218763
1755	0.453125	0.375	0.4375	0.390625	0.414062	0.218763
1756	0.453125	0.375	0.4375	0.375	0.410156	0.213568
1757	0.453125	0.375	0.4375	0.375	0.410156	0.213568
1758	0.453125	0.375	0.4375	0.375	0.410156	0.213568
1759	0.453125	0.375	0.4375	0.375	0.410156	0.213568
1760	0.453125	0.375	0.4375	0.390625	0.414062	0.218763
1761	0.46875	0.375	0.4375	0.375	0.414062	0.218799
1762	0.46875	0.375	0.453125	0.375	0.417969	0.223986
1763	0.484375	0.375	0.453125	0.375	0.421875	0.229218
1764	0.46875	0.359375	0.453125	0.375	0.414062	0.218781
1765	0.484375	0.359375	0.453125	0.375	0.417969	0.224013
1766	0.484375	0.375	0.453125	0.390625	0.425781	0.234432
1767	0.46875	0.375	0.453125	0.390625	0.421875	0.229199
1768	0.453125	0.375	0.453125	0.40625	0.421875	0.229199
1769	0.453125	0.375	0.453125	0.40625	0.421875	0.229199
1770	0.453125	0.375	0.4375	0.40625	0.417969	0.224004
1771	0.453125	0.359375	0.4375	0.40625	0.414062	0.218817
1772	0.453125	0.359375	0.4375	0.40625	0.414062	0.218817
1773	0.453125	0.359375	0.453125	0.40625	0.417969	0.224013
1774	0.453125	0.359375	0.453125	0.40625	0.417969	0.224013
1775	0.453125	0.359375	0.453125	0.40625	0.417969	0.224013
1776	0.453125	0.359375	0.453125	0.40625	0.417969	0.224013
1777	0.453125	0.375	0.453125	0.40625	0.421875	0.229199
1778	0.453125	0.359375	0.453125	0.40625	0.417969	0.224013
1779	0.453125	0.359375	0.453125	0.40625	0.417969	0.224013
1780	0.453125	0.359375	0.453125	0.390625	0.414062	0.218781
1781	0.453125	0.359375	0.4375	0.390625	0.410156	0.213585
1782	0.453125	0.359375	0.453125	0.421875	0.421875	0.229227
1783	0.453125	0.359375	0.453125	0.421875	0.421875	0.229227
1784	0.453125	0.359375	0.453125	0.421875	0.421875	0.229227
1785	0.453125	0.359375	0.453125	0.421875	0.421875	0.229227
1786	0.453125	0.375	0.453125	0.421875	0.425781	0.234408
1787	0.46875	0.375	0.453125	0.40625	0.425781	0.234423
1788	0.46875	0.375	0.453125	0.40625	0.425781	0.234423
1789	0.46875	0.375	0.453125	0.421875	0.429688	0.239627
1790	0.46875	0.375	0.453125	0.421875	0.429688	0.239627
1791	0.46875	0.375	0.453125	0.40625	0.425781	0.234423
1792	0.46875	0.375	0.453125	0.40625	0.425781	0.234423
1793	0.46875	0.375	0.453125	0.421875	0.429688	0.239627
1794	0.46875	0.375	0.453125	0.421875	0.429688	0.239627
1795	0.46875	0.375	0.453125	0.421875	0.429688	0.239627
1796	0.46875	0.375	0.453125	0.421875	0.429688	0.239627
1797	0.46875	0.375	0.453125	0.421875	0.429688	0.239627
1798	0.453125	0.375	0.453125	0.421875	0.425781	0.234408
1799	0.453125	0.375	0.453125	0.421875	0.425781	0.234408
1800	0.453125	0.375	0.453125	0.421875	0.425781	0.234408
1801	0.453125	0.375	0.453125	0.421875	0.425781	0.234408
1802	0.453125	0.375	0.453125	0.421875	0.425781	0.234408
1803	0.453125	0.375	0.453125	0.421875	0.425781	0.234408
1804	0.453125	0.375	0.453125	0.40625	0.421875	0.229181
1805	0.453125	0.375	0.453125	0.40625	0.421875	0.229181
1806	0.453125	0.375	0.453125	0.40625	0.421875	0.229181
1807	0.453125	0.375	0.453125	0.40625	0.421875	0.229199
1808	0.453125	0.359375	0.453125	0.40625	0.417969	0.224013
1809	0.453125	0.359375	0.453125	0.40625	0.417969	0.224013
1810	0.46875	0.359375	0.453125	0.40625	0.421875	0.229237
1811	0.46875	0.375	0.453125	0.390625	0.421875	0.229199
1812	0.46875	0.375	0.453125	0.40625	0.425781	0.234423
1813	0.46875	0.375	0.453125	0.390625	0.421875	0.229199
1814	0.453125	0.375	0.453125	0.390625	0.417969	0.223977
1815	0.46875	0.390625	0.453125	0.390625	0.425781	0.234404
1816	0.46875	0.375	0.453125	0.390625	0.421875	0.229199
1817	0.46875	0.375	0.453125	0.390625	0.421875	0.229199
1818	0.453125	0.375	0.453125	0.390625	0.417969	0.223977
1819	0.453125	0.375	0.453125	0.390625	0.417969	0.223977
1820	0.453125	0.375	0.453125	0.390625	0.417969	0.223977
1821	0.453125	0.375	0.453125	0.40625	0.421875	0.229181
1822	0.453125	0.375	0.453125	0.40625	0.421875	0.229181
1823	0.453125	0.375	0.453125	0.40625	0.421875	0.229181
1824	0.453125	0.390625	0.453125	0.40625	0.425781	0.23438
1825	0.453125	0.390625	0.453125	0.40625	0.425781	0.23438
1826	0.453125	0.390625	0.453125	0.40625	0.425781	0.23438
1827	0.453125	0.390625	0.453125	0.40625	0.425781	0.23438
1828	0.453125	0.390625	0.453125	0.40625	0.425781	0.23438
1829	0.453125	0.390625	0.453125	0.40625	0.425781	0.23438
1830	0.453125	0.390625	0.453125	0.40625	0.425781	0.23438
1831	0.453125	0.375	0.453125	0.40625	0.421875	0.229181
1832	0.453125	0.359375	0.453125	0.40625	0.417969	0.22399
1833	0.453125	0.359375	0.453125	0.40625	0.417969	0.22399
1834	0.453125	0.375	0.453125	0.40625	0.421875	0.229181
1835	0.453125	0.375	0.453125	0.421875	0.425781	0.234408
1836	0.453125	0.375	0.453125	0.40625	0.421875	0.229199
1837	0.453125	0.375	0.453125	0.40625	0.421875	0.229199
1838	0.453125	0.375	0.453125	0.40625	0.421875	0.229199
1839	0.453125	0.375	0.453125	0.421875	0.425781	0.234408
1840	0.453125	0.375	0.453125	0.421875	0.425781	0.234408
1841	0.453125	0.375	0.453125	0.40625	0.421875	0.229199
1842	0.453125	0.375	0.453125	0.40625	0.421875	0.229199
1843	0.453125	0.375	0.453125	0.421875	0.425781	0.234408
1844	0.453125	0.375	0.453125	0.421875	0.425781	0.234408
1845	0.453125	0.375	0.453125	0.40625	0.421875	0.229199
1846	0.453125	0.375	0.453125	0.421875	0.425781	0.234408
1847	0.453125	0.375	0.453125	0.421875	0.425781	0.234408
1848	0.453125	0.375	0.453125	0.421875	0.425781	0.234408
1849	0.453125	0.375	0.453125	0.40625	0.421875	0.229199
1850	0.453125	0.375	0.453125	0.40625	0.421875	0.229199
1851	0.453125	0.375	0.453125	0.40625	0.421875	0.229199
1852	0.453125	0.375	0.453125	0.40625	0.421875	0.229199
1853	0.453125	0.375	0.453125	0.40625	0.421875	0.229199
1854	0.453125	0.375	0.453125	0.40625	0.421875	0.229199
1855	0.453125	0.375	0.453125	0.40625	0.421875	0.229199
1856	0.453125	0.375	0.453125	0.40625	0.421875	0.229199
1857	0.453125	0.375	0.453125	0.40625	0.421875	0.229199
1858	0.453125	0.375	0.453125	0.40625	0.421875	0.229199
1859	0.453125	0.375	0.453125	0.40625	0.421875	0.229199
1860	0.453125	0.375	0.453125	0.40625	0.421875	0.229199
1861	0.453125	0.375	0.453125	0.40625	0.421875	0.229199
1862	0.453125	0.375	0.453125	0.40625	0.421875	0.229199
1863	0.453125	0.375	0.453125	0.40625	0.421875	0.229199
1864	0.453125	0.375	0.453125	0.40625	0.421875	0.229199
1865	0.453125	0.375	0.453125	0.40625	0.421875	0.229199
1866	0.453125	0.375	0.453125	0.40625	0.421875	0.229199
1867	0.453125	0.375	0.453125	0.40625	0.421875	0.229199
1868	0.46875	0.375	0.453125	0.40625	0.425781	0.234423
1869	0.46875	0.375	0.453125	0.40625	0.425781	0.234423
1870	0.46875	0.375	0.453125	0.40625	0.425781	0.234423
1871	0.46875	0.375	0.4375	0.40625	0.421875	0.229237
1872	0.46875	0.375	0.4375	0.40625	0.421875	0.229237
1873	0.46875	0.375	0.4375	0.40625	0.421875	0.229237
1874	0.46875	0.375	0.4375	0.40625	0.421875	0.229237
1875	0.46875	0.375	0.4375	0.40625	0.421875	0.229237
1876	0.46875	0.375	0.4375	0.40625	0.421875	0.229237
1877	0.46875	0.375	0.4375	0.40625	0.421875	0.229237
1878	0.46875	0.375	0.4375	0.40625	0.421875	0.229237
1879	0.46875	0.375	0.4375	0.40625	0.421875	0.229237
1880	0.46875	0.375	0.4375	0.40625	0.421875	0.229237
1881	0.46875	0.375	0.4375	0.40625	0.421875	0.229237
1882	0.46875	0.375	0.4375	0.40625	0.421875	0.229237
1883	0.46875	0.375	0.4375	0.40625	0.421875	0.229237
1884	0.46875	0.375	0.4375	0.40625	0.421875	0.229237
1885	0.46875	0.375	0.4375	0.40625	0.421875	0.229237
1886	0.46875	0.375	0.4375	0.421875	0.425781	0.234437
1887	0.46875	0.375	0.4375	0.421875	0.425781	0.234437
1888	0.46875	0.375	0.4375	0.40625	0.421875	0.229237
1889	0.46875	0.375	0.4375	0.421875	0.425781	0.234437
1890	0.46875	0.375	0.4375	0.421875	0.425781	0.234437
1891	0.46875	0.375	0.4375	0.421875	0.425781	0.234437
1892	0.46875	0.375	0.4375	0.421875	0.425781	0.234437
1893	0.46875	0.375	0.4375	0.421875	0.425781	0.234437
1894	0.46875	0.375	0.4375	0.421875	0.425781	0.234437
1895	0.46875	0.375	0.4375	0.421875	0.425781	0.234437
1896	0.46875	0.375	0.4375	0.421875	0.425781	0.234437
1897	0.46875	0.359375	0.4375	0.421875	0.421875	0.229255
1898	0.46875	0.359375	0.4375	0.421875	0.421875	0.229255
1899	0.46875	0.359375	0.4375	0.421875	0.421875	0.229255
1900	0.46875	0.359375	0.4375	0.421875	0.421875	0.229255
1901	0.46875	0.359375	0.421875	0.421875	0.417969	0.224072
1902	0.46875	0.359375	0.421875	0.421875	0.417969	0.224072
1903	0.46875	0.359375	0.421875	0.421875	0.417969	0.224072
1904	0.46875	0.359375	0.421875	0.421875	0.417969	0.224072
1905	0.46875	0.359375	0.421875	0.421875	0.417969	0.224072
1906	0.46875	0.359375	0.421875	0.40625	0.414062	0.21887
1907	0.46875	0.359375	0.421875	0.40625	0.414062	0.21887
1908	0.46875	0.359375	0.421875	0.421875	0.417969	0.224072
1909	0.46875	0.359375	0.421875	0.40625	0.414062	0.21887
1910	0.46875	0.359375	0.421875	0.40625	0.414062	0.21887
1911	0.46875	0.359375	0.421875	0.40625	0.414062	0.21887
1912	0.46875	0.359375	0.421875	0.40625	0.414062	0.21887
1913	0.46875	0.359375	0.421875	0.40625	0.414062	0.21887
1914	0.46875	0.359375	0.421875	0.40625	0.414062	0.21887
1915	0.46875	0.359375	0.421875	0.421875	0.417969	0.224072
1916	0.46875	0.359375	0.421875	0.4375	0.421875	0.229321
1917	0.46875	0.359375	0.421875	0.4375	0.421875	0.229321
1918	0.46875	0.359375	0.421875	0.4375	0.421875	0.229321
1919	0.453125	0.359375	0.421875	0.421875	0.414062	0.21887
1920	0.453125	0.359375	0.421875	0.40625	0.410156	0.213629
1921	0.453125	0.359375	0.4375	0.421875	0.417969	0.224059
1922	0.453125	0.359375	0.4375	0.421875	0.417969	0.224059
1923	0.453125	0.359375	0.421875	0.421875	0.414062	0.21887
1924	0.453125	0.375	0.4375	0.421875	0.421875	0.229237
1925	0.453125	0.375	0.4375	0.4375	0.425781	0.234447
1926	0.453125	0.375	0.4375	0.4375	0.425781	0.234447
1927	0.453125	0.375	0.4375	0.421875	0.421875	0.229237
1928	0.453125	0.375	0.4375	0.421875	0.421875	0.229237
1929	0.453125	0.375	0.4375	0.421875	0.421875	0.229237
1930	0.453125	0.375	0.4375	0.421875	0.421875	0.229237
1931	0.453125	0.375	0.4375	0.4375	0.425781	0.234447
1932	0.453125	0.375	0.4375	0.421875	0.421875	0.229237
1933	0.453125	0.375	0.4375	0.421875	0.421875	0.229237
1934	0.453125	0.375	0.4375	0.421875	0.421875	0.229237
1935	0.453125	0.375	0.4375	0.421875	0.421875	0.229237
1936	0.453125	0.390625	0.4375	0.421875	0.425781	0.234423
1937	0.453125	0.390625	0.4375	0.421875	0.425781	0.234423
1938	0.453125	0.390625	0.4375	0.421875	0.425781	0.234423
1939	0.453125	0.390625	0.4375	0.421875	0.425781	0.234423
1940	0.453125	0.390625	0.4375	0.421875	0.425781	0.234423
1941	0.453125	0.390625	0.4375	0.4375	0.429688	0.239627
1942	0.453125	0.390625	0.4375	0.4375	0.429688	0.239627
1943	0.453125	0.390625	0.4375	0.4375	0.429688	0.239627
1944	0.453125	0.390625	0.4375	0.421875	0.425781	0.234399
1945	0.453125	0.375	0.4375	0.421875	0.421875	0.229209
1946	0.453125	0.375	0.4375	0.421875	0.421875	0.229209
1947	0.453125	0.375	0.4375	0.421875	0.421875	0.229209
1948	0.46875	0.375	0.4375	0.421875	0.425781	0.234437
1949	0.46875	0.390625	0.4375	0.421875	0.429688	0.239627
1950	0.46875	0.390625	0.4375	0.421875	0.429688	0.239627
1951	0.46875	0.390625	0.4375	0.421875	0.429688	0.239627
1952	0.46875	0.390625	0.4375	0.421875	0.429688	0.239627
1953	0.46875	0.390625	0.4375	0.421875	0.429688	0.239627
1954	0.46875	0.390625	0.4375	0.421875	0.429688	0.239627
1955	0.46875	0.390625	0.4375	0.421875	0.429688	0.239627
1956	0.46875	0.390625	0.4375	0.421875	0.429688	0.239627
1957	0.46875	0.375	0.4375	0.421875	0.425781	0.234437
1958	0.46875	0.390625	0.4375	0.421875	0.429688	0.239627
1959	0.46875	0.375	0.4375	0.421875	0.425781	0.234437
1960	0.46875	0.390625	0.4375	0.421875	0.429688	0.239627
1961	0.46875	0.390625	0.4375	0.421875	0.429688	0.239627
1962	0.453125	0.390625	0.4375	0.421875	0.425781	0.234399
1963	0.453125	0.390625	0.4375	0.4375	0.429688	0.239627
1964	0.453125	0.390625	0.4375	0.4375	0.429688	0.239627
1965	0.453125	0.390625	0.4375	0.4375	0.429688	0.239627
1966	0.453125	0.390625	0.4375	0.4375	0.429688	0.239627
1967	0.453125	0.390625	0.4375	0.4375	0.429688	0.239627
1968	0.453125	0.390625	0.4375	0.4375	0.429688	0.239627
1969	0.453125	0.390625	0.4375	0.4375	0.429688	0.239627
1970	0.453125	0.390625	0.4375	0.421875	0.425781	0.234399
1971	0.453125	0.390625	0.4375	0.421875	0.425781	0.234399
1972	0.453125	0.390625	0.4375	0.421875	0.425781	0.234399
1973	0.453125	0.390625	0.4375	0.421875	0.425781	0.234399
1974	0.453125	0.390625	0.4375	0.421875	0.425781	0.234399
1975	0.453125	0.390625	0.4375	0.421875	0.425781	0.234399
1976	0.453125	0.390625	0.4375	0.421875	0.425781	0.234399
1977	0.453125	0.390625	0.4375	0.421875	0.425781	0.234399
1978	0.453125	0.390625	0.4375	0.421875	0.425781	0.234399
1979	0.453125	0.390625	0.4375	0.4375	0.429688	0.239627
1980	0.453125	0.390625	0.4375	0.4375	0.429688	0.239627
1981	0.453125	0.390625	0.4375	0.453125	0.433594	0.244866
1982	0.453125	0.375	0.4375	0.453125	0.429688	0.239696
1983	0.453125	0.390625	0.4375	0.453125	0.433594	0.244866
1984	0.453125	0.390625	0.4375	0.4375	0.429688	0.239627
1985	0.453125	0.390625	0.4375	0.4375	0.429688	0.239627
1986	0.453125	0.390625	0.4375	0.4375	0.429688	0.239627
1987	0.453125	0.390625	0.453125	0.4375	0.433594	0.244827
1988	0.453125	0.390625	0.453125	0.4375	0.433594	0.244827
1989	0.453125	0.390625	0.453125	0.4375	0.433594	0.244827
1990	0.453125	0.390625	0.453125	0.4375	0.433594	0.244827
1991	0.484375	0.390625	0.453125	0.4375	0.441406	0.255276
1992	0.46875	0.390625	0.453125	0.4375	0.4375	0.250046
1993	0.453125	0.390625	0.453125	0.4375	0.433594	0.244827
1994	0.453125	0.390625	0.453125	0.4375	0.433594	0.244827
1995	0.453125	0.390625	0.453125	0.4375	0.433594	0.244827
1996	0.453125	0.390625	0.453125	0.4375	0.433594	0.244827
1997	0.453125	0.390625	0.453125	0.4375	0.433594	0.244827
1998	0.453125	0.390625	0.4375	0.4375	0.429688	0.239627
1999	0.453125	0.390625	0.4375	0.4375	0.429688	0.239627
[truncated: 3,001 more rows]

## Sheet: RIPPER
Number of features	Control	IL-13	IL-17	IL-13 and IL-17	ACC	MCC
1	0.78125	0.28125	0.703125	0.890625	0.664062	0.560646
2	0.75	0.828125	0.90625	0.890625	0.84375	0.79372
3	0.75	0.84375	0.890625	0.90625	0.847656	0.798452
4	0.75	0.78125	0.875	0.875	0.820312	0.762046
5	0.828125	0.8125	0.859375	0.859375	0.839844	0.786666
6	0.78125	0.796875	0.859375	0.859375	0.824219	0.766421
7	0.859375	0.8125	0.8125	0.953125	0.859375	0.81366
8	0.765625	0.890625	0.828125	0.84375	0.832031	0.776706
9	0.75	0.875	0.875	0.90625	0.851562	0.802917
10	0.75	0.890625	0.859375	0.890625	0.847656	0.797801
11	0.765625	0.859375	0.84375	0.90625	0.84375	0.792215
12	0.875	0.859375	0.90625	0.90625	0.886719	0.849183
13	0.90625	0.84375	0.9375	0.890625	0.894531	0.859602
14	0.859375	0.84375	0.953125	0.953125	0.902344	0.8713
15	0.828125	0.84375	0.890625	0.921875	0.871094	0.828428
16	0.890625	0.828125	0.9375	0.90625	0.890625	0.854427
17	0.875	0.8125	0.953125	0.921875	0.890625	0.855229
18	0.90625	0.828125	0.890625	0.921875	0.886719	0.849529
19	0.875	0.828125	0.84375	0.921875	0.867188	0.823721
20	0.890625	0.84375	0.984375	0.9375	0.914062	0.886156
21	0.875	0.859375	0.921875	0.921875	0.894531	0.859777
22	0.875	0.796875	0.828125	0.875	0.84375	0.792199
23	0.890625	0.8125	0.875	0.921875	0.875	0.833961
24	0.90625	0.828125	0.859375	0.921875	0.878906	0.839345
25	0.859375	0.859375	0.921875	0.921875	0.890625	0.85488
26	0.84375	0.828125	0.890625	0.9375	0.875	0.833808
27	0.875	0.828125	0.859375	0.921875	0.871094	0.828563
28	0.84375	0.796875	0.875	0.921875	0.859375	0.813046
29	0.828125	0.8125	0.921875	0.921875	0.871094	0.829358
30	0.890625	0.84375	0.875	0.921875	0.882812	0.843973
31	0.859375	0.828125	0.90625	0.921875	0.878906	0.839088
32	0.875	0.796875	0.796875	0.90625	0.84375	0.79278
33	0.875	0.828125	0.796875	0.921875	0.855469	0.808131
34	0.875	0.828125	0.921875	0.890625	0.878906	0.838866
35	0.84375	0.890625	0.765625	0.859375	0.839844	0.786763
36	0.828125	0.875	0.875	0.890625	0.867188	0.823218
37	0.875	0.828125	0.890625	0.9375	0.882812	0.844661
38	0.875	0.859375	0.921875	0.875	0.882812	0.84387
39	0.875	0.765625	0.890625	0.890625	0.855469	0.808147
40	0.84375	0.78125	0.859375	0.890625	0.84375	0.793169
41	0.90625	0.828125	0.859375	0.90625	0.875	0.834233
42	0.84375	0.84375	0.859375	0.890625	0.859375	0.812781
43	0.890625	0.890625	0.84375	0.859375	0.871094	0.828378
44	0.828125	0.828125	0.921875	0.859375	0.859375	0.812963
45	0.828125	0.828125	0.828125	0.9375	0.855469	0.808262
46	0.828125	0.875	0.890625	0.9375	0.882812	0.844317
47	0.84375	0.84375	0.84375	0.9375	0.867188	0.823336
48	0.890625	0.859375	0.875	0.96875	0.898438	0.86527
49	0.8125	0.828125	0.890625	0.90625	0.859375	0.813112
50	0.828125	0.875	0.859375	0.890625	0.863281	0.817742
51	0.828125	0.875	0.90625	0.875	0.871094	0.828715
52	0.875	0.8125	0.90625	0.90625	0.875	0.833758
53	0.8125	0.84375	0.890625	0.921875	0.867188	0.823604
54	0.828125	0.84375	0.921875	0.921875	0.878906	0.839276
55	0.859375	0.84375	0.890625	0.90625	0.875	0.833452
56	0.84375	0.859375	0.875	0.90625	0.871094	0.82826
57	0.828125	0.859375	0.875	0.90625	0.867188	0.823168
58	0.78125	0.796875	0.875	0.921875	0.84375	0.794338
59	0.828125	0.875	0.90625	0.875	0.871094	0.828766
60	0.859375	0.84375	0.859375	0.9375	0.875	0.833656
61	0.828125	0.84375	0.84375	0.90625	0.855469	0.807407
62	0.890625	0.828125	0.90625	0.90625	0.882812	0.844283
63	0.84375	0.828125	0.875	0.859375	0.851562	0.80223
64	0.875	0.84375	0.875	0.921875	0.878906	0.838832
65	0.890625	0.875	0.828125	0.859375	0.863281	0.818091
66	0.859375	0.8125	0.875	0.890625	0.859375	0.812715
67	0.84375	0.84375	0.9375	0.875	0.875	0.833961
68	0.859375	0.875	0.90625	0.890625	0.882812	0.844524
69	0.8125	0.828125	0.890625	0.890625	0.855469	0.807884
70	0.828125	0.8125	0.890625	0.84375	0.84375	0.79207
71	0.890625	0.84375	0.875	0.859375	0.867188	0.823034
72	0.828125	0.828125	0.890625	0.84375	0.847656	0.797086
73	0.84375	0.828125	0.8125	0.890625	0.84375	0.791908
74	0.84375	0.859375	0.8125	0.875	0.847656	0.796989
75	0.90625	0.84375	0.890625	0.921875	0.890625	0.854776
76	0.859375	0.8125	0.890625	0.875	0.859375	0.812698
77	0.90625	0.828125	0.890625	0.921875	0.886719	0.849598
78	0.875	0.84375	0.875	0.90625	0.875	0.833724
79	0.828125	0.828125	0.9375	0.890625	0.871094	0.828834
80	0.859375	0.859375	0.90625	0.9375	0.890625	0.854897
81	0.8125	0.890625	0.8125	0.859375	0.84375	0.791731
82	0.75	0.828125	0.9375	0.90625	0.855469	0.80889
83	0.8125	0.8125	0.875	0.890625	0.847656	0.797053
84	0.8125	0.84375	0.875	0.96875	0.875	0.834404
85	0.84375	0.875	0.859375	0.875	0.863281	0.817825
86	0.84375	0.828125	0.875	0.890625	0.859375	0.812583
87	0.8125	0.828125	0.84375	0.984375	0.867188	0.824091
88	0.8125	0.765625	0.859375	0.921875	0.839844	0.788128
89	0.890625	0.8125	0.875	0.90625	0.871094	0.82858
90	0.890625	0.859375	0.828125	0.890625	0.867188	0.823118
91	0.875	0.859375	0.90625	0.90625	0.886719	0.849114
92	0.75	0.765625	0.828125	0.9375	0.820312	0.762077
93	0.859375	0.8125	0.84375	0.9375	0.863281	0.818325
94	0.875	0.828125	0.8125	0.921875	0.859375	0.813643
95	0.828125	0.859375	0.78125	0.875	0.835938	0.781552
96	0.84375	0.859375	0.875	0.890625	0.867188	0.823067
97	0.875	0.8125	0.875	0.9375	0.875	0.834608
98	0.859375	0.875	0.859375	0.953125	0.886719	0.849252
99	0.9375	0.828125	0.84375	0.890625	0.875	0.834267
100	0.796875	0.890625	0.875	0.890625	0.863281	0.818141
101	0.890625	0.8125	0.90625	0.90625	0.878906	0.83902
102	0.828125	0.828125	0.84375	0.9375	0.859375	0.813378
103	0.8125	0.84375	0.796875	0.921875	0.84375	0.792005
104	0.875	0.828125	0.875	0.921875	0.875	0.834097
105	0.84375	0.8125	0.859375	0.890625	0.851562	0.802704
106	0.828125	0.75	0.8125	0.921875	0.828125	0.772422
107	0.828125	0.8125	0.921875	0.890625	0.863281	0.818625
108	0.875	0.859375	0.828125	0.875	0.859375	0.812665
109	0.828125	0.84375	0.859375	0.890625	0.855469	0.807587
110	0.859375	0.8125	0.859375	0.90625	0.859375	0.813013
111	0.890625	0.796875	0.953125	0.890625	0.882812	0.845196
112	0.875	0.796875	0.890625	0.953125	0.878906	0.839584
113	0.875	0.796875	0.875	0.9375	0.871094	0.829053
114	0.84375	0.8125	0.765625	0.90625	0.832031	0.776563
115	0.703125	0.890625	0.859375	0.859375	0.828125	0.772454
116	0.859375	0.828125	0.796875	0.984375	0.867188	0.825119
117	0.8125	0.859375	0.890625	0.9375	0.875	0.833724
118	0.921875	0.828125	0.921875	0.859375	0.882812	0.844059
119	0.875	0.78125	0.90625	0.828125	0.847656	0.797476
120	0.84375	0.796875	0.859375	0.890625	0.847656	0.797476
121	0.796875	0.84375	0.828125	0.90625	0.84375	0.791876
122	0.828125	0.828125	0.859375	0.859375	0.84375	0.791747
123	0.90625	0.828125	0.828125	0.90625	0.867188	0.823772
124	0.84375	0.703125	0.828125	0.84375	0.804688	0.740473
125	0.859375	0.828125	0.8125	0.953125	0.863281	0.819109
126	0.75	0.84375	0.875	0.90625	0.84375	0.792716
127	0.890625	0.8125	0.84375	0.9375	0.871094	0.829679
128	0.90625	0.796875	0.90625	0.921875	0.882812	0.84473
129	0.875	0.8125	0.84375	0.9375	0.867188	0.824175
130	0.859375	0.8125	0.859375	0.890625	0.855469	0.807456
131	0.859375	0.8125	0.8125	0.9375	0.855469	0.808411
132	0.875	0.8125	0.828125	0.9375	0.863281	0.818758
133	0.890625	0.78125	0.890625	0.9375	0.875	0.835136
134	0.84375	0.828125	0.8125	0.921875	0.851562	0.802622
135	0.875	0.796875	0.8125	0.921875	0.851562	0.803277
136	0.859375	0.859375	0.890625	0.859375	0.867188	0.822933
137	0.890625	0.859375	0.921875	0.875	0.886719	0.84901
138	0.828125	0.84375	0.828125	0.953125	0.863281	0.818275
139	0.828125	0.78125	0.890625	0.953125	0.863281	0.818959
140	0.75	0.8125	0.890625	0.921875	0.84375	0.793104
141	0.875	0.78125	0.875	0.890625	0.855469	0.808065
142	0.84375	0.796875	0.9375	0.953125	0.882812	0.845127
143	0.859375	0.796875	0.765625	0.953125	0.84375	0.793525
144	0.859375	0.8125	0.890625	0.9375	0.875	0.834335
145	0.890625	0.875	0.84375	0.953125	0.890625	0.855124
146	0.859375	0.796875	0.875	0.90625	0.859375	0.813477
147	0.8125	0.8125	0.859375	0.90625	0.847656	0.797411
148	0.84375	0.828125	0.921875	0.9375	0.882812	0.845006
149	0.875	0.8125	0.78125	0.875	0.835938	0.782189
150	0.859375	0.8125	0.9375	0.921875	0.882812	0.844885
151	0.875	0.859375	0.890625	0.90625	0.882812	0.844059
152	0.875	0.796875	0.921875	0.921875	0.878906	0.839122
153	0.84375	0.765625	0.734375	0.890625	0.808594	0.746724
154	0.859375	0.859375	0.828125	0.953125	0.875	0.83408
155	0.875	0.84375	0.890625	0.9375	0.886719	0.849408
156	0.859375	0.765625	0.953125	0.84375	0.855469	0.808823
157	0.875	0.859375	0.84375	0.90625	0.871094	0.828412
158	0.890625	0.8125	0.890625	0.90625	0.875	0.833859
159	0.71875	0.796875	0.90625	0.875	0.824219	0.768303
160	0.828125	0.84375	0.859375	0.921875	0.863281	0.817792
161	0.859375	0.8125	0.859375	0.953125	0.871094	0.829595
162	0.828125	0.859375	0.90625	0.921875	0.878906	0.838968
163	0.859375	0.796875	0.875	0.9375	0.867188	0.82399
164	0.796875	0.84375	0.9375	0.921875	0.875	0.834983
165	0.8125	0.875	0.859375	0.921875	0.867188	0.82347
166	0.875	0.828125	0.90625	0.96875	0.894531	0.860233
167	0.828125	0.859375	0.8125	0.890625	0.847656	0.797118
168	0.890625	0.796875	0.8125	0.9375	0.859375	0.815074
169	0.84375	0.859375	0.84375	0.875	0.855469	0.807489
170	0.828125	0.828125	0.859375	0.890625	0.851562	0.802279
171	0.828125	0.828125	0.875	0.921875	0.863281	0.818175
172	0.84375	0.765625	0.859375	0.921875	0.847656	0.798061
173	0.84375	0.828125	0.859375	0.890625	0.855469	0.807867
174	0.84375	0.828125	0.890625	0.890625	0.863281	0.817925
175	0.84375	0.84375	0.875	0.875	0.859375	0.81255
176	0.84375	0.78125	0.84375	0.84375	0.828125	0.770943
177	0.875	0.875	0.859375	0.921875	0.882812	0.843973
178	0.859375	0.78125	0.859375	0.921875	0.855469	0.808378
179	0.859375	0.84375	0.890625	0.9375	0.882812	0.844197
180	0.875	0.875	0.921875	0.90625	0.894531	0.859953
181	0.875	0.8125	0.921875	0.96875	0.894531	0.860479
182	0.859375	0.78125	0.875	0.921875	0.859375	0.813543
183	0.84375	0.796875	0.921875	0.890625	0.863281	0.818125
184	0.859375	0.78125	0.828125	0.875	0.835938	0.781887
185	0.828125	0.875	0.890625	0.90625	0.875	0.834097
186	0.859375	0.859375	0.84375	0.890625	0.863281	0.817858
187	0.890625	0.8125	0.921875	0.921875	0.886719	0.849702
188	0.78125	0.859375	0.796875	0.953125	0.847656	0.797573
189	0.828125	0.8125	0.921875	0.90625	0.867188	0.823352
190	0.796875	0.859375	0.890625	0.859375	0.851562	0.80259
191	0.890625	0.796875	0.859375	0.890625	0.859375	0.812947
192	0.84375	0.78125	0.84375	0.9375	0.851562	0.803326
193	0.84375	0.734375	0.859375	0.875	0.828125	0.772012
194	0.84375	0.75	0.921875	0.921875	0.859375	0.814458
195	0.890625	0.8125	0.859375	0.921875	0.871094	0.829358
196	0.90625	0.828125	0.859375	0.90625	0.875	0.834029
197	0.828125	0.84375	0.859375	0.90625	0.859375	0.812566
198	0.796875	0.8125	0.921875	0.90625	0.859375	0.813759
199	0.828125	0.765625	0.84375	0.890625	0.832031	0.776864
200	0.859375	0.890625	0.828125	0.828125	0.851562	0.802492
201	0.875	0.8125	0.921875	0.90625	0.878906	0.839379
202	0.828125	0.828125	0.796875	0.890625	0.835938	0.781489
203	0.828125	0.828125	0.84375	0.875	0.84375	0.791683
204	0.84375	0.84375	0.890625	0.90625	0.871094	0.828378
205	0.875	0.84375	0.84375	0.890625	0.863281	0.817991
206	0.828125	0.796875	0.84375	0.859375	0.832031	0.777007
207	0.84375	0.8125	0.859375	0.921875	0.859375	0.813112
208	0.890625	0.796875	0.875	0.90625	0.867188	0.823537
209	0.8125	0.828125	0.875	0.859375	0.84375	0.791779
210	0.828125	0.8125	0.9375	0.921875	0.875	0.834404
211	0.828125	0.8125	0.859375	0.921875	0.855469	0.808098
212	0.84375	0.875	0.8125	0.90625	0.859375	0.812781
213	0.875	0.84375	0.90625	0.859375	0.871094	0.828176
214	0.796875	0.796875	0.890625	0.90625	0.847656	0.797606
215	0.890625	0.78125	0.859375	0.90625	0.859375	0.81361
216	0.859375	0.828125	0.875	0.921875	0.871094	0.828597
217	0.890625	0.828125	0.890625	0.953125	0.890625	0.855159
218	0.828125	0.84375	0.84375	0.921875	0.859375	0.812798
219	0.8125	0.796875	0.90625	0.921875	0.859375	0.814141
220	0.859375	0.828125	0.90625	0.875	0.867188	0.823336
221	0.796875	0.796875	0.828125	0.90625	0.832031	0.776484
222	0.84375	0.765625	0.875	0.90625	0.847656	0.798224
223	0.84375	0.8125	0.859375	0.953125	0.867188	0.82394
224	0.796875	0.796875	0.90625	0.875	0.84375	0.792845
225	0.828125	0.84375	0.90625	0.875	0.863281	0.818258
226	0.8125	0.875	0.828125	0.8125	0.832031	0.7762
227	0.796875	0.796875	0.84375	0.9375	0.84375	0.792392
228	0.875	0.84375	0.84375	0.875	0.859375	0.812649
229	0.796875	0.828125	0.796875	0.90625	0.832031	0.776532
230	0.828125	0.84375	0.921875	0.90625	0.875	0.833724
231	0.859375	0.8125	0.84375	0.859375	0.84375	0.791731
232	0.84375	0.828125	0.9375	0.921875	0.882812	0.844644
233	0.890625	0.8125	0.875	0.890625	0.867188	0.823352
234	0.859375	0.8125	0.84375	0.921875	0.859375	0.813129
235	0.859375	0.8125	0.8125	0.953125	0.859375	0.813809
236	0.84375	0.84375	0.875	0.875	0.859375	0.812583
237	0.8125	0.8125	0.8125	0.921875	0.839844	0.786955
238	0.734375	0.828125	0.84375	0.875	0.820312	0.761114
239	0.90625	0.859375	0.8125	0.921875	0.875	0.834267
240	0.875	0.828125	0.875	0.9375	0.878906	0.839379
241	0.859375	0.828125	0.84375	0.875	0.851562	0.802328
242	0.84375	0.828125	0.875	0.9375	0.871094	0.828547
243	0.84375	0.84375	0.796875	0.921875	0.851562	0.80277
244	0.84375	0.859375	0.828125	0.921875	0.863281	0.818275
245	0.890625	0.890625	0.875	0.890625	0.886719	0.849079
246	0.84375	0.8125	0.78125	0.875	0.828125	0.771336
247	0.8125	0.875	0.859375	0.875	0.855469	0.807472
248	0.765625	0.859375	0.78125	0.921875	0.832031	0.776152
249	0.90625	0.8125	0.921875	0.859375	0.875	0.833639
250	0.859375	0.796875	0.90625	0.921875	0.871094	0.82858
251	0.8125	0.875	0.875	0.875	0.859375	0.812847
252	0.90625	0.84375	0.890625	0.875	0.878906	0.838627
253	0.859375	0.78125	0.859375	0.921875	0.855469	0.808262
254	0.84375	0.8125	0.921875	0.921875	0.875	0.834131
255	0.859375	0.78125	0.828125	0.875	0.835938	0.782014
256	0.828125	0.8125	0.78125	0.859375	0.820312	0.760664
257	0.84375	0.765625	0.921875	0.859375	0.847656	0.797378
258	0.828125	0.765625	0.875	0.921875	0.847656	0.797996
259	0.890625	0.90625	0.875	0.984375	0.914062	0.885867
260	0.84375	0.828125	0.8125	0.90625	0.847656	0.797313
261	0.84375	0.78125	0.875	0.890625	0.847656	0.797817
262	0.84375	0.828125	0.875	0.890625	0.859375	0.812748
263	0.90625	0.796875	0.859375	0.890625	0.863281	0.818625
264	0.875	0.796875	0.859375	0.921875	0.863281	0.818692
265	0.875	0.84375	0.921875	0.90625	0.886719	0.849287
266	0.828125	0.78125	0.859375	0.921875	0.847656	0.797801
267	0.84375	0.828125	0.859375	0.921875	0.863281	0.817925
268	0.859375	0.78125	0.90625	0.859375	0.851562	0.802198
269	0.890625	0.84375	0.875	0.90625	0.878906	0.838798
270	0.875	0.828125	0.90625	0.96875	0.894531	0.860549
271	0.875	0.78125	0.875	0.984375	0.878906	0.841026
272	0.859375	0.796875	0.84375	0.90625	0.851562	0.802933
273	0.890625	0.8125	0.828125	0.921875	0.863281	0.818758
274	0.796875	0.828125	0.859375	0.890625	0.84375	0.79236
275	0.828125	0.765625	0.875	0.921875	0.847656	0.797963
276	0.828125	0.796875	0.796875	0.859375	0.820312	0.761114
277	0.875	0.796875	0.859375	0.921875	0.863281	0.818525
278	0.890625	0.84375	0.921875	0.90625	0.890625	0.854236
279	0.828125	0.828125	0.875	0.90625	0.859375	0.812947
280	0.84375	0.796875	0.796875	0.90625	0.835938	0.782285
281	0.828125	0.828125	0.796875	0.875	0.832031	0.776152
282	0.78125	0.859375	0.828125	0.859375	0.832031	0.776611
283	0.84375	0.796875	0.828125	0.90625	0.84375	0.792473
284	0.828125	0.78125	0.8125	0.90625	0.832031	0.776658
285	0.828125	0.734375	0.8125	0.9375	0.828125	0.772627
286	0.796875	0.78125	0.875	0.921875	0.84375	0.79278
287	0.890625	0.796875	0.859375	0.84375	0.847656	0.797476
288	0.796875	0.859375	0.796875	0.859375	0.828125	0.771037
289	0.875	0.828125	0.8125	0.90625	0.855469	0.808197
290	0.8125	0.8125	0.890625	0.828125	0.835938	0.781552
291	0.875	0.859375	0.859375	0.90625	0.875	0.833588
292	0.796875	0.796875	0.84375	0.84375	0.820312	0.760773
293	0.859375	0.828125	0.84375	0.90625	0.859375	0.812814
294	0.875	0.734375	0.8125	0.90625	0.832031	0.777721
295	0.90625	0.828125	0.75	0.921875	0.851562	0.80423
296	0.828125	0.8125	0.90625	0.890625	0.859375	0.812947
297	0.8125	0.828125	0.84375	0.9375	0.855469	0.807933
298	0.84375	0.75	0.875	0.859375	0.832031	0.7762
299	0.859375	0.8125	0.859375	0.921875	0.863281	0.818842
300	0.8125	0.828125	0.796875	0.921875	0.839844	0.787051
301	0.78125	0.828125	0.890625	0.9375	0.859375	0.813543
302	0.890625	0.828125	0.875	0.875	0.867188	0.823235
303	0.828125	0.859375	0.78125	0.890625	0.839844	0.786763
304	0.90625	0.828125	0.828125	0.78125	0.835938	0.781743
305	0.796875	0.8125	0.84375	0.9375	0.847656	0.797606
306	0.828125	0.828125	0.828125	0.921875	0.851562	0.80259
307	0.84375	0.765625	0.828125	0.828125	0.816406	0.755454
308	0.8125	0.796875	0.828125	0.90625	0.835938	0.781648
309	0.859375	0.859375	0.875	0.859375	0.863281	0.817725
310	0.84375	0.734375	0.859375	0.9375	0.84375	0.793428
311	0.828125	0.765625	0.890625	0.90625	0.847656	0.798191
312	0.890625	0.8125	0.796875	0.9375	0.859375	0.814808
313	0.875	0.703125	0.84375	0.890625	0.828125	0.771918
314	0.875	0.78125	0.828125	0.859375	0.835938	0.781902
315	0.859375	0.828125	0.859375	0.9375	0.871094	0.828412
316	0.90625	0.78125	0.84375	0.921875	0.863281	0.819193
317	0.921875	0.828125	0.859375	0.921875	0.882812	0.84504
318	0.828125	0.828125	0.828125	0.84375	0.832031	0.776358
319	0.828125	0.875	0.796875	0.8125	0.828125	0.771603
320	0.859375	0.828125	0.8125	0.859375	0.839844	0.787244
321	0.859375	0.78125	0.8125	0.859375	0.828125	0.771257
322	0.828125	0.796875	0.9375	0.875	0.859375	0.813361
323	0.859375	0.78125	0.84375	0.921875	0.851562	0.803146
324	0.859375	0.828125	0.78125	0.9375	0.851562	0.803294
325	0.828125	0.78125	0.859375	0.90625	0.84375	0.792037
326	0.890625	0.765625	0.828125	0.953125	0.859375	0.815275
327	0.8125	0.765625	0.890625	0.90625	0.84375	0.793623
328	0.84375	0.796875	0.875	0.90625	0.855469	0.807933
329	0.796875	0.8125	0.84375	0.875	0.832031	0.776215
330	0.875	0.78125	0.84375	0.828125	0.832031	0.776152
331	0.859375	0.78125	0.875	0.875	0.847656	0.79785
332	0.75	0.859375	0.8125	0.90625	0.832031	0.776231
333	0.84375	0.8125	0.921875	0.9375	0.878906	0.839944
334	0.796875	0.859375	0.859375	0.84375	0.839844	0.786891
335	0.84375	0.84375	0.84375	0.90625	0.859375	0.812814
336	0.921875	0.8125	0.84375	0.90625	0.871094	0.829053
337	0.84375	0.78125	0.796875	0.890625	0.828125	0.772091
338	0.84375	0.8125	0.734375	0.859375	0.8125	0.750841
339	0.890625	0.765625	0.859375	0.921875	0.859375	0.814141
340	0.859375	0.8125	0.796875	0.875	0.835938	0.781743
341	0.859375	0.8125	0.875	0.890625	0.859375	0.812947
342	0.859375	0.8125	0.875	0.953125	0.875	0.834778
343	0.90625	0.828125	0.8125	0.828125	0.84375	0.792489
344	0.921875	0.8125	0.828125	0.875	0.859375	0.813344
345	0.875	0.84375	0.859375	0.875	0.863281	0.817792
346	0.84375	0.859375	0.84375	0.859375	0.851562	0.802132
347	0.828125	0.828125	0.796875	0.875	0.832031	0.776405
348	0.921875	0.796875	0.84375	0.875	0.859375	0.813709
349	0.859375	0.84375	0.859375	0.90625	0.867188	0.823134
350	0.859375	0.78125	0.890625	0.921875	0.863281	0.818725
351	0.84375	0.78125	0.828125	0.96875	0.855469	0.808823
352	0.875	0.796875	0.90625	0.921875	0.875	0.833995
353	0.84375	0.828125	0.90625	0.890625	0.867188	0.823084
354	0.890625	0.828125	0.890625	0.8125	0.855469	0.807341
355	0.875	0.78125	0.90625	0.90625	0.867188	0.823285
356	0.890625	0.78125	0.84375	0.9375	0.863281	0.819478
357	0.90625	0.859375	0.84375	0.90625	0.878906	0.839105
358	0.90625	0.765625	0.921875	0.9375	0.882812	0.845386
359	0.78125	0.78125	0.890625	0.90625	0.839844	0.787645
360	0.90625	0.765625	0.921875	0.875	0.867188	0.823386
361	0.84375	0.78125	0.890625	0.96875	0.871094	0.830868
362	0.875	0.84375	0.890625	0.90625	0.878906	0.838849
363	0.875	0.78125	0.90625	0.84375	0.851562	0.802688
364	0.921875	0.859375	0.84375	0.859375	0.871094	0.828648
365	0.890625	0.84375	0.90625	0.875	0.878906	0.838695
366	0.859375	0.796875	0.859375	0.890625	0.851562	0.802688
367	0.859375	0.84375	0.875	0.9375	0.878906	0.839071
368	0.890625	0.78125	0.828125	0.90625	0.851562	0.803425
369	0.859375	0.828125	0.890625	0.9375	0.878906	0.83931
370	0.84375	0.765625	0.90625	0.875	0.847656	0.797183
371	0.890625	0.765625	0.890625	0.84375	0.847656	0.797216
372	0.828125	0.75	0.90625	0.953125	0.859375	0.815074
373	0.875	0.796875	0.953125	0.9375	0.890625	0.855718
374	0.875	0.796875	0.90625	0.953125	0.882812	0.84504
375	0.921875	0.796875	0.84375	0.84375	0.851562	0.802688
376	0.921875	0.78125	0.890625	0.890625	0.871094	0.829459
377	0.828125	0.765625	0.890625	0.921875	0.851562	0.803244
378	0.828125	0.8125	0.859375	0.90625	0.851562	0.802328
379	0.890625	0.828125	0.890625	0.890625	0.875	0.833401
380	0.875	0.796875	0.90625	0.890625	0.867188	0.823134
381	0.921875	0.78125	0.84375	0.96875	0.878906	0.841233
382	0.875	0.796875	0.84375	0.859375	0.84375	0.792199
383	0.890625	0.78125	0.859375	0.90625	0.859375	0.813676
384	0.875	0.828125	0.859375	0.8125	0.84375	0.791908
385	0.859375	0.8125	0.859375	0.875	0.851562	0.802132
386	0.875	0.78125	0.90625	0.859375	0.855469	0.807834
387	0.890625	0.8125	0.8125	0.84375	0.839844	0.787051
388	0.859375	0.84375	0.875	0.9375	0.878906	0.839174
389	0.84375	0.796875	0.84375	0.890625	0.84375	0.791812
390	0.90625	0.796875	0.875	0.921875	0.875	0.834472
391	0.921875	0.75	0.828125	0.890625	0.847656	0.798094
392	0.921875	0.75	0.890625	0.984375	0.886719	0.851962
393	0.859375	0.828125	0.8125	0.8125	0.828125	0.771006
394	0.828125	0.828125	0.859375	0.796875	0.828125	0.771131
395	0.875	0.78125	0.859375	0.875	0.847656	0.797573
396	0.859375	0.828125	0.828125	0.96875	0.871094	0.829595
397	0.828125	0.765625	0.875	0.875	0.835938	0.78152
398	0.90625	0.796875	0.859375	0.9375	0.875	0.834846
399	0.796875	0.84375	0.890625	0.828125	0.839844	0.786955
400	0.90625	0.6875	0.828125	0.921875	0.835938	0.783854
401	0.859375	0.78125	0.90625	0.890625	0.859375	0.812963
402	0.875	0.8125	0.859375	0.890625	0.859375	0.813245
403	0.90625	0.78125	0.90625	0.921875	0.878906	0.839516
404	0.890625	0.8125	0.796875	0.921875	0.855469	0.808691
405	0.875	0.796875	0.8125	0.875	0.839844	0.787179
406	0.9375	0.78125	0.90625	0.890625	0.878906	0.839619
407	0.84375	0.828125	0.875	0.828125	0.84375	0.791779
408	0.90625	0.703125	0.828125	0.890625	0.832031	0.777896
409	0.859375	0.796875	0.84375	0.890625	0.847656	0.797248
410	0.828125	0.8125	0.890625	0.875	0.851562	0.802622
411	0.90625	0.78125	0.8125	0.90625	0.851562	0.803277
412	0.84375	0.828125	0.859375	0.890625	0.855469	0.807407
413	0.828125	0.828125	0.84375	0.921875	0.855469	0.807735
414	0.921875	0.765625	0.875	0.921875	0.871094	0.83012
415	0.859375	0.8125	0.859375	0.9375	0.867188	0.824041
416	0.84375	0.78125	0.875	0.9375	0.859375	0.813444
417	0.875	0.796875	0.875	0.890625	0.859375	0.813013
418	0.875	0.828125	0.84375	0.875	0.855469	0.807571
419	0.859375	0.765625	0.953125	0.921875	0.875	0.834829
420	0.875	0.828125	0.90625	0.90625	0.878906	0.839139
421	0.859375	0.765625	0.828125	0.90625	0.839844	0.787918
422	0.859375	0.78125	0.859375	0.890625	0.847656	0.797606
423	0.890625	0.796875	0.875	0.9375	0.875	0.834318
424	0.921875	0.84375	0.875	0.953125	0.898438	0.865411
425	0.890625	0.75	0.890625	0.90625	0.859375	0.813892
426	0.859375	0.828125	0.921875	0.921875	0.882812	0.84542
427	0.859375	0.8125	0.875	0.875	0.855469	0.807407
428	0.828125	0.8125	0.828125	0.875	0.835938	0.7816
429	0.796875	0.859375	0.859375	0.859375	0.84375	0.792005
430	0.90625	0.8125	0.890625	0.875	0.871094	0.828344
431	0.84375	0.78125	0.8125	0.859375	0.824219	0.765984
432	0.78125	0.765625	0.859375	0.90625	0.828125	0.771603
433	0.890625	0.828125	0.84375	0.875	0.859375	0.813029
434	0.859375	0.78125	0.875	0.859375	0.84375	0.791908
435	0.875	0.765625	0.90625	0.9375	0.871094	0.829866
436	0.828125	0.78125	0.8125	0.890625	0.828125	0.771037
437	0.859375	0.796875	0.8125	0.890625	0.839844	0.787179
438	0.828125	0.796875	0.875	0.890625	0.847656	0.797183
439	0.921875	0.8125	0.921875	0.890625	0.886719	0.849529
440	0.84375	0.765625	0.875	0.90625	0.847656	0.797817
441	0.875	0.8125	0.8125	0.90625	0.851562	0.803081
442	0.875	0.890625	0.8125	0.9375	0.878906	0.838883
443	0.875	0.796875	0.921875	0.875	0.867188	0.823084
444	0.921875	0.796875	0.921875	0.859375	0.875	0.833418
445	0.90625	0.8125	0.859375	0.890625	0.867188	0.823235
446	0.828125	0.84375	0.859375	0.90625	0.859375	0.812748
447	0.9375	0.796875	0.90625	0.859375	0.875	0.834097
448	0.796875	0.8125	0.8125	0.90625	0.832031	0.776468
449	0.859375	0.796875	0.84375	0.921875	0.855469	0.807949
450	0.84375	0.796875	0.8125	0.921875	0.84375	0.792845
451	0.859375	0.6875	0.9375	0.921875	0.851562	0.804427
452	0.875	0.765625	0.890625	0.9375	0.867188	0.825152
453	0.875	0.8125	0.875	0.890625	0.863281	0.818141
454	0.875	0.8125	0.859375	0.84375	0.847656	0.797183
455	0.8125	0.796875	0.890625	0.9375	0.859375	0.813776
456	0.890625	0.8125	0.90625	0.90625	0.878906	0.839516
457	0.859375	0.78125	0.890625	0.875	0.851562	0.802786
458	0.84375	0.8125	0.875	0.890625	0.855469	0.807735
459	0.890625	0.90625	0.875	0.890625	0.890625	0.854219
460	0.890625	0.796875	0.90625	0.921875	0.878906	0.83943
461	0.890625	0.828125	0.828125	0.9375	0.871094	0.82885
462	0.9375	0.796875	0.859375	0.890625	0.871094	0.829408
463	0.828125	0.828125	0.859375	0.875	0.847656	0.796924
464	0.90625	0.84375	0.78125	0.859375	0.847656	0.798061
465	0.875	0.765625	0.84375	0.890625	0.84375	0.792683
466	0.859375	0.75	0.859375	0.875	0.835938	0.781839
467	0.84375	0.8125	0.859375	0.84375	0.839844	0.78657
468	0.953125	0.78125	0.84375	0.90625	0.871094	0.829815
469	0.796875	0.859375	0.859375	0.953125	0.867188	0.823671
470	0.90625	0.78125	0.921875	0.90625	0.878906	0.839122
471	0.875	0.78125	0.875	0.9375	0.867188	0.824478
472	0.84375	0.796875	0.859375	0.9375	0.859375	0.813859
473	0.828125	0.84375	0.890625	0.953125	0.878906	0.839345
474	0.90625	0.78125	0.875	0.921875	0.871094	0.829781
475	0.828125	0.796875	0.875	0.90625	0.851562	0.802296
476	0.859375	0.828125	0.953125	0.890625	0.882812	0.844128
477	0.84375	0.828125	0.78125	0.875	0.832031	0.776342
478	0.90625	0.90625	0.84375	0.921875	0.894531	0.859602
479	0.890625	0.78125	0.890625	0.859375	0.855469	0.808032
480	0.875	0.84375	0.796875	0.890625	0.851562	0.802524
481	0.859375	0.765625	0.859375	0.890625	0.84375	0.792392
482	0.953125	0.796875	0.875	0.8125	0.859375	0.813676
483	0.890625	0.8125	0.828125	0.890625	0.855469	0.807933
484	0.890625	0.828125	0.859375	0.890625	0.867188	0.823369
485	0.890625	0.875	0.828125	0.9375	0.882812	0.8443
486	0.84375	0.78125	0.890625	0.921875	0.859375	0.813361
487	0.859375	0.796875	0.859375	0.84375	0.839844	0.786955
488	0.890625	0.8125	0.890625	0.890625	0.871094	0.828344
489	0.859375	0.828125	0.890625	0.828125	0.851562	0.802149
490	0.875	0.734375	0.890625	0.84375	0.835938	0.781536
491	0.875	0.84375	0.84375	0.90625	0.867188	0.823285
492	0.890625	0.8125	0.859375	0.921875	0.871094	0.828749
493	0.859375	0.796875	0.875	0.90625	0.859375	0.813013
494	0.90625	0.84375	0.875	0.921875	0.886719	0.84991
495	0.859375	0.796875	0.890625	0.890625	0.859375	0.813079
496	0.875	0.828125	0.875	0.828125	0.851562	0.802639
497	0.84375	0.765625	0.84375	0.8125	0.816406	0.755301
498	0.859375	0.765625	0.9375	0.9375	0.875	0.835563
499	0.828125	0.8125	0.8125	0.90625	0.839844	0.787244
500	0.8125	0.859375	0.890625	0.90625	0.867188	0.823805
501	0.90625	0.796875	0.859375	0.9375	0.875	0.834455
502	0.875	0.828125	0.84375	0.875	0.855469	0.807538
503	0.859375	0.84375	0.8125	0.890625	0.851562	0.802328
504	0.890625	0.765625	0.84375	0.875	0.84375	0.792651
505	0.90625	0.796875	0.859375	0.90625	0.867188	0.82394
506	0.859375	0.84375	0.734375	0.84375	0.820312	0.761673
507	0.8125	0.796875	0.796875	0.859375	0.816406	0.755716
508	0.8125	0.75	0.921875	0.875	0.839844	0.787468
509	0.84375	0.90625	0.8125	0.859375	0.855469	0.807489
510	0.875	0.796875	0.84375	0.890625	0.851562	0.802443
511	0.90625	0.765625	0.875	0.84375	0.847656	0.797866
512	0.890625	0.796875	0.875	0.90625	0.867188	0.823302
513	0.875	0.78125	0.859375	0.890625	0.851562	0.802361
514	0.890625	0.78125	0.859375	0.84375	0.84375	0.792134
515	0.921875	0.8125	0.828125	0.890625	0.863281	0.818391
516	0.90625	0.734375	0.90625	0.90625	0.863281	0.819528
517	0.84375	0.8125	0.9375	0.953125	0.886719	0.850014
518	0.890625	0.84375	0.890625	0.890625	0.878906	0.838661
519	0.875	0.765625	0.859375	0.90625	0.851562	0.80331
520	0.84375	0.78125	0.890625	0.921875	0.859375	0.813311
521	0.875	0.796875	0.890625	0.90625	0.867188	0.823789
522	0.859375	0.796875	0.90625	0.859375	0.855469	0.807735
523	0.859375	0.828125	0.828125	0.9375	0.863281	0.818391
524	0.921875	0.828125	0.890625	0.875	0.878906	0.839037
525	0.890625	0.765625	0.859375	0.9375	0.863281	0.819662
526	0.890625	0.78125	0.921875	0.90625	0.875	0.833995
527	0.90625	0.796875	0.90625	0.84375	0.863281	0.817825
528	0.875	0.765625	0.875	0.828125	0.835938	0.781536
529	0.890625	0.796875	0.84375	0.90625	0.859375	0.813477
530	0.90625	0.78125	0.90625	0.890625	0.871094	0.828648
531	0.890625	0.703125	0.875	0.90625	0.84375	0.79411
532	0.890625	0.734375	0.84375	0.875	0.835938	0.782413
533	0.890625	0.859375	0.78125	0.859375	0.847656	0.797281
534	0.796875	0.765625	0.890625	0.890625	0.835938	0.782477
535	0.859375	0.8125	0.84375	0.921875	0.859375	0.81346
536	0.875	0.796875	0.90625	0.890625	0.867188	0.82347
537	0.890625	0.8125	0.828125	0.921875	0.863281	0.818591
538	0.859375	0.8125	0.859375	0.96875	0.875	0.834301
539	0.875	0.84375	0.890625	0.875	0.871094	0.828243
540	0.875	0.84375	0.90625	0.921875	0.886719	0.849304
541	0.859375	0.84375	0.84375	0.890625	0.859375	0.812682
542	0.84375	0.78125	0.890625	0.890625	0.851562	0.80277
543	0.828125	0.8125	0.84375	0.890625	0.84375	0.791779
544	0.828125	0.796875	0.859375	0.859375	0.835938	0.781568
545	0.796875	0.78125	0.828125	0.859375	0.816406	0.755408
546	0.9375	0.8125	0.90625	0.90625	0.890625	0.854776
547	0.84375	0.796875	0.859375	0.90625	0.851562	0.802655
548	0.859375	0.734375	0.796875	0.921875	0.828125	0.772928
549	0.90625	0.796875	0.875	0.875	0.863281	0.818125
550	0.921875	0.796875	0.84375	0.875	0.859375	0.813328
551	0.90625	0.828125	0.859375	0.875	0.867188	0.823
552	0.859375	0.796875	0.875	0.875	0.851562	0.802639
553	0.90625	0.796875	0.828125	0.875	0.851562	0.802688
554	0.90625	0.828125	0.859375	0.828125	0.855469	0.808131
555	0.890625	0.84375	0.84375	0.90625	0.871094	0.828344
556	0.84375	0.8125	0.859375	0.90625	0.855469	0.807949
557	0.84375	0.828125	0.84375	0.9375	0.863281	0.818558
558	0.890625	0.796875	0.875	0.90625	0.867188	0.823336
559	0.890625	0.78125	0.859375	0.890625	0.855469	0.808526
560	0.859375	0.8125	0.828125	0.859375	0.839844	0.786522
561	0.921875	0.8125	0.875	0.90625	0.878906	0.839533
562	0.875	0.8125	0.875	0.9375	0.875	0.834199
563	0.8125	0.796875	0.796875	0.921875	0.832031	0.776721
564	0.921875	0.796875	0.875	0.90625	0.875	0.834983
565	0.84375	0.8125	0.8125	0.90625	0.84375	0.792102
566	0.90625	0.84375	0.859375	0.8125	0.855469	0.807703
567	0.890625	0.8125	0.890625	0.9375	0.882812	0.84442
568	0.828125	0.84375	0.859375	0.90625	0.859375	0.813112
569	0.875	0.78125	0.875	0.828125	0.839844	0.78657
570	0.875	0.90625	0.84375	0.859375	0.871094	0.828783
571	0.890625	0.75	0.859375	0.859375	0.839844	0.787131
572	0.84375	0.875	0.890625	0.890625	0.875	0.833503
573	0.875	0.765625	0.84375	0.9375	0.855469	0.808592
574	0.828125	0.796875	0.90625	0.859375	0.847656	0.797394
575	0.875	0.765625	0.90625	0.953125	0.875	0.8357
576	0.796875	0.859375	0.8125	0.8125	0.820312	0.761316
577	0.875	0.828125	0.84375	0.921875	0.867188	0.823369
578	0.8125	0.8125	0.859375	0.859375	0.835938	0.781393
579	0.953125	0.796875	0.8125	0.953125	0.878906	0.841164
580	0.890625	0.75	0.875	0.921875	0.859375	0.813809
581	0.875	0.8125	0.84375	0.875	0.851562	0.802394
582	0.859375	0.765625	0.90625	0.875	0.851562	0.803113
583	0.890625	0.828125	0.8125	0.9375	0.867188	0.824192
584	0.859375	0.84375	0.828125	0.8125	0.835938	0.7816
585	0.890625	0.8125	0.859375	0.828125	0.847656	0.79707
586	0.859375	0.75	0.859375	0.921875	0.847656	0.797898
587	0.84375	0.78125	0.84375	0.90625	0.84375	0.792975
588	0.875	0.828125	0.890625	0.78125	0.84375	0.791908
589	0.859375	0.8125	0.859375	0.9375	0.867188	0.823638
590	0.84375	0.796875	0.875	0.875	0.847656	0.797118
591	0.890625	0.8125	0.859375	0.84375	0.851562	0.802394
592	0.890625	0.8125	0.875	0.890625	0.867188	0.823671
593	0.828125	0.84375	0.890625	0.9375	0.875	0.83391
594	0.84375	0.828125	0.828125	0.953125	0.863281	0.818425
595	0.890625	0.78125	0.921875	0.953125	0.886719	0.850465
596	0.8125	0.859375	0.828125	0.859375	0.839844	0.786538
597	0.90625	0.8125	0.90625	0.859375	0.871094	0.828344
598	0.84375	0.78125	0.921875	0.921875	0.867188	0.823973
599	0.84375	0.8125	0.84375	0.921875	0.855469	0.808642
600	0.859375	0.796875	0.859375	0.875	0.847656	0.797248
601	0.828125	0.796875	0.78125	0.953125	0.839844	0.787131
602	0.875	0.84375	0.859375	0.921875	0.875	0.833418
603	0.859375	0.828125	0.8125	0.9375	0.859375	0.813378
604	0.84375	0.796875	0.828125	0.921875	0.847656	0.797768
605	0.890625	0.8125	0.875	0.890625	0.867188	0.823235
606	0.796875	0.859375	0.828125	0.9375	0.855469	0.8079
607	0.90625	0.796875	0.84375	0.984375	0.882812	0.846146
608	0.84375	0.8125	0.8125	0.890625	0.839844	0.786538
609	0.84375	0.765625	0.828125	0.875	0.828125	0.771918
610	0.859375	0.78125	0.890625	0.90625	0.859375	0.813212
611	0.875	0.8125	0.859375	0.890625	0.859375	0.812748
612	0.875	0.796875	0.796875	0.921875	0.847656	0.797768
613	0.8125	0.84375	0.890625	0.890625	0.859375	0.812847
614	0.84375	0.8125	0.875	0.9375	0.867188	0.823638
615	0.875	0.796875	0.84375	0.890625	0.851562	0.802508
616	0.859375	0.796875	0.859375	0.90625	0.855469	0.807571
617	0.859375	0.828125	0.90625	0.953125	0.886719	0.849598
618	0.78125	0.765625	0.875	0.90625	0.832031	0.777657
619	0.8125	0.796875	0.875	0.890625	0.84375	0.792102
620	0.875	0.828125	0.859375	0.90625	0.867188	0.823537
621	0.875	0.859375	0.90625	0.859375	0.875	0.833452
622	0.890625	0.765625	0.859375	0.875	0.847656	0.797671
623	0.828125	0.78125	0.875	0.90625	0.847656	0.797199
624	0.78125	0.78125	0.875	0.921875	0.839844	0.78742
625	0.84375	0.8125	0.828125	0.875	0.839844	0.786602
626	0.90625	0.84375	0.890625	0.875	0.878906	0.838798
627	0.90625	0.828125	0.953125	0.828125	0.878906	0.839105
628	0.84375	0.8125	0.8125	0.859375	0.832031	0.776279
629	0.84375	0.734375	0.828125	0.96875	0.84375	0.794728
630	0.890625	0.78125	0.828125	0.921875	0.855469	0.808642
631	0.859375	0.828125	0.90625	0.921875	0.878906	0.838866
632	0.84375	0.75	0.875	0.9375	0.851562	0.804016
633	0.84375	0.78125	0.875	0.859375	0.839844	0.786634
634	0.890625	0.78125	0.765625	0.90625	0.835938	0.783453
635	0.859375	0.78125	0.890625	0.890625	0.855469	0.807735
636	0.890625	0.796875	0.859375	0.90625	0.863281	0.818425
637	0.875	0.796875	0.890625	0.9375	0.875	0.834369
638	0.859375	0.828125	0.84375	0.890625	0.855469	0.808081
639	0.796875	0.8125	0.875	0.90625	0.847656	0.797248
640	0.875	0.78125	0.8125	0.9375	0.851562	0.803474
641	0.859375	0.796875	0.890625	0.90625	0.863281	0.818275
642	0.875	0.765625	0.828125	0.921875	0.847656	0.798306
643	0.8125	0.75	0.9375	0.875	0.84375	0.793477
644	0.84375	0.84375	0.890625	0.859375	0.859375	0.812847
645	0.828125	0.828125	0.78125	0.921875	0.839844	0.787533
646	0.890625	0.828125	0.828125	0.9375	0.871094	0.829003
647	0.84375	0.796875	0.890625	0.90625	0.859375	0.812814
648	0.890625	0.859375	0.765625	0.828125	0.835938	0.782509
649	0.84375	0.8125	0.9375	0.921875	0.878906	0.839653
650	0.796875	0.8125	0.84375	0.875	0.832031	0.776611
651	0.859375	0.796875	0.875	0.875	0.851562	0.802426
652	0.828125	0.78125	0.859375	0.9375	0.851562	0.803343
653	0.90625	0.859375	0.796875	0.890625	0.863281	0.818625
654	0.90625	0.828125	0.828125	0.890625	0.863281	0.818325
655	0.890625	0.75	0.8125	0.890625	0.835938	0.782062
656	0.859375	0.796875	0.875	0.90625	0.859375	0.813129
657	0.796875	0.828125	0.90625	0.953125	0.871094	0.828969
658	0.890625	0.796875	0.828125	0.8125	0.832031	0.776405
659	0.828125	0.796875	0.859375	0.859375	0.835938	0.781298
660	0.921875	0.75	0.875	0.921875	0.867188	0.824444
661	0.875	0.8125	0.8125	0.921875	0.855469	0.808147
662	0.890625	0.765625	0.8125	0.890625	0.839844	0.788337
663	0.875	0.796875	0.875	0.921875	0.867188	0.823873
664	0.890625	0.796875	0.765625	0.890625	0.835938	0.783325
665	0.90625	0.828125	0.875	0.921875	0.882812	0.844334
666	0.84375	0.75	0.921875	0.890625	0.851562	0.803999
667	0.84375	0.796875	0.875	0.84375	0.839844	0.786779
668	0.890625	0.796875	0.90625	0.859375	0.863281	0.818141
669	0.90625	0.796875	0.859375	0.890625	0.863281	0.818325
670	0.84375	0.78125	0.90625	0.875	0.851562	0.802296
671	0.890625	0.765625	0.828125	0.921875	0.851562	0.803212
672	0.875	0.828125	0.859375	0.890625	0.863281	0.817991
673	0.90625	0.796875	0.875	0.875	0.863281	0.818225
674	0.890625	0.84375	0.84375	0.890625	0.867188	0.823235
675	0.890625	0.828125	0.828125	0.90625	0.863281	0.818491
676	0.859375	0.828125	0.921875	0.890625	0.875	0.834131
677	0.890625	0.796875	0.875	0.9375	0.875	0.834404
678	0.859375	0.828125	0.875	0.953125	0.878906	0.839584
679	0.90625	0.78125	0.84375	0.96875	0.875	0.835307
680	0.875	0.765625	0.75	0.953125	0.835938	0.784336
681	0.875	0.859375	0.828125	0.984375	0.886719	0.850118
682	0.890625	0.8125	0.890625	0.953125	0.886719	0.850066
683	0.875	0.8125	0.84375	0.921875	0.863281	0.818325
684	0.875	0.75	0.875	0.890625	0.847656	0.797476
685	0.890625	0.828125	0.859375	0.890625	0.867188	0.823638
686	0.90625	0.796875	0.828125	0.9375	0.867188	0.824377
687	0.875	0.828125	0.953125	0.875	0.882812	0.844283
688	0.875	0.8125	0.875	0.890625	0.863281	0.817991
689	0.84375	0.8125	0.859375	0.9375	0.863281	0.818708
690	0.90625	0.796875	0.859375	0.9375	0.875	0.834693
691	0.875	0.75	0.78125	0.921875	0.832031	0.779011
692	0.875	0.796875	0.953125	0.828125	0.863281	0.818175
693	0.8125	0.765625	0.90625	0.90625	0.847656	0.799236
694	0.90625	0.734375	0.875	0.875	0.847656	0.798191
695	0.875	0.8125	0.875	0.875	0.859375	0.812814
696	0.84375	0.75	0.9375	0.953125	0.871094	0.830715
697	0.84375	0.828125	0.890625	0.953125	0.878906	0.839105
698	0.890625	0.78125	0.890625	0.90625	0.867188	0.823839
699	0.78125	0.78125	0.890625	0.875	0.832031	0.776864
700	0.953125	0.75	0.875	0.9375	0.878906	0.841233
701	0.875	0.84375	0.890625	0.859375	0.867188	0.823
702	0.875	0.78125	0.90625	0.890625	0.863281	0.818058
703	0.828125	0.828125	0.828125	0.875	0.839844	0.78665
704	0.921875	0.875	0.875	0.9375	0.902344	0.870128
705	0.84375	0.765625	0.921875	0.796875	0.832031	0.776342
706	0.875	0.8125	0.875	0.890625	0.863281	0.818325
707	0.875	0.75	0.8125	0.890625	0.832031	0.777673
708	0.875	0.765625	0.90625	0.953125	0.875	0.835324
709	0.859375	0.78125	0.84375	0.84375	0.832031	0.776247
710	0.890625	0.796875	0.84375	0.859375	0.847656	0.797476
711	0.875	0.765625	0.90625	0.84375	0.847656	0.796924
712	0.859375	0.8125	0.8125	0.828125	0.828125	0.771446
713	0.859375	0.8125	0.9375	0.90625	0.878906	0.83943
714	0.90625	0.796875	0.84375	0.890625	0.859375	0.813212
715	0.859375	0.75	0.890625	0.875	0.84375	0.792813
716	0.890625	0.8125	0.859375	0.859375	0.855469	0.807489
717	0.953125	0.828125	0.890625	0.875	0.886719	0.849408
718	0.828125	0.8125	0.859375	0.890625	0.847656	0.797459
719	0.90625	0.84375	0.828125	0.921875	0.875	0.834199
720	0.890625	0.75	0.875	0.859375	0.84375	0.793201
721	0.859375	0.765625	0.859375	0.921875	0.851562	0.803277
722	0.875	0.8125	0.8125	0.921875	0.855469	0.807851
723	0.875	0.78125	0.875	0.875	0.851562	0.802851
724	0.8125	0.796875	0.90625	0.875	0.847656	0.797313
725	0.859375	0.765625	0.890625	0.90625	0.855469	0.807752
726	0.875	0.828125	0.90625	0.890625	0.875	0.833622
727	0.875	0.75	0.84375	0.90625	0.84375	0.793558
728	0.84375	0.796875	0.78125	0.890625	0.828125	0.771666
729	0.859375	0.765625	0.828125	0.859375	0.828125	0.771461
730	0.859375	0.78125	0.78125	0.90625	0.832031	0.776721
731	0.875	0.796875	0.890625	0.890625	0.863281	0.818275
732	0.875	0.828125	0.8125	0.875	0.847656	0.797378
733	0.84375	0.734375	0.828125	0.90625	0.828125	0.772296
734	0.84375	0.859375	0.90625	0.890625	0.875	0.833673
735	0.921875	0.734375	0.828125	0.9375	0.855469	0.809551
736	0.84375	0.78125	0.875	0.875	0.84375	0.79207
737	0.84375	0.828125	0.90625	0.875	0.863281	0.818025
738	0.890625	0.84375	0.84375	0.90625	0.871094	0.82858
739	0.859375	0.75	0.859375	0.890625	0.839844	0.787244
740	0.890625	0.75	0.859375	0.890625	0.847656	0.798518
741	0.859375	0.796875	0.859375	0.859375	0.84375	0.791908
742	0.875	0.796875	0.84375	0.90625	0.855469	0.807999
743	0.828125	0.8125	0.859375	0.921875	0.855469	0.808526
744	0.890625	0.78125	0.828125	0.921875	0.855469	0.809121
745	0.84375	0.765625	0.890625	0.859375	0.839844	0.787436
746	0.859375	0.734375	0.875	0.859375	0.832031	0.776627
747	0.84375	0.84375	0.828125	0.953125	0.867188	0.82352
748	0.875	0.78125	0.90625	0.875	0.859375	0.812715
749	0.921875	0.796875	0.828125	0.921875	0.867188	0.824596
750	0.859375	0.75	0.8125	0.890625	0.828125	0.771619
751	0.859375	0.8125	0.875	0.90625	0.863281	0.817925
752	0.921875	0.75	0.890625	0.921875	0.871094	0.830171
753	0.90625	0.78125	0.890625	0.859375	0.859375	0.813394
754	0.828125	0.796875	0.9375	0.828125	0.847656	0.797508
755	0.84375	0.75	0.859375	0.875	0.832031	0.77734
756	0.859375	0.8125	0.890625	0.921875	0.871094	0.829527
757	0.796875	0.78125	0.875	0.9375	0.847656	0.797898
758	0.84375	0.78125	0.890625	0.9375	0.863281	0.818959
759	0.859375	0.828125	0.859375	0.921875	0.867188	0.823738
760	0.8125	0.765625	0.84375	0.859375	0.820312	0.760556
761	0.875	0.828125	0.828125	0.875	0.851562	0.802884
762	0.890625	0.796875	0.828125	0.890625	0.851562	0.802917
763	0.859375	0.828125	0.875	0.921875	0.871094	0.828445
764	0.859375	0.796875	0.828125	0.921875	0.851562	0.802868
765	0.796875	0.765625	0.921875	0.859375	0.835938	0.782413
766	0.890625	0.765625	0.796875	0.9375	0.847656	0.798632
767	0.828125	0.796875	0.84375	0.859375	0.832031	0.776595
768	0.875	0.859375	0.890625	0.921875	0.886719	0.849667
769	0.875	0.78125	0.90625	0.890625	0.863281	0.818408
770	0.921875	0.796875	0.875	0.921875	0.878906	0.839653
771	0.9375	0.8125	0.84375	0.890625	0.871094	0.829358
772	0.90625	0.765625	0.90625	0.84375	0.855469	0.807604
773	0.9375	0.8125	0.890625	0.8125	0.863281	0.818275
774	0.890625	0.828125	0.84375	0.890625	0.863281	0.818375
775	0.875	0.828125	0.828125	0.875	0.851562	0.802377
776	0.828125	0.78125	0.84375	0.859375	0.828125	0.771163
777	0.828125	0.78125	0.875	0.890625	0.84375	0.792296
778	0.828125	0.8125	0.8125	0.796875	0.8125	0.750107
779	0.828125	0.765625	0.90625	0.875	0.84375	0.792247
780	0.828125	0.8125	0.8125	0.90625	0.839844	0.786811
781	0.84375	0.8125	0.859375	0.90625	0.855469	0.807735
782	0.921875	0.78125	0.765625	0.90625	0.84375	0.793818
783	0.90625	0.8125	0.890625	0.921875	0.882812	0.844334
784	0.859375	0.875	0.859375	0.828125	0.855469	0.80744
785	0.890625	0.828125	0.875	0.84375	0.859375	0.81255
786	0.859375	0.84375	0.84375	0.890625	0.859375	0.812831
787	0.828125	0.78125	0.890625	0.875	0.84375	0.792392
788	0.875	0.796875	0.90625	0.859375	0.859375	0.812781
789	0.890625	0.859375	0.859375	0.84375	0.863281	0.817792
790	0.875	0.78125	0.890625	0.921875	0.867188	0.823889
791	0.8125	0.734375	0.84375	0.890625	0.820312	0.760773
792	0.875	0.796875	0.796875	0.828125	0.824219	0.765968
793	0.875	0.78125	0.9375	0.8125	0.851562	0.802198
794	0.96875	0.875	0.890625	0.953125	0.921875	0.896764
795	0.890625	0.84375	0.84375	0.828125	0.851562	0.802933
796	0.90625	0.828125	0.828125	0.90625	0.867188	0.824024
797	0.84375	0.859375	0.875	0.9375	0.878906	0.838764
798	0.84375	0.75	0.84375	0.890625	0.832031	0.777102
799	0.921875	0.84375	0.84375	0.90625	0.878906	0.839174
800	0.90625	0.875	0.890625	0.921875	0.898438	0.8652
801	0.875	0.828125	0.8125	0.859375	0.84375	0.792279
802	0.9375	0.78125	0.90625	0.859375	0.871094	0.828513
803	0.9375	0.796875	0.875	0.890625	0.875	0.834335
804	0.90625	0.71875	0.8125	0.890625	0.832031	0.777419
805	0.828125	0.75	0.875	0.828125	0.820312	0.760742
806	0.859375	0.84375	0.875	0.90625	0.871094	0.828648
807	0.859375	0.765625	0.875	0.90625	0.851562	0.802541
808	0.84375	0.84375	0.828125	0.921875	0.859375	0.813063
809	0.828125	0.796875	0.84375	0.921875	0.847656	0.797963
810	0.875	0.734375	0.953125	0.875	0.859375	0.813842
811	0.90625	0.765625	0.78125	0.84375	0.824219	0.766765
812	0.84375	0.796875	0.90625	0.828125	0.84375	0.791989
813	0.859375	0.828125	0.859375	0.90625	0.863281	0.818391
814	0.90625	0.8125	0.875	0.890625	0.871094	0.82885
815	0.8125	0.828125	0.90625	0.828125	0.84375	0.79207
816	0.828125	0.75	0.875	0.875	0.832031	0.776912
817	0.828125	0.828125	0.828125	0.90625	0.847656	0.797313
818	0.921875	0.859375	0.90625	0.921875	0.902344	0.869933
819	0.84375	0.796875	0.796875	0.765625	0.800781	0.734599
820	0.859375	0.828125	0.84375	0.9375	0.867188	0.82352
821	0.90625	0.78125	0.8125	0.890625	0.847656	0.798126
822	0.828125	0.78125	0.875	0.921875	0.851562	0.803425
823	0.875	0.84375	0.890625	0.921875	0.882812	0.844008
824	0.796875	0.84375	0.8125	0.921875	0.84375	0.79207
825	0.875	0.765625	0.84375	0.9375	0.855469	0.808642
826	0.890625	0.75	0.859375	0.84375	0.835938	0.782573
827	0.859375	0.765625	0.875	0.90625	0.851562	0.80331
828	0.90625	0.828125	0.890625	0.859375	0.871094	0.828243
829	0.90625	0.78125	0.84375	0.875	0.851562	0.802917
830	0.859375	0.8125	0.84375	0.875	0.847656	0.797086
831	0.859375	0.765625	0.890625	0.84375	0.839844	0.786602
832	0.859375	0.8125	0.859375	0.890625	0.855469	0.807637
833	0.84375	0.78125	0.890625	0.890625	0.851562	0.802884
834	0.875	0.828125	0.84375	0.875	0.855469	0.807555
835	0.84375	0.75	0.875	0.921875	0.847656	0.797606
836	0.84375	0.796875	0.859375	0.90625	0.851562	0.802688
837	0.828125	0.796875	0.953125	0.90625	0.871094	0.830035
838	0.828125	0.8125	0.875	0.90625	0.855469	0.8079
839	0.90625	0.765625	0.828125	0.875	0.84375	0.792845
840	0.859375	0.75	0.90625	0.953125	0.867188	0.824444
841	0.84375	0.828125	0.890625	0.90625	0.867188	0.823486
842	0.890625	0.734375	0.859375	0.84375	0.832031	0.777482
843	0.828125	0.796875	0.90625	0.875	0.851562	0.802492
844	0.828125	0.765625	0.84375	0.828125	0.816406	0.755639
845	0.84375	0.796875	0.875	0.890625	0.851562	0.802394
846	0.890625	0.828125	0.875	0.90625	0.875	0.833859
847	0.890625	0.765625	0.890625	0.859375	0.851562	0.802982
848	0.890625	0.84375	0.921875	0.8125	0.867188	0.823034
849	0.953125	0.84375	0.828125	0.890625	0.878906	0.840545
850	0.90625	0.875	0.84375	0.890625	0.878906	0.838968
851	0.90625	0.796875	0.890625	0.84375	0.859375	0.812715
852	0.84375	0.75	0.828125	0.875	0.824219	0.766514
853	0.859375	0.828125	0.859375	0.828125	0.84375	0.791779
854	0.84375	0.828125	0.875	0.84375	0.847656	0.796972
855	0.84375	0.8125	0.828125	0.90625	0.847656	0.797459
856	0.9375	0.78125	0.828125	0.90625	0.863281	0.819662
857	0.859375	0.8125	0.828125	0.8125	0.828125	0.770849
858	0.828125	0.75	0.921875	0.875	0.84375	0.792748
859	0.859375	0.796875	0.875	0.890625	0.855469	0.807735
860	0.875	0.8125	0.953125	0.84375	0.871094	0.828412
861	0.890625	0.8125	0.890625	0.875	0.867188	0.823118
862	0.84375	0.78125	0.875	0.890625	0.847656	0.797817
863	0.890625	0.75	0.875	0.890625	0.851562	0.802982
864	0.859375	0.8125	0.859375	0.859375	0.847656	0.797183
865	0.8125	0.796875	0.875	0.8125	0.824219	0.766108
866	0.84375	0.828125	0.78125	0.859375	0.828125	0.771131
867	0.84375	0.796875	0.828125	0.859375	0.832031	0.776121
868	0.890625	0.796875	0.890625	0.890625	0.867188	0.823336
869	0.921875	0.796875	0.90625	0.875	0.875	0.834131
870	0.875	0.796875	0.875	0.890625	0.859375	0.813112
871	0.828125	0.78125	0.828125	0.859375	0.824219	0.76589
872	0.734375	0.796875	0.890625	0.828125	0.8125	0.752099
873	0.859375	0.75	0.828125	0.90625	0.835938	0.78302
874	0.84375	0.8125	0.875	0.890625	0.855469	0.807407
875	0.828125	0.828125	0.921875	0.84375	0.855469	0.807801
876	0.84375	0.84375	0.875	0.890625	0.863281	0.817792
877	0.90625	0.8125	0.9375	0.859375	0.878906	0.838661
878	0.859375	0.84375	0.890625	0.828125	0.855469	0.807407
879	0.890625	0.765625	0.8125	0.90625	0.84375	0.793866
880	0.765625	0.796875	0.859375	0.9375	0.839844	0.787436
881	0.859375	0.78125	0.84375	0.90625	0.847656	0.797801
882	0.859375	0.8125	0.890625	0.890625	0.863281	0.818008
883	0.859375	0.796875	0.875	0.953125	0.871094	0.829239
884	0.875	0.859375	0.859375	0.90625	0.875	0.833554
885	0.859375	0.8125	0.859375	0.8125	0.835938	0.781329
886	0.78125	0.765625	0.84375	0.921875	0.828125	0.77228
887	0.8125	0.859375	0.90625	0.90625	0.871094	0.828378
888	0.890625	0.78125	0.78125	0.90625	0.839844	0.788514
889	0.859375	0.765625	0.875	0.90625	0.851562	0.803589
890	0.84375	0.859375	0.859375	0.8125	0.84375	0.791844
891	0.90625	0.8125	0.890625	0.953125	0.890625	0.855595
892	0.84375	0.84375	0.875	0.921875	0.871094	0.828327
893	0.78125	0.796875	0.78125	0.9375	0.824219	0.766671
894	0.921875	0.734375	0.796875	0.875	0.832031	0.778692
895	0.8125	0.796875	0.921875	0.859375	0.847656	0.798501
896	0.90625	0.78125	0.84375	0.875	0.851562	0.802688
897	0.890625	0.828125	0.859375	0.875	0.863281	0.817858
898	0.921875	0.875	0.921875	0.890625	0.902344	0.869916
899	0.875	0.8125	0.859375	0.90625	0.863281	0.818308
900	0.84375	0.78125	0.84375	0.859375	0.832031	0.776801
901	0.921875	0.703125	0.90625	0.9375	0.867188	0.82522
902	0.78125	0.78125	0.90625	0.890625	0.839844	0.787147
903	0.875	0.84375	0.84375	0.890625	0.863281	0.817875
904	0.90625	0.8125	0.84375	0.875	0.859375	0.81293
905	0.84375	0.8125	0.859375	0.921875	0.859375	0.813759
906	0.921875	0.8125	0.859375	0.90625	0.875	0.834472
907	0.828125	0.8125	0.84375	0.875	0.839844	0.786506
908	0.9375	0.765625	0.859375	0.828125	0.847656	0.798289
909	0.921875	0.734375	0.859375	0.859375	0.84375	0.793298
910	0.859375	0.765625	0.90625	0.84375	0.84375	0.792473
911	0.828125	0.828125	0.859375	0.90625	0.855469	0.807834
912	0.875	0.78125	0.859375	0.953125	0.867188	0.824545
913	0.890625	0.78125	0.8125	0.84375	0.832031	0.776753
914	0.90625	0.8125	0.875	0.890625	0.871094	0.828513
915	0.84375	0.8125	0.90625	0.875	0.859375	0.812715
916	0.859375	0.796875	0.875	0.875	0.851562	0.802361
917	0.90625	0.78125	0.8125	0.859375	0.839844	0.786891
918	0.875	0.796875	0.84375	0.875	0.847656	0.79707
919	0.90625	0.84375	0.828125	0.90625	0.871094	0.829053
920	0.875	0.875	0.875	0.828125	0.863281	0.817908
921	0.828125	0.84375	0.765625	0.875	0.828125	0.771619
922	0.84375	0.765625	0.890625	0.84375	0.835938	0.781743
923	0.859375	0.828125	0.890625	0.875	0.863281	0.817958
924	0.828125	0.734375	0.859375	0.953125	0.84375	0.79398
925	0.90625	0.8125	0.875	0.875	0.867188	0.823873
926	0.890625	0.84375	0.78125	0.859375	0.84375	0.792247
927	0.875	0.796875	0.875	0.890625	0.859375	0.812748
928	0.875	0.84375	0.859375	0.875	0.863281	0.817958
929	0.875	0.765625	0.890625	0.828125	0.839844	0.786747
930	0.8125	0.84375	0.828125	0.890625	0.84375	0.791715
931	0.859375	0.859375	0.84375	0.875	0.859375	0.812616
932	0.78125	0.78125	0.859375	0.859375	0.820312	0.761424
933	0.875	0.734375	0.859375	0.9375	0.851562	0.803917
934	0.8125	0.71875	0.84375	0.890625	0.816406	0.756951
935	0.90625	0.84375	0.890625	0.921875	0.890625	0.854706
936	0.859375	0.796875	0.890625	0.859375	0.851562	0.802296
937	0.84375	0.828125	0.859375	0.890625	0.855469	0.807505
938	0.828125	0.765625	0.890625	0.890625	0.84375	0.792215
939	0.921875	0.84375	0.859375	0.921875	0.886719	0.849702
940	0.875	0.875	0.90625	0.984375	0.910156	0.880764
941	0.859375	0.78125	0.90625	0.890625	0.859375	0.81351
942	0.90625	0.796875	0.875	0.875	0.863281	0.817958
943	0.875	0.78125	0.84375	0.921875	0.855469	0.808279
944	0.84375	0.84375	0.84375	0.796875	0.832031	0.776468
945	0.875	0.828125	0.796875	0.859375	0.839844	0.786891
946	0.890625	0.765625	0.84375	0.921875	0.855469	0.808972
947	0.828125	0.734375	0.890625	0.875	0.832031	0.777578
948	0.890625	0.8125	0.84375	0.875	0.855469	0.808147
949	0.859375	0.828125	0.9375	0.828125	0.863281	0.818008
950	0.765625	0.828125	0.875	0.890625	0.839844	0.787404
951	0.859375	0.890625	0.859375	0.875	0.871094	0.82826
952	0.890625	0.8125	0.84375	0.90625	0.863281	0.818125
953	0.921875	0.828125	0.9375	0.96875	0.914062	0.886084
954	0.921875	0.78125	0.90625	0.921875	0.882812	0.84504
955	0.875	0.78125	0.859375	0.84375	0.839844	0.786554
956	0.890625	0.796875	0.859375	0.921875	0.867188	0.824041
957	0.828125	0.8125	0.890625	0.859375	0.847656	0.797167
958	0.90625	0.78125	0.859375	0.828125	0.84375	0.792231
959	0.890625	0.796875	0.859375	0.859375	0.851562	0.802622
960	0.859375	0.765625	0.859375	0.8125	0.824219	0.765781
961	0.90625	0.828125	0.84375	0.890625	0.867188	0.823973
962	0.875	0.796875	0.8125	0.875	0.839844	0.786955
963	0.890625	0.8125	0.84375	0.875	0.855469	0.808164
964	0.875	0.765625	0.875	0.859375	0.84375	0.792975
965	0.875	0.765625	0.84375	0.9375	0.855469	0.808691
966	0.796875	0.84375	0.90625	0.859375	0.851562	0.802917
967	0.859375	0.84375	0.859375	0.875	0.859375	0.812814
968	0.90625	0.84375	0.875	0.890625	0.878906	0.838712
969	0.859375	0.796875	0.84375	0.921875	0.855469	0.808065
970	0.859375	0.84375	0.8125	0.890625	0.851562	0.802328
971	0.84375	0.765625	0.875	0.828125	0.828125	0.771587
972	0.9375	0.875	0.828125	0.875	0.878906	0.839105
973	0.875	0.8125	0.890625	0.859375	0.859375	0.81255
974	0.890625	0.8125	0.875	0.84375	0.855469	0.807571
975	0.875	0.796875	0.84375	0.875	0.847656	0.797346
976	0.875	0.765625	0.875	0.90625	0.855469	0.808032
977	0.875	0.78125	0.84375	0.84375	0.835938	0.781457
978	0.78125	0.8125	0.90625	0.859375	0.839844	0.787629
979	0.890625	0.875	0.875	0.890625	0.882812	0.844059
980	0.875	0.78125	0.796875	0.921875	0.84375	0.792845
981	0.890625	0.78125	0.875	0.84375	0.847656	0.797021
982	0.875	0.796875	0.890625	0.859375	0.855469	0.807341
983	0.890625	0.828125	0.90625	0.90625	0.882812	0.843973
984	0.828125	0.796875	0.828125	0.875	0.832031	0.776595
985	0.9375	0.828125	0.8125	0.875	0.863281	0.818976
986	0.875	0.765625	0.828125	0.90625	0.84375	0.792603
987	0.890625	0.796875	0.859375	0.890625	0.859375	0.812864
988	0.875	0.84375	0.875	0.90625	0.875	0.83369
989	0.828125	0.8125	0.8125	0.90625	0.839844	0.786859
990	0.859375	0.8125	0.9375	0.90625	0.878906	0.839122
991	0.90625	0.890625	0.875	0.84375	0.878906	0.838695
992	0.796875	0.796875	0.84375	0.875	0.828125	0.770896
993	0.859375	0.765625	0.921875	0.953125	0.875	0.83529
994	0.84375	0.78125	0.859375	0.859375	0.835938	0.781552
995	0.875	0.828125	0.890625	0.890625	0.871094	0.828682
996	0.875	0.828125	0.90625	0.890625	0.875	0.833961
997	0.828125	0.859375	0.859375	0.84375	0.847656	0.797037
998	0.84375	0.75	0.890625	0.890625	0.84375	0.792263
999	0.875	0.796875	0.796875	0.875	0.835938	0.782429
1000	0.875	0.828125	0.828125	0.890625	0.855469	0.807505
1001	0.890625	0.828125	0.859375	0.9375	0.878906	0.839225
1002	0.90625	0.765625	0.90625	0.859375	0.859375	0.813295
1003	0.84375	0.78125	0.84375	0.875	0.835938	0.781743
1004	0.796875	0.78125	0.859375	0.859375	0.824219	0.766546
1005	0.921875	0.828125	0.890625	0.84375	0.871094	0.828209
1006	0.90625	0.8125	0.875	0.890625	0.871094	0.829053
1007	0.859375	0.796875	0.859375	0.9375	0.863281	0.81916
1008	0.84375	0.828125	0.859375	0.875	0.851562	0.802116
1009	0.90625	0.828125	0.859375	0.875	0.867188	0.823268
1010	0.875	0.8125	0.890625	0.9375	0.878906	0.839208
1011	0.875	0.84375	0.828125	0.890625	0.859375	0.812765
1012	0.890625	0.765625	0.875	0.890625	0.855469	0.808098
1013	0.78125	0.875	0.890625	0.859375	0.851562	0.802557
1014	0.90625	0.828125	0.828125	0.859375	0.855469	0.807735
1015	0.828125	0.8125	0.828125	0.84375	0.828125	0.770943
1016	0.828125	0.765625	0.890625	0.890625	0.84375	0.791876
1017	0.875	0.8125	0.828125	0.84375	0.839844	0.786666
1018	0.859375	0.78125	0.796875	0.859375	0.824219	0.766108
1019	0.8125	0.828125	0.890625	0.890625	0.855469	0.807456
1020	0.859375	0.8125	0.828125	0.84375	0.835938	0.781489
1021	0.84375	0.859375	0.828125	0.796875	0.832031	0.776121
1022	0.890625	0.875	0.84375	0.921875	0.882812	0.844094
1023	0.84375	0.8125	0.8125	0.84375	0.828125	0.771006
1024	0.921875	0.84375	0.890625	0.90625	0.890625	0.854758
1025	0.890625	0.84375	0.796875	0.875	0.851562	0.802671
1026	0.859375	0.84375	0.875	0.875	0.863281	0.817758
1027	0.859375	0.8125	0.875	0.90625	0.863281	0.817925
1028	0.859375	0.765625	0.859375	0.890625	0.84375	0.792489
1029	0.890625	0.734375	0.8125	0.828125	0.816406	0.756564
1030	0.890625	0.828125	0.921875	0.9375	0.894531	0.860023
1031	0.90625	0.84375	0.859375	0.890625	0.875	0.833656
1032	0.78125	0.828125	0.859375	0.890625	0.839844	0.786698
1033	0.875	0.859375	0.84375	0.828125	0.851562	0.802328
1034	0.890625	0.765625	0.84375	0.90625	0.851562	0.803064
1035	0.875	0.828125	0.875	0.84375	0.855469	0.807341
1036	0.90625	0.8125	0.9375	0.859375	0.878906	0.838866
1037	0.90625	0.6875	0.859375	0.90625	0.839844	0.789273
1038	0.84375	0.78125	0.875	0.921875	0.855469	0.807801
1039	0.859375	0.796875	0.828125	0.8125	0.824219	0.765703
1040	0.84375	0.828125	0.859375	0.9375	0.867188	0.82347
1041	0.828125	0.859375	0.828125	0.90625	0.855469	0.807357
1042	0.921875	0.703125	0.984375	0.8125	0.855469	0.80889
1043	0.859375	0.8125	0.859375	0.90625	0.859375	0.813328
1044	0.859375	0.796875	0.875	0.953125	0.871094	0.829392
1045	0.828125	0.796875	0.75	0.875	0.8125	0.750565
1046	0.9375	0.765625	0.921875	0.9375	0.890625	0.855386
1047	0.84375	0.8125	0.84375	0.859375	0.839844	0.78657
1048	0.890625	0.71875	0.8125	0.859375	0.820312	0.761424
1049	0.921875	0.828125	0.859375	0.90625	0.878906	0.83931
1050	0.84375	0.8125	0.828125	0.9375	0.855469	0.808065
1051	0.9375	0.84375	0.828125	0.921875	0.882812	0.844834
1052	0.8125	0.765625	0.828125	0.90625	0.828125	0.77217
1053	0.828125	0.75	0.84375	0.828125	0.8125	0.750733
1054	0.90625	0.78125	0.796875	0.8125	0.824219	0.766827
1055	0.84375	0.8125	0.890625	0.90625	0.863281	0.817991
1056	0.890625	0.78125	0.859375	0.921875	0.863281	0.818608
1057	0.828125	0.796875	0.90625	0.859375	0.847656	0.797703
1058	0.90625	0.796875	0.828125	0.875	0.851562	0.80331
1059	0.828125	0.78125	0.875	0.875	0.839844	0.787468
1060	0.78125	0.828125	0.84375	0.90625	0.839844	0.786891
1061	0.875	0.8125	0.890625	0.828125	0.851562	0.802443
1062	0.921875	0.8125	0.921875	0.921875	0.894531	0.859918
1063	0.84375	0.8125	0.859375	0.890625	0.851562	0.802247
1064	0.890625	0.8125	0.828125	0.859375	0.847656	0.797801
1065	0.84375	0.796875	0.890625	0.875	0.851562	0.802279
1066	0.859375	0.796875	0.828125	0.84375	0.832031	0.776294
1067	0.859375	0.75	0.875	0.859375	0.835938	0.782174
1068	0.890625	0.796875	0.84375	0.953125	0.871094	0.829595
1069	0.890625	0.8125	0.84375	0.828125	0.84375	0.791876
1070	0.921875	0.828125	0.875	0.859375	0.871094	0.828412
1071	0.859375	0.765625	0.921875	0.875	0.855469	0.807982
1072	0.921875	0.796875	0.890625	0.859375	0.867188	0.823218
1073	0.875	0.78125	0.765625	0.890625	0.828125	0.772391
1074	0.90625	0.796875	0.84375	0.890625	0.859375	0.813543
1075	0.875	0.84375	0.765625	0.90625	0.847656	0.797752
1076	0.875	0.8125	0.859375	0.84375	0.847656	0.797281
1077	0.78125	0.78125	0.859375	0.890625	0.828125	0.771131
1078	0.765625	0.796875	0.890625	0.953125	0.851562	0.803704
1079	0.9375	0.84375	0.828125	0.90625	0.878906	0.83943
1080	0.859375	0.734375	0.875	0.890625	0.839844	0.787436
1081	0.890625	0.8125	0.828125	0.90625	0.859375	0.813394
1082	0.796875	0.75	0.84375	0.859375	0.8125	0.750733
1083	0.890625	0.765625	0.828125	0.90625	0.847656	0.798877
1084	0.90625	0.828125	0.84375	0.84375	0.855469	0.807505
1085	0.84375	0.8125	0.921875	0.765625	0.835938	0.781759
1086	0.84375	0.84375	0.859375	0.921875	0.867188	0.823486
1087	0.953125	0.8125	0.828125	0.828125	0.855469	0.808923
1088	0.859375	0.875	0.890625	0.953125	0.894531	0.859672
1089	0.859375	0.734375	0.90625	0.921875	0.855469	0.808526
1090	0.828125	0.796875	0.8125	0.84375	0.820312	0.760897
1091	0.859375	0.765625	0.875	0.9375	0.859375	0.813577
1092	0.890625	0.78125	0.796875	0.859375	0.832031	0.777007
1093	0.84375	0.796875	0.90625	0.859375	0.851562	0.80295
1094	0.8125	0.71875	0.796875	0.875	0.800781	0.735258
1095	0.875	0.78125	0.875	0.921875	0.863281	0.819059
1096	0.828125	0.828125	0.84375	0.90625	0.851562	0.802394
1097	0.796875	0.796875	0.90625	0.859375	0.839844	0.787292
1098	0.796875	0.84375	0.84375	0.859375	0.835938	0.781361
1099	0.875	0.8125	0.859375	0.890625	0.859375	0.812616
1100	0.875	0.8125	0.90625	0.859375	0.863281	0.818408
1101	0.859375	0.828125	0.875	0.875	0.859375	0.812781
1102	0.859375	0.84375	0.796875	0.90625	0.851562	0.802819
1103	0.84375	0.828125	0.8125	0.90625	0.847656	0.797313
1104	0.859375	0.78125	0.8125	0.890625	0.835938	0.78203
1105	0.875	0.828125	0.84375	0.84375	0.847656	0.796989
1106	0.84375	0.71875	0.890625	0.890625	0.835938	0.783068
1107	0.9375	0.78125	0.875	0.90625	0.875	0.834352
1108	0.875	0.78125	0.875	0.90625	0.859375	0.813245
1109	0.828125	0.765625	0.875	0.875	0.835938	0.781839
1110	0.875	0.828125	0.875	0.859375	0.859375	0.812665
1111	0.765625	0.828125	0.84375	0.875	0.828125	0.771241
1112	0.828125	0.765625	0.859375	0.8125	0.816406	0.755593
1113	0.859375	0.828125	0.828125	0.90625	0.855469	0.807834
1114	0.890625	0.859375	0.859375	0.875	0.871094	0.82831
1115	0.890625	0.78125	0.84375	0.953125	0.867188	0.824781
1116	0.859375	0.859375	0.875	0.890625	0.871094	0.828176
1117	0.75	0.765625	0.875	0.953125	0.835938	0.783661
1118	0.796875	0.859375	0.828125	0.890625	0.84375	0.791812
1119	0.875	0.8125	0.84375	0.921875	0.863281	0.818658
1120	0.90625	0.734375	0.90625	0.921875	0.867188	0.824781
1121	0.875	0.8125	0.890625	0.859375	0.859375	0.812533
1122	0.875	0.828125	0.859375	0.84375	0.851562	0.802296
1123	0.859375	0.8125	0.890625	0.90625	0.867188	0.823436
1124	0.90625	0.78125	0.875	0.84375	0.851562	0.802786
1125	0.875	0.765625	0.859375	0.859375	0.839844	0.786891
1126	0.875	0.859375	0.859375	0.90625	0.875	0.833452
1127	0.953125	0.796875	0.90625	0.828125	0.871094	0.828648
1128	0.875	0.796875	0.828125	0.859375	0.839844	0.787051
1129	0.875	0.765625	0.78125	0.828125	0.8125	0.750841
1130	0.890625	0.796875	0.875	0.828125	0.847656	0.796956
1131	0.90625	0.78125	0.828125	0.859375	0.84375	0.792975
1132	0.890625	0.78125	0.90625	0.875	0.863281	0.818258
1133	0.890625	0.75	0.84375	0.90625	0.847656	0.798338
1134	0.84375	0.828125	0.890625	0.921875	0.871094	0.828479
1135	0.859375	0.8125	0.8125	0.921875	0.851562	0.803408
1136	0.890625	0.828125	0.859375	0.875	0.863281	0.817958
1137	0.828125	0.859375	0.78125	0.875	0.835938	0.78152
1138	0.859375	0.828125	0.859375	0.875	0.855469	0.807505
1139	0.875	0.796875	0.859375	0.875	0.851562	0.802884
1140	0.90625	0.78125	0.875	0.890625	0.863281	0.818325
1141	0.875	0.8125	0.828125	0.921875	0.859375	0.813311
1142	0.84375	0.765625	0.921875	0.90625	0.859375	0.813444
1143	0.84375	0.78125	0.796875	0.84375	0.816406	0.755654
1144	0.84375	0.75	0.84375	0.875	0.828125	0.772012
1145	0.75	0.84375	0.859375	0.859375	0.828125	0.771666
1146	0.859375	0.796875	0.921875	0.953125	0.882812	0.84473
1147	0.875	0.78125	0.875	0.90625	0.859375	0.812947
1148	0.8125	0.796875	0.78125	0.875	0.816406	0.755685
1149	0.796875	0.78125	0.921875	0.8125	0.828125	0.77121
1150	0.828125	0.796875	0.828125	0.859375	0.828125	0.771116
1151	0.90625	0.765625	0.890625	0.828125	0.847656	0.797021
1152	0.84375	0.796875	0.75	0.90625	0.824219	0.76614
1153	0.828125	0.796875	0.859375	0.8125	0.824219	0.765703
1154	0.875	0.734375	0.90625	0.859375	0.84375	0.792231
1155	0.84375	0.796875	0.84375	0.84375	0.832031	0.776437
1156	0.828125	0.8125	0.859375	0.875	0.84375	0.791844
1157	0.875	0.8125	0.875	0.84375	0.851562	0.802116
1158	0.796875	0.71875	0.875	0.890625	0.820312	0.761036
1159	0.84375	0.6875	0.921875	0.90625	0.839844	0.78845
1160	0.859375	0.796875	0.90625	0.875	0.859375	0.813112
1161	0.890625	0.8125	0.859375	0.828125	0.847656	0.797086
1162	0.828125	0.8125	0.875	0.875	0.847656	0.796989
1163	0.90625	0.8125	0.828125	0.84375	0.847656	0.797264
1164	0.84375	0.84375	0.796875	0.875	0.839844	0.786859
1165	0.875	0.796875	0.796875	0.890625	0.839844	0.787645
1166	0.84375	0.78125	0.84375	0.890625	0.839844	0.787211
1167	0.828125	0.828125	0.9375	0.921875	0.878906	0.839619
1168	0.875	0.8125	0.84375	0.921875	0.863281	0.818692
1169	0.828125	0.734375	0.84375	0.890625	0.824219	0.766296
1170	0.875	0.796875	0.765625	0.90625	0.835938	0.782413
1171	0.875	0.8125	0.890625	0.859375	0.859375	0.812715
1172	0.859375	0.75	0.875	0.859375	0.835938	0.782158
1173	0.9375	0.78125	0.859375	0.875	0.863281	0.818525
1174	0.796875	0.796875	0.84375	0.859375	0.824219	0.765859
1175	0.890625	0.8125	0.8125	0.859375	0.84375	0.792683
1176	0.90625	0.734375	0.8125	0.859375	0.828125	0.772375
1177	0.84375	0.765625	0.875	0.90625	0.847656	0.797638
1178	0.890625	0.78125	0.78125	0.875	0.832031	0.777213
1179	0.8125	0.8125	0.859375	0.890625	0.84375	0.792166
1180	0.9375	0.78125	0.859375	0.875	0.863281	0.818408
1181	0.859375	0.78125	0.8125	0.890625	0.835938	0.782094
1182	0.859375	0.8125	0.796875	0.796875	0.816406	0.755901
1183	0.8125	0.828125	0.84375	0.90625	0.847656	0.797216
1184	0.890625	0.8125	0.8125	0.90625	0.855469	0.808757
1185	0.890625	0.859375	0.90625	0.9375	0.898438	0.864953
1186	0.828125	0.765625	0.890625	0.890625	0.84375	0.792635
1187	0.828125	0.875	0.875	0.90625	0.871094	0.828344
1188	0.890625	0.765625	0.890625	0.921875	0.867188	0.824074
1189	0.859375	0.84375	0.875	0.90625	0.871094	0.828243
1190	0.890625	0.84375	0.84375	0.890625	0.867188	0.823134
1191	0.859375	0.859375	0.875	0.890625	0.871094	0.828243
1192	0.921875	0.828125	0.859375	0.90625	0.878906	0.839242
1193	0.859375	0.78125	0.859375	0.859375	0.839844	0.786747
1194	0.9375	0.84375	0.796875	0.90625	0.871094	0.829798
1195	0.90625	0.765625	0.75	0.90625	0.832031	0.778692
1196	0.9375	0.796875	0.828125	0.875	0.859375	0.814008
1197	0.828125	0.8125	0.8125	0.921875	0.84375	0.792991
1198	0.84375	0.78125	0.890625	0.890625	0.851562	0.802884
1199	0.859375	0.828125	0.859375	0.875	0.855469	0.80739
1200	0.828125	0.78125	0.796875	0.90625	0.828125	0.771493
1201	0.8125	0.84375	0.921875	0.90625	0.871094	0.828513
1202	0.875	0.8125	0.84375	0.921875	0.863281	0.818408
1203	0.90625	0.84375	0.84375	0.921875	0.878906	0.839242
1204	0.859375	0.8125	0.828125	0.953125	0.863281	0.81916
1205	0.8125	0.875	0.890625	0.828125	0.851562	0.802443
1206	0.8125	0.765625	0.859375	0.953125	0.847656	0.798387
1207	0.84375	0.859375	0.8125	0.90625	0.855469	0.807538
1208	0.90625	0.796875	0.890625	0.796875	0.847656	0.796989
1209	0.765625	0.875	0.8125	0.875	0.832031	0.776785
1210	0.890625	0.75	0.75	0.90625	0.824219	0.768177
1211	0.890625	0.765625	0.828125	0.875	0.839844	0.78779
1212	0.921875	0.8125	0.828125	0.90625	0.867188	0.824158
1213	0.859375	0.828125	0.796875	0.953125	0.859375	0.813776
1214	0.875	0.828125	0.90625	0.90625	0.878906	0.838764
1215	0.859375	0.765625	0.859375	0.90625	0.847656	0.79824
1216	0.828125	0.78125	0.828125	0.84375	0.820312	0.760695
1217	0.84375	0.8125	0.84375	0.890625	0.847656	0.797151
1218	0.890625	0.8125	0.828125	0.8125	0.835938	0.781552
1219	0.921875	0.8125	0.90625	0.8125	0.863281	0.817925
1220	0.90625	0.84375	0.796875	0.875	0.855469	0.80762
1221	0.875	0.796875	0.875	0.75	0.824219	0.76614
1222	0.84375	0.765625	0.8125	0.859375	0.820312	0.760897
1223	0.90625	0.8125	0.828125	0.90625	0.863281	0.818491
1224	0.90625	0.828125	0.8125	0.8125	0.839844	0.787131
1225	0.921875	0.84375	0.8125	0.859375	0.859375	0.81361
1226	0.8125	0.75	0.875	0.875	0.828125	0.771792
1227	0.828125	0.859375	0.859375	0.875	0.855469	0.80744
1228	0.84375	0.71875	0.84375	0.890625	0.824219	0.766186
1229	0.859375	0.828125	0.921875	0.875	0.871094	0.828462
1230	0.8125	0.828125	0.859375	0.84375	0.835938	0.781361
1231	0.890625	0.734375	0.84375	0.921875	0.847656	0.799367
1232	0.875	0.75	0.84375	0.90625	0.84375	0.792748
1233	0.859375	0.84375	0.890625	0.890625	0.871094	0.828243
1234	0.890625	0.84375	0.828125	0.921875	0.871094	0.82885
1235	0.890625	0.796875	0.796875	0.859375	0.835938	0.782461
1236	0.875	0.828125	0.859375	0.90625	0.867188	0.823638
1237	0.875	0.796875	0.796875	0.890625	0.839844	0.787854
1238	0.828125	0.78125	0.890625	0.90625	0.851562	0.802688
1239	0.953125	0.8125	0.8125	0.875	0.863281	0.819042
1240	0.90625	0.828125	0.9375	0.828125	0.875	0.833384
1241	0.828125	0.8125	0.90625	0.828125	0.84375	0.792005
1242	0.859375	0.796875	0.875	0.90625	0.859375	0.812947
1243	0.84375	0.765625	0.875	0.84375	0.832031	0.776373
1244	0.8125	0.75	0.84375	0.84375	0.8125	0.750596
1245	0.890625	0.828125	0.859375	0.875	0.863281	0.818041
1246	0.8125	0.828125	0.8125	0.84375	0.824219	0.765968
1247	0.875	0.75	0.8125	0.828125	0.816406	0.755962
1248	0.828125	0.828125	0.859375	0.859375	0.84375	0.791683
1249	0.90625	0.828125	0.78125	0.828125	0.835938	0.78302
1250	0.859375	0.78125	0.8125	0.90625	0.839844	0.787468
1251	0.828125	0.78125	0.84375	0.84375	0.824219	0.765734
1252	0.84375	0.8125	0.84375	0.921875	0.855469	0.808114
1253	0.859375	0.859375	0.859375	0.84375	0.855469	0.807374
1254	0.875	0.75	0.90625	0.875	0.851562	0.803031
1255	0.875	0.78125	0.90625	0.84375	0.851562	0.802394
1256	0.84375	0.828125	0.875	0.9375	0.871094	0.829053
1257	0.828125	0.828125	0.890625	0.875	0.855469	0.80818
1258	0.875	0.875	0.859375	0.828125	0.859375	0.812665
1259	0.875	0.765625	0.84375	0.828125	0.828125	0.771399
1260	0.9375	0.796875	0.78125	0.796875	0.828125	0.77277
1261	0.859375	0.765625	0.875	0.875	0.84375	0.792392
1262	0.875	0.75	0.859375	0.8125	0.824219	0.766108
1263	0.828125	0.796875	0.875	0.8125	0.828125	0.771351
1264	0.921875	0.8125	0.8125	0.859375	0.851562	0.802851
1265	0.890625	0.796875	0.796875	0.859375	0.835938	0.782445
1266	0.875	0.8125	0.84375	0.828125	0.839844	0.786763
1267	0.796875	0.828125	0.859375	0.875	0.839844	0.786763
1268	0.828125	0.796875	0.890625	0.90625	0.855469	0.808131
1269	0.890625	0.78125	0.828125	0.859375	0.839844	0.787468
1270	0.890625	0.796875	0.890625	0.921875	0.875	0.834131
1271	0.90625	0.78125	0.859375	0.90625	0.863281	0.819243
1272	0.84375	0.796875	0.84375	0.90625	0.847656	0.797216
1273	0.875	0.8125	0.875	0.90625	0.867188	0.823436
1274	0.875	0.765625	0.875	0.859375	0.84375	0.792344
1275	0.84375	0.828125	0.84375	0.890625	0.851562	0.802296
1276	0.84375	0.796875	0.828125	0.890625	0.839844	0.786859
1277	0.84375	0.859375	0.828125	0.890625	0.855469	0.80744
1278	0.828125	0.859375	0.859375	0.890625	0.859375	0.812566
1279	0.90625	0.796875	0.796875	0.84375	0.835938	0.782189
1280	0.890625	0.765625	0.875	0.859375	0.847656	0.797768
1281	0.875	0.875	0.8125	0.828125	0.847656	0.797524
1282	0.828125	0.828125	0.890625	0.875	0.855469	0.807735
1283	0.875	0.71875	0.796875	0.890625	0.820312	0.762561
1284	0.875	0.734375	0.84375	0.859375	0.828125	0.77165
1285	0.78125	0.796875	0.875	0.921875	0.84375	0.792861
1286	0.828125	0.8125	0.84375	0.875	0.839844	0.786554
1287	0.859375	0.78125	0.828125	0.84375	0.828125	0.771383
1288	0.828125	0.78125	0.90625	0.96875	0.871094	0.830086
1289	0.90625	0.796875	0.875	0.875	0.863281	0.818075
1290	0.828125	0.828125	0.828125	0.875	0.839844	0.78649
1291	0.890625	0.765625	0.890625	0.859375	0.851562	0.802557
1292	0.859375	0.796875	0.78125	0.828125	0.816406	0.75587
1293	0.828125	0.84375	0.8125	0.828125	0.828125	0.77088
1294	0.859375	0.828125	0.859375	0.890625	0.859375	0.812781
1295	0.875	0.765625	0.828125	0.84375	0.828125	0.771116
1296	0.796875	0.796875	0.90625	0.890625	0.847656	0.797638
1297	0.84375	0.8125	0.859375	0.84375	0.839844	0.78657
1298	0.890625	0.828125	0.890625	0.9375	0.886719	0.849529
1299	0.90625	0.875	0.859375	0.890625	0.882812	0.843905
1300	0.90625	0.734375	0.828125	0.859375	0.832031	0.777419
1301	0.90625	0.765625	0.828125	0.859375	0.839844	0.787308
1302	0.84375	0.828125	0.9375	0.90625	0.878906	0.83931
1303	0.859375	0.796875	0.796875	0.921875	0.84375	0.792829
1304	0.828125	0.8125	0.859375	0.828125	0.832031	0.776579
1305	0.828125	0.796875	0.78125	0.875	0.820312	0.7613
1306	0.859375	0.8125	0.859375	0.90625	0.859375	0.812814
1307	0.859375	0.8125	0.75	0.890625	0.828125	0.772233
1308	0.90625	0.8125	0.921875	0.890625	0.882812	0.844334
1309	0.84375	0.828125	0.828125	0.90625	0.851562	0.802394
1310	0.859375	0.796875	0.84375	0.875	0.84375	0.792166
1311	0.765625	0.796875	0.8125	0.859375	0.808594	0.744989
1312	0.859375	0.78125	0.890625	0.78125	0.828125	0.77088
1313	0.90625	0.875	0.84375	0.9375	0.890625	0.854915
1314	0.859375	0.796875	0.921875	0.8125	0.847656	0.797427
1315	0.8125	0.8125	0.875	0.84375	0.835938	0.781409
1316	0.90625	0.765625	0.8125	0.9375	0.855469	0.809386
1317	0.953125	0.765625	0.84375	0.9375	0.875	0.83594
1318	0.828125	0.71875	0.828125	0.875	0.8125	0.751116
1319	0.84375	0.796875	0.953125	0.828125	0.855469	0.808098
1320	0.875	0.84375	0.890625	0.78125	0.847656	0.797183
1321	0.875	0.828125	0.890625	0.875	0.867188	0.823118
1322	0.921875	0.796875	0.828125	0.9375	0.871094	0.829951
1323	0.859375	0.75	0.90625	0.90625	0.855469	0.808757
1324	0.828125	0.859375	0.859375	0.84375	0.847656	0.797118
1325	0.859375	0.84375	0.90625	0.90625	0.878906	0.839088
1326	0.828125	0.78125	0.859375	0.8125	0.820312	0.760463
1327	0.875	0.796875	0.8125	0.890625	0.84375	0.792506
1328	0.859375	0.78125	0.84375	0.875	0.839844	0.786987
1329	0.90625	0.796875	0.84375	0.828125	0.84375	0.792247
1330	0.84375	0.796875	0.859375	0.859375	0.839844	0.787211
1331	0.859375	0.765625	0.859375	0.859375	0.835938	0.781855
1332	0.921875	0.78125	0.859375	0.9375	0.875	0.83517
1333	0.859375	0.8125	0.84375	0.890625	0.851562	0.802671
1334	0.9375	0.765625	0.78125	0.90625	0.847656	0.801239
1335	0.84375	0.8125	0.84375	0.890625	0.847656	0.797037
1336	0.828125	0.734375	0.890625	0.84375	0.824219	0.766483
1337	0.859375	0.796875	0.875	0.890625	0.855469	0.807703
1338	0.875	0.765625	0.890625	0.890625	0.855469	0.808197
1339	0.84375	0.796875	0.859375	0.78125	0.820312	0.760432
1340	0.828125	0.75	0.890625	0.90625	0.84375	0.793136
1341	0.953125	0.8125	0.84375	0.828125	0.859375	0.813311
1342	0.9375	0.828125	0.796875	0.875	0.859375	0.814042
1343	0.90625	0.78125	0.875	0.8125	0.84375	0.792005
1344	0.9375	0.84375	0.8125	0.890625	0.871094	0.829358
1345	0.90625	0.765625	0.90625	0.828125	0.851562	0.802361
1346	0.765625	0.890625	0.875	0.765625	0.824219	0.767894
1347	0.875	0.859375	0.8125	0.90625	0.863281	0.818025
1348	0.84375	0.78125	0.875	0.890625	0.847656	0.797378
1349	0.875	0.765625	0.875	0.828125	0.835938	0.781648
1350	0.875	0.84375	0.828125	0.953125	0.875	0.834438
1351	0.875	0.796875	0.890625	0.890625	0.863281	0.817991
1352	0.9375	0.828125	0.796875	0.90625	0.867188	0.824444
1353	0.8125	0.84375	0.859375	0.875	0.847656	0.797118
1354	0.96875	0.78125	0.8125	0.875	0.859375	0.814941
1355	0.859375	0.75	0.828125	0.859375	0.824219	0.766296
1356	0.859375	0.8125	0.859375	0.875	0.851562	0.802524
1357	0.8125	0.828125	0.859375	0.875	0.84375	0.79207
1358	0.8125	0.8125	0.734375	0.875	0.808594	0.745323
1359	0.78125	0.75	0.75	0.9375	0.804688	0.740775
1360	0.890625	0.859375	0.796875	0.875	0.855469	0.808098
1361	0.953125	0.796875	0.90625	0.890625	0.886719	0.850257
1362	0.71875	0.78125	0.859375	0.90625	0.816406	0.756024
1363	0.8125	0.828125	0.90625	0.859375	0.851562	0.802851
1364	0.84375	0.765625	0.875	0.921875	0.851562	0.802933
1365	0.90625	0.78125	0.828125	0.9375	0.863281	0.819796
1366	0.8125	0.8125	0.875	0.859375	0.839844	0.78657
1367	0.84375	0.75	0.828125	0.859375	0.820312	0.760711
1368	0.921875	0.8125	0.859375	0.890625	0.871094	0.829392
1369	0.859375	0.8125	0.875	0.859375	0.851562	0.802214
1370	0.859375	0.8125	0.921875	0.890625	0.871094	0.828243
1371	0.796875	0.8125	0.828125	0.84375	0.820312	0.760525
1372	0.828125	0.8125	0.875	0.875	0.847656	0.797021
1373	0.84375	0.765625	0.8125	0.890625	0.828125	0.77176
1374	0.921875	0.84375	0.84375	0.953125	0.890625	0.855054
1375	0.84375	0.828125	0.859375	0.84375	0.84375	0.791779
1376	0.859375	0.765625	0.859375	0.828125	0.828125	0.771226
1377	0.859375	0.828125	0.84375	0.765625	0.824219	0.765828
1378	0.828125	0.765625	0.84375	0.875	0.828125	0.7711
1379	0.875	0.859375	0.734375	0.890625	0.839844	0.787854
1380	0.890625	0.8125	0.828125	0.859375	0.847656	0.797167
1381	0.75	0.859375	0.765625	0.875	0.8125	0.750076
1382	0.84375	0.828125	0.90625	0.875	0.863281	0.818375
1383	0.84375	0.875	0.796875	0.828125	0.835938	0.781902
1384	0.9375	0.859375	0.921875	0.90625	0.90625	0.875285
1385	0.875	0.75	0.84375	0.890625	0.839844	0.788015
1386	0.921875	0.859375	0.796875	0.921875	0.875	0.834642
1387	0.875	0.796875	0.90625	0.84375	0.855469	0.807538
1388	0.890625	0.796875	0.90625	0.828125	0.855469	0.807949
1389	0.875	0.84375	0.828125	0.859375	0.851562	0.802377
1390	0.828125	0.8125	0.796875	0.828125	0.816406	0.755408
1391	0.890625	0.828125	0.78125	0.84375	0.835938	0.782365
1392	0.890625	0.796875	0.828125	0.828125	0.835938	0.781552
1393	0.890625	0.828125	0.828125	0.921875	0.867188	0.823789
1394	0.84375	0.859375	0.875	0.875	0.863281	0.817858
1395	0.921875	0.8125	0.8125	0.9375	0.871094	0.829595
1396	0.828125	0.765625	0.828125	0.828125	0.8125	0.750153
1397	0.84375	0.8125	0.84375	0.890625	0.847656	0.797476
1398	0.796875	0.796875	0.875	0.84375	0.828125	0.771037
1399	0.890625	0.78125	0.859375	0.890625	0.855469	0.8079
1400	0.859375	0.8125	0.890625	0.84375	0.851562	0.802296
1401	0.890625	0.765625	0.84375	0.890625	0.847656	0.797768
1402	0.890625	0.828125	0.734375	0.921875	0.84375	0.793623
1403	0.90625	0.734375	0.875	0.890625	0.851562	0.803277
1404	0.890625	0.796875	0.890625	0.859375	0.859375	0.81293
1405	0.828125	0.734375	0.875	0.859375	0.824219	0.766671
1406	0.890625	0.84375	0.8125	0.890625	0.859375	0.812947
1407	0.859375	0.78125	0.859375	0.84375	0.835938	0.781552
1408	0.875	0.84375	0.875	0.875	0.867188	0.822933
1409	0.859375	0.859375	0.875	0.84375	0.859375	0.812715
1410	0.828125	0.796875	0.859375	0.859375	0.835938	0.781457
1411	0.84375	0.765625	0.890625	0.84375	0.835938	0.781361
1412	0.8125	0.78125	0.8125	0.90625	0.828125	0.771666
1413	0.875	0.734375	0.8125	0.84375	0.816406	0.756502
1414	0.859375	0.765625	0.796875	0.859375	0.820312	0.76158
1415	0.84375	0.78125	0.859375	0.890625	0.84375	0.792522
1416	0.84375	0.71875	0.8125	0.875	0.8125	0.750779
1417	0.875	0.78125	0.859375	0.796875	0.828125	0.771273
1418	0.796875	0.703125	0.890625	0.8125	0.800781	0.735078
1419	0.921875	0.8125	0.890625	0.890625	0.878906	0.838986
1420	0.875	0.765625	0.921875	0.875	0.859375	0.813079
1421	0.875	0.796875	0.828125	0.84375	0.835938	0.78152
1422	0.828125	0.765625	0.859375	0.9375	0.847656	0.798257
1423	0.875	0.828125	0.84375	0.90625	0.863281	0.818575
1424	0.8125	0.84375	0.84375	0.921875	0.855469	0.807571
1425	0.84375	0.75	0.90625	0.703125	0.800781	0.734719
1426	0.78125	0.734375	0.84375	0.9375	0.824219	0.767109
1427	0.921875	0.78125	0.875	0.921875	0.875	0.834761
1428	0.875	0.796875	0.796875	0.859375	0.832031	0.776785
1429	0.828125	0.84375	0.78125	0.90625	0.839844	0.786891
1430	0.859375	0.8125	0.8125	0.90625	0.847656	0.797671
1431	0.875	0.8125	0.78125	0.8125	0.820312	0.762264
1432	0.84375	0.875	0.890625	0.953125	0.890625	0.854375
1433	0.90625	0.75	0.890625	0.90625	0.863281	0.819461
1434	0.875	0.84375	0.8125	0.84375	0.84375	0.79186
1435	0.859375	0.796875	0.8125	0.828125	0.824219	0.766062
1436	0.859375	0.796875	0.90625	0.9375	0.875	0.834472
1437	0.875	0.828125	0.828125	0.828125	0.839844	0.786666
1438	0.859375	0.84375	0.859375	0.875	0.859375	0.813063
1439	0.828125	0.765625	0.90625	0.90625	0.851562	0.803425
1440	0.84375	0.8125	0.828125	0.890625	0.84375	0.792166
1441	0.890625	0.796875	0.859375	0.796875	0.835938	0.781489
1442	0.828125	0.859375	0.828125	0.953125	0.867188	0.823369
1443	0.84375	0.828125	0.90625	0.875	0.863281	0.817758
1444	0.875	0.828125	0.859375	0.890625	0.863281	0.818141
1445	0.84375	0.75	0.84375	0.84375	0.820312	0.760587
1446	0.875	0.78125	0.84375	0.828125	0.832031	0.776279
1447	0.921875	0.78125	0.875	0.8125	0.847656	0.797329
1448	0.78125	0.875	0.828125	0.921875	0.851562	0.80259
1449	0.890625	0.796875	0.875	0.828125	0.847656	0.797541
1450	0.828125	0.796875	0.859375	0.890625	0.84375	0.791812
1451	0.875	0.84375	0.796875	0.90625	0.855469	0.808592
1452	0.90625	0.75	0.875	0.859375	0.847656	0.797768
1453	0.875	0.875	0.8125	0.90625	0.867188	0.823235
1454	0.875	0.84375	0.859375	0.8125	0.847656	0.797281
1455	0.84375	0.78125	0.90625	0.953125	0.871094	0.829273
1456	0.875	0.765625	0.84375	0.875	0.839844	0.787147
1457	0.890625	0.8125	0.859375	0.953125	0.878906	0.839242
1458	0.890625	0.8125	0.84375	0.796875	0.835938	0.781775
1459	0.859375	0.859375	0.859375	0.90625	0.871094	0.828344
1460	0.875	0.765625	0.828125	0.859375	0.832031	0.776721
1461	0.8125	0.84375	0.828125	0.84375	0.832031	0.776168
1462	0.875	0.765625	0.84375	0.734375	0.804688	0.739975
1463	0.875	0.8125	0.890625	0.90625	0.871094	0.828462
1464	0.859375	0.84375	0.875	0.8125	0.847656	0.796989
1465	0.84375	0.828125	0.796875	0.890625	0.839844	0.787115
1466	0.875	0.671875	0.859375	0.890625	0.824219	0.767689
1467	0.90625	0.78125	0.828125	0.8125	0.832031	0.777403
1468	0.828125	0.734375	0.890625	0.828125	0.820312	0.76068
1469	0.890625	0.796875	0.828125	0.859375	0.84375	0.792457
1470	0.8125	0.765625	0.796875	0.921875	0.824219	0.767046
1471	0.890625	0.8125	0.890625	0.90625	0.875	0.833927
1472	0.859375	0.84375	0.828125	0.8125	0.835938	0.781552
1473	0.90625	0.859375	0.859375	0.84375	0.867188	0.823235
1474	0.875	0.765625	0.921875	0.890625	0.863281	0.818859
1475	0.890625	0.796875	0.875	0.953125	0.878906	0.840304
1476	0.890625	0.859375	0.890625	0.9375	0.894531	0.859777
1477	0.875	0.796875	0.828125	0.921875	0.855469	0.808197
1478	0.890625	0.765625	0.890625	0.828125	0.84375	0.792279
1479	0.84375	0.828125	0.890625	0.890625	0.863281	0.817875
1480	0.859375	0.828125	0.828125	0.953125	0.867188	0.823973
1481	0.796875	0.828125	0.90625	0.890625	0.855469	0.808032
1482	0.84375	0.84375	0.84375	0.90625	0.859375	0.812781
1483	0.84375	0.71875	0.890625	0.859375	0.828125	0.771981
1484	0.859375	0.8125	0.859375	0.9375	0.867188	0.824041
1485	0.8125	0.859375	0.8125	0.84375	0.832031	0.776152
1486	0.859375	0.84375	0.890625	0.84375	0.859375	0.812649
1487	0.875	0.78125	0.84375	0.90625	0.851562	0.803687
1488	0.859375	0.8125	0.90625	0.921875	0.875	0.834369
1489	0.953125	0.78125	0.859375	0.859375	0.863281	0.818825
1490	0.90625	0.828125	0.90625	0.890625	0.882812	0.844231
1491	0.8125	0.765625	0.84375	0.84375	0.816406	0.75547
1492	0.875	0.8125	0.890625	0.953125	0.882812	0.84473
1493	0.859375	0.796875	0.90625	0.796875	0.839844	0.786779
1494	0.890625	0.734375	0.875	0.78125	0.820312	0.760556
1495	0.875	0.78125	0.859375	0.875	0.847656	0.797427
1496	0.90625	0.84375	0.84375	0.859375	0.863281	0.817991
1497	0.921875	0.859375	0.953125	0.796875	0.882812	0.844351
1498	0.828125	0.765625	0.859375	0.890625	0.835938	0.781616
1499	0.84375	0.75	0.796875	0.890625	0.820312	0.761549
1500	0.84375	0.796875	0.859375	0.859375	0.839844	0.786666
1501	0.875	0.828125	0.921875	0.890625	0.878906	0.838695
1502	0.890625	0.84375	0.84375	0.859375	0.859375	0.812814
1503	0.765625	0.796875	0.875	0.875	0.828125	0.771414
1504	0.890625	0.78125	0.90625	0.875	0.863281	0.817925
1505	0.828125	0.78125	0.8125	0.90625	0.832031	0.777467
1506	0.765625	0.84375	0.828125	0.8125	0.8125	0.750382
1507	0.84375	0.828125	0.875	0.90625	0.863281	0.818425
1508	0.84375	0.796875	0.921875	0.90625	0.867188	0.823336
1509	0.8125	0.75	0.90625	0.890625	0.839844	0.787388
1510	0.875	0.765625	0.828125	0.890625	0.839844	0.78734
1511	0.8125	0.765625	0.90625	0.90625	0.847656	0.797541
1512	0.859375	0.765625	0.8125	0.890625	0.832031	0.777102
1513	0.875	0.828125	0.765625	0.921875	0.847656	0.798061
1514	0.890625	0.859375	0.859375	0.90625	0.878906	0.839071
1515	0.859375	0.828125	0.90625	0.90625	0.875	0.834063
1516	0.828125	0.828125	0.90625	0.84375	0.851562	0.802688
1517	0.875	0.78125	0.8125	0.9375	0.851562	0.803671
1518	0.859375	0.859375	0.828125	0.890625	0.859375	0.812715
1519	0.828125	0.828125	0.828125	0.859375	0.835938	0.781298
1520	0.84375	0.765625	0.859375	0.90625	0.84375	0.79207
1521	0.8125	0.78125	0.875	0.9375	0.851562	0.804016
1522	0.828125	0.8125	0.859375	0.828125	0.832031	0.776152
1523	0.875	0.8125	0.875	0.875	0.859375	0.813079
1524	0.90625	0.78125	0.859375	0.890625	0.859375	0.813709
1525	0.890625	0.796875	0.859375	0.890625	0.859375	0.813212
1526	0.921875	0.765625	0.921875	0.90625	0.878906	0.840219
1527	0.875	0.71875	0.796875	0.859375	0.8125	0.751024
1528	0.890625	0.84375	0.859375	0.953125	0.886719	0.849841
1529	0.875	0.78125	0.875	0.875	0.851562	0.802394
1530	0.90625	0.78125	0.796875	0.78125	0.816406	0.755962
1531	0.875	0.734375	0.890625	0.796875	0.824219	0.76589
1532	0.890625	0.859375	0.859375	0.921875	0.882812	0.843973
1533	0.890625	0.84375	0.765625	0.890625	0.847656	0.798583
1534	0.84375	0.796875	0.8125	0.9375	0.847656	0.798061
1535	0.796875	0.734375	0.921875	0.890625	0.835938	0.783501
1536	0.859375	0.84375	0.78125	0.828125	0.828125	0.771351
1537	0.875	0.765625	0.8125	0.890625	0.835938	0.782285
1538	0.703125	0.8125	0.84375	0.84375	0.800781	0.735919
1539	0.796875	0.75	0.828125	0.890625	0.816406	0.755901
1540	0.9375	0.765625	0.796875	0.859375	0.839844	0.789015
1541	0.8125	0.78125	0.859375	0.859375	0.828125	0.77099
1542	0.8125	0.796875	0.84375	0.90625	0.839844	0.786955
1543	0.90625	0.828125	0.90625	0.890625	0.882812	0.843973
1544	0.890625	0.8125	0.90625	0.859375	0.867188	0.823118
1545	0.84375	0.84375	0.84375	0.828125	0.839844	0.786474
1546	0.859375	0.71875	0.859375	0.8125	0.8125	0.750519
1547	0.90625	0.796875	0.84375	0.8125	0.839844	0.787003
1548	0.859375	0.765625	0.9375	0.875	0.859375	0.813942
1549	0.890625	0.71875	0.859375	0.859375	0.832031	0.777197
1550	0.859375	0.765625	0.828125	0.859375	0.828125	0.771289
1551	0.84375	0.75	0.859375	0.84375	0.824219	0.766296
1552	0.84375	0.828125	0.9375	0.921875	0.882812	0.844386
1553	0.859375	0.8125	0.859375	0.828125	0.839844	0.786602
1554	0.84375	0.796875	0.890625	0.890625	0.855469	0.8079
1555	0.8125	0.78125	0.859375	0.8125	0.816406	0.755285
1556	0.90625	0.828125	0.8125	0.890625	0.859375	0.813411
1557	0.8125	0.796875	0.828125	0.875	0.828125	0.771131
1558	0.84375	0.8125	0.859375	0.8125	0.832031	0.776152
1559	0.890625	0.796875	0.8125	0.90625	0.851562	0.802753
1560	0.890625	0.734375	0.828125	0.859375	0.828125	0.773276
1561	0.921875	0.796875	0.859375	0.90625	0.871094	0.829425
1562	0.90625	0.859375	0.8125	0.921875	0.875	0.834727
1563	0.875	0.84375	0.890625	0.890625	0.875	0.833452
1564	0.890625	0.828125	0.875	0.890625	0.871094	0.828648
1565	0.875	0.84375	0.828125	0.84375	0.847656	0.796989
1566	0.90625	0.8125	0.9375	0.890625	0.886719	0.849494
1567	0.828125	0.765625	0.859375	0.90625	0.839844	0.787244
1568	0.921875	0.78125	0.875	0.875	0.863281	0.818275
1569	0.875	0.765625	0.875	0.953125	0.867188	0.82468
1570	0.90625	0.84375	0.8125	0.828125	0.847656	0.797573
1571	0.921875	0.828125	0.84375	0.875	0.867188	0.823789
1572	0.875	0.8125	0.859375	0.890625	0.859375	0.813046
1573	0.84375	0.796875	0.84375	0.90625	0.847656	0.797638
1574	0.859375	0.796875	0.84375	0.90625	0.851562	0.80259
1575	0.875	0.828125	0.90625	0.9375	0.886719	0.849529
1576	0.859375	0.8125	0.859375	0.90625	0.859375	0.813013
1577	0.90625	0.828125	0.8125	0.9375	0.871094	0.829815
1578	0.890625	0.75	0.90625	0.828125	0.84375	0.792005
1579	0.859375	0.8125	0.90625	0.875	0.863281	0.818008
1580	0.828125	0.78125	0.90625	0.90625	0.855469	0.808065
1581	0.78125	0.78125	0.953125	0.875	0.847656	0.798893
1582	0.84375	0.796875	0.8125	0.921875	0.84375	0.792247
1583	0.921875	0.828125	0.84375	0.875	0.867188	0.824041
1584	0.90625	0.84375	0.859375	0.84375	0.863281	0.817908
1585	0.8125	0.859375	0.78125	0.890625	0.835938	0.78168
1586	0.890625	0.828125	0.859375	0.921875	0.875	0.834131
1587	0.875	0.8125	0.90625	0.859375	0.863281	0.817775
1588	0.859375	0.75	0.828125	0.890625	0.832031	0.777102
1589	0.84375	0.734375	0.859375	0.875	0.828125	0.771981
1590	0.953125	0.84375	0.84375	0.9375	0.894531	0.860672
1591	0.875	0.8125	0.890625	0.890625	0.867188	0.823235
1592	0.921875	0.765625	0.828125	0.875	0.847656	0.799007
1593	0.875	0.796875	0.78125	0.84375	0.824219	0.766421
1594	0.828125	0.84375	0.78125	0.859375	0.828125	0.771131
1595	0.84375	0.8125	0.875	0.875	0.851562	0.802361
1596	0.8125	0.828125	0.859375	0.875	0.84375	0.791908
1597	0.84375	0.75	0.90625	0.859375	0.839844	0.786859
1598	0.90625	0.75	0.8125	0.90625	0.84375	0.795022
1599	0.90625	0.8125	0.890625	0.890625	0.875	0.833893
1600	0.859375	0.765625	0.828125	0.90625	0.839844	0.788305
1601	0.90625	0.796875	0.828125	0.8125	0.835938	0.781632
1602	0.84375	0.875	0.71875	0.90625	0.835938	0.782317
1603	0.90625	0.75	0.828125	0.890625	0.84375	0.793136
1604	0.921875	0.796875	0.859375	0.859375	0.859375	0.813162
1605	0.84375	0.828125	0.828125	0.859375	0.839844	0.786891
1606	0.84375	0.8125	0.890625	0.90625	0.863281	0.818225
1607	0.9375	0.828125	0.78125	0.859375	0.851562	0.804115
1608	0.90625	0.875	0.890625	0.90625	0.894531	0.859497
1609	0.890625	0.828125	0.8125	0.875	0.851562	0.802541
1610	0.9375	0.828125	0.828125	0.875	0.867188	0.823923
1611	0.859375	0.75	0.875	0.890625	0.84375	0.792991
1612	0.796875	0.78125	0.828125	0.875	0.820312	0.760928
1613	0.953125	0.8125	0.828125	0.953125	0.886719	0.851474
1614	0.859375	0.796875	0.8125	0.890625	0.839844	0.787404
1615	0.84375	0.78125	0.875	0.90625	0.851562	0.802819
1616	0.828125	0.78125	0.9375	0.875	0.855469	0.808131
1617	0.859375	0.796875	0.828125	0.921875	0.851562	0.803081
1618	0.84375	0.84375	0.859375	0.890625	0.859375	0.812963
1619	0.921875	0.828125	0.953125	0.90625	0.902344	0.870412
1620	0.875	0.765625	0.828125	0.75	0.804688	0.739749
1621	0.90625	0.8125	0.78125	0.953125	0.863281	0.819913
1622	0.875	0.828125	0.9375	0.890625	0.882812	0.843905
1623	0.796875	0.84375	0.828125	0.875	0.835938	0.781314
1624	0.859375	0.765625	0.859375	0.90625	0.847656	0.797817
1625	0.828125	0.78125	0.84375	0.90625	0.839844	0.78779
1626	0.875	0.859375	0.8125	0.84375	0.847656	0.797151
1627	0.9375	0.78125	0.78125	0.875	0.84375	0.794566
1628	0.890625	0.8125	0.890625	0.90625	0.875	0.833859
1629	0.890625	0.8125	0.84375	0.875	0.855469	0.807834
1630	0.8125	0.8125	0.859375	0.90625	0.847656	0.797459
1631	0.859375	0.84375	0.84375	0.875	0.855469	0.807456
1632	0.875	0.796875	0.875	0.90625	0.863281	0.818225
1633	0.84375	0.78125	0.875	0.96875	0.867188	0.82431
1634	0.90625	0.78125	0.859375	0.890625	0.859375	0.813029
1635	0.75	0.8125	0.859375	0.9375	0.839844	0.787742
1636	0.890625	0.75	0.859375	0.953125	0.863281	0.819494
1637	0.890625	0.828125	0.890625	0.8125	0.855469	0.807571
1638	0.90625	0.8125	0.875	0.921875	0.878906	0.839345
1639	0.8125	0.734375	0.875	0.90625	0.832031	0.776642
1640	0.890625	0.796875	0.90625	0.890625	0.871094	0.829493
1641	0.78125	0.75	0.875	0.9375	0.835938	0.782796
1642	0.84375	0.859375	0.828125	0.890625	0.855469	0.80739
1643	0.875	0.796875	0.890625	0.921875	0.871094	0.82885
1644	0.859375	0.75	0.859375	0.859375	0.832031	0.776532
1645	0.875	0.84375	0.78125	0.921875	0.855469	0.808444
1646	0.875	0.84375	0.875	0.8125	0.851562	0.802394
1647	0.78125	0.796875	0.90625	0.859375	0.835938	0.781918
1648	0.90625	0.765625	0.8125	0.890625	0.84375	0.792861
1649	0.890625	0.796875	0.84375	0.890625	0.855469	0.808197
1650	0.828125	0.671875	0.875	0.8125	0.796875	0.730163
1651	0.84375	0.84375	0.828125	0.90625	0.855469	0.807505
1652	0.875	0.8125	0.890625	0.921875	0.875	0.833859
1653	0.890625	0.75	0.84375	0.890625	0.84375	0.793072
1654	0.875	0.71875	0.921875	0.90625	0.855469	0.809187
1655	0.875	0.78125	0.75	0.90625	0.828125	0.772706
1656	0.9375	0.734375	0.875	0.828125	0.84375	0.792473
1657	0.84375	0.84375	0.875	0.875	0.859375	0.812616
1658	0.859375	0.78125	0.859375	0.828125	0.832031	0.777038
1659	0.84375	0.75	0.875	0.84375	0.828125	0.77132
1660	0.84375	0.765625	0.828125	0.9375	0.84375	0.793282
1661	0.796875	0.78125	0.84375	0.828125	0.8125	0.750153
1662	0.796875	0.796875	0.796875	0.875	0.816406	0.755593
1663	0.84375	0.78125	0.9375	0.875	0.859375	0.813909
1664	0.828125	0.828125	0.890625	0.890625	0.859375	0.813013
1665	0.859375	0.828125	0.859375	0.890625	0.859375	0.812566
1666	0.9375	0.78125	0.859375	0.859375	0.859375	0.813876
1667	0.75	0.828125	0.890625	0.859375	0.832031	0.777038
1668	0.84375	0.8125	0.921875	0.859375	0.859375	0.812715
1669	0.921875	0.84375	0.859375	0.890625	0.878906	0.83902
1670	0.890625	0.734375	0.8125	0.859375	0.824219	0.767015
1671	0.84375	0.8125	0.859375	0.890625	0.851562	0.802622
1672	0.859375	0.828125	0.84375	0.78125	0.828125	0.77088
1673	0.859375	0.84375	0.8125	0.90625	0.855469	0.807703
1674	0.84375	0.78125	0.875	0.84375	0.835938	0.781361
1675	0.859375	0.75	0.890625	0.921875	0.855469	0.80879
1676	0.875	0.734375	0.828125	0.859375	0.824219	0.766561
1677	0.859375	0.8125	0.875	0.890625	0.859375	0.813079
1678	0.875	0.796875	0.90625	0.859375	0.859375	0.813112
1679	0.921875	0.796875	0.859375	0.84375	0.855469	0.8079
1680	0.78125	0.796875	0.859375	0.875	0.828125	0.771147
1681	0.828125	0.828125	0.875	0.875	0.851562	0.802443
1682	0.84375	0.8125	0.875	0.9375	0.867188	0.823923
1683	0.828125	0.796875	0.859375	0.890625	0.84375	0.792166
1684	0.875	0.84375	0.875	0.921875	0.878906	0.839071
1685	0.90625	0.796875	0.8125	0.859375	0.84375	0.792845
1686	0.890625	0.796875	0.875	0.84375	0.851562	0.802198
1687	0.84375	0.859375	0.890625	0.859375	0.863281	0.818325
1688	0.90625	0.8125	0.875	0.90625	0.875	0.833961
1689	0.90625	0.78125	0.8125	0.875	0.84375	0.792991
1690	0.890625	0.78125	0.796875	0.890625	0.839844	0.788321
1691	0.859375	0.796875	0.84375	0.890625	0.847656	0.797573
1692	0.875	0.84375	0.828125	0.8125	0.839844	0.787099
1693	0.875	0.84375	0.890625	0.890625	0.875	0.83352
1694	0.8125	0.796875	0.8125	0.890625	0.828125	0.771729
1695	0.859375	0.796875	0.828125	0.84375	0.832031	0.776532
1696	0.859375	0.75	0.859375	0.953125	0.855469	0.808642
1697	0.921875	0.8125	0.84375	0.90625	0.871094	0.828884
1698	0.84375	0.875	0.859375	0.9375	0.878906	0.838695
1699	0.796875	0.78125	0.921875	0.84375	0.835938	0.781743
1700	0.875	0.796875	0.859375	0.875	0.851562	0.802721
1701	0.875	0.8125	0.890625	0.828125	0.851562	0.802361
1702	0.8125	0.8125	0.859375	0.9375	0.855469	0.808493
1703	0.90625	0.8125	0.828125	0.875	0.855469	0.808098
1704	0.890625	0.75	0.90625	0.875	0.855469	0.808015
1705	0.890625	0.78125	0.875	0.890625	0.859375	0.81351
1706	0.9375	0.8125	0.84375	0.8125	0.851562	0.802524
1707	0.875	0.796875	0.796875	0.828125	0.824219	0.766218
1708	0.828125	0.8125	0.859375	0.90625	0.851562	0.802361
1709	0.90625	0.765625	0.828125	0.890625	0.847656	0.797963
1710	0.859375	0.765625	0.875	0.875	0.84375	0.792118
1711	0.828125	0.828125	0.859375	0.90625	0.855469	0.80767
1712	0.78125	0.8125	0.796875	0.875	0.816406	0.755485
1713	0.828125	0.734375	0.84375	0.859375	0.816406	0.755777
1714	0.78125	0.765625	0.859375	0.875	0.820312	0.76099
1715	0.859375	0.75	0.90625	0.875	0.847656	0.798257
1716	0.859375	0.78125	0.859375	0.9375	0.859375	0.813477
1717	0.859375	0.84375	0.921875	0.875	0.875	0.834046
1718	0.859375	0.828125	0.84375	0.84375	0.84375	0.791763
1719	0.90625	0.8125	0.8125	0.9375	0.867188	0.824478
1720	0.8125	0.75	0.875	0.921875	0.839844	0.787211
1721	0.859375	0.828125	0.84375	0.890625	0.855469	0.807374
1722	0.84375	0.859375	0.8125	0.859375	0.84375	0.791973
1723	0.890625	0.8125	0.875	0.875	0.863281	0.817792
1724	0.859375	0.78125	0.890625	0.921875	0.863281	0.818825
1725	0.859375	0.75	0.890625	0.796875	0.824219	0.767046
1726	0.875	0.828125	0.828125	0.890625	0.855469	0.80762
1727	0.890625	0.859375	0.875	0.859375	0.871094	0.828243
1728	0.875	0.828125	0.890625	0.921875	0.878906	0.838917
1729	0.8125	0.84375	0.84375	0.84375	0.835938	0.781393
1730	0.84375	0.75	0.828125	0.875	0.824219	0.767454
1731	0.859375	0.828125	0.828125	0.890625	0.851562	0.80241
1732	0.90625	0.703125	0.84375	0.9375	0.847656	0.799727
1733	0.828125	0.875	0.84375	0.890625	0.859375	0.812831
1734	0.828125	0.8125	0.859375	0.90625	0.851562	0.802328
1735	0.875	0.84375	0.890625	0.84375	0.863281	0.817925
1736	0.84375	0.84375	0.921875	0.9375	0.886719	0.849512
1737	0.859375	0.78125	0.78125	0.890625	0.828125	0.772233
1738	0.875	0.8125	0.859375	0.875	0.855469	0.8079
1739	0.796875	0.78125	0.859375	0.84375	0.820312	0.761114
1740	0.8125	0.765625	0.859375	0.921875	0.839844	0.787468
1741	0.84375	0.828125	0.890625	0.859375	0.855469	0.807571
1742	0.859375	0.765625	0.875	0.875	0.84375	0.792392
1743	0.890625	0.796875	0.8125	0.890625	0.847656	0.797963
1744	0.859375	0.84375	0.84375	0.90625	0.863281	0.818025
1745	0.78125	0.84375	0.78125	0.828125	0.808594	0.744852
1746	0.890625	0.75	0.859375	0.828125	0.832031	0.776595
1747	0.828125	0.75	0.875	0.890625	0.835938	0.781743
1748	0.90625	0.78125	0.859375	0.9375	0.871094	0.829527
1749	0.890625	0.78125	0.859375	0.875	0.851562	0.802704
1750	0.84375	0.78125	0.828125	0.90625	0.839844	0.787468
1751	0.90625	0.84375	0.78125	0.890625	0.855469	0.80889
1752	0.859375	0.828125	0.859375	0.8125	0.839844	0.786554
1753	0.828125	0.84375	0.828125	0.890625	0.847656	0.796989
1754	0.890625	0.796875	0.890625	0.90625	0.871094	0.828698
1755	0.921875	0.765625	0.859375	0.921875	0.867188	0.825186
1756	0.890625	0.796875	0.859375	0.921875	0.867188	0.824343
1757	0.828125	0.859375	0.890625	0.828125	0.851562	0.802377
1758	0.875	0.8125	0.84375	0.96875	0.875	0.834846
1759	0.84375	0.8125	0.859375	0.828125	0.835938	0.781664
1760	0.890625	0.78125	0.84375	0.859375	0.84375	0.792877
1761	0.890625	0.765625	0.890625	0.84375	0.847656	0.797216
1762	0.890625	0.75	0.875	0.859375	0.84375	0.792263
1763	0.84375	0.78125	0.90625	0.828125	0.839844	0.786923
1764	0.8125	0.84375	0.890625	0.953125	0.875	0.834404
1765	0.84375	0.8125	0.828125	0.8125	0.824219	0.765765
1766	0.90625	0.75	0.828125	0.875	0.839844	0.788466
1767	0.890625	0.8125	0.796875	0.84375	0.835938	0.781839
1768	0.8125	0.828125	0.8125	0.875	0.832031	0.776215
1769	0.890625	0.84375	0.859375	0.953125	0.886719	0.849702
1770	0.90625	0.84375	0.796875	0.859375	0.851562	0.802786
1771	0.875	0.796875	0.875	0.90625	0.863281	0.818625
1772	0.875	0.8125	0.890625	0.84375	0.855469	0.807325
1773	0.828125	0.78125	0.828125	0.9375	0.84375	0.792457
1774	0.84375	0.84375	0.828125	0.90625	0.855469	0.80744
1775	0.921875	0.765625	0.859375	0.875	0.855469	0.808361
1776	0.921875	0.828125	0.890625	0.90625	0.886719	0.849494
1777	0.859375	0.828125	0.875	0.921875	0.871094	0.828648
1778	0.84375	0.84375	0.796875	0.8125	0.824219	0.765921
1779	0.828125	0.78125	0.828125	0.890625	0.832031	0.776737
1780	0.828125	0.796875	0.890625	0.921875	0.859375	0.813112
1781	0.828125	0.78125	0.875	0.890625	0.84375	0.792392
1782	0.859375	0.8125	0.8125	0.875	0.839844	0.78734
1783	0.8125	0.8125	0.796875	0.78125	0.800781	0.734659
1784	0.875	0.8125	0.875	0.890625	0.863281	0.817925
1785	0.875	0.8125	0.875	0.921875	0.871094	0.828648
1786	0.875	0.796875	0.890625	0.796875	0.839844	0.78657
1787	0.890625	0.796875	0.84375	0.875	0.851562	0.803195
1788	0.859375	0.8125	0.890625	0.890625	0.863281	0.817991
1789	0.828125	0.8125	0.859375	0.84375	0.835938	0.781361
1790	0.796875	0.828125	0.859375	0.859375	0.835938	0.781489
1791	0.8125	0.765625	0.890625	0.84375	0.828125	0.771241
1792	0.875	0.8125	0.796875	0.9375	0.855469	0.808691
1793	0.875	0.828125	0.765625	0.9375	0.851562	0.804263
1794	0.890625	0.8125	0.859375	0.890625	0.863281	0.818325
1795	0.859375	0.796875	0.890625	0.859375	0.851562	0.802165
1796	0.828125	0.78125	0.875	0.84375	0.832031	0.776468
1797	0.8125	0.71875	0.921875	0.84375	0.824219	0.767172
1798	0.8125	0.84375	0.84375	0.875	0.84375	0.792247
1799	0.765625	0.75	0.734375	0.859375	0.777344	0.703598
1800	0.84375	0.828125	0.875	0.875	0.855469	0.80744
1801	0.859375	0.796875	0.90625	0.859375	0.855469	0.807505
1802	0.875	0.765625	0.828125	0.875	0.835938	0.781839
1803	0.859375	0.765625	0.921875	0.84375	0.847656	0.797394
1804	0.84375	0.8125	0.90625	0.859375	0.855469	0.808361
1805	0.828125	0.78125	0.796875	0.84375	0.8125	0.750351
1806	0.875	0.75	0.90625	0.90625	0.859375	0.812897
1807	0.890625	0.78125	0.890625	0.84375	0.851562	0.802263
1808	0.890625	0.71875	0.828125	0.890625	0.832031	0.778676
1809	0.859375	0.78125	0.859375	0.875	0.84375	0.792263
1810	0.84375	0.78125	0.875	0.8125	0.828125	0.770943
1811	0.84375	0.828125	0.875	0.875	0.855469	0.807308
1812	0.828125	0.734375	0.828125	0.84375	0.808594	0.745824
1813	0.890625	0.78125	0.84375	0.875	0.847656	0.797671
1814	0.859375	0.8125	0.90625	0.875	0.863281	0.817958
1815	0.875	0.84375	0.921875	0.84375	0.871094	0.828294
1816	0.796875	0.84375	0.859375	0.9375	0.859375	0.813046
1817	0.90625	0.703125	0.84375	0.828125	0.820312	0.761347
1818	0.875	0.84375	0.84375	0.84375	0.851562	0.802459
1819	0.90625	0.828125	0.859375	0.90625	0.875	0.834267
1820	0.84375	0.796875	0.9375	0.890625	0.867188	0.823537
1821	0.90625	0.734375	0.859375	0.90625	0.851562	0.803687
1822	0.9375	0.8125	0.875	0.84375	0.867188	0.823201
1823	0.828125	0.8125	0.796875	0.859375	0.824219	0.765859
1824	0.859375	0.875	0.90625	0.890625	0.882812	0.843802
1825	0.796875	0.828125	0.828125	0.859375	0.828125	0.77088
1826	0.84375	0.8125	0.90625	0.875	0.859375	0.812814
1827	0.828125	0.859375	0.90625	0.828125	0.855469	0.807851
1828	0.890625	0.84375	0.765625	0.9375	0.859375	0.814108
1829	0.8125	0.84375	0.875	0.8125	0.835938	0.781648
1830	0.84375	0.734375	0.765625	0.890625	0.808594	0.7459
1831	0.8125	0.8125	0.828125	0.9375	0.847656	0.797378
1832	0.84375	0.796875	0.8125	0.921875	0.84375	0.792522
1833	0.8125	0.765625	0.875	0.828125	0.820312	0.760649
1834	0.828125	0.78125	0.890625	0.84375	0.835938	0.781298
1835	0.8125	0.8125	0.875	0.859375	0.839844	0.786891
1836	0.90625	0.8125	0.828125	0.828125	0.84375	0.791828
1837	0.828125	0.859375	0.90625	0.90625	0.875	0.833707
1838	0.859375	0.8125	0.8125	0.859375	0.835938	0.781425
1839	0.859375	0.84375	0.84375	0.90625	0.863281	0.817858
1840	0.828125	0.796875	0.921875	0.8125	0.839844	0.787725
1841	0.90625	0.8125	0.875	0.84375	0.859375	0.812781
1842	0.859375	0.796875	0.859375	0.90625	0.855469	0.807505
1843	0.8125	0.765625	0.796875	0.890625	0.816406	0.755932
1844	0.9375	0.84375	0.84375	0.890625	0.878906	0.83955
1845	0.875	0.75	0.921875	0.875	0.855469	0.807999
1846	0.859375	0.796875	0.9375	0.90625	0.875	0.834335
1847	0.875	0.765625	0.890625	0.890625	0.855469	0.808427
1848	0.78125	0.8125	0.84375	0.90625	0.835938	0.781632
1849	0.8125	0.78125	0.859375	0.890625	0.835938	0.782078
1850	0.875	0.796875	0.9375	0.859375	0.867188	0.823537
1851	0.84375	0.8125	0.859375	0.90625	0.855469	0.807949
1852	0.890625	0.796875	0.8125	0.84375	0.835938	0.782509
1853	0.875	0.75	0.875	0.90625	0.851562	0.803769
1854	0.84375	0.84375	0.71875	0.84375	0.8125	0.750871
1855	0.859375	0.78125	0.90625	0.90625	0.863281	0.819093
1856	0.875	0.765625	0.78125	0.90625	0.832031	0.778182
1857	0.828125	0.796875	0.78125	0.875	0.820312	0.760928
1858	0.8125	0.875	0.859375	0.921875	0.867188	0.823134
1859	0.875	0.828125	0.8125	0.84375	0.839844	0.78673
1860	0.875	0.84375	0.796875	0.875	0.847656	0.797411
1861	0.90625	0.828125	0.875	0.953125	0.890625	0.855194
1862	0.84375	0.75	0.875	0.90625	0.84375	0.79236
1863	0.875	0.828125	0.875	0.75	0.832031	0.776532
1864	0.90625	0.765625	0.859375	0.84375	0.84375	0.792199
1865	0.8125	0.828125	0.90625	0.875	0.855469	0.807982
1866	0.875	0.828125	0.78125	0.828125	0.828125	0.771619
1867	0.90625	0.796875	0.859375	0.921875	0.871094	0.829917
1868	0.859375	0.71875	0.859375	0.84375	0.820312	0.761502
1869	0.84375	0.78125	0.828125	0.875	0.832031	0.776627
1870	0.859375	0.8125	0.921875	0.84375	0.859375	0.813112
1871	0.84375	0.765625	0.859375	0.828125	0.824219	0.765781
1872	0.890625	0.796875	0.875	0.9375	0.875	0.834097
1873	0.90625	0.84375	0.828125	0.84375	0.855469	0.807982
1874	0.875	0.78125	0.84375	0.875	0.84375	0.792166
1875	0.84375	0.796875	0.890625	0.859375	0.847656	0.797898
1876	0.875	0.8125	0.890625	0.875	0.863281	0.817925
1877	0.84375	0.78125	0.796875	0.84375	0.816406	0.756703
1878	0.90625	0.796875	0.875	0.859375	0.859375	0.813046
1879	0.859375	0.78125	0.84375	0.84375	0.832031	0.776231
1880	0.828125	0.75	0.828125	0.90625	0.828125	0.77217
1881	0.875	0.765625	0.84375	0.890625	0.84375	0.793234
1882	0.84375	0.84375	0.8125	0.921875	0.855469	0.8079
1883	0.859375	0.828125	0.828125	0.890625	0.851562	0.802786
1884	0.859375	0.703125	0.921875	0.90625	0.847656	0.799285
1885	0.796875	0.734375	0.84375	0.890625	0.816406	0.756086
1886	0.859375	0.734375	0.84375	0.921875	0.839844	0.787613
1887	0.84375	0.8125	0.84375	0.921875	0.855469	0.80767
1888	0.84375	0.78125	0.859375	0.890625	0.84375	0.792118
1889	0.859375	0.71875	0.8125	0.859375	0.8125	0.750963
1890	0.859375	0.8125	0.875	0.84375	0.847656	0.797005
1891	0.90625	0.796875	0.84375	0.859375	0.851562	0.802688
1892	0.84375	0.765625	0.890625	0.890625	0.847656	0.797736
1893	0.84375	0.875	0.890625	0.9375	0.886719	0.849287
1894	0.859375	0.796875	0.859375	0.90625	0.855469	0.807867
1895	0.890625	0.765625	0.890625	0.859375	0.851562	0.802819
1896	0.90625	0.796875	0.8125	0.828125	0.835938	0.781998
1897	0.859375	0.78125	0.859375	0.859375	0.839844	0.786538
1898	0.796875	0.78125	0.859375	0.859375	0.824219	0.765781
1899	0.828125	0.796875	0.890625	0.859375	0.84375	0.792263
1900	0.8125	0.734375	0.875	0.921875	0.835938	0.78395
1901	0.90625	0.75	0.875	0.875	0.851562	0.803163
1902	0.84375	0.828125	0.796875	0.90625	0.84375	0.792102
1903	0.90625	0.78125	0.9375	0.84375	0.867188	0.823537
1904	0.84375	0.765625	0.890625	0.84375	0.835938	0.781489
1905	0.828125	0.78125	0.84375	0.875	0.832031	0.776373
1906	0.90625	0.84375	0.875	0.890625	0.878906	0.838678
1907	0.859375	0.765625	0.84375	0.828125	0.824219	0.765828
1908	0.84375	0.78125	0.828125	0.890625	0.835938	0.782158
1909	0.8125	0.703125	0.890625	0.9375	0.835938	0.783613
1910	0.75	0.796875	0.875	0.90625	0.832031	0.777657
1911	0.828125	0.828125	0.765625	0.921875	0.835938	0.781934
1912	0.84375	0.75	0.859375	0.796875	0.8125	0.750183
1913	0.890625	0.8125	0.796875	0.921875	0.855469	0.808477
1914	0.90625	0.796875	0.859375	0.859375	0.855469	0.808098
1915	0.875	0.84375	0.8125	0.890625	0.855469	0.80744
1916	0.84375	0.828125	0.84375	0.90625	0.855469	0.807505
1917	0.890625	0.796875	0.890625	0.921875	0.875	0.834012
1918	0.875	0.796875	0.90625	0.78125	0.839844	0.786666
1919	0.859375	0.78125	0.828125	0.890625	0.839844	0.786971
1920	0.90625	0.78125	0.9375	0.96875	0.898438	0.866791
1921	0.859375	0.8125	0.890625	0.890625	0.863281	0.817991
1922	0.921875	0.828125	0.84375	0.84375	0.859375	0.813046
1923	0.90625	0.84375	0.890625	0.859375	0.875	0.833622
1924	0.890625	0.765625	0.859375	0.84375	0.839844	0.78742
1925	0.8125	0.78125	0.875	0.84375	0.828125	0.77154
1926	0.921875	0.828125	0.859375	0.921875	0.882812	0.844902
1927	0.8125	0.78125	0.796875	0.90625	0.824219	0.766389
1928	0.9375	0.8125	0.78125	0.90625	0.859375	0.815408
1929	0.828125	0.75	0.84375	0.921875	0.835938	0.782253
1930	0.859375	0.703125	0.875	0.875	0.828125	0.771792
1931	0.875	0.8125	0.90625	0.859375	0.863281	0.817841
1932	0.828125	0.8125	0.859375	0.890625	0.847656	0.797378
1933	0.875	0.78125	0.84375	0.890625	0.847656	0.797736
1934	0.890625	0.796875	0.875	0.90625	0.867188	0.823705
1935	0.875	0.78125	0.890625	0.921875	0.867188	0.823873
1936	0.90625	0.78125	0.84375	0.84375	0.84375	0.792118
1937	0.84375	0.796875	0.90625	0.921875	0.867188	0.824041
1938	0.84375	0.78125	0.875	0.890625	0.847656	0.797476
1939	0.9375	0.78125	0.859375	0.9375	0.878906	0.840253
1940	0.859375	0.75	0.84375	0.84375	0.824219	0.766046
1941	0.84375	0.84375	0.84375	0.9375	0.867188	0.82347
1942	0.859375	0.796875	0.828125	0.859375	0.835938	0.78168
1943	0.828125	0.8125	0.859375	0.828125	0.832031	0.776121
1944	0.875	0.84375	0.875	0.828125	0.855469	0.80744
1945	0.890625	0.8125	0.90625	0.875	0.871094	0.828479
1946	0.875	0.75	0.90625	0.875	0.851562	0.802884
1947	0.84375	0.78125	0.828125	0.84375	0.824219	0.76589
1948	0.90625	0.828125	0.90625	0.953125	0.898438	0.865747
1949	0.890625	0.828125	0.84375	0.90625	0.867188	0.823268
1950	0.859375	0.8125	0.8125	0.90625	0.847656	0.797394
1951	0.9375	0.734375	0.828125	0.890625	0.847656	0.799269
1952	0.859375	0.75	0.859375	0.921875	0.847656	0.798648
1953	0.796875	0.703125	0.90625	0.890625	0.824219	0.76714
1954	0.90625	0.765625	0.828125	0.921875	0.855469	0.809071
1955	0.875	0.765625	0.890625	0.859375	0.847656	0.797427
1956	0.875	0.828125	0.859375	0.890625	0.863281	0.817858
1957	0.84375	0.828125	0.875	0.78125	0.832031	0.776437
1958	0.828125	0.828125	0.796875	0.921875	0.84375	0.79236
1959	0.8125	0.84375	0.890625	0.8125	0.839844	0.78673
1960	0.84375	0.75	0.859375	0.90625	0.839844	0.787468
1961	0.828125	0.796875	0.859375	0.90625	0.847656	0.797508
1962	0.90625	0.71875	0.859375	0.859375	0.835938	0.782445
1963	0.890625	0.8125	0.765625	0.859375	0.832031	0.777673
1964	0.828125	0.734375	0.890625	0.890625	0.835938	0.783116
1965	0.828125	0.8125	0.8125	0.875	0.832031	0.776421
1966	0.796875	0.84375	0.859375	0.8125	0.828125	0.771116
1967	0.953125	0.84375	0.84375	0.859375	0.875	0.834267
1968	0.859375	0.84375	0.859375	0.84375	0.851562	0.80223
1969	0.84375	0.84375	0.8125	0.875	0.84375	0.792086
1970	0.859375	0.859375	0.875	0.875	0.867188	0.822933
1971	0.8125	0.765625	0.875	0.90625	0.839844	0.787533
1972	0.875	0.78125	0.859375	0.859375	0.84375	0.791973
1973	0.890625	0.765625	0.828125	0.875	0.839844	0.787565
1974	0.890625	0.859375	0.890625	0.8125	0.863281	0.817925
1975	0.875	0.765625	0.84375	0.890625	0.84375	0.792861
1976	0.875	0.796875	0.890625	0.890625	0.863281	0.818291
1977	0.859375	0.75	0.859375	0.875	0.835938	0.782126
1978	0.890625	0.78125	0.8125	0.859375	0.835938	0.781918
1979	0.828125	0.84375	0.953125	0.890625	0.878906	0.83967
1980	0.875	0.828125	0.828125	0.9375	0.867188	0.823168
1981	0.859375	0.78125	0.90625	0.796875	0.835938	0.78168
1982	0.875	0.8125	0.875	0.875	0.859375	0.812765
1983	0.890625	0.75	0.84375	0.890625	0.84375	0.792603
1984	0.890625	0.78125	0.84375	0.921875	0.859375	0.814308
1985	0.859375	0.828125	0.921875	0.875	0.871094	0.828462
1986	0.84375	0.84375	0.84375	0.90625	0.859375	0.812682
1987	0.828125	0.859375	0.84375	0.890625	0.855469	0.807341
1988	0.828125	0.796875	0.84375	0.875	0.835938	0.781457
1989	0.875	0.78125	0.78125	0.8125	0.8125	0.750596
1990	0.828125	0.84375	0.875	0.890625	0.859375	0.812698
1991	0.859375	0.78125	0.8125	0.828125	0.820312	0.760711
1992	0.84375	0.796875	0.828125	0.90625	0.84375	0.792554
1993	0.84375	0.75	0.828125	0.875	0.824219	0.766062
1994	0.84375	0.75	0.859375	0.84375	0.824219	0.765781
1995	0.890625	0.828125	0.78125	0.828125	0.832031	0.777197
1996	0.859375	0.796875	0.84375	0.828125	0.832031	0.776152
1997	0.765625	0.765625	0.921875	0.90625	0.839844	0.788547
1998	0.84375	0.796875	0.9375	0.875	0.863281	0.818425
1999	0.796875	0.78125	0.75	0.796875	0.78125	0.708896
[truncated: 3,001 more rows]

## Sheet: RF
Number of features	Control	IL-13	IL-17	IL-13 and IL-17	ACC	MCC
1	0.765625	0.46875	0.546875	0.8125	0.648438	0.531282
2	0.78125	0.890625	0.875	0.875	0.855469	0.8079
3	0.8125	0.90625	0.875	0.90625	0.875	0.833605
4	0.78125	0.890625	0.875	0.890625	0.859375	0.813096
5	0.8125	0.90625	0.859375	0.9375	0.878906	0.838764
6	0.796875	0.90625	0.875	0.9375	0.878906	0.839037
7	0.8125	0.890625	0.8125	0.9375	0.863281	0.817858
8	0.796875	0.90625	0.875	0.9375	0.878906	0.839037
9	0.78125	0.90625	0.875	0.9375	0.875	0.834012
10	0.828125	0.875	0.890625	0.9375	0.882812	0.8443
11	0.796875	0.890625	0.890625	0.9375	0.878906	0.83931
12	0.9375	0.90625	0.984375	0.953125	0.945312	0.927423
13	0.921875	0.90625	0.984375	0.9375	0.9375	0.91704
14	0.921875	0.875	0.953125	0.953125	0.925781	0.901574
15	0.90625	0.90625	0.96875	0.953125	0.933594	0.911922
16	0.921875	0.890625	0.96875	0.953125	0.933594	0.911922
17	0.921875	0.890625	0.9375	0.9375	0.921875	0.896016
18	0.921875	0.890625	0.9375	0.953125	0.925781	0.901353
19	0.9375	0.890625	0.953125	0.9375	0.929688	0.906434
20	0.921875	0.890625	0.9375	0.9375	0.921875	0.896016
21	0.921875	0.90625	0.96875	0.9375	0.933594	0.911699
22	0.890625	0.890625	0.953125	0.9375	0.917969	0.891078
23	0.921875	0.890625	0.953125	0.953125	0.929688	0.906619
24	0.90625	0.90625	0.96875	0.9375	0.929688	0.906619
25	0.890625	0.90625	0.96875	0.9375	0.925781	0.901574
26	0.921875	0.890625	0.96875	0.9375	0.929688	0.906582
27	0.90625	0.90625	0.953125	0.953125	0.929688	0.906582
28	0.890625	0.921875	0.953125	0.9375	0.925781	0.901353
29	0.90625	0.90625	0.953125	0.9375	0.925781	0.90128
30	0.890625	0.875	0.96875	0.9375	0.917969	0.891369
31	0.90625	0.90625	0.96875	0.953125	0.933594	0.911922
32	0.90625	0.875	0.953125	0.9375	0.917969	0.891078
33	0.90625	0.875	0.953125	0.9375	0.917969	0.891078
34	0.90625	0.90625	0.953125	0.9375	0.925781	0.90128
35	0.90625	0.875	0.96875	0.9375	0.921875	0.896417
36	0.90625	0.90625	0.96875	0.9375	0.929688	0.906619
37	0.890625	0.875	0.96875	0.9375	0.917969	0.891369
38	0.890625	0.90625	0.921875	0.96875	0.921875	0.896198
39	0.921875	0.875	0.984375	0.96875	0.9375	0.917638
40	0.921875	0.90625	0.984375	0.96875	0.945312	0.927687
41	0.921875	0.890625	0.984375	0.96875	0.941406	0.922645
42	0.90625	0.890625	0.984375	0.96875	0.9375	0.917601
43	0.921875	0.875	0.953125	0.96875	0.929688	0.906988
44	0.921875	0.890625	0.984375	0.9375	0.933594	0.911922
45	0.90625	0.890625	0.953125	0.96875	0.929688	0.906878
46	0.921875	0.890625	0.96875	0.953125	0.933594	0.911922
47	0.90625	0.890625	0.96875	0.96875	0.933594	0.91222
48	0.90625	0.90625	0.96875	0.9375	0.929688	0.906619
49	0.921875	0.90625	0.96875	0.953125	0.9375	0.917003
50	0.921875	0.875	0.96875	0.96875	0.933594	0.912294
51	0.921875	0.890625	0.96875	0.96875	0.9375	0.917301
52	0.90625	0.921875	0.96875	0.953125	0.9375	0.91704
53	0.921875	0.890625	0.96875	0.953125	0.933594	0.911922
54	0.90625	0.90625	0.96875	0.953125	0.933594	0.911922
55	0.921875	0.890625	0.96875	0.96875	0.9375	0.917301
56	0.921875	0.90625	0.984375	0.96875	0.945312	0.927687
57	0.90625	0.921875	0.984375	0.953125	0.941406	0.922419
58	0.921875	0.90625	0.96875	0.96875	0.941406	0.922344
59	0.921875	0.890625	0.984375	0.953125	0.9375	0.917264
60	0.921875	0.875	0.953125	0.96875	0.929688	0.906988
61	0.90625	0.875	0.984375	0.953125	0.929688	0.907173
62	0.921875	0.890625	0.984375	0.96875	0.941406	0.922645
63	0.90625	0.890625	0.96875	0.96875	0.933594	0.91222
64	0.921875	0.890625	0.96875	0.953125	0.933594	0.911922
65	0.890625	0.890625	0.96875	0.953125	0.925781	0.901794
66	0.90625	0.890625	0.96875	0.953125	0.929688	0.906841
67	0.90625	0.890625	0.96875	0.96875	0.933594	0.91222
68	0.90625	0.890625	0.984375	0.953125	0.933594	0.91222
69	0.90625	0.890625	0.96875	0.953125	0.929688	0.906841
70	0.890625	0.890625	0.96875	0.953125	0.925781	0.901794
71	0.90625	0.875	0.96875	0.96875	0.929688	0.90721
72	0.921875	0.890625	0.984375	0.953125	0.9375	0.917264
73	0.921875	0.875	0.953125	0.921875	0.917969	0.890861
74	0.90625	0.890625	0.984375	0.953125	0.933594	0.91222
75	0.90625	0.875	0.96875	0.953125	0.925781	0.901794
76	0.890625	0.890625	0.984375	0.953125	0.929688	0.90721
77	0.890625	0.890625	0.953125	0.96875	0.925781	0.901794
78	0.90625	0.875	0.96875	0.9375	0.921875	0.896417
79	0.890625	0.875	0.984375	0.953125	0.925781	0.902162
80	0.90625	0.875	0.984375	0.953125	0.929688	0.907173
81	0.90625	0.890625	0.984375	0.9375	0.929688	0.906878
82	0.890625	0.890625	0.984375	0.953125	0.929688	0.90721
83	0.890625	0.890625	0.953125	0.953125	0.921875	0.896417
84	0.890625	0.875	0.984375	0.9375	0.921875	0.896783
85	0.90625	0.875	0.96875	0.953125	0.925781	0.901794
86	0.90625	0.875	0.96875	0.953125	0.925781	0.901794
87	0.890625	0.875	0.96875	0.953125	0.921875	0.896746
88	0.890625	0.890625	0.96875	0.96875	0.929688	0.907173
89	0.875	0.875	0.96875	0.953125	0.917969	0.891732
90	0.90625	0.875	0.96875	0.96875	0.929688	0.90721
91	0.90625	0.875	0.953125	0.953125	0.921875	0.896454
92	0.890625	0.875	0.984375	0.953125	0.925781	0.902162
93	0.890625	0.875	0.953125	0.96875	0.921875	0.896783
94	0.90625	0.875	0.96875	0.9375	0.921875	0.896417
95	0.890625	0.875	0.96875	0.96875	0.925781	0.902162
96	0.890625	0.890625	0.96875	0.953125	0.925781	0.901794
97	0.890625	0.890625	0.984375	0.953125	0.929688	0.90721
98	0.890625	0.890625	0.953125	0.953125	0.921875	0.896417
99	0.890625	0.875	0.953125	0.96875	0.921875	0.896783
100	0.875	0.890625	0.96875	0.96875	0.925781	0.902162
101	0.890625	0.875	0.96875	0.953125	0.921875	0.896746
102	0.921875	0.875	0.96875	0.953125	0.929688	0.906878
103	0.875	0.875	0.96875	0.9375	0.914062	0.886355
104	0.890625	0.875	0.96875	0.96875	0.925781	0.902162
105	0.890625	0.875	0.96875	0.953125	0.921875	0.896746
106	0.921875	0.875	0.953125	0.96875	0.929688	0.906988
107	0.890625	0.875	0.984375	0.9375	0.921875	0.896783
108	0.890625	0.875	0.984375	0.953125	0.925781	0.902162
109	0.890625	0.875	0.984375	0.953125	0.925781	0.902162
110	0.890625	0.875	0.984375	0.953125	0.925781	0.902162
111	0.921875	0.875	0.953125	0.953125	0.925781	0.901574
112	0.921875	0.890625	0.984375	0.953125	0.9375	0.917264
113	0.890625	0.875	0.96875	0.96875	0.925781	0.902162
114	0.90625	0.875	0.96875	0.9375	0.921875	0.896417
115	0.890625	0.875	0.96875	0.9375	0.917969	0.891369
116	0.90625	0.859375	0.96875	0.953125	0.921875	0.896783
117	0.875	0.875	0.96875	0.9375	0.914062	0.886355
118	0.875	0.890625	0.953125	0.953125	0.917969	0.891369
119	0.921875	0.875	0.953125	0.953125	0.925781	0.901574
120	0.90625	0.875	0.96875	0.9375	0.921875	0.896417
121	0.859375	0.875	0.953125	0.953125	0.910156	0.881303
122	0.859375	0.875	0.921875	0.9375	0.898438	0.865147
123	0.90625	0.875	0.953125	0.953125	0.921875	0.896454
124	0.875	0.875	0.953125	0.953125	0.914062	0.886319
125	0.875	0.875	0.9375	0.9375	0.90625	0.87557
126	0.859375	0.875	0.953125	0.953125	0.910156	0.881303
127	0.875	0.859375	0.953125	0.9375	0.90625	0.875891
128	0.90625	0.875	0.9375	0.953125	0.917969	0.891151
129	0.875	0.875	0.953125	0.953125	0.914062	0.886319
130	0.859375	0.875	0.921875	0.953125	0.902344	0.870518
131	0.875	0.875	0.96875	0.953125	0.917969	0.891732
132	0.90625	0.875	0.953125	0.9375	0.917969	0.891078
133	0.890625	0.875	0.953125	0.953125	0.917969	0.891369
134	0.90625	0.875	0.9375	0.9375	0.914062	0.885777
135	0.875	0.875	0.9375	0.9375	0.90625	0.87557
136	0.90625	0.875	0.96875	0.953125	0.925781	0.901794
137	0.890625	0.890625	0.96875	0.9375	0.921875	0.896454
138	0.875	0.875	0.953125	0.953125	0.914062	0.886319
139	0.90625	0.875	0.9375	0.9375	0.914062	0.885777
140	0.875	0.875	0.96875	0.953125	0.917969	0.891732
141	0.859375	0.875	0.9375	0.96875	0.910156	0.881303
142	0.875	0.890625	0.9375	0.96875	0.917969	0.891369
143	0.890625	0.875	0.953125	0.953125	0.917969	0.891369
144	0.890625	0.875	0.96875	0.96875	0.925781	0.902162
145	0.859375	0.875	0.953125	0.921875	0.902344	0.870589
146	0.90625	0.890625	0.953125	0.953125	0.925781	0.9015
147	0.890625	0.875	0.953125	0.96875	0.921875	0.896783
148	0.890625	0.875	0.953125	0.96875	0.921875	0.896783
149	0.890625	0.875	0.984375	0.921875	0.917969	0.891442
150	0.890625	0.875	0.953125	0.96875	0.921875	0.896783
151	0.875	0.859375	0.96875	0.96875	0.917969	0.892169
152	0.90625	0.875	0.984375	0.9375	0.925781	0.901794
153	0.90625	0.875	0.953125	0.9375	0.917969	0.891078
154	0.890625	0.875	0.953125	0.953125	0.917969	0.891369
155	0.90625	0.875	0.9375	0.953125	0.917969	0.891151
156	0.90625	0.875	0.953125	0.96875	0.925781	0.901868
157	0.90625	0.875	0.953125	0.953125	0.921875	0.896454
158	0.90625	0.875	0.921875	0.96875	0.917969	0.891296
159	0.921875	0.890625	0.953125	0.953125	0.929688	0.906619
160	0.890625	0.875	0.9375	0.953125	0.914062	0.88603
161	0.890625	0.875	0.953125	0.9375	0.914062	0.885994
162	0.90625	0.875	0.9375	0.953125	0.917969	0.891151
163	0.890625	0.875	0.921875	0.921875	0.902344	0.870022
164	0.90625	0.875	0.953125	0.9375	0.917969	0.891078
165	0.90625	0.890625	0.921875	0.9375	0.914062	0.885597
166	0.90625	0.890625	0.953125	0.9375	0.921875	0.896162
167	0.90625	0.859375	0.953125	0.953125	0.917969	0.891442
168	0.890625	0.890625	0.953125	0.953125	0.921875	0.896417
169	0.90625	0.875	0.96875	0.9375	0.921875	0.896417
170	0.890625	0.859375	0.953125	0.921875	0.90625	0.87557
171	0.90625	0.875	0.953125	0.953125	0.921875	0.896454
172	0.90625	0.875	0.984375	0.9375	0.925781	0.901794
173	0.875	0.875	0.953125	0.90625	0.902344	0.870305
174	0.859375	0.875	0.96875	0.9375	0.910156	0.881375
175	0.890625	0.859375	0.9375	0.96875	0.914062	0.886463
176	0.875	0.875	0.953125	0.953125	0.914062	0.886319
177	0.875	0.875	0.921875	0.9375	0.902344	0.870234
178	0.90625	0.890625	0.921875	0.953125	0.917969	0.890933
179	0.890625	0.859375	0.953125	0.921875	0.90625	0.87557
180	0.90625	0.875	0.921875	0.9375	0.910156	0.880513
181	0.890625	0.875	0.9375	0.921875	0.90625	0.875321
182	0.90625	0.875	0.953125	0.9375	0.917969	0.891078
183	0.890625	0.859375	0.953125	0.953125	0.914062	0.886355
184	0.875	0.875	0.953125	0.9375	0.910156	0.880943
185	0.84375	0.890625	0.9375	0.96875	0.910156	0.881303
186	0.921875	0.890625	0.9375	0.921875	0.917969	0.890716
187	0.921875	0.890625	0.9375	0.96875	0.929688	0.90673
188	0.875	0.875	0.96875	0.9375	0.914062	0.886355
189	0.890625	0.875	0.96875	0.921875	0.914062	0.88603
190	0.890625	0.90625	0.984375	0.921875	0.925781	0.901721
191	0.90625	0.875	0.96875	0.9375	0.921875	0.896417
192	0.90625	0.890625	0.921875	0.921875	0.910156	0.880298
193	0.90625	0.875	0.953125	0.9375	0.917969	0.891078
194	0.90625	0.875	0.953125	0.9375	0.917969	0.891078
195	0.921875	0.875	0.90625	0.9375	0.910156	0.880513
196	0.921875	0.890625	0.921875	0.9375	0.917969	0.890788
197	0.921875	0.875	0.921875	0.9375	0.914062	0.885705
198	0.921875	0.875	0.921875	0.9375	0.914062	0.885705
199	0.90625	0.875	0.953125	0.953125	0.921875	0.896454
200	0.90625	0.890625	0.953125	0.921875	0.917969	0.890861
201	0.90625	0.875	0.9375	0.96875	0.921875	0.896563
202	0.875	0.875	0.9375	0.9375	0.90625	0.87557
203	0.921875	0.875	0.921875	0.953125	0.917969	0.891078
204	0.890625	0.859375	0.9375	0.953125	0.910156	0.881015
205	0.921875	0.875	0.9375	0.953125	0.921875	0.896308
206	0.875	0.890625	0.953125	0.96875	0.921875	0.896746
207	0.90625	0.875	0.96875	0.9375	0.921875	0.896417
208	0.890625	0.875	0.96875	0.921875	0.914062	0.88603
209	0.90625	0.875	0.9375	0.9375	0.914062	0.885777
210	0.890625	0.875	0.953125	0.9375	0.914062	0.885994
211	0.921875	0.875	0.96875	0.953125	0.929688	0.906878
212	0.9375	0.84375	0.953125	0.921875	0.914062	0.885885
213	0.875	0.875	0.953125	0.953125	0.914062	0.886319
214	0.921875	0.875	0.921875	0.921875	0.910156	0.88037
215	0.875	0.875	0.921875	0.9375	0.902344	0.870234
216	0.890625	0.890625	0.953125	0.96875	0.925781	0.901794
217	0.90625	0.875	0.9375	0.9375	0.914062	0.885777
218	0.890625	0.859375	0.9375	0.96875	0.914062	0.886463
219	0.890625	0.859375	0.953125	0.953125	0.914062	0.886355
220	0.90625	0.890625	0.90625	0.90625	0.902344	0.869809
221	0.921875	0.859375	0.953125	0.9375	0.917969	0.891151
222	0.890625	0.875	0.9375	0.921875	0.90625	0.875321
223	0.921875	0.859375	0.921875	0.9375	0.910156	0.880656
224	0.90625	0.875	0.9375	0.9375	0.914062	0.885777
225	0.890625	0.875	0.953125	0.96875	0.921875	0.896783
226	0.890625	0.859375	0.953125	0.9375	0.910156	0.880943
227	0.875	0.875	0.96875	0.9375	0.914062	0.886355
228	0.875	0.875	0.953125	0.90625	0.902344	0.870305
229	0.875	0.875	0.9375	0.9375	0.90625	0.87557
230	0.90625	0.875	0.96875	0.9375	0.921875	0.896417
231	0.90625	0.875	0.9375	0.90625	0.90625	0.875142
232	0.890625	0.859375	0.953125	0.9375	0.910156	0.880943
233	0.890625	0.859375	0.9375	0.953125	0.910156	0.881015
234	0.921875	0.859375	0.9375	0.953125	0.917969	0.891296
235	0.84375	0.875	0.96875	0.953125	0.910156	0.881806
236	0.9375	0.890625	0.953125	0.921875	0.925781	0.901133
237	0.90625	0.875	0.96875	0.953125	0.925781	0.901794
238	0.90625	0.875	0.953125	0.953125	0.921875	0.896454
239	0.875	0.859375	0.96875	0.9375	0.910156	0.881303
240	0.875	0.875	0.953125	0.921875	0.90625	0.875606
241	0.90625	0.875	0.921875	0.921875	0.90625	0.875178
242	0.921875	0.875	0.921875	0.9375	0.914062	0.885705
243	0.90625	0.875	0.953125	0.96875	0.925781	0.901868
244	0.921875	0.875	0.9375	0.9375	0.917969	0.890933
245	0.875	0.890625	0.953125	0.9375	0.914062	0.88603
246	0.90625	0.875	0.921875	0.9375	0.910156	0.880513
247	0.890625	0.875	0.953125	0.90625	0.90625	0.875356
248	0.890625	0.859375	0.953125	0.953125	0.914062	0.886355
249	0.921875	0.875	0.9375	0.9375	0.917969	0.890933
250	0.921875	0.828125	0.9375	0.921875	0.902344	0.870447
251	0.890625	0.875	0.9375	0.953125	0.914062	0.88603
252	0.875	0.859375	0.96875	0.9375	0.910156	0.881303
253	0.890625	0.859375	0.953125	0.9375	0.910156	0.880943
254	0.90625	0.875	0.9375	0.921875	0.910156	0.880441
255	0.890625	0.875	0.96875	0.921875	0.914062	0.88603
256	0.90625	0.859375	0.921875	0.9375	0.90625	0.875463
257	0.875	0.875	0.953125	0.921875	0.90625	0.875606
258	0.90625	0.875	0.9375	0.921875	0.910156	0.880441
259	0.90625	0.859375	0.921875	0.9375	0.90625	0.875463
260	0.921875	0.84375	0.953125	0.921875	0.910156	0.880728
261	0.828125	0.859375	0.9375	0.90625	0.882812	0.844747
262	0.875	0.875	0.9375	0.921875	0.902344	0.870234
263	0.921875	0.875	0.953125	0.9375	0.921875	0.896198
264	0.859375	0.875	0.953125	0.921875	0.902344	0.870589
265	0.890625	0.859375	0.953125	0.953125	0.914062	0.886355
266	0.921875	0.875	0.9375	0.953125	0.921875	0.896308
267	0.90625	0.859375	0.953125	0.890625	0.902344	0.870022
268	0.890625	0.875	0.96875	0.9375	0.917969	0.891369
269	0.875	0.875	0.953125	0.90625	0.902344	0.870305
270	0.90625	0.875	0.921875	0.9375	0.910156	0.880513
271	0.890625	0.859375	0.9375	0.921875	0.902344	0.870234
272	0.890625	0.859375	0.9375	0.953125	0.910156	0.881015
273	0.859375	0.875	0.953125	0.9375	0.90625	0.875927
274	0.9375	0.875	0.921875	0.9375	0.917969	0.890933
275	0.875	0.875	0.9375	0.96875	0.914062	0.886355
276	0.890625	0.875	0.953125	0.953125	0.917969	0.891369
277	0.90625	0.875	0.96875	0.9375	0.921875	0.896417
278	0.90625	0.875	0.9375	0.921875	0.910156	0.880441
279	0.890625	0.84375	0.9375	0.890625	0.890625	0.85448
280	0.890625	0.875	0.9375	0.921875	0.90625	0.875321
281	0.921875	0.875	0.921875	0.9375	0.914062	0.885705
282	0.90625	0.875	0.953125	0.90625	0.910156	0.880441
283	0.875	0.859375	0.921875	0.921875	0.894531	0.859812
284	0.890625	0.875	0.9375	0.90625	0.902344	0.870022
285	0.890625	0.875	0.953125	0.9375	0.914062	0.885994
286	0.875	0.875	0.953125	0.9375	0.910156	0.880943
287	0.875	0.84375	0.9375	0.90625	0.890625	0.854723
288	0.890625	0.859375	0.953125	0.953125	0.914062	0.886355
289	0.890625	0.875	0.9375	0.9375	0.910156	0.880656
290	0.875	0.875	0.9375	0.953125	0.910156	0.880943
291	0.859375	0.859375	0.9375	0.921875	0.894531	0.860093
292	0.921875	0.859375	0.96875	0.921875	0.917969	0.891078
293	0.859375	0.84375	0.953125	0.953125	0.902344	0.8713
294	0.921875	0.875	0.953125	0.9375	0.921875	0.896198
295	0.890625	0.875	0.96875	0.921875	0.914062	0.88603
296	0.9375	0.859375	0.96875	0.953125	0.929688	0.906988
297	0.890625	0.875	0.9375	0.921875	0.90625	0.875321
298	0.921875	0.859375	0.9375	0.90625	0.90625	0.875178
299	0.890625	0.875	0.96875	0.921875	0.914062	0.88603
300	0.90625	0.875	0.9375	0.921875	0.910156	0.880441
301	0.890625	0.875	0.9375	0.921875	0.90625	0.875321
302	0.90625	0.875	0.96875	0.921875	0.917969	0.891078
303	0.921875	0.875	0.953125	0.890625	0.910156	0.880298
304	0.859375	0.875	0.953125	0.9375	0.90625	0.875927
305	0.921875	0.875	0.96875	0.953125	0.929688	0.906878
306	0.9375	0.875	0.9375	0.9375	0.921875	0.896125
307	0.90625	0.875	0.96875	0.90625	0.914062	0.885777
308	0.921875	0.875	0.9375	0.90625	0.910156	0.880298
309	0.921875	0.875	0.953125	0.9375	0.921875	0.896198
310	0.9375	0.875	0.9375	0.921875	0.917969	0.890788
311	0.90625	0.859375	0.921875	0.9375	0.90625	0.875463
312	0.890625	0.875	0.953125	0.921875	0.910156	0.880656
313	0.875	0.875	0.9375	0.921875	0.902344	0.870234
314	0.921875	0.875	0.953125	0.921875	0.917969	0.890861
315	0.875	0.859375	0.9375	0.9375	0.902344	0.870518
316	0.90625	0.875	0.96875	0.90625	0.914062	0.885777
317	0.875	0.84375	0.9375	0.90625	0.890625	0.854723
318	0.921875	0.859375	0.96875	0.90625	0.914062	0.885741
319	0.90625	0.84375	0.953125	0.921875	0.90625	0.875606
320	0.90625	0.859375	0.953125	0.90625	0.90625	0.875321
321	0.890625	0.875	0.96875	0.90625	0.910156	0.880728
322	0.921875	0.859375	0.953125	0.953125	0.921875	0.896563
323	0.875	0.859375	0.921875	0.921875	0.894531	0.859812
324	0.890625	0.859375	0.9375	0.9375	0.90625	0.875606
325	0.90625	0.875	0.953125	0.953125	0.921875	0.896454
326	0.890625	0.84375	0.953125	0.890625	0.894531	0.859812
327	0.875	0.875	0.9375	0.90625	0.898438	0.864935
328	0.890625	0.859375	0.9375	0.90625	0.898438	0.8649
329	0.90625	0.859375	0.953125	0.9375	0.914062	0.88603
330	0.890625	0.859375	0.9375	0.921875	0.902344	0.870234
331	0.890625	0.875	0.953125	0.9375	0.914062	0.885994
332	0.90625	0.875	0.9375	0.953125	0.917969	0.891151
333	0.875	0.859375	0.9375	0.9375	0.902344	0.870518
334	0.875	0.875	0.953125	0.921875	0.90625	0.875606
335	0.890625	0.875	0.9375	0.9375	0.910156	0.880656
336	0.890625	0.875	0.9375	0.921875	0.90625	0.875321
337	0.875	0.875	0.9375	0.921875	0.902344	0.870234
338	0.875	0.859375	0.96875	0.921875	0.90625	0.875927
339	0.859375	0.859375	0.953125	0.90625	0.894531	0.860163
340	0.828125	0.859375	0.96875	0.90625	0.890625	0.855735
341	0.859375	0.875	0.9375	0.921875	0.898438	0.865182
342	0.90625	0.875	0.96875	0.921875	0.917969	0.891078
343	0.890625	0.875	0.953125	0.9375	0.914062	0.885994
344	0.921875	0.84375	0.9375	0.90625	0.902344	0.870093
345	0.90625	0.84375	0.921875	0.90625	0.894531	0.859672
346	0.921875	0.875	0.96875	0.90625	0.917969	0.890861
347	0.890625	0.859375	0.953125	0.9375	0.910156	0.880943
348	0.890625	0.875	0.953125	0.921875	0.910156	0.880656
349	0.90625	0.859375	0.96875	0.9375	0.917969	0.891369
350	0.90625	0.875	0.953125	0.9375	0.917969	0.891078
351	0.90625	0.875	0.9375	0.90625	0.90625	0.875142
352	0.875	0.875	0.953125	0.9375	0.910156	0.880943
353	0.875	0.875	0.921875	0.921875	0.898438	0.8649
354	0.90625	0.859375	0.953125	0.9375	0.914062	0.88603
355	0.890625	0.84375	0.953125	0.90625	0.898438	0.865147
356	0.875	0.875	0.953125	0.90625	0.902344	0.870305
357	0.890625	0.875	0.953125	0.9375	0.914062	0.885994
358	0.90625	0.875	0.921875	0.9375	0.910156	0.880513
359	0.875	0.875	0.96875	0.921875	0.910156	0.881015
360	0.90625	0.875	0.921875	0.921875	0.90625	0.875178
361	0.90625	0.875	0.9375	0.921875	0.910156	0.880441
362	0.890625	0.859375	0.96875	0.921875	0.910156	0.880943
363	0.890625	0.84375	0.953125	0.90625	0.898438	0.865147
364	0.890625	0.859375	0.953125	0.90625	0.902344	0.870234
365	0.890625	0.859375	0.9375	0.9375	0.90625	0.875606
366	0.890625	0.875	0.9375	0.921875	0.90625	0.875321
367	0.890625	0.859375	0.96875	0.921875	0.910156	0.880943
368	0.875	0.859375	0.9375	0.921875	0.898438	0.865147
369	0.84375	0.875	0.953125	0.90625	0.894531	0.860303
370	0.875	0.875	0.921875	0.90625	0.894531	0.859602
371	0.921875	0.875	0.953125	0.890625	0.910156	0.880298
372	0.875	0.859375	0.9375	0.890625	0.890625	0.854514
373	0.90625	0.859375	0.9375	0.921875	0.90625	0.875356
374	0.890625	0.828125	0.953125	0.953125	0.90625	0.876428
375	0.890625	0.859375	0.90625	0.9375	0.898438	0.865041
376	0.90625	0.859375	0.953125	0.90625	0.90625	0.875321
377	0.90625	0.84375	0.96875	0.921875	0.910156	0.880943
378	0.890625	0.84375	0.953125	0.890625	0.894531	0.859812
379	0.921875	0.84375	0.9375	0.9375	0.910156	0.880872
380	0.875	0.875	0.953125	0.890625	0.898438	0.865041
381	0.859375	0.859375	0.921875	0.90625	0.886719	0.84939
382	0.875	0.84375	0.96875	0.90625	0.898438	0.865499
383	0.875	0.859375	0.921875	0.921875	0.894531	0.859812
384	0.90625	0.875	0.96875	0.9375	0.921875	0.896417
385	0.90625	0.875	0.953125	0.9375	0.917969	0.891078
386	0.875	0.859375	0.953125	0.90625	0.898438	0.865182
387	0.875	0.875	0.921875	0.9375	0.902344	0.870234
388	0.875	0.875	0.953125	0.921875	0.90625	0.875606
389	0.859375	0.875	0.921875	0.90625	0.890625	0.854514
390	0.90625	0.859375	0.921875	0.9375	0.90625	0.875463
391	0.890625	0.84375	0.9375	0.921875	0.898438	0.865182
392	0.859375	0.875	0.9375	0.9375	0.902344	0.870518
393	0.890625	0.875	0.9375	0.921875	0.90625	0.875321
394	0.890625	0.875	0.9375	0.90625	0.902344	0.870022
395	0.90625	0.84375	0.953125	0.90625	0.902344	0.870234
396	0.84375	0.859375	0.9375	0.890625	0.882812	0.844437
397	0.90625	0.875	0.96875	0.890625	0.910156	0.880513
398	0.921875	0.890625	0.9375	0.921875	0.917969	0.890716
399	0.90625	0.875	0.90625	0.921875	0.902344	0.869951
400	0.90625	0.859375	0.953125	0.921875	0.910156	0.880656
401	0.859375	0.875	0.9375	0.90625	0.894531	0.859882
402	0.890625	0.859375	0.953125	0.875	0.894531	0.859672
403	0.890625	0.828125	0.953125	0.921875	0.898438	0.865499
404	0.890625	0.875	0.96875	0.90625	0.910156	0.880728
405	0.921875	0.859375	0.9375	0.921875	0.910156	0.880513
406	0.890625	0.859375	0.9375	0.890625	0.894531	0.859602
407	0.890625	0.875	0.90625	0.921875	0.898438	0.864759
408	0.90625	0.84375	0.96875	0.9375	0.914062	0.886355
409	0.859375	0.859375	0.953125	0.90625	0.894531	0.860163
410	0.890625	0.875	0.953125	0.90625	0.90625	0.875356
411	0.875	0.859375	0.921875	0.921875	0.894531	0.859812
412	0.890625	0.859375	0.9375	0.90625	0.898438	0.8649
413	0.890625	0.875	0.9375	0.890625	0.898438	0.864759
414	0.90625	0.859375	0.921875	0.875	0.890625	0.854201
415	0.859375	0.875	0.953125	0.90625	0.898438	0.865288
416	0.828125	0.875	0.96875	0.9375	0.902344	0.871513
417	0.90625	0.859375	0.9375	0.9375	0.910156	0.880728
418	0.890625	0.875	0.953125	0.921875	0.910156	0.880656
419	0.859375	0.875	0.96875	0.9375	0.910156	0.881375
420	0.875	0.828125	0.921875	0.90625	0.882812	0.844334
421	0.890625	0.859375	0.953125	0.90625	0.902344	0.870234
422	0.875	0.875	0.984375	0.890625	0.90625	0.875891
423	0.921875	0.859375	0.96875	0.90625	0.914062	0.885741
424	0.875	0.875	0.9375	0.890625	0.894531	0.859672
425	0.890625	0.84375	0.96875	0.859375	0.890625	0.854619
426	0.84375	0.875	0.953125	0.90625	0.894531	0.860303
427	0.890625	0.859375	0.953125	0.90625	0.902344	0.870234
428	0.890625	0.84375	0.96875	0.90625	0.902344	0.870518
429	0.90625	0.859375	0.953125	0.890625	0.902344	0.870022
430	0.875	0.875	0.953125	0.9375	0.910156	0.880943
431	0.890625	0.859375	0.96875	0.875	0.898438	0.865041
432	0.890625	0.828125	0.90625	0.953125	0.894531	0.860514
433	0.875	0.84375	0.96875	0.890625	0.894531	0.860163
434	0.890625	0.875	0.953125	0.921875	0.910156	0.880656
435	0.921875	0.84375	0.9375	0.921875	0.90625	0.875463
436	0.875	0.859375	0.953125	0.90625	0.898438	0.865182
437	0.890625	0.875	0.953125	0.890625	0.902344	0.870093
438	0.875	0.875	0.9375	0.875	0.890625	0.854445
439	0.875	0.875	0.9375	0.90625	0.898438	0.864935
440	0.90625	0.875	0.90625	0.90625	0.898438	0.864654
441	0.875	0.859375	0.96875	0.9375	0.910156	0.881303
442	0.84375	0.859375	0.953125	0.921875	0.894531	0.860514
443	0.875	0.875	0.953125	0.875	0.894531	0.859812
444	0.921875	0.84375	0.9375	0.875	0.894531	0.859462
445	0.90625	0.859375	0.953125	0.90625	0.90625	0.875321
446	0.875	0.859375	0.890625	0.890625	0.878906	0.838627
447	0.890625	0.875	0.953125	0.890625	0.902344	0.870093
448	0.890625	0.875	0.953125	0.875	0.898438	0.864865
449	0.890625	0.875	0.96875	0.90625	0.910156	0.880728
450	0.90625	0.875	0.921875	0.90625	0.902344	0.86988
451	0.875	0.859375	0.953125	0.90625	0.898438	0.865182
452	0.859375	0.84375	0.953125	0.890625	0.886719	0.849737
453	0.890625	0.859375	0.9375	0.875	0.890625	0.854341
454	0.90625	0.84375	0.953125	0.921875	0.90625	0.875606
455	0.921875	0.84375	0.953125	0.90625	0.90625	0.875356
456	0.90625	0.859375	0.953125	0.953125	0.917969	0.891442
457	0.890625	0.84375	0.96875	0.890625	0.898438	0.865182
458	0.890625	0.828125	0.9375	0.890625	0.886719	0.84939
459	0.875	0.859375	0.921875	0.921875	0.894531	0.859812
460	0.875	0.859375	0.9375	0.890625	0.890625	0.854514
461	0.890625	0.859375	0.96875	0.921875	0.910156	0.880943
462	0.890625	0.875	0.96875	0.859375	0.898438	0.865041
463	0.875	0.84375	0.96875	0.875	0.890625	0.854863
464	0.890625	0.84375	0.9375	0.90625	0.894531	0.859812
465	0.890625	0.859375	0.953125	0.921875	0.90625	0.87557
466	0.90625	0.875	0.953125	0.875	0.902344	0.869951
467	0.859375	0.859375	0.921875	0.875	0.878906	0.838832
468	0.90625	0.84375	0.921875	0.921875	0.898438	0.865041
469	0.890625	0.859375	0.953125	0.859375	0.890625	0.854445
470	0.875	0.859375	0.9375	0.890625	0.890625	0.854514
471	0.859375	0.859375	0.921875	0.890625	0.882812	0.844094
472	0.90625	0.859375	0.96875	0.921875	0.914062	0.885994
473	0.90625	0.859375	0.9375	0.90625	0.902344	0.870022
474	0.90625	0.84375	0.9375	0.921875	0.902344	0.870305
475	0.90625	0.828125	0.9375	0.90625	0.894531	0.859882
476	0.90625	0.84375	0.921875	0.859375	0.882812	0.843784
477	0.84375	0.875	0.9375	0.90625	0.890625	0.854863
478	0.859375	0.828125	0.9375	0.921875	0.886719	0.850014
479	0.90625	0.875	0.953125	0.890625	0.90625	0.875178
480	0.90625	0.875	0.921875	0.890625	0.898438	0.864619
481	0.875	0.84375	0.953125	0.859375	0.882812	0.844197
482	0.859375	0.84375	0.921875	0.890625	0.878906	0.838968
483	0.90625	0.859375	0.96875	0.859375	0.898438	0.864865
484	0.890625	0.859375	0.90625	0.90625	0.890625	0.854341
485	0.90625	0.828125	0.9375	0.90625	0.894531	0.859882
486	0.90625	0.859375	0.953125	0.890625	0.902344	0.870022
487	0.875	0.859375	0.921875	0.890625	0.886719	0.849183
488	0.875	0.859375	0.9375	0.90625	0.894531	0.859812
489	0.875	0.875	0.9375	0.875	0.890625	0.854445
490	0.859375	0.859375	0.9375	0.890625	0.886719	0.84946
491	0.890625	0.859375	0.96875	0.921875	0.910156	0.880943
492	0.890625	0.859375	0.90625	0.90625	0.890625	0.854341
493	0.875	0.859375	0.921875	0.875	0.882812	0.843922
494	0.828125	0.875	0.953125	0.890625	0.886719	0.850083
495	0.875	0.828125	0.953125	0.921875	0.894531	0.860444
496	0.890625	0.84375	0.9375	0.875	0.886719	0.849183
497	0.90625	0.828125	0.953125	0.90625	0.898438	0.865182
498	0.875	0.84375	0.921875	0.90625	0.886719	0.84939
499	0.875	0.84375	0.921875	0.875	0.878906	0.838764
500	0.921875	0.84375	0.9375	0.90625	0.902344	0.870093
501	0.90625	0.84375	0.953125	0.921875	0.90625	0.875606
502	0.84375	0.859375	0.921875	0.90625	0.882812	0.844334
503	0.875	0.84375	0.9375	0.890625	0.886719	0.84939
504	0.84375	0.84375	0.953125	0.890625	0.882812	0.844747
505	0.875	0.84375	0.921875	0.890625	0.882812	0.844059
506	0.859375	0.859375	0.96875	0.875	0.890625	0.855037
507	0.859375	0.859375	0.953125	0.9375	0.902344	0.870873
508	0.859375	0.859375	0.9375	0.890625	0.886719	0.84946
509	0.90625	0.875	0.90625	0.90625	0.898438	0.864654
510	0.859375	0.84375	0.90625	0.890625	0.875	0.833639
511	0.859375	0.859375	0.9375	0.84375	0.875	0.833774
512	0.890625	0.875	0.875	0.921875	0.890625	0.854341
513	0.875	0.875	0.9375	0.90625	0.898438	0.864935
514	0.875	0.859375	0.921875	0.890625	0.886719	0.849183
515	0.859375	0.84375	0.9375	0.90625	0.886719	0.849667
516	0.890625	0.859375	0.96875	0.890625	0.902344	0.870305
517	0.921875	0.84375	0.921875	0.9375	0.90625	0.875642
518	0.875	0.84375	0.90625	0.90625	0.882812	0.844094
519	0.90625	0.859375	0.953125	0.859375	0.894531	0.859532
520	0.859375	0.859375	0.90625	0.921875	0.886719	0.84939
521	0.859375	0.875	0.9375	0.921875	0.898438	0.865182
522	0.84375	0.84375	0.921875	0.90625	0.878906	0.839242
523	0.859375	0.859375	0.953125	0.90625	0.894531	0.860163
524	0.90625	0.859375	0.890625	0.875	0.882812	0.843784
525	0.875	0.84375	0.9375	0.921875	0.894531	0.860093
526	0.890625	0.859375	0.9375	0.90625	0.898438	0.8649
527	0.859375	0.859375	0.921875	0.90625	0.886719	0.84939
528	0.875	0.859375	0.953125	0.890625	0.894531	0.859882
529	0.921875	0.84375	0.9375	0.90625	0.902344	0.870093
530	0.90625	0.875	0.953125	0.890625	0.90625	0.875178
531	0.90625	0.859375	0.90625	0.90625	0.894531	0.859532
532	0.890625	0.859375	0.921875	0.890625	0.890625	0.854306
533	0.890625	0.828125	0.9375	0.90625	0.890625	0.854758
534	0.875	0.859375	0.90625	0.90625	0.886719	0.849183
535	0.921875	0.859375	0.953125	0.890625	0.90625	0.875142
536	0.859375	0.875	0.9375	0.890625	0.890625	0.854619
537	0.875	0.84375	0.9375	0.875	0.882812	0.844094
538	0.921875	0.875	0.9375	0.890625	0.90625	0.875036
539	0.890625	0.859375	0.875	0.890625	0.878906	0.838627
540	0.890625	0.859375	0.9375	0.90625	0.898438	0.8649
541	0.875	0.859375	0.921875	0.90625	0.890625	0.85448
542	0.875	0.84375	0.9375	0.90625	0.890625	0.854723
543	0.875	0.875	0.921875	0.890625	0.890625	0.854341
544	0.890625	0.84375	0.953125	0.90625	0.898438	0.865147
545	0.859375	0.859375	0.953125	0.859375	0.882812	0.844369
546	0.890625	0.875	0.90625	0.90625	0.894531	0.859462
547	0.890625	0.84375	0.9375	0.90625	0.894531	0.859812
548	0.890625	0.859375	0.921875	0.890625	0.890625	0.854306
549	0.875	0.859375	0.921875	0.875	0.882812	0.843922
550	0.875	0.84375	0.90625	0.890625	0.878906	0.838764
551	0.890625	0.828125	0.890625	0.90625	0.878906	0.838968
552	0.90625	0.828125	0.9375	0.875	0.886719	0.849183
553	0.921875	0.84375	0.9375	0.875	0.894531	0.859462
554	0.875	0.875	0.90625	0.921875	0.894531	0.859602
555	0.890625	0.8125	0.859375	0.890625	0.863281	0.818191
556	0.859375	0.875	0.953125	0.921875	0.902344	0.870589
557	0.859375	0.84375	0.953125	0.890625	0.886719	0.849737
558	0.90625	0.875	0.953125	0.921875	0.914062	0.885741
559	0.875	0.859375	0.9375	0.90625	0.894531	0.859812
560	0.859375	0.875	0.9375	0.890625	0.890625	0.854619
561	0.875	0.859375	0.921875	0.890625	0.886719	0.849183
562	0.90625	0.84375	0.953125	0.90625	0.902344	0.870234
563	0.875	0.84375	0.9375	0.890625	0.886719	0.84939
564	0.859375	0.84375	0.9375	0.890625	0.882812	0.844334
565	0.921875	0.875	0.9375	0.890625	0.90625	0.875036
566	0.875	0.84375	0.9375	0.875	0.882812	0.844094
567	0.875	0.859375	0.890625	0.890625	0.878906	0.838627
568	0.90625	0.859375	0.953125	0.875	0.898438	0.864759
569	0.875	0.84375	0.9375	0.890625	0.886719	0.84939
570	0.890625	0.859375	0.953125	0.90625	0.902344	0.870234
571	0.921875	0.859375	0.9375	0.921875	0.910156	0.880513
572	0.890625	0.859375	0.90625	0.890625	0.886719	0.849045
573	0.875	0.84375	0.890625	0.875	0.871094	0.828209
574	0.90625	0.875	0.9375	0.890625	0.902344	0.86988
575	0.890625	0.84375	0.90625	0.921875	0.890625	0.854619
576	0.90625	0.859375	0.90625	0.890625	0.890625	0.854236
577	0.859375	0.859375	0.96875	0.890625	0.894531	0.860303
578	0.90625	0.859375	0.90625	0.890625	0.890625	0.854236
579	0.890625	0.828125	0.921875	0.90625	0.886719	0.84946
580	0.875	0.84375	0.96875	0.90625	0.898438	0.865499
581	0.890625	0.859375	0.9375	0.890625	0.894531	0.859602
582	0.875	0.859375	0.921875	0.9375	0.898438	0.865182
583	0.90625	0.84375	0.9375	0.890625	0.894531	0.859602
584	0.890625	0.84375	0.90625	0.890625	0.882812	0.843922
585	0.859375	0.859375	0.9375	0.890625	0.886719	0.84946
586	0.921875	0.875	0.9375	0.875	0.902344	0.869809
587	0.859375	0.859375	0.953125	0.84375	0.878906	0.839174
588	0.890625	0.875	0.921875	0.921875	0.902344	0.870022
589	0.890625	0.84375	0.921875	0.890625	0.886719	0.849183
590	0.90625	0.828125	0.9375	0.859375	0.882812	0.843887
591	0.890625	0.859375	0.90625	0.859375	0.878906	0.838559
592	0.859375	0.875	0.9375	0.921875	0.898438	0.865182
593	0.90625	0.828125	0.921875	0.90625	0.890625	0.854619
594	0.859375	0.84375	0.9375	0.90625	0.886719	0.849667
595	0.890625	0.84375	0.921875	0.890625	0.886719	0.849183
596	0.859375	0.890625	0.90625	0.90625	0.890625	0.854341
597	0.875	0.875	0.921875	0.90625	0.894531	0.859602
598	0.890625	0.859375	0.953125	0.90625	0.902344	0.870234
599	0.875	0.875	0.953125	0.890625	0.898438	0.865041
600	0.875	0.859375	0.921875	0.890625	0.886719	0.849183
601	0.859375	0.859375	0.9375	0.90625	0.890625	0.854758
602	0.875	0.84375	0.90625	0.90625	0.882812	0.844094
603	0.890625	0.796875	0.953125	0.890625	0.882812	0.844644
604	0.90625	0.859375	0.90625	0.890625	0.890625	0.854236
605	0.90625	0.875	0.90625	0.921875	0.902344	0.869951
606	0.875	0.859375	0.96875	0.90625	0.902344	0.870589
607	0.890625	0.84375	0.9375	0.890625	0.890625	0.85448
608	0.875	0.859375	0.953125	0.875	0.890625	0.854619
609	0.890625	0.84375	0.953125	0.84375	0.882812	0.844025
610	0.890625	0.859375	0.9375	0.890625	0.894531	0.859602
611	0.890625	0.859375	0.921875	0.875	0.886719	0.849045
612	0.875	0.84375	0.9375	0.90625	0.890625	0.854723
613	0.875	0.859375	0.9375	0.875	0.886719	0.849252
614	0.890625	0.875	0.9375	0.90625	0.902344	0.870022
615	0.90625	0.84375	0.921875	0.875	0.886719	0.849045
616	0.890625	0.84375	0.953125	0.90625	0.898438	0.865147
617	0.875	0.828125	0.921875	0.890625	0.878906	0.838968
618	0.890625	0.84375	0.96875	0.875	0.894531	0.859882
619	0.890625	0.84375	0.953125	0.921875	0.902344	0.870518
620	0.875	0.84375	0.9375	0.9375	0.898438	0.865499
621	0.875	0.875	0.9375	0.90625	0.898438	0.864935
622	0.875	0.84375	0.9375	0.890625	0.886719	0.84939
623	0.890625	0.859375	0.953125	0.8125	0.878906	0.838968
624	0.875	0.875	0.953125	0.890625	0.898438	0.865041
625	0.90625	0.875	0.921875	0.875	0.894531	0.859392
626	0.890625	0.859375	0.921875	0.875	0.886719	0.849045
627	0.921875	0.859375	0.9375	0.859375	0.894531	0.859392
628	0.859375	0.859375	0.90625	0.890625	0.878906	0.838764
629	0.859375	0.859375	0.953125	0.859375	0.882812	0.844369
630	0.875	0.8125	0.9375	0.890625	0.878906	0.839242
631	0.875	0.859375	0.921875	0.890625	0.886719	0.849183
632	0.859375	0.859375	0.921875	0.890625	0.882812	0.844094
633	0.859375	0.84375	0.953125	0.90625	0.890625	0.855072
634	0.859375	0.875	0.921875	0.90625	0.890625	0.854514
635	0.921875	0.859375	0.921875	0.859375	0.890625	0.854167
636	0.921875	0.828125	0.921875	0.90625	0.894531	0.859812
637	0.875	0.828125	0.9375	0.890625	0.882812	0.8443
638	0.875	0.84375	0.875	0.90625	0.875	0.833605
639	0.859375	0.84375	0.921875	0.859375	0.871094	0.828412
640	0.875	0.84375	0.953125	0.859375	0.882812	0.844197
641	0.90625	0.875	0.921875	0.875	0.894531	0.859392
642	0.90625	0.875	0.9375	0.875	0.898438	0.864654
643	0.859375	0.84375	0.96875	0.875	0.886719	0.849875
644	0.890625	0.875	0.90625	0.875	0.886719	0.848976
645	0.875	0.859375	0.953125	0.890625	0.894531	0.859882
646	0.890625	0.859375	0.953125	0.859375	0.890625	0.854445
647	0.84375	0.875	0.90625	0.921875	0.886719	0.84939
648	0.875	0.859375	0.921875	0.90625	0.890625	0.85448
649	0.84375	0.828125	0.9375	0.875	0.871094	0.828884
650	0.921875	0.875	0.953125	0.875	0.90625	0.875071
651	0.875	0.859375	0.90625	0.890625	0.882812	0.843887
652	0.90625	0.84375	0.90625	0.890625	0.886719	0.849114
653	0.90625	0.875	0.90625	0.890625	0.894531	0.859392
654	0.875	0.859375	0.921875	0.890625	0.886719	0.849183
655	0.90625	0.84375	0.921875	0.84375	0.878906	0.838559
656	0.875	0.84375	0.96875	0.921875	0.902344	0.870873
657	0.9375	0.859375	0.921875	0.859375	0.894531	0.859392
658	0.828125	0.84375	0.921875	0.90625	0.875	0.834216
659	0.890625	0.828125	0.921875	0.859375	0.875	0.833469
660	0.90625	0.84375	0.9375	0.890625	0.894531	0.859602
661	0.828125	0.84375	0.921875	0.875	0.867188	0.823587
662	0.859375	0.84375	0.9375	0.890625	0.882812	0.844334
663	0.875	0.84375	0.9375	0.890625	0.886719	0.84939
664	0.90625	0.859375	0.921875	0.921875	0.902344	0.870093
665	0.890625	0.859375	0.9375	0.875	0.890625	0.854341
666	0.90625	0.828125	0.90625	0.875	0.878906	0.838695
667	0.875	0.859375	0.890625	0.84375	0.867188	0.82295
668	0.890625	0.828125	0.90625	0.890625	0.878906	0.838832
669	0.875	0.84375	0.9375	0.875	0.882812	0.844094
670	0.859375	0.8125	0.9375	0.90625	0.878906	0.839584
671	0.859375	0.875	0.953125	0.890625	0.894531	0.860023
672	0.875	0.828125	0.953125	0.921875	0.894531	0.860444
673	0.90625	0.828125	0.9375	0.84375	0.878906	0.838627
674	0.84375	0.84375	0.9375	0.90625	0.882812	0.844644
675	0.875	0.875	0.9375	0.875	0.890625	0.854445
676	0.859375	0.84375	0.953125	0.875	0.882812	0.844437
677	0.875	0.859375	0.9375	0.859375	0.882812	0.844025
678	0.90625	0.828125	0.953125	0.890625	0.894531	0.859812
679	0.921875	0.859375	0.875	0.90625	0.890625	0.85448
680	0.890625	0.84375	0.9375	0.890625	0.890625	0.85448
681	0.84375	0.859375	0.921875	0.90625	0.882812	0.844334
682	0.875	0.890625	0.953125	0.859375	0.894531	0.859882
683	0.890625	0.859375	0.9375	0.859375	0.886719	0.849114
684	0.90625	0.859375	0.9375	0.875	0.894531	0.859462
685	0.875	0.859375	0.90625	0.875	0.878906	0.838627
686	0.875	0.859375	0.921875	0.875	0.882812	0.843922
687	0.859375	0.84375	0.9375	0.875	0.878906	0.839037
688	0.875	0.828125	0.890625	0.828125	0.855469	0.807308
689	0.890625	0.84375	0.90625	0.875	0.878906	0.838627
690	0.890625	0.84375	0.90625	0.90625	0.886719	0.849252
691	0.90625	0.875	0.921875	0.890625	0.898438	0.864619
692	0.859375	0.859375	0.9375	0.90625	0.890625	0.854758
693	0.90625	0.84375	0.953125	0.859375	0.890625	0.854341
694	0.875	0.859375	0.9375	0.875	0.886719	0.849252
695	0.859375	0.828125	0.921875	0.890625	0.875	0.833876
696	0.84375	0.859375	0.890625	0.859375	0.863281	0.817858
697	0.921875	0.84375	0.9375	0.875	0.894531	0.859462
698	0.859375	0.859375	0.890625	0.90625	0.878906	0.838764
699	0.90625	0.859375	0.90625	0.859375	0.882812	0.84375
700	0.875	0.875	0.90625	0.875	0.882812	0.843819
701	0.921875	0.859375	0.9375	0.875	0.898438	0.864619
702	0.875	0.84375	0.921875	0.90625	0.886719	0.84939
703	0.90625	0.828125	0.921875	0.859375	0.878906	0.838627
704	0.875	0.84375	0.9375	0.90625	0.890625	0.854723
705	0.875	0.8125	0.953125	0.890625	0.882812	0.84461
706	0.890625	0.859375	0.921875	0.875	0.886719	0.849045
707	0.890625	0.828125	0.921875	0.875	0.878906	0.838764
708	0.84375	0.828125	0.90625	0.859375	0.859375	0.812831
709	0.90625	0.828125	0.90625	0.859375	0.875	0.833401
710	0.859375	0.859375	0.921875	0.875	0.878906	0.838832
711	0.84375	0.84375	0.90625	0.828125	0.855469	0.807571
712	0.859375	0.8125	0.9375	0.90625	0.878906	0.839584
713	0.84375	0.796875	0.96875	0.890625	0.875	0.835034
714	0.828125	0.8125	0.9375	0.875	0.863281	0.818792
715	0.859375	0.859375	0.921875	0.875	0.878906	0.838832
716	0.90625	0.859375	0.90625	0.890625	0.890625	0.854236
717	0.875	0.8125	0.9375	0.875	0.875	0.833876
718	0.90625	0.859375	0.9375	0.875	0.894531	0.859462
719	0.890625	0.828125	0.90625	0.84375	0.867188	0.82295
720	0.84375	0.875	0.921875	0.84375	0.871094	0.828614
721	0.90625	0.84375	0.90625	0.875	0.882812	0.843819
722	0.921875	0.828125	0.921875	0.875	0.886719	0.849114
723	0.90625	0.84375	0.9375	0.90625	0.898438	0.864935
724	0.875	0.828125	0.9375	0.890625	0.882812	0.8443
725	0.921875	0.84375	0.921875	0.90625	0.898438	0.864865
726	0.890625	0.859375	0.921875	0.90625	0.894531	0.859602
727	0.875	0.875	0.953125	0.890625	0.898438	0.865041
728	0.921875	0.859375	0.9375	0.84375	0.890625	0.854201
729	0.890625	0.859375	0.921875	0.890625	0.890625	0.854306
730	0.890625	0.859375	0.921875	0.859375	0.882812	0.843819
731	0.90625	0.875	0.90625	0.875	0.890625	0.854167
732	0.921875	0.828125	0.921875	0.875	0.886719	0.849114
733	0.921875	0.859375	0.953125	0.84375	0.894531	0.859462
734	0.90625	0.875	0.9375	0.875	0.898438	0.864654
735	0.890625	0.859375	0.9375	0.890625	0.894531	0.859602
736	0.859375	0.859375	0.984375	0.859375	0.890625	0.855281
737	0.890625	0.859375	0.890625	0.875	0.878906	0.838559
738	0.921875	0.8125	0.921875	0.890625	0.886719	0.84939
739	0.890625	0.84375	0.9375	0.890625	0.890625	0.85448
740	0.890625	0.859375	0.953125	0.859375	0.890625	0.854445
741	0.875	0.84375	0.921875	0.890625	0.882812	0.844059
742	0.890625	0.84375	0.9375	0.875	0.886719	0.849183
743	0.9375	0.859375	0.90625	0.859375	0.890625	0.854236
744	0.875	0.84375	0.921875	0.890625	0.882812	0.844059
745	0.84375	0.875	0.921875	0.890625	0.882812	0.844197
746	0.890625	0.8125	0.90625	0.890625	0.875	0.833774
747	0.875	0.859375	0.890625	0.84375	0.867188	0.82295
748	0.890625	0.859375	0.921875	0.890625	0.890625	0.854306
749	0.890625	0.84375	0.921875	0.875	0.882812	0.843887
750	0.90625	0.796875	0.921875	0.875	0.875	0.833774
751	0.859375	0.828125	0.921875	0.84375	0.863281	0.817991
752	0.890625	0.828125	0.921875	0.859375	0.875	0.833469
753	0.890625	0.875	0.96875	0.890625	0.90625	0.875463
754	0.890625	0.8125	0.921875	0.828125	0.863281	0.817792
755	0.890625	0.828125	0.9375	0.90625	0.890625	0.854758
756	0.828125	0.859375	0.9375	0.859375	0.871094	0.828952
757	0.875	0.828125	0.921875	0.90625	0.882812	0.844334
758	0.875	0.828125	0.890625	0.859375	0.863281	0.817792
759	0.875	0.828125	0.921875	0.859375	0.871094	0.828344
760	0.890625	0.859375	0.90625	0.890625	0.886719	0.849045
761	0.921875	0.875	0.9375	0.859375	0.898438	0.864619
762	0.875	0.828125	0.921875	0.859375	0.871094	0.828344
763	0.890625	0.84375	0.921875	0.890625	0.886719	0.849183
764	0.890625	0.875	0.90625	0.890625	0.890625	0.854201
765	0.875	0.859375	0.9375	0.84375	0.878906	0.838832
766	0.890625	0.859375	0.90625	0.859375	0.878906	0.838559
767	0.90625	0.84375	0.96875	0.890625	0.902344	0.870234
768	0.84375	0.859375	0.9375	0.875	0.878906	0.839174
769	0.875	0.828125	0.90625	0.890625	0.875	0.833673
770	0.890625	0.828125	0.9375	0.890625	0.886719	0.84939
771	0.875	0.8125	0.921875	0.875	0.871094	0.828547
772	0.890625	0.8125	0.921875	0.90625	0.882812	0.844437
773	0.890625	0.859375	0.890625	0.890625	0.882812	0.843819
774	0.890625	0.828125	0.921875	0.90625	0.886719	0.84946
775	0.859375	0.828125	0.90625	0.890625	0.871094	0.828547
776	0.875	0.8125	0.921875	0.875	0.871094	0.828547
777	0.875	0.828125	0.9375	0.859375	0.875	0.833673
778	0.90625	0.859375	0.921875	0.890625	0.894531	0.859462
779	0.875	0.828125	0.90625	0.875	0.871094	0.828344
780	0.890625	0.859375	0.9375	0.921875	0.902344	0.870234
781	0.8125	0.84375	0.921875	0.8125	0.847656	0.797736
782	0.859375	0.84375	0.9375	0.859375	0.875	0.833774
783	0.875	0.84375	0.921875	0.859375	0.875	0.833503
784	0.890625	0.828125	0.90625	0.875	0.875	0.833503
785	0.875	0.84375	0.9375	0.90625	0.890625	0.854723
786	0.875	0.828125	0.921875	0.859375	0.871094	0.828344
787	0.859375	0.859375	0.90625	0.90625	0.882812	0.844059
788	0.84375	0.84375	0.9375	0.859375	0.871094	0.828749
789	0.828125	0.828125	0.90625	0.859375	0.855469	0.807768
790	0.875	0.828125	0.9375	0.828125	0.867188	0.823185
791	0.859375	0.84375	0.890625	0.90625	0.875	0.833673
792	0.90625	0.828125	0.90625	0.875	0.878906	0.838695
793	0.921875	0.84375	0.921875	0.859375	0.886719	0.848976
794	0.875	0.828125	0.921875	0.859375	0.871094	0.828344
795	0.875	0.84375	0.90625	0.890625	0.878906	0.838764
796	0.875	0.859375	0.921875	0.859375	0.878906	0.838695
797	0.890625	0.828125	0.921875	0.875	0.878906	0.838764
798	0.890625	0.828125	0.890625	0.875	0.871094	0.828277
799	0.859375	0.859375	0.953125	0.875	0.886719	0.849598
800	0.90625	0.8125	0.921875	0.828125	0.867188	0.82295
801	0.90625	0.828125	0.90625	0.890625	0.882812	0.844025
802	0.859375	0.828125	0.921875	0.875	0.871094	0.828547
803	0.90625	0.828125	0.921875	0.875	0.882812	0.843922
804	0.90625	0.84375	0.921875	0.859375	0.882812	0.843784
805	0.84375	0.875	0.9375	0.875	0.882812	0.844369
806	0.875	0.84375	0.921875	0.859375	0.875	0.833503
807	0.859375	0.828125	0.890625	0.875	0.863281	0.817925
808	0.859375	0.84375	0.9375	0.90625	0.886719	0.849667
809	0.859375	0.8125	0.9375	0.859375	0.867188	0.823486
810	0.921875	0.84375	0.921875	0.875	0.890625	0.854236
811	0.90625	0.828125	0.96875	0.859375	0.890625	0.854514
812	0.875	0.859375	0.921875	0.875	0.882812	0.843922
813	0.859375	0.890625	0.90625	0.90625	0.890625	0.854341
814	0.859375	0.84375	0.921875	0.890625	0.878906	0.838968
815	0.859375	0.84375	0.9375	0.875	0.878906	0.839037
816	0.875	0.84375	0.90625	0.875	0.875	0.833469
817	0.859375	0.84375	0.890625	0.890625	0.871094	0.828344
818	0.875	0.84375	0.921875	0.859375	0.875	0.833503
819	0.875	0.828125	0.890625	0.90625	0.875	0.833774
820	0.84375	0.859375	0.90625	0.875	0.871094	0.828412
821	0.84375	0.84375	0.9375	0.84375	0.867188	0.82352
822	0.859375	0.796875	0.90625	0.890625	0.863281	0.818458
823	0.9375	0.8125	0.921875	0.84375	0.878906	0.838627
824	0.84375	0.859375	0.921875	0.90625	0.882812	0.844334
825	0.84375	0.84375	0.9375	0.84375	0.867188	0.82352
826	0.859375	0.84375	0.953125	0.84375	0.875	0.833944
827	0.84375	0.859375	0.90625	0.875	0.871094	0.828412
828	0.859375	0.84375	0.90625	0.875	0.871094	0.828344
829	0.84375	0.828125	0.921875	0.828125	0.855469	0.807703
830	0.875	0.84375	0.90625	0.859375	0.871094	0.828209
831	0.859375	0.828125	0.875	0.859375	0.855469	0.807374
832	0.890625	0.8125	0.90625	0.84375	0.863281	0.817792
833	0.890625	0.828125	0.859375	0.875	0.863281	0.817925
834	0.875	0.84375	0.90625	0.859375	0.871094	0.828209
835	0.859375	0.796875	0.9375	0.84375	0.859375	0.813063
836	0.875	0.796875	0.9375	0.84375	0.863281	0.818125
837	0.875	0.859375	0.9375	0.84375	0.878906	0.838832
838	0.875	0.84375	0.921875	0.84375	0.871094	0.828277
839	0.890625	0.84375	0.921875	0.890625	0.886719	0.849183
840	0.859375	0.875	0.9375	0.859375	0.882812	0.844197
841	0.90625	0.828125	0.921875	0.84375	0.875	0.833367
842	0.875	0.828125	0.953125	0.859375	0.878906	0.839037
843	0.84375	0.828125	0.90625	0.84375	0.855469	0.807571
844	0.890625	0.859375	0.90625	0.875	0.882812	0.843784
845	0.875	0.859375	0.9375	0.890625	0.890625	0.854514
846	0.890625	0.84375	0.953125	0.890625	0.894531	0.859812
847	0.890625	0.875	0.9375	0.828125	0.882812	0.844059
848	0.921875	0.875	0.90625	0.84375	0.886719	0.849045
849	0.859375	0.828125	0.921875	0.84375	0.863281	0.817991
850	0.875	0.828125	0.90625	0.84375	0.863281	0.817792
851	0.90625	0.828125	0.921875	0.875	0.882812	0.843922
852	0.828125	0.8125	0.921875	0.84375	0.851562	0.802737
853	0.890625	0.859375	0.875	0.90625	0.882812	0.843922
854	0.875	0.8125	0.921875	0.859375	0.867188	0.823218
855	0.84375	0.8125	0.9375	0.859375	0.863281	0.818458
856	0.8125	0.84375	0.9375	0.859375	0.863281	0.818792
857	0.90625	0.84375	0.921875	0.859375	0.882812	0.843784
858	0.84375	0.828125	0.9375	0.84375	0.863281	0.818325
859	0.890625	0.875	0.921875	0.828125	0.878906	0.838764
860	0.859375	0.84375	0.921875	0.875	0.875	0.833673
861	0.875	0.84375	0.890625	0.875	0.871094	0.828209
862	0.859375	0.828125	0.921875	0.875	0.871094	0.828547
863	0.890625	0.84375	0.921875	0.859375	0.878906	0.838627
864	0.84375	0.859375	0.90625	0.859375	0.867188	0.823185
865	0.859375	0.828125	0.9375	0.859375	0.871094	0.828614
866	0.859375	0.828125	0.921875	0.828125	0.859375	0.812765
867	0.890625	0.84375	0.9375	0.875	0.886719	0.849183
868	0.859375	0.828125	0.921875	0.875	0.871094	0.828547
869	0.859375	0.875	0.9375	0.875	0.886719	0.84939
870	0.84375	0.859375	0.921875	0.90625	0.882812	0.844334
871	0.9375	0.8125	0.890625	0.84375	0.871094	0.828344
872	0.875	0.84375	0.9375	0.875	0.882812	0.844094
873	0.890625	0.84375	0.9375	0.875	0.886719	0.849183
874	0.890625	0.828125	0.921875	0.890625	0.882812	0.844094
875	0.859375	0.859375	0.921875	0.890625	0.882812	0.844094
876	0.859375	0.828125	0.9375	0.859375	0.871094	0.828614
877	0.890625	0.859375	0.90625	0.890625	0.886719	0.849045
878	0.90625	0.859375	0.890625	0.859375	0.878906	0.838559
879	0.84375	0.828125	0.953125	0.859375	0.871094	0.829019
880	0.859375	0.8125	0.90625	0.875	0.863281	0.818125
881	0.8125	0.859375	0.953125	0.84375	0.867188	0.824293
882	0.890625	0.828125	0.90625	0.890625	0.878906	0.838832
883	0.90625	0.8125	0.890625	0.859375	0.867188	0.823084
884	0.859375	0.84375	0.90625	0.859375	0.867188	0.823084
885	0.890625	0.875	0.90625	0.859375	0.882812	0.843784
886	0.875	0.828125	0.90625	0.859375	0.867188	0.823051
887	0.859375	0.8125	0.921875	0.859375	0.863281	0.818125
888	0.90625	0.828125	0.90625	0.90625	0.886719	0.84939
889	0.890625	0.859375	0.953125	0.84375	0.886719	0.849252
890	0.890625	0.859375	0.90625	0.890625	0.886719	0.849045
891	0.859375	0.828125	0.921875	0.875	0.871094	0.828547
892	0.859375	0.84375	0.921875	0.828125	0.863281	0.817991
893	0.90625	0.8125	0.9375	0.84375	0.875	0.833469
894	0.875	0.84375	0.90625	0.84375	0.867188	0.822984
895	0.890625	0.828125	0.921875	0.890625	0.882812	0.844094
896	0.875	0.84375	0.9375	0.84375	0.875	0.833605
897	0.859375	0.859375	0.90625	0.84375	0.867188	0.823084
898	0.859375	0.8125	0.96875	0.875	0.878906	0.839653
899	0.890625	0.828125	0.90625	0.859375	0.871094	0.828209
900	0.90625	0.8125	0.890625	0.84375	0.863281	0.817792
901	0.828125	0.828125	0.90625	0.890625	0.863281	0.818391
902	0.875	0.8125	0.921875	0.8125	0.855469	0.80744
903	0.890625	0.84375	0.921875	0.890625	0.886719	0.849183
904	0.890625	0.828125	0.953125	0.890625	0.890625	0.854723
905	0.84375	0.84375	0.921875	0.875	0.871094	0.828614
906	0.84375	0.84375	0.875	0.859375	0.855469	0.807374
907	0.875	0.828125	0.9375	0.859375	0.875	0.833673
908	0.84375	0.84375	0.90625	0.84375	0.859375	0.812765
909	0.859375	0.828125	0.921875	0.875	0.871094	0.828547
910	0.859375	0.828125	0.921875	0.890625	0.875	0.833876
911	0.828125	0.8125	0.921875	0.84375	0.851562	0.802737
912	0.890625	0.84375	0.90625	0.828125	0.867188	0.82295
913	0.875	0.8125	0.9375	0.859375	0.871094	0.828547
914	0.875	0.84375	0.921875	0.8125	0.863281	0.817925
915	0.875	0.84375	0.890625	0.84375	0.863281	0.817725
916	0.890625	0.8125	0.921875	0.921875	0.886719	0.849875
917	0.90625	0.84375	0.921875	0.875	0.886719	0.849045
918	0.859375	0.8125	0.921875	0.875	0.867188	0.823453
919	0.890625	0.765625	0.9375	0.84375	0.859375	0.813063
920	0.90625	0.859375	0.90625	0.8125	0.871094	0.828277
921	0.859375	0.828125	0.90625	0.84375	0.859375	0.812665
922	0.875	0.828125	0.890625	0.859375	0.863281	0.817792
923	0.859375	0.8125	0.9375	0.8125	0.855469	0.807703
924	0.890625	0.859375	0.90625	0.828125	0.871094	0.828209
925	0.875	0.8125	0.921875	0.8125	0.855469	0.80744
926	0.90625	0.8125	0.90625	0.859375	0.871094	0.828277
927	0.84375	0.828125	0.921875	0.84375	0.859375	0.81293
928	0.875	0.828125	0.890625	0.84375	0.859375	0.812533
929	0.859375	0.84375	0.921875	0.84375	0.867188	0.823185
930	0.890625	0.828125	0.9375	0.84375	0.875	0.833503
931	0.859375	0.828125	0.875	0.84375	0.851562	0.802116
932	0.84375	0.796875	0.90625	0.859375	0.851562	0.802606
933	0.875	0.796875	0.921875	0.859375	0.863281	0.818125
934	0.859375	0.84375	0.921875	0.84375	0.867188	0.823185
935	0.859375	0.84375	0.953125	0.859375	0.878906	0.839174
936	0.875	0.8125	0.921875	0.8125	0.855469	0.80744
937	0.90625	0.796875	0.921875	0.875	0.875	0.833774
938	0.859375	0.8125	0.90625	0.875	0.863281	0.818125
939	0.84375	0.8125	0.953125	0.828125	0.859375	0.813328
940	0.859375	0.796875	0.9375	0.875	0.867188	0.823755
941	0.875	0.859375	0.921875	0.84375	0.875	0.833503
942	0.875	0.859375	0.90625	0.8125	0.863281	0.817925
943	0.828125	0.84375	0.90625	0.875	0.863281	0.818191
944	0.859375	0.84375	0.90625	0.859375	0.867188	0.823084
945	0.859375	0.84375	0.90625	0.875	0.871094	0.828344
946	0.890625	0.859375	0.921875	0.84375	0.878906	0.838627
947	0.84375	0.859375	0.9375	0.84375	0.871094	0.828749
948	0.875	0.84375	0.875	0.828125	0.855469	0.807308
949	0.84375	0.84375	0.9375	0.875	0.875	0.834012
950	0.84375	0.8125	0.921875	0.8125	0.847656	0.797281
951	0.875	0.84375	0.921875	0.84375	0.871094	0.828277
952	0.90625	0.859375	0.90625	0.84375	0.878906	0.838559
953	0.875	0.78125	0.890625	0.859375	0.851562	0.802508
954	0.890625	0.796875	0.9375	0.890625	0.878906	0.83931
955	0.859375	0.859375	0.875	0.859375	0.863281	0.817725
956	0.859375	0.8125	0.890625	0.859375	0.855469	0.807505
957	0.875	0.828125	0.90625	0.828125	0.859375	0.812566
958	0.859375	0.859375	0.921875	0.859375	0.875	0.833605
959	0.875	0.828125	0.9375	0.84375	0.871094	0.828412
960	0.84375	0.84375	0.90625	0.8125	0.851562	0.80241
961	0.828125	0.828125	0.921875	0.84375	0.855469	0.8079
962	0.84375	0.84375	0.921875	0.828125	0.859375	0.81293
963	0.90625	0.84375	0.953125	0.84375	0.886719	0.849114
964	0.859375	0.859375	0.90625	0.84375	0.867188	0.823084
965	0.875	0.828125	0.90625	0.84375	0.863281	0.817792
966	0.875	0.8125	0.890625	0.875	0.863281	0.817991
967	0.84375	0.8125	0.90625	0.859375	0.855469	0.807703
968	0.9375	0.78125	0.921875	0.828125	0.867188	0.823084
969	0.828125	0.828125	0.9375	0.859375	0.863281	0.818591
970	0.875	0.875	0.90625	0.859375	0.878906	0.838627
971	0.84375	0.8125	0.953125	0.796875	0.851562	0.802901
972	0.859375	0.8125	0.90625	0.8125	0.847656	0.797021
973	0.828125	0.84375	0.875	0.875	0.855469	0.807505
974	0.859375	0.8125	0.890625	0.84375	0.851562	0.802214
975	0.859375	0.859375	0.921875	0.875	0.878906	0.838832
976	0.890625	0.8125	0.90625	0.84375	0.863281	0.817792
977	0.828125	0.8125	0.875	0.890625	0.851562	0.802639
978	0.859375	0.828125	0.90625	0.90625	0.875	0.83391
979	0.875	0.8125	0.90625	0.890625	0.871094	0.828614
980	0.859375	0.875	0.90625	0.875	0.878906	0.838695
981	0.859375	0.84375	0.9375	0.859375	0.875	0.833774
982	0.859375	0.828125	0.890625	0.8125	0.847656	0.796956
983	0.84375	0.8125	0.875	0.859375	0.847656	0.797086
984	0.875	0.828125	0.921875	0.8125	0.859375	0.812665
985	0.859375	0.8125	0.921875	0.828125	0.855469	0.807571
986	0.859375	0.8125	0.90625	0.859375	0.859375	0.812798
987	0.84375	0.84375	0.90625	0.859375	0.863281	0.817991
988	0.859375	0.84375	0.921875	0.84375	0.867188	0.823185
989	0.890625	0.828125	0.921875	0.84375	0.871094	0.828209
990	0.875	0.84375	0.890625	0.859375	0.867188	0.82295
991	0.890625	0.796875	0.890625	0.796875	0.84375	0.791667
992	0.859375	0.8125	0.9375	0.828125	0.859375	0.81293
993	0.875	0.828125	0.921875	0.90625	0.882812	0.844334
994	0.859375	0.828125	0.890625	0.859375	0.859375	0.812632
995	0.828125	0.859375	0.90625	0.828125	0.855469	0.807768
996	0.859375	0.828125	0.90625	0.84375	0.859375	0.812665
997	0.890625	0.796875	0.890625	0.84375	0.855469	0.80744
998	0.84375	0.84375	0.90625	0.84375	0.859375	0.812765
999	0.875	0.796875	0.921875	0.8125	0.851562	0.802247
1000	0.890625	0.828125	0.921875	0.828125	0.867188	0.822984
1001	0.84375	0.828125	0.890625	0.8125	0.84375	0.791828
1002	0.8125	0.84375	0.921875	0.828125	0.851562	0.802901
1003	0.84375	0.796875	0.921875	0.84375	0.851562	0.802639
1004	0.890625	0.796875	0.890625	0.84375	0.855469	0.80744
1005	0.8125	0.8125	0.890625	0.84375	0.839844	0.786923
1006	0.875	0.84375	0.90625	0.828125	0.863281	0.817792
1007	0.875	0.828125	0.921875	0.875	0.875	0.833639
1008	0.84375	0.8125	0.890625	0.828125	0.84375	0.791828
1009	0.90625	0.828125	0.875	0.84375	0.863281	0.817792
1010	0.90625	0.8125	0.9375	0.84375	0.875	0.833469
1011	0.84375	0.84375	0.90625	0.859375	0.863281	0.817991
1012	0.90625	0.8125	0.859375	0.90625	0.871094	0.828884
1013	0.921875	0.84375	0.921875	0.84375	0.882812	0.84375
1014	0.859375	0.8125	0.890625	0.84375	0.851562	0.802214
1015	0.828125	0.828125	0.921875	0.84375	0.855469	0.8079
1016	0.90625	0.859375	0.9375	0.90625	0.902344	0.870022
1017	0.890625	0.8125	0.921875	0.875	0.875	0.833673
1018	0.84375	0.828125	0.90625	0.84375	0.855469	0.807571
1019	0.859375	0.84375	0.921875	0.828125	0.863281	0.817991
1020	0.875	0.8125	0.9375	0.796875	0.855469	0.807571
1021	0.875	0.8125	0.890625	0.84375	0.855469	0.807374
1022	0.890625	0.828125	0.9375	0.828125	0.871094	0.828277
1023	0.875	0.859375	0.890625	0.875	0.875	0.833367
1024	0.859375	0.859375	0.90625	0.859375	0.871094	0.828277
1025	0.875	0.828125	0.890625	0.875	0.867188	0.823084
1026	0.875	0.859375	0.921875	0.875	0.882812	0.843922
1027	0.84375	0.84375	0.9375	0.875	0.875	0.834012
1028	0.84375	0.828125	0.921875	0.84375	0.859375	0.81293
1029	0.8125	0.84375	0.921875	0.875	0.863281	0.818591
1030	0.875	0.78125	0.921875	0.84375	0.855469	0.807703
1031	0.890625	0.859375	0.96875	0.84375	0.890625	0.854619
1032	0.875	0.859375	0.921875	0.8125	0.867188	0.823218
1033	0.875	0.84375	0.921875	0.84375	0.871094	0.828277
1034	0.875	0.84375	0.890625	0.859375	0.867188	0.82295
1035	0.875	0.84375	0.921875	0.890625	0.882812	0.844059
1036	0.828125	0.859375	0.90625	0.828125	0.855469	0.807768
1037	0.875	0.8125	0.9375	0.890625	0.878906	0.839242
1038	0.890625	0.828125	0.875	0.84375	0.859375	0.812533
1039	0.84375	0.84375	0.890625	0.90625	0.871094	0.828547
1040	0.90625	0.828125	0.90625	0.859375	0.875	0.833401
1041	0.859375	0.859375	0.921875	0.875	0.878906	0.838832
1042	0.859375	0.828125	0.890625	0.828125	0.851562	0.802149
1043	0.859375	0.859375	0.875	0.859375	0.863281	0.817725
1044	0.84375	0.84375	0.953125	0.828125	0.867188	0.823755
1045	0.859375	0.828125	0.875	0.859375	0.855469	0.807374
1046	0.890625	0.859375	0.984375	0.859375	0.898438	0.865217
1047	0.796875	0.8125	0.921875	0.8125	0.835938	0.782269
1048	0.875	0.84375	0.90625	0.859375	0.871094	0.828209
1049	0.90625	0.828125	0.921875	0.875	0.882812	0.843922
1050	0.875	0.875	0.921875	0.84375	0.878906	0.838764
1051	0.859375	0.84375	0.890625	0.84375	0.859375	0.812566
1052	0.875	0.796875	0.90625	0.828125	0.851562	0.802214
1053	0.875	0.828125	0.921875	0.84375	0.867188	0.823084
1054	0.84375	0.8125	0.921875	0.875	0.863281	0.818391
1055	0.84375	0.8125	0.9375	0.84375	0.859375	0.813162
1056	0.875	0.796875	0.921875	0.828125	0.855469	0.807505
1057	0.84375	0.84375	0.859375	0.828125	0.84375	0.791699
1058	0.859375	0.859375	0.953125	0.84375	0.878906	0.839174
1059	0.859375	0.84375	0.875	0.84375	0.855469	0.807308
1060	0.859375	0.828125	0.921875	0.859375	0.867188	0.823252
1061	0.859375	0.84375	0.875	0.875	0.863281	0.817792
1062	0.875	0.796875	0.921875	0.796875	0.847656	0.797021
1063	0.859375	0.796875	0.890625	0.84375	0.847656	0.797086
1064	0.875	0.828125	0.9375	0.828125	0.867188	0.823185
1065	0.859375	0.84375	0.90625	0.828125	0.859375	0.812665
1066	0.859375	0.8125	0.953125	0.890625	0.878906	0.839584
1067	0.9375	0.828125	0.875	0.84375	0.871094	0.828412
1068	0.84375	0.8125	0.921875	0.859375	0.859375	0.813063
1069	0.859375	0.84375	0.90625	0.828125	0.859375	0.812665
1070	0.859375	0.8125	0.90625	0.8125	0.847656	0.797021
1071	0.859375	0.859375	0.90625	0.84375	0.867188	0.823084
1072	0.90625	0.84375	0.90625	0.859375	0.878906	0.838559
1073	0.890625	0.84375	0.921875	0.828125	0.871094	0.828209
1074	0.875	0.828125	0.890625	0.890625	0.871094	0.828412
1075	0.828125	0.8125	0.90625	0.875	0.855469	0.807966
1076	0.859375	0.8125	0.90625	0.859375	0.859375	0.812798
1077	0.84375	0.796875	0.890625	0.859375	0.847656	0.797281
1078	0.84375	0.8125	0.875	0.84375	0.84375	0.791796
1079	0.84375	0.84375	0.890625	0.859375	0.859375	0.812665
1080	0.875	0.84375	0.90625	0.828125	0.863281	0.817792
1081	0.875	0.84375	0.90625	0.828125	0.863281	0.817792
1082	0.875	0.8125	0.890625	0.84375	0.855469	0.807374
1083	0.875	0.796875	0.921875	0.828125	0.855469	0.807505
1084	0.875	0.796875	0.859375	0.84375	0.84375	0.791828
1085	0.8125	0.8125	0.921875	0.8125	0.839844	0.787244
1086	0.875	0.796875	0.90625	0.8125	0.847656	0.796956
1087	0.84375	0.84375	0.890625	0.859375	0.859375	0.812665
1088	0.875	0.84375	0.921875	0.84375	0.871094	0.828277
1089	0.875	0.859375	0.921875	0.84375	0.875	0.833503
1090	0.859375	0.8125	0.921875	0.859375	0.863281	0.818125
1091	0.875	0.828125	0.921875	0.859375	0.871094	0.828344
1092	0.859375	0.84375	0.921875	0.859375	0.871094	0.828412
1093	0.84375	0.84375	0.875	0.890625	0.863281	0.817925
1094	0.875	0.8125	0.921875	0.828125	0.859375	0.812665
1095	0.859375	0.8125	0.890625	0.859375	0.855469	0.807505
1096	0.890625	0.84375	0.953125	0.859375	0.886719	0.849252
1097	0.875	0.84375	0.890625	0.859375	0.867188	0.82295
1098	0.84375	0.84375	0.921875	0.859375	0.867188	0.823352
1099	0.84375	0.828125	0.90625	0.828125	0.851562	0.802345
1100	0.90625	0.859375	0.921875	0.859375	0.886719	0.848976
1101	0.859375	0.828125	0.875	0.875	0.859375	0.812665
1102	0.859375	0.828125	0.875	0.875	0.859375	0.812665
1103	0.84375	0.8125	0.921875	0.828125	0.851562	0.802508
1104	0.875	0.84375	0.921875	0.859375	0.875	0.833503
1105	0.875	0.8125	0.9375	0.84375	0.867188	0.823252
1106	0.859375	0.875	0.9375	0.859375	0.882812	0.844197
1107	0.859375	0.859375	0.890625	0.796875	0.851562	0.80241
1108	0.875	0.859375	0.90625	0.84375	0.871094	0.828209
1109	0.859375	0.828125	0.90625	0.875	0.867188	0.823218
1110	0.828125	0.828125	0.90625	0.84375	0.851562	0.802508
1111	0.875	0.828125	0.9375	0.875	0.878906	0.838968
1112	0.859375	0.828125	0.90625	0.828125	0.855469	0.80744
1113	0.859375	0.859375	0.9375	0.859375	0.878906	0.838968
1114	0.9375	0.828125	0.890625	0.875	0.882812	0.844059
1115	0.859375	0.84375	0.875	0.84375	0.855469	0.807308
1116	0.859375	0.828125	0.921875	0.84375	0.863281	0.817991
1117	0.875	0.84375	0.890625	0.890625	0.875	0.833503
1118	0.84375	0.84375	0.921875	0.828125	0.859375	0.81293
1119	0.890625	0.859375	0.890625	0.84375	0.871094	0.828142
1120	0.875	0.859375	0.890625	0.8125	0.859375	0.812665
1121	0.84375	0.84375	0.921875	0.84375	0.863281	0.818125
1122	0.84375	0.875	0.921875	0.859375	0.875	0.833774
1123	0.859375	0.828125	0.90625	0.828125	0.855469	0.80744
1124	0.875	0.8125	0.875	0.84375	0.851562	0.802149
1125	0.921875	0.84375	0.90625	0.828125	0.875	0.833367
1126	0.828125	0.84375	0.890625	0.859375	0.855469	0.807571
1127	0.875	0.84375	0.9375	0.8125	0.867188	0.823252
1128	0.828125	0.828125	0.90625	0.84375	0.851562	0.802508
1129	0.875	0.859375	0.921875	0.828125	0.871094	0.828344
1130	0.828125	0.875	0.890625	0.828125	0.855469	0.807703
1131	0.859375	0.859375	0.90625	0.859375	0.871094	0.828277
1132	0.828125	0.828125	0.90625	0.859375	0.855469	0.807768
1133	0.859375	0.84375	0.9375	0.859375	0.875	0.833774
1134	0.828125	0.796875	0.9375	0.84375	0.851562	0.803031
1135	0.84375	0.828125	0.90625	0.859375	0.859375	0.812831
1136	0.859375	0.875	0.90625	0.828125	0.867188	0.823218
1137	0.84375	0.796875	0.90625	0.8125	0.839844	0.78673
1138	0.84375	0.828125	0.890625	0.84375	0.851562	0.802247
1139	0.890625	0.8125	0.90625	0.859375	0.867188	0.823084
1140	0.875	0.859375	0.90625	0.859375	0.875	0.833401
1141	0.859375	0.84375	0.890625	0.796875	0.847656	0.797086
1142	0.828125	0.8125	0.890625	0.828125	0.839844	0.78673
1143	0.859375	0.828125	0.890625	0.859375	0.859375	0.812632
1144	0.875	0.828125	0.90625	0.84375	0.863281	0.817792
1145	0.84375	0.84375	0.90625	0.859375	0.863281	0.817991
1146	0.890625	0.828125	0.921875	0.890625	0.882812	0.844094
1147	0.90625	0.75	0.90625	0.828125	0.847656	0.797281
1148	0.921875	0.84375	0.921875	0.8125	0.875	0.833401
1149	0.890625	0.84375	0.921875	0.84375	0.875	0.833401
1150	0.84375	0.828125	0.890625	0.84375	0.851562	0.802247
1151	0.9375	0.84375	0.921875	0.875	0.894531	0.859462
1152	0.875	0.84375	0.875	0.84375	0.859375	0.8125
1153	0.890625	0.84375	0.921875	0.828125	0.871094	0.828209
1154	0.90625	0.828125	0.90625	0.890625	0.882812	0.844025
1155	0.8125	0.828125	0.90625	0.84375	0.847656	0.797476
1156	0.875	0.828125	0.9375	0.859375	0.875	0.833673
1157	0.890625	0.828125	0.90625	0.859375	0.871094	0.828209
1158	0.859375	0.8125	0.921875	0.875	0.867188	0.823453
1159	0.875	0.828125	0.90625	0.8125	0.855469	0.807374
1160	0.890625	0.84375	0.875	0.875	0.871094	0.828209
1161	0.890625	0.84375	0.9375	0.859375	0.882812	0.843922
1162	0.859375	0.84375	0.90625	0.796875	0.851562	0.802377
1163	0.90625	0.8125	0.90625	0.859375	0.871094	0.828277
1164	0.890625	0.859375	0.890625	0.8125	0.863281	0.817858
1165	0.875	0.84375	0.921875	0.84375	0.871094	0.828277
1166	0.828125	0.84375	0.90625	0.84375	0.855469	0.807703
1167	0.84375	0.78125	0.90625	0.828125	0.839844	0.786859
1168	0.875	0.828125	0.875	0.859375	0.859375	0.812566
1169	0.875	0.875	0.890625	0.859375	0.875	0.833367
1170	0.875	0.828125	0.9375	0.84375	0.871094	0.828412
1171	0.84375	0.84375	0.921875	0.8125	0.855469	0.807768
1172	0.859375	0.8125	0.921875	0.8125	0.851562	0.802345
1173	0.890625	0.875	0.90625	0.8125	0.871094	0.828412
1174	0.84375	0.796875	0.921875	0.796875	0.839844	0.786859
1175	0.859375	0.8125	0.921875	0.8125	0.851562	0.802345
1176	0.890625	0.875	0.875	0.796875	0.859375	0.81293
1177	0.859375	0.8125	0.890625	0.828125	0.847656	0.796956
1178	0.875	0.796875	0.921875	0.890625	0.871094	0.828884
1179	0.859375	0.828125	0.90625	0.859375	0.863281	0.817925
1180	0.84375	0.8125	0.90625	0.859375	0.855469	0.807703
1181	0.90625	0.84375	0.9375	0.859375	0.886719	0.849045
1182	0.859375	0.8125	0.90625	0.828125	0.851562	0.802247
1183	0.890625	0.8125	0.90625	0.828125	0.859375	0.812533
1184	0.84375	0.796875	0.953125	0.84375	0.859375	0.81346
1185	0.828125	0.828125	0.9375	0.8125	0.851562	0.802901
1186	0.859375	0.828125	0.921875	0.859375	0.867188	0.823252
1187	0.8125	0.84375	0.921875	0.859375	0.859375	0.813328
1188	0.875	0.828125	0.90625	0.84375	0.863281	0.817792
1189	0.890625	0.84375	0.875	0.8125	0.855469	0.807374
1190	0.890625	0.828125	0.90625	0.828125	0.863281	0.817725
1191	0.875	0.875	0.890625	0.8125	0.863281	0.817991
1192	0.84375	0.84375	0.859375	0.84375	0.847656	0.796891
1193	0.859375	0.84375	0.9375	0.8125	0.863281	0.818191
1194	0.859375	0.828125	0.890625	0.828125	0.851562	0.802149
1195	0.859375	0.84375	0.890625	0.84375	0.859375	0.812566
1196	0.859375	0.859375	0.890625	0.84375	0.863281	0.817792
1197	0.859375	0.84375	0.875	0.828125	0.851562	0.802116
1198	0.84375	0.828125	0.890625	0.828125	0.847656	0.797021
1199	0.859375	0.84375	0.890625	0.84375	0.859375	0.812566
1200	0.859375	0.84375	0.90625	0.875	0.871094	0.828344
1201	0.875	0.84375	0.90625	0.84375	0.867188	0.822984
1202	0.875	0.78125	0.921875	0.84375	0.855469	0.807703
1203	0.84375	0.859375	0.921875	0.84375	0.867188	0.823352
1204	0.859375	0.875	0.921875	0.828125	0.871094	0.828547
1205	0.921875	0.859375	0.890625	0.828125	0.875	0.833469
1206	0.859375	0.84375	0.875	0.890625	0.867188	0.823084
1207	0.90625	0.8125	0.90625	0.828125	0.863281	0.817725
1208	0.859375	0.875	0.90625	0.796875	0.859375	0.813063
1209	0.859375	0.78125	0.90625	0.84375	0.847656	0.797281
1210	0.828125	0.828125	0.859375	0.8125	0.832031	0.776121
1211	0.875	0.859375	0.890625	0.84375	0.867188	0.82295
1212	0.875	0.828125	0.921875	0.84375	0.867188	0.823084
1213	0.875	0.8125	0.90625	0.859375	0.863281	0.817925
1214	0.859375	0.828125	0.9375	0.828125	0.863281	0.818125
1215	0.875	0.828125	0.921875	0.828125	0.863281	0.817858
1216	0.875	0.84375	0.90625	0.796875	0.855469	0.807505
1217	0.890625	0.8125	0.890625	0.84375	0.859375	0.812566
1218	0.875	0.875	0.875	0.859375	0.871094	0.828142
1219	0.90625	0.796875	0.890625	0.828125	0.855469	0.807374
1220	0.921875	0.828125	0.859375	0.859375	0.867188	0.823252
1221	0.890625	0.859375	0.9375	0.828125	0.878906	0.838764
1222	0.859375	0.84375	0.90625	0.84375	0.863281	0.817858
1223	0.84375	0.828125	0.90625	0.84375	0.855469	0.807571
1224	0.859375	0.8125	0.921875	0.890625	0.871094	0.828817
1225	0.859375	0.84375	0.90625	0.8125	0.855469	0.807505
1226	0.84375	0.84375	0.921875	0.828125	0.859375	0.81293
1227	0.8125	0.828125	0.921875	0.859375	0.855469	0.808164
1228	0.828125	0.84375	0.921875	0.84375	0.859375	0.813096
1229	0.875	0.828125	0.921875	0.796875	0.855469	0.807505
1230	0.890625	0.84375	0.921875	0.859375	0.878906	0.838627
1231	0.859375	0.796875	0.875	0.828125	0.839844	0.786538
1232	0.859375	0.84375	0.890625	0.828125	0.855469	0.807374
1233	0.84375	0.8125	0.90625	0.828125	0.847656	0.797151
1234	0.90625	0.828125	0.90625	0.875	0.878906	0.838695
1235	0.859375	0.8125	0.859375	0.796875	0.832031	0.776057
1236	0.875	0.84375	0.921875	0.828125	0.867188	0.823084
1237	0.796875	0.8125	0.90625	0.859375	0.84375	0.792603
1238	0.84375	0.828125	0.890625	0.875	0.859375	0.812798
1239	0.828125	0.828125	0.890625	0.859375	0.851562	0.80241
1240	0.875	0.828125	0.90625	0.8125	0.855469	0.807374
1241	0.859375	0.8125	0.90625	0.84375	0.855469	0.807505
1242	0.875	0.84375	0.90625	0.890625	0.878906	0.838764
1243	0.875	0.828125	0.890625	0.828125	0.855469	0.807308
1244	0.8125	0.8125	0.859375	0.859375	0.835938	0.781536
1245	0.90625	0.828125	0.921875	0.84375	0.875	0.833367
1246	0.890625	0.796875	0.890625	0.828125	0.851562	0.802149
1247	0.875	0.84375	0.890625	0.859375	0.867188	0.82295
1248	0.890625	0.8125	0.875	0.84375	0.855469	0.807374
1249	0.890625	0.828125	0.890625	0.859375	0.867188	0.822984
1250	0.859375	0.8125	0.9375	0.8125	0.855469	0.807703
1251	0.828125	0.828125	0.9375	0.828125	0.855469	0.808098
1252	0.859375	0.796875	0.90625	0.84375	0.851562	0.802377
1253	0.84375	0.84375	0.90625	0.828125	0.855469	0.807571
1254	0.84375	0.84375	0.890625	0.796875	0.84375	0.791957
1255	0.890625	0.8125	0.90625	0.828125	0.859375	0.812533
1256	0.890625	0.8125	0.875	0.828125	0.851562	0.802116
1257	0.859375	0.828125	0.90625	0.859375	0.863281	0.817925
1258	0.859375	0.84375	0.921875	0.828125	0.863281	0.817991
1259	0.875	0.859375	0.921875	0.796875	0.863281	0.818125
1260	0.859375	0.84375	0.921875	0.859375	0.871094	0.828412
1261	0.84375	0.828125	0.9375	0.84375	0.863281	0.818325
1262	0.828125	0.8125	0.859375	0.84375	0.835938	0.781377
1263	0.875	0.84375	0.875	0.875	0.867188	0.822984
1264	0.875	0.84375	0.921875	0.78125	0.855469	0.807703
1265	0.8125	0.84375	0.890625	0.8125	0.839844	0.786923
1266	0.875	0.828125	0.9375	0.8125	0.863281	0.817991
1267	0.84375	0.84375	0.875	0.828125	0.847656	0.796956
1268	0.90625	0.859375	0.90625	0.890625	0.890625	0.854236
1269	0.875	0.828125	0.890625	0.84375	0.859375	0.812533
1270	0.859375	0.8125	0.90625	0.84375	0.855469	0.807505
1271	0.828125	0.8125	0.875	0.84375	0.839844	0.786666
1272	0.84375	0.84375	0.921875	0.828125	0.859375	0.81293
1273	0.84375	0.84375	0.84375	0.875	0.851562	0.802149
1274	0.875	0.859375	0.90625	0.828125	0.867188	0.823051
1275	0.859375	0.84375	0.90625	0.890625	0.875	0.833639
1276	0.875	0.84375	0.890625	0.8125	0.855469	0.807374
1277	0.828125	0.84375	0.875	0.859375	0.851562	0.802247
1278	0.90625	0.84375	0.921875	0.875	0.886719	0.849045
1279	0.828125	0.8125	0.90625	0.796875	0.835938	0.781664
1280	0.875	0.828125	0.890625	0.859375	0.863281	0.817792
1281	0.875	0.796875	0.921875	0.828125	0.855469	0.807505
1282	0.859375	0.84375	0.890625	0.875	0.867188	0.823051
1283	0.859375	0.84375	0.890625	0.859375	0.863281	0.817792
1284	0.875	0.828125	0.875	0.84375	0.855469	0.807308
1285	0.875	0.828125	0.875	0.828125	0.851562	0.802083
1286	0.875	0.828125	0.90625	0.828125	0.859375	0.812566
1287	0.890625	0.8125	0.90625	0.796875	0.851562	0.802116
1288	0.828125	0.828125	0.875	0.859375	0.847656	0.797086
1289	0.890625	0.84375	0.828125	0.828125	0.847656	0.797151
1290	0.90625	0.859375	0.890625	0.859375	0.878906	0.838559
1291	0.84375	0.828125	0.859375	0.8125	0.835938	0.781282
1292	0.859375	0.8125	0.890625	0.828125	0.847656	0.796956
1293	0.84375	0.8125	0.90625	0.84375	0.851562	0.80241
1294	0.890625	0.859375	0.890625	0.84375	0.871094	0.828142
1295	0.875	0.828125	0.890625	0.828125	0.855469	0.807308
1296	0.828125	0.796875	0.890625	0.890625	0.851562	0.802933
1297	0.875	0.828125	0.890625	0.8125	0.851562	0.802116
1298	0.828125	0.796875	0.875	0.8125	0.828125	0.77099
1299	0.875	0.8125	0.890625	0.828125	0.851562	0.802116
1300	0.890625	0.796875	0.875	0.84375	0.851562	0.802247
1301	0.890625	0.828125	0.859375	0.8125	0.847656	0.796956
1302	0.859375	0.84375	0.921875	0.828125	0.863281	0.817991
1303	0.859375	0.859375	0.90625	0.859375	0.871094	0.828277
1304	0.890625	0.828125	0.875	0.84375	0.859375	0.812533
1305	0.859375	0.8125	0.890625	0.84375	0.851562	0.802214
1306	0.828125	0.859375	0.890625	0.84375	0.855469	0.807571
1307	0.84375	0.8125	0.90625	0.828125	0.847656	0.797151
1308	0.859375	0.828125	0.90625	0.859375	0.863281	0.817925
1309	0.875	0.8125	0.921875	0.84375	0.863281	0.817925
1310	0.84375	0.84375	0.890625	0.859375	0.859375	0.812665
1311	0.84375	0.859375	0.921875	0.828125	0.863281	0.818191
1312	0.84375	0.78125	0.859375	0.890625	0.84375	0.792473
1313	0.84375	0.828125	0.875	0.828125	0.84375	0.791731
1314	0.90625	0.796875	0.921875	0.8125	0.859375	0.812533
1315	0.875	0.828125	0.875	0.78125	0.839844	0.786602
1316	0.859375	0.828125	0.90625	0.875	0.867188	0.823218
1317	0.859375	0.78125	0.890625	0.828125	0.839844	0.786666
1318	0.90625	0.796875	0.875	0.84375	0.855469	0.807505
1319	0.875	0.828125	0.90625	0.8125	0.855469	0.807374
1320	0.859375	0.828125	0.9375	0.84375	0.867188	0.823352
1321	0.84375	0.84375	0.890625	0.828125	0.851562	0.802247
1322	0.859375	0.859375	0.9375	0.84375	0.875	0.833774
1323	0.796875	0.796875	0.90625	0.890625	0.847656	0.798257
1324	0.859375	0.796875	0.875	0.84375	0.84375	0.791828
1325	0.78125	0.796875	0.90625	0.828125	0.828125	0.771902
1326	0.859375	0.796875	0.875	0.78125	0.828125	0.770865
1327	0.84375	0.859375	0.890625	0.84375	0.859375	0.812665
1328	0.859375	0.796875	0.859375	0.859375	0.84375	0.791924
1329	0.796875	0.8125	0.890625	0.890625	0.847656	0.797866
1330	0.921875	0.828125	0.921875	0.828125	0.875	0.833333
1331	0.875	0.828125	0.890625	0.828125	0.855469	0.807308
1332	0.828125	0.796875	0.921875	0.828125	0.84375	0.792312
1333	0.875	0.859375	0.90625	0.8125	0.863281	0.817925
1334	0.828125	0.8125	0.890625	0.859375	0.847656	0.797281
1335	0.875	0.8125	0.921875	0.859375	0.867188	0.823218
1336	0.828125	0.828125	0.859375	0.828125	0.835938	0.781314
1337	0.875	0.796875	0.90625	0.828125	0.851562	0.802214
1338	0.84375	0.84375	0.921875	0.828125	0.859375	0.81293
1339	0.828125	0.8125	0.890625	0.8125	0.835938	0.781504
1340	0.875	0.828125	0.9375	0.828125	0.867188	0.823185
1341	0.859375	0.828125	0.890625	0.8125	0.847656	0.796956
1342	0.859375	0.828125	0.90625	0.859375	0.863281	0.817925
1343	0.90625	0.84375	0.921875	0.828125	0.875	0.833367
1344	0.84375	0.828125	0.90625	0.890625	0.867188	0.823453
1345	0.875	0.84375	0.90625	0.84375	0.867188	0.822984
1346	0.828125	0.828125	0.875	0.828125	0.839844	0.786602
1347	0.796875	0.8125	0.859375	0.8125	0.820312	0.760664
1348	0.875	0.78125	0.90625	0.8125	0.84375	0.791796
1349	0.828125	0.828125	0.921875	0.828125	0.851562	0.802671
1350	0.828125	0.78125	0.90625	0.84375	0.839844	0.787115
1351	0.859375	0.8125	0.90625	0.859375	0.859375	0.812798
1352	0.859375	0.84375	0.875	0.828125	0.851562	0.802116
1353	0.875	0.8125	0.90625	0.84375	0.859375	0.812632
1354	0.921875	0.796875	0.90625	0.8125	0.859375	0.812533
1355	0.90625	0.84375	0.890625	0.78125	0.855469	0.807571
1356	0.828125	0.84375	0.9375	0.84375	0.863281	0.818525
1357	0.859375	0.84375	0.890625	0.84375	0.859375	0.812566
1358	0.859375	0.859375	0.90625	0.859375	0.871094	0.828277
1359	0.859375	0.859375	0.90625	0.78125	0.851562	0.802639
1360	0.796875	0.796875	0.90625	0.84375	0.835938	0.782174
1361	0.859375	0.796875	0.890625	0.828125	0.84375	0.791796
1362	0.890625	0.859375	0.9375	0.8125	0.875	0.833639
1363	0.921875	0.828125	0.90625	0.875	0.882812	0.843922
1364	0.890625	0.828125	0.90625	0.859375	0.871094	0.828209
1365	0.875	0.796875	0.859375	0.859375	0.847656	0.797151
1366	0.875	0.84375	0.875	0.859375	0.863281	0.817725
1367	0.875	0.8125	0.921875	0.859375	0.867188	0.823218
1368	0.828125	0.8125	0.875	0.828125	0.835938	0.781409
1369	0.84375	0.84375	0.90625	0.859375	0.863281	0.817991
1370	0.8125	0.84375	0.890625	0.84375	0.847656	0.797281
1371	0.828125	0.859375	0.890625	0.8125	0.847656	0.797281
1372	0.859375	0.8125	0.875	0.859375	0.851562	0.802247
1373	0.875	0.84375	0.859375	0.890625	0.867188	0.823084
1374	0.875	0.78125	0.828125	0.828125	0.828125	0.771116
1375	0.859375	0.828125	0.921875	0.8125	0.855469	0.807571
1376	0.796875	0.796875	0.875	0.84375	0.828125	0.771367
1377	0.828125	0.84375	0.84375	0.828125	0.835938	0.781282
1378	0.765625	0.796875	0.90625	0.78125	0.8125	0.751254
1379	0.84375	0.859375	0.890625	0.84375	0.859375	0.812665
1380	0.828125	0.84375	0.875	0.8125	0.839844	0.786666
1381	0.890625	0.84375	0.890625	0.828125	0.863281	0.817725
1382	0.859375	0.828125	0.90625	0.828125	0.855469	0.80744
1383	0.828125	0.8125	0.859375	0.8125	0.828125	0.770896
1384	0.828125	0.796875	0.921875	0.8125	0.839844	0.787051
1385	0.875	0.828125	0.859375	0.796875	0.839844	0.786538
1386	0.859375	0.796875	0.859375	0.828125	0.835938	0.781314
1387	0.859375	0.8125	0.875	0.84375	0.847656	0.796956
1388	0.875	0.8125	0.859375	0.828125	0.84375	0.791699
1389	0.875	0.84375	0.875	0.859375	0.863281	0.817725
1390	0.828125	0.84375	0.875	0.84375	0.847656	0.797021
1391	0.859375	0.796875	0.90625	0.84375	0.851562	0.802377
1392	0.84375	0.84375	0.9375	0.8125	0.859375	0.813162
1393	0.859375	0.8125	0.890625	0.875	0.859375	0.812831
1394	0.859375	0.828125	0.921875	0.8125	0.855469	0.807571
1395	0.859375	0.84375	0.875	0.875	0.863281	0.817792
1396	0.875	0.84375	0.921875	0.765625	0.851562	0.802639
1397	0.8125	0.859375	0.9375	0.8125	0.855469	0.808493
1398	0.890625	0.765625	0.859375	0.828125	0.835938	0.781568
1399	0.78125	0.8125	0.890625	0.828125	0.828125	0.771619
1400	0.84375	0.828125	0.90625	0.8125	0.847656	0.797151
1401	0.859375	0.796875	0.90625	0.8125	0.84375	0.791828
1402	0.84375	0.78125	0.890625	0.78125	0.824219	0.765765
1403	0.859375	0.828125	0.859375	0.828125	0.84375	0.791667
1404	0.828125	0.875	0.890625	0.828125	0.855469	0.807703
1405	0.828125	0.84375	0.890625	0.859375	0.855469	0.807571
1406	0.84375	0.828125	0.875	0.84375	0.847656	0.796956
1407	0.890625	0.8125	0.90625	0.875	0.871094	0.828412
1408	0.8125	0.84375	0.875	0.84375	0.84375	0.791924
1409	0.84375	0.84375	0.859375	0.828125	0.84375	0.791699
1410	0.828125	0.828125	0.90625	0.8125	0.84375	0.792086
1411	0.90625	0.8125	0.859375	0.84375	0.855469	0.807505
1412	0.84375	0.84375	0.875	0.796875	0.839844	0.786666
1413	0.859375	0.84375	0.859375	0.859375	0.855469	0.807308
1414	0.8125	0.84375	0.890625	0.828125	0.84375	0.792086
1415	0.84375	0.765625	0.859375	0.859375	0.832031	0.776627
1416	0.859375	0.859375	0.90625	0.84375	0.867188	0.823084
1417	0.875	0.828125	0.953125	0.828125	0.871094	0.828547
1418	0.84375	0.78125	0.890625	0.828125	0.835938	0.781536
1419	0.84375	0.828125	0.90625	0.84375	0.855469	0.807571
1420	0.859375	0.78125	0.859375	0.859375	0.839844	0.786859
1421	0.875	0.859375	0.890625	0.8125	0.859375	0.812665
1422	0.84375	0.84375	0.890625	0.828125	0.851562	0.802247
1423	0.859375	0.765625	0.875	0.828125	0.832031	0.77631
1424	0.859375	0.875	0.890625	0.828125	0.863281	0.817925
1425	0.828125	0.78125	0.921875	0.875	0.851562	0.803261
1426	0.90625	0.84375	0.921875	0.8125	0.871094	0.828209
1427	0.84375	0.8125	0.890625	0.859375	0.851562	0.802377
1428	0.859375	0.828125	0.890625	0.859375	0.859375	0.812632
1429	0.84375	0.828125	0.90625	0.8125	0.847656	0.797151
1430	0.84375	0.8125	0.875	0.828125	0.839844	0.786538
1431	0.859375	0.8125	0.890625	0.84375	0.851562	0.802214
1432	0.875	0.78125	0.84375	0.84375	0.835938	0.781568
1433	0.875	0.84375	0.9375	0.796875	0.863281	0.818125
1434	0.859375	0.828125	0.890625	0.859375	0.859375	0.812632
1435	0.859375	0.765625	0.90625	0.84375	0.84375	0.792215
1436	0.875	0.796875	0.90625	0.875	0.863281	0.818191
1437	0.84375	0.8125	0.890625	0.796875	0.835938	0.781409
1438	0.84375	0.875	0.90625	0.84375	0.867188	0.823252
1439	0.859375	0.84375	0.921875	0.84375	0.867188	0.823185
1440	0.875	0.8125	0.890625	0.828125	0.851562	0.802116
1441	0.859375	0.796875	0.90625	0.796875	0.839844	0.786602
1442	0.828125	0.8125	0.859375	0.796875	0.824219	0.765703
1443	0.875	0.859375	0.90625	0.84375	0.871094	0.828209
1444	0.859375	0.8125	0.921875	0.8125	0.851562	0.802345
1445	0.828125	0.8125	0.890625	0.8125	0.835938	0.781504
1446	0.890625	0.828125	0.90625	0.875	0.875	0.833503
1447	0.84375	0.84375	0.921875	0.8125	0.855469	0.807768
1448	0.796875	0.765625	0.890625	0.859375	0.828125	0.771965
1449	0.859375	0.8125	0.875	0.828125	0.84375	0.791699
1450	0.890625	0.828125	0.921875	0.828125	0.867188	0.822984
1451	0.859375	0.8125	0.921875	0.8125	0.851562	0.802345
1452	0.828125	0.8125	0.921875	0.875	0.859375	0.813361
1453	0.84375	0.828125	0.9375	0.84375	0.863281	0.818325
1454	0.796875	0.828125	0.921875	0.875	0.855469	0.808493
1455	0.84375	0.8125	0.875	0.84375	0.84375	0.791796
1456	0.875	0.78125	0.859375	0.84375	0.839844	0.78673
1457	0.90625	0.828125	0.890625	0.828125	0.863281	0.817725
1458	0.828125	0.796875	0.921875	0.84375	0.847656	0.797606
1459	0.84375	0.828125	0.859375	0.8125	0.835938	0.781282
1460	0.875	0.859375	0.875	0.84375	0.863281	0.817725
1461	0.84375	0.828125	0.859375	0.84375	0.84375	0.791699
1462	0.890625	0.828125	0.875	0.8125	0.851562	0.802116
1463	0.84375	0.875	0.859375	0.84375	0.855469	0.807374
1464	0.796875	0.84375	0.890625	0.84375	0.84375	0.792247
1465	0.859375	0.8125	0.890625	0.859375	0.855469	0.807505
1466	0.8125	0.84375	0.890625	0.828125	0.84375	0.792086
1467	0.859375	0.828125	0.890625	0.828125	0.851562	0.802149
1468	0.84375	0.8125	0.875	0.8125	0.835938	0.781314
1469	0.859375	0.84375	0.890625	0.859375	0.863281	0.817792
1470	0.828125	0.8125	0.921875	0.8125	0.84375	0.792247
1471	0.875	0.78125	0.90625	0.8125	0.84375	0.791796
1472	0.828125	0.796875	0.90625	0.84375	0.84375	0.792215
1473	0.84375	0.796875	0.90625	0.828125	0.84375	0.791989
1474	0.84375	0.796875	0.84375	0.765625	0.8125	0.750061
1475	0.859375	0.8125	0.890625	0.84375	0.851562	0.802214
1476	0.875	0.796875	0.859375	0.84375	0.84375	0.791828
1477	0.875	0.796875	0.921875	0.828125	0.855469	0.807505
1478	0.8125	0.8125	0.921875	0.78125	0.832031	0.77688
1479	0.875	0.828125	0.890625	0.890625	0.871094	0.828412
1480	0.84375	0.84375	0.875	0.828125	0.847656	0.796956
1481	0.875	0.828125	0.890625	0.84375	0.859375	0.812533
1482	0.859375	0.796875	0.90625	0.859375	0.855469	0.807703
1483	0.859375	0.796875	0.859375	0.84375	0.839844	0.786602
1484	0.875	0.859375	0.890625	0.8125	0.859375	0.812665
1485	0.875	0.78125	0.875	0.796875	0.832031	0.776057
1486	0.84375	0.8125	0.90625	0.8125	0.84375	0.791924
1487	0.828125	0.828125	0.875	0.859375	0.847656	0.797086
1488	0.875	0.8125	0.875	0.90625	0.867188	0.82352
1489	0.859375	0.828125	0.859375	0.84375	0.847656	0.796891
1490	0.859375	0.859375	0.90625	0.859375	0.871094	0.828277
1491	0.875	0.84375	0.859375	0.8125	0.847656	0.796956
1492	0.828125	0.796875	0.875	0.78125	0.820312	0.760571
1493	0.875	0.828125	0.890625	0.84375	0.859375	0.812533
1494	0.828125	0.84375	0.90625	0.796875	0.84375	0.792215
1495	0.859375	0.828125	0.921875	0.828125	0.859375	0.812765
1496	0.84375	0.828125	0.90625	0.828125	0.851562	0.802345
1497	0.828125	0.8125	0.875	0.828125	0.835938	0.781409
1498	0.84375	0.828125	0.875	0.859375	0.851562	0.802214
1499	0.84375	0.875	0.875	0.875	0.867188	0.822984
1500	0.84375	0.828125	0.859375	0.828125	0.839844	0.786474
1501	0.84375	0.828125	0.90625	0.84375	0.855469	0.807571
1502	0.859375	0.828125	0.875	0.859375	0.855469	0.807374
1503	0.796875	0.84375	0.90625	0.84375	0.847656	0.797671
1504	0.8125	0.828125	0.90625	0.875	0.855469	0.808032
1505	0.90625	0.8125	0.890625	0.796875	0.851562	0.802116
1506	0.84375	0.859375	0.921875	0.78125	0.851562	0.802901
1507	0.84375	0.796875	0.921875	0.84375	0.851562	0.802639
1508	0.828125	0.796875	0.921875	0.828125	0.84375	0.792312
1509	0.84375	0.8125	0.921875	0.828125	0.851562	0.802508
1510	0.875	0.828125	0.890625	0.859375	0.863281	0.817792
1511	0.859375	0.796875	0.890625	0.875	0.855469	0.807768
1512	0.90625	0.828125	0.953125	0.796875	0.871094	0.828344
1513	0.890625	0.84375	0.859375	0.765625	0.839844	0.786923
1514	0.859375	0.78125	0.875	0.8125	0.832031	0.776121
1515	0.828125	0.828125	0.90625	0.796875	0.839844	0.786923
1516	0.84375	0.8125	0.890625	0.859375	0.851562	0.802377
1517	0.859375	0.84375	0.921875	0.796875	0.855469	0.807703
1518	0.890625	0.78125	0.859375	0.796875	0.832031	0.776121
1519	0.875	0.84375	0.921875	0.8125	0.863281	0.817925
1520	0.875	0.828125	0.84375	0.859375	0.851562	0.802214
1521	0.84375	0.828125	0.875	0.828125	0.84375	0.791731
1522	0.890625	0.828125	0.890625	0.8125	0.855469	0.807308
1523	0.875	0.796875	0.90625	0.875	0.863281	0.818191
1524	0.859375	0.859375	0.84375	0.84375	0.851562	0.802116
1525	0.8125	0.796875	0.875	0.859375	0.835938	0.781759
1526	0.84375	0.84375	0.890625	0.84375	0.855469	0.80744
1527	0.828125	0.8125	0.921875	0.8125	0.84375	0.792247
1528	0.859375	0.828125	0.875	0.796875	0.839844	0.786538
1529	0.84375	0.828125	0.859375	0.84375	0.84375	0.791699
1530	0.890625	0.8125	0.90625	0.828125	0.859375	0.812533
1531	0.875	0.796875	0.890625	0.8125	0.84375	0.791699
1532	0.859375	0.8125	0.921875	0.84375	0.859375	0.812831
1533	0.859375	0.796875	0.90625	0.84375	0.851562	0.802377
1534	0.875	0.828125	0.875	0.8125	0.847656	0.796891
1535	0.828125	0.859375	0.875	0.8125	0.84375	0.791957
1536	0.8125	0.828125	0.890625	0.796875	0.832031	0.7765
1537	0.859375	0.78125	0.90625	0.875	0.855469	0.808032
1538	0.859375	0.828125	0.90625	0.859375	0.863281	0.817925
1539	0.890625	0.796875	0.921875	0.828125	0.859375	0.812632
1540	0.84375	0.8125	0.90625	0.828125	0.847656	0.797151
1541	0.890625	0.84375	0.84375	0.8125	0.847656	0.797086
1542	0.859375	0.828125	0.890625	0.828125	0.851562	0.802149
1543	0.890625	0.84375	0.90625	0.8125	0.863281	0.817792
1544	0.84375	0.796875	0.890625	0.828125	0.839844	0.786666
1545	0.859375	0.8125	0.875	0.84375	0.847656	0.796956
1546	0.828125	0.84375	0.890625	0.828125	0.847656	0.797118
1547	0.859375	0.84375	0.890625	0.828125	0.855469	0.807374
1548	0.8125	0.796875	0.90625	0.765625	0.820312	0.761036
1549	0.84375	0.796875	0.90625	0.828125	0.84375	0.791989
1550	0.859375	0.765625	0.875	0.828125	0.832031	0.77631
1551	0.84375	0.859375	0.875	0.828125	0.851562	0.802214
1552	0.859375	0.8125	0.875	0.8125	0.839844	0.786474
1553	0.8125	0.828125	0.890625	0.796875	0.832031	0.7765
1554	0.890625	0.828125	0.890625	0.875	0.871094	0.828277
1555	0.890625	0.828125	0.953125	0.8125	0.871094	0.828412
1556	0.875	0.8125	0.875	0.875	0.859375	0.812765
1557	0.828125	0.84375	0.84375	0.828125	0.835938	0.781282
1558	0.859375	0.796875	0.890625	0.84375	0.847656	0.797086
1559	0.890625	0.8125	0.875	0.84375	0.855469	0.807374
1560	0.828125	0.796875	0.921875	0.84375	0.847656	0.797606
1561	0.828125	0.8125	0.90625	0.8125	0.839844	0.786859
1562	0.859375	0.84375	0.90625	0.828125	0.859375	0.812665
1563	0.859375	0.8125	0.890625	0.84375	0.851562	0.802214
1564	0.875	0.828125	0.890625	0.78125	0.84375	0.791828
1565	0.890625	0.84375	0.921875	0.8125	0.867188	0.823051
1566	0.859375	0.84375	0.890625	0.78125	0.84375	0.791989
1567	0.84375	0.8125	0.84375	0.8125	0.828125	0.770833
1568	0.859375	0.8125	0.90625	0.796875	0.84375	0.791828
1569	0.875	0.828125	0.90625	0.8125	0.855469	0.807374
1570	0.859375	0.828125	0.890625	0.859375	0.859375	0.812632
1571	0.828125	0.78125	0.921875	0.8125	0.835938	0.781887
1572	0.84375	0.796875	0.890625	0.875	0.851562	0.802639
1573	0.859375	0.84375	0.875	0.8125	0.847656	0.796956
1574	0.859375	0.828125	0.890625	0.75	0.832031	0.7765
1575	0.859375	0.828125	0.875	0.859375	0.855469	0.807374
1576	0.8125	0.8125	0.90625	0.8125	0.835938	0.781823
1577	0.859375	0.8125	0.875	0.8125	0.839844	0.786474
1578	0.828125	0.796875	0.875	0.8125	0.828125	0.77099
1579	0.828125	0.828125	0.875	0.84375	0.84375	0.791828
1580	0.84375	0.828125	0.890625	0.859375	0.855469	0.807505
1581	0.828125	0.875	0.921875	0.859375	0.871094	0.828749
1582	0.8125	0.796875	0.875	0.765625	0.8125	0.750305
1583	0.8125	0.8125	0.859375	0.828125	0.828125	0.77099
1584	0.875	0.828125	0.828125	0.828125	0.839844	0.786602
1585	0.84375	0.859375	0.90625	0.84375	0.863281	0.817991
1586	0.84375	0.84375	0.875	0.84375	0.851562	0.802149
1587	0.828125	0.8125	0.90625	0.828125	0.84375	0.792086
1588	0.859375	0.796875	0.890625	0.84375	0.847656	0.797086
1589	0.890625	0.796875	0.84375	0.84375	0.84375	0.791957
1590	0.84375	0.84375	0.921875	0.84375	0.863281	0.818125
1591	0.828125	0.8125	0.890625	0.828125	0.839844	0.78673
1592	0.875	0.796875	0.90625	0.859375	0.859375	0.812831
1593	0.828125	0.84375	0.890625	0.8125	0.84375	0.791989
1594	0.84375	0.859375	0.921875	0.765625	0.847656	0.797866
1595	0.828125	0.8125	0.875	0.859375	0.84375	0.791957
1596	0.84375	0.828125	0.90625	0.78125	0.839844	0.786859
1597	0.828125	0.828125	0.890625	0.78125	0.832031	0.776437
1598	0.828125	0.828125	0.875	0.859375	0.847656	0.797086
1599	0.84375	0.828125	0.90625	0.84375	0.855469	0.807571
1600	0.828125	0.78125	0.890625	0.78125	0.820312	0.760664
1601	0.84375	0.859375	0.875	0.84375	0.855469	0.807374
1602	0.859375	0.859375	0.84375	0.796875	0.839844	0.78673
1603	0.8125	0.859375	0.890625	0.84375	0.851562	0.802508
1604	0.859375	0.765625	0.875	0.84375	0.835938	0.781664
1605	0.859375	0.828125	0.859375	0.8125	0.839844	0.786474
1606	0.796875	0.796875	0.921875	0.828125	0.835938	0.782333
1607	0.890625	0.828125	0.875	0.859375	0.863281	0.817792
1608	0.859375	0.828125	0.90625	0.78125	0.84375	0.791957
1609	0.875	0.859375	0.890625	0.796875	0.855469	0.807571
1610	0.84375	0.84375	0.890625	0.796875	0.84375	0.791957
1611	0.84375	0.78125	0.890625	0.8125	0.832031	0.776247
1612	0.875	0.828125	0.90625	0.84375	0.863281	0.817792
1613	0.828125	0.8125	0.90625	0.796875	0.835938	0.781664
1614	0.90625	0.828125	0.90625	0.8125	0.863281	0.817725
1615	0.84375	0.859375	0.9375	0.84375	0.871094	0.828749
1616	0.875	0.828125	0.890625	0.796875	0.847656	0.796956
1617	0.859375	0.796875	0.90625	0.84375	0.851562	0.802377
1618	0.828125	0.78125	0.875	0.8125	0.824219	0.765828
1619	0.859375	0.828125	0.890625	0.796875	0.84375	0.791796
1620	0.875	0.78125	0.875	0.78125	0.828125	0.770833
1621	0.90625	0.796875	0.875	0.78125	0.839844	0.786538
1622	0.84375	0.8125	0.875	0.859375	0.847656	0.797086
1623	0.84375	0.796875	0.890625	0.84375	0.84375	0.791957
1624	0.875	0.84375	0.875	0.84375	0.859375	0.8125
1625	0.828125	0.84375	0.90625	0.828125	0.851562	0.802508
1626	0.828125	0.828125	0.84375	0.828125	0.832031	0.776057
1627	0.875	0.859375	0.890625	0.828125	0.863281	0.817792
1628	0.859375	0.796875	0.90625	0.828125	0.847656	0.797086
1629	0.859375	0.828125	0.90625	0.828125	0.855469	0.80744
1630	0.90625	0.828125	0.875	0.8125	0.855469	0.807374
1631	0.84375	0.84375	0.875	0.78125	0.835938	0.781568
1632	0.84375	0.796875	0.921875	0.828125	0.847656	0.797346
1633	0.84375	0.828125	0.875	0.828125	0.84375	0.791731
1634	0.84375	0.8125	0.90625	0.828125	0.847656	0.797151
1635	0.890625	0.828125	0.921875	0.828125	0.867188	0.822984
1636	0.828125	0.828125	0.90625	0.84375	0.851562	0.802508
1637	0.859375	0.8125	0.890625	0.796875	0.839844	0.786538
1638	0.84375	0.78125	0.90625	0.890625	0.855469	0.808361
1639	0.84375	0.8125	0.890625	0.8125	0.839844	0.786602
1640	0.859375	0.8125	0.9375	0.828125	0.859375	0.81293
1641	0.828125	0.84375	0.828125	0.828125	0.832031	0.776057
1642	0.796875	0.828125	0.890625	0.828125	0.835938	0.781823
1643	0.859375	0.8125	0.890625	0.828125	0.847656	0.796956
1644	0.859375	0.8125	0.890625	0.8125	0.84375	0.791731
1645	0.828125	0.796875	0.890625	0.796875	0.828125	0.771084
1646	0.859375	0.78125	0.921875	0.859375	0.855469	0.807966
1647	0.90625	0.84375	0.859375	0.84375	0.863281	0.817858
1648	0.8125	0.8125	0.90625	0.84375	0.84375	0.792312
1649	0.828125	0.8125	0.90625	0.859375	0.851562	0.802639
1650	0.828125	0.828125	0.875	0.8125	0.835938	0.781409
1651	0.84375	0.828125	0.890625	0.859375	0.855469	0.807505
1652	0.84375	0.78125	0.859375	0.796875	0.820312	0.760448
1653	0.84375	0.78125	0.890625	0.796875	0.828125	0.77099
1654	0.890625	0.828125	0.859375	0.84375	0.855469	0.807374
1655	0.8125	0.796875	0.9375	0.859375	0.851562	0.803392
1656	0.875	0.796875	0.875	0.796875	0.835938	0.78125
1657	0.875	0.828125	0.84375	0.828125	0.84375	0.791731
1658	0.8125	0.84375	0.90625	0.84375	0.851562	0.802671
1659	0.828125	0.859375	0.890625	0.78125	0.839844	0.787115
1660	0.84375	0.828125	0.890625	0.84375	0.851562	0.802247
1661	0.828125	0.828125	0.890625	0.84375	0.847656	0.797151
1662	0.8125	0.8125	0.90625	0.8125	0.835938	0.781823
1663	0.859375	0.859375	0.875	0.84375	0.859375	0.812533
1664	0.875	0.78125	0.828125	0.796875	0.820312	0.760571
1665	0.828125	0.8125	0.875	0.8125	0.832031	0.776184
1666	0.84375	0.8125	0.875	0.828125	0.839844	0.786538
1667	0.859375	0.796875	0.890625	0.890625	0.859375	0.813162
1668	0.84375	0.859375	0.84375	0.828125	0.84375	0.791731
1669	0.875	0.765625	0.84375	0.828125	0.828125	0.771147
1670	0.859375	0.78125	0.875	0.859375	0.84375	0.792086
1671	0.859375	0.8125	0.859375	0.875	0.851562	0.802345
1672	0.859375	0.796875	0.90625	0.8125	0.84375	0.791828
1673	0.8125	0.796875	0.890625	0.78125	0.820312	0.760819
1674	0.875	0.828125	0.890625	0.828125	0.855469	0.807308
1675	0.8125	0.84375	0.890625	0.8125	0.839844	0.786923
1676	0.84375	0.796875	0.875	0.84375	0.839844	0.786666
1677	0.875	0.84375	0.890625	0.75	0.839844	0.787051
1678	0.8125	0.78125	0.90625	0.8125	0.828125	0.771461
1679	0.828125	0.8125	0.828125	0.828125	0.824219	0.765641
1680	0.859375	0.796875	0.90625	0.796875	0.839844	0.786602
1681	0.78125	0.796875	0.90625	0.828125	0.828125	0.771902
1682	0.796875	0.765625	0.859375	0.828125	0.8125	0.750489
1683	0.84375	0.78125	0.875	0.875	0.84375	0.792312
1684	0.890625	0.828125	0.890625	0.84375	0.863281	0.817725
1685	0.875	0.828125	0.90625	0.8125	0.855469	0.807374
1686	0.875	0.828125	0.90625	0.875	0.871094	0.828344
1687	0.875	0.796875	0.875	0.78125	0.832031	0.776057
1688	0.84375	0.796875	0.890625	0.828125	0.839844	0.786666
1689	0.890625	0.796875	0.90625	0.859375	0.863281	0.817991
1690	0.8125	0.796875	0.90625	0.796875	0.828125	0.771399
1691	0.828125	0.84375	0.921875	0.84375	0.859375	0.813096
1692	0.84375	0.78125	0.90625	0.828125	0.839844	0.786859
1693	0.90625	0.8125	0.859375	0.828125	0.851562	0.802247
1694	0.796875	0.8125	0.890625	0.828125	0.832031	0.776627
1695	0.84375	0.8125	0.875	0.796875	0.832031	0.776121
1696	0.859375	0.828125	0.875	0.828125	0.847656	0.796891
1697	0.828125	0.78125	0.9375	0.796875	0.835938	0.782046
1698	0.859375	0.8125	0.875	0.84375	0.847656	0.796956
1699	0.859375	0.828125	0.921875	0.8125	0.855469	0.807571
1700	0.828125	0.78125	0.859375	0.84375	0.828125	0.771147
1701	0.84375	0.796875	0.859375	0.828125	0.832031	0.776121
1702	0.84375	0.84375	0.875	0.734375	0.824219	0.766452
1703	0.875	0.78125	0.828125	0.84375	0.832031	0.776437
1704	0.875	0.828125	0.890625	0.796875	0.847656	0.796956
1705	0.859375	0.78125	0.90625	0.8125	0.839844	0.786666
1706	0.84375	0.796875	0.921875	0.8125	0.84375	0.792086
1707	0.828125	0.8125	0.84375	0.84375	0.832031	0.776121
1708	0.890625	0.8125	0.921875	0.765625	0.847656	0.797086
1709	0.78125	0.8125	0.875	0.828125	0.824219	0.766202
1710	0.890625	0.8125	0.890625	0.8125	0.851562	0.802083
1711	0.875	0.828125	0.890625	0.859375	0.863281	0.817792
1712	0.828125	0.796875	0.875	0.828125	0.832031	0.776247
1713	0.828125	0.8125	0.875	0.828125	0.835938	0.781409
1714	0.859375	0.8125	0.9375	0.859375	0.867188	0.823486
1715	0.828125	0.84375	0.890625	0.796875	0.839844	0.786859
1716	0.890625	0.828125	0.828125	0.84375	0.847656	0.797151
1717	0.828125	0.84375	0.875	0.8125	0.839844	0.786666
1718	0.796875	0.765625	0.859375	0.8125	0.808594	0.745171
1719	0.859375	0.796875	0.90625	0.8125	0.84375	0.791828
1720	0.8125	0.765625	0.875	0.8125	0.816406	0.755593
1721	0.84375	0.828125	0.90625	0.796875	0.84375	0.791989
1722	0.875	0.84375	0.90625	0.84375	0.867188	0.822984
1723	0.796875	0.796875	0.890625	0.84375	0.832031	0.776753
1724	0.84375	0.8125	0.90625	0.84375	0.851562	0.80241
1725	0.828125	0.796875	0.875	0.8125	0.828125	0.77099
1726	0.875	0.84375	0.875	0.8125	0.851562	0.802149
1727	0.859375	0.8125	0.890625	0.859375	0.855469	0.807505
1728	0.828125	0.8125	0.890625	0.8125	0.835938	0.781504
1729	0.859375	0.8125	0.828125	0.84375	0.835938	0.781377
1730	0.828125	0.796875	0.890625	0.8125	0.832031	0.77631
1731	0.84375	0.8125	0.859375	0.78125	0.824219	0.765703
1732	0.875	0.8125	0.875	0.796875	0.839844	0.786474
1733	0.859375	0.796875	0.890625	0.84375	0.847656	0.797086
1734	0.828125	0.8125	0.859375	0.875	0.84375	0.791989
1735	0.828125	0.875	0.90625	0.828125	0.859375	0.813063
1736	0.890625	0.8125	0.84375	0.8125	0.839844	0.786602
1737	0.859375	0.78125	0.84375	0.84375	0.832031	0.77631
1738	0.859375	0.765625	0.875	0.828125	0.832031	0.77631
1739	0.859375	0.8125	0.890625	0.8125	0.84375	0.791731
1740	0.84375	0.859375	0.875	0.8125	0.847656	0.797086
1741	0.84375	0.796875	0.875	0.84375	0.839844	0.786666
1742	0.84375	0.796875	0.890625	0.796875	0.832031	0.776184
1743	0.84375	0.78125	0.875	0.828125	0.832031	0.776247
1744	0.8125	0.78125	0.90625	0.828125	0.832031	0.776753
1745	0.875	0.796875	0.890625	0.828125	0.847656	0.796956
1746	0.828125	0.8125	0.890625	0.828125	0.839844	0.78673
1747	0.859375	0.84375	0.875	0.828125	0.851562	0.802116
1748	0.8125	0.84375	0.890625	0.8125	0.839844	0.786923
1749	0.875	0.796875	0.859375	0.84375	0.84375	0.791828
1750	0.8125	0.8125	0.90625	0.796875	0.832031	0.776627
1751	0.859375	0.84375	0.890625	0.8125	0.851562	0.802214
1752	0.828125	0.828125	0.875	0.859375	0.847656	0.797086
1753	0.875	0.8125	0.875	0.84375	0.851562	0.802149
1754	0.859375	0.796875	0.875	0.765625	0.824219	0.765703
1755	0.796875	0.75	0.890625	0.8125	0.8125	0.750795
1756	0.84375	0.84375	0.90625	0.8125	0.851562	0.80241
1757	0.875	0.828125	0.875	0.8125	0.847656	0.796891
1758	0.875	0.8125	0.875	0.84375	0.851562	0.802149
1759	0.8125	0.84375	0.875	0.84375	0.84375	0.791924
1760	0.890625	0.765625	0.875	0.78125	0.828125	0.770865
1761	0.84375	0.828125	0.875	0.828125	0.84375	0.791731
1762	0.859375	0.765625	0.875	0.8125	0.828125	0.77099
1763	0.859375	0.8125	0.859375	0.8125	0.835938	0.78125
1764	0.875	0.859375	0.890625	0.8125	0.859375	0.812665
1765	0.875	0.828125	0.90625	0.828125	0.859375	0.812566
1766	0.84375	0.828125	0.90625	0.796875	0.84375	0.791989
1767	0.90625	0.84375	0.859375	0.84375	0.863281	0.817858
1768	0.84375	0.78125	0.875	0.8125	0.828125	0.770959
1769	0.859375	0.8125	0.875	0.859375	0.851562	0.802247
1770	0.84375	0.796875	0.953125	0.8125	0.851562	0.802901
1771	0.875	0.859375	0.890625	0.828125	0.863281	0.817792
1772	0.875	0.8125	0.921875	0.84375	0.863281	0.817925
1773	0.859375	0.78125	0.875	0.828125	0.835938	0.781409
1774	0.84375	0.8125	0.875	0.796875	0.832031	0.776121
1775	0.859375	0.828125	0.875	0.828125	0.847656	0.796891
1776	0.875	0.84375	0.859375	0.859375	0.859375	0.812533
1777	0.828125	0.796875	0.890625	0.78125	0.824219	0.76589
1778	0.8125	0.84375	0.90625	0.828125	0.847656	0.797476
1779	0.859375	0.8125	0.921875	0.796875	0.847656	0.797151
1780	0.796875	0.8125	0.859375	0.8125	0.820312	0.760664
1781	0.875	0.8125	0.859375	0.796875	0.835938	0.781282
1782	0.84375	0.796875	0.890625	0.828125	0.839844	0.786666
1783	0.859375	0.8125	0.90625	0.890625	0.867188	0.823486
1784	0.890625	0.796875	0.875	0.828125	0.847656	0.796956
1785	0.84375	0.84375	0.859375	0.796875	0.835938	0.781409
1786	0.828125	0.8125	0.890625	0.828125	0.839844	0.78673
1787	0.890625	0.796875	0.890625	0.859375	0.859375	0.812765
1788	0.828125	0.8125	0.84375	0.796875	0.820312	0.760448
1789	0.8125	0.796875	0.890625	0.8125	0.828125	0.771241
1790	0.890625	0.765625	0.890625	0.859375	0.851562	0.802671
1791	0.84375	0.796875	0.921875	0.8125	0.84375	0.792086
1792	0.828125	0.828125	0.875	0.8125	0.835938	0.781409
1793	0.84375	0.78125	0.875	0.828125	0.832031	0.776247
1794	0.859375	0.828125	0.859375	0.84375	0.847656	0.796891
1795	0.875	0.796875	0.890625	0.828125	0.847656	0.796956
1796	0.828125	0.828125	0.875	0.828125	0.839844	0.786602
1797	0.859375	0.796875	0.90625	0.796875	0.839844	0.786602
1798	0.859375	0.796875	0.890625	0.75	0.824219	0.765828
1799	0.890625	0.84375	0.84375	0.796875	0.84375	0.791957
1800	0.84375	0.796875	0.890625	0.8125	0.835938	0.781409
1801	0.84375	0.796875	0.84375	0.796875	0.820312	0.760417
1802	0.84375	0.8125	0.9375	0.828125	0.855469	0.8079
1803	0.796875	0.8125	0.890625	0.796875	0.824219	0.766202
1804	0.8125	0.765625	0.890625	0.765625	0.808594	0.745171
1805	0.859375	0.796875	0.921875	0.828125	0.851562	0.80241
1806	0.890625	0.828125	0.921875	0.875	0.878906	0.838764
1807	0.859375	0.84375	0.859375	0.859375	0.855469	0.807308
1808	0.875	0.8125	0.890625	0.8125	0.847656	0.796891
1809	0.90625	0.84375	0.859375	0.8125	0.855469	0.807505
1810	0.796875	0.828125	0.90625	0.78125	0.828125	0.771745
1811	0.875	0.796875	0.890625	0.84375	0.851562	0.802247
1812	0.8125	0.796875	0.890625	0.796875	0.824219	0.766015
1813	0.859375	0.75	0.890625	0.84375	0.835938	0.781887
1814	0.828125	0.78125	0.890625	0.765625	0.816406	0.75547
1815	0.8125	0.8125	0.84375	0.8125	0.820312	0.760479
1816	0.796875	0.875	0.890625	0.8125	0.84375	0.792506
1817	0.84375	0.8125	0.875	0.828125	0.839844	0.786538
1818	0.875	0.796875	0.890625	0.828125	0.847656	0.796956
1819	0.828125	0.8125	0.875	0.828125	0.835938	0.781409
1820	0.84375	0.796875	0.875	0.8125	0.832031	0.776121
1821	0.796875	0.84375	0.90625	0.8125	0.839844	0.787308
1822	0.859375	0.8125	0.90625	0.8125	0.847656	0.797021
1823	0.84375	0.78125	0.890625	0.796875	0.828125	0.77099
1824	0.8125	0.84375	0.875	0.78125	0.828125	0.771336
1825	0.828125	0.828125	0.90625	0.796875	0.839844	0.786923
1826	0.859375	0.84375	0.90625	0.828125	0.859375	0.812665
1827	0.84375	0.796875	0.890625	0.84375	0.84375	0.791957
1828	0.828125	0.78125	0.890625	0.859375	0.839844	0.787115
1829	0.84375	0.8125	0.859375	0.8125	0.832031	0.776057
1830	0.859375	0.828125	0.90625	0.8125	0.851562	0.802247
1831	0.859375	0.8125	0.859375	0.8125	0.835938	0.78125
1832	0.828125	0.84375	0.921875	0.8125	0.851562	0.802737
1833	0.90625	0.78125	0.890625	0.828125	0.851562	0.802247
1834	0.828125	0.796875	0.859375	0.78125	0.816406	0.755285
1835	0.8125	0.796875	0.890625	0.8125	0.828125	0.771241
1836	0.859375	0.8125	0.875	0.796875	0.835938	0.781282
1837	0.828125	0.8125	0.875	0.828125	0.835938	0.781409
1838	0.859375	0.796875	0.84375	0.84375	0.835938	0.781409
1839	0.84375	0.84375	0.859375	0.8125	0.839844	0.786538
1840	0.828125	0.8125	0.90625	0.796875	0.835938	0.781664
1841	0.859375	0.828125	0.859375	0.859375	0.851562	0.802149
1842	0.859375	0.765625	0.859375	0.875	0.839844	0.787244
1843	0.828125	0.8125	0.875	0.828125	0.835938	0.781409
1844	0.796875	0.796875	0.875	0.84375	0.828125	0.771367
1845	0.78125	0.796875	0.828125	0.78125	0.796875	0.729315
1846	0.859375	0.796875	0.84375	0.828125	0.832031	0.776121
1847	0.78125	0.828125	0.921875	0.828125	0.839844	0.787758
1848	0.84375	0.765625	0.90625	0.796875	0.828125	0.771147
1849	0.84375	0.796875	0.890625	0.828125	0.839844	0.786666
1850	0.828125	0.796875	0.890625	0.828125	0.835938	0.781568
1851	0.90625	0.8125	0.921875	0.796875	0.859375	0.812533
1852	0.859375	0.828125	0.859375	0.84375	0.847656	0.796891
1853	0.828125	0.828125	0.875	0.828125	0.839844	0.786602
1854	0.859375	0.828125	0.890625	0.84375	0.855469	0.807374
1855	0.796875	0.765625	0.890625	0.78125	0.808594	0.745353
1856	0.828125	0.796875	0.859375	0.8125	0.824219	0.765703
1857	0.859375	0.828125	0.890625	0.84375	0.855469	0.807374
1858	0.828125	0.796875	0.890625	0.78125	0.824219	0.76589
1859	0.875	0.78125	0.90625	0.859375	0.855469	0.807768
1860	0.890625	0.84375	0.890625	0.8125	0.859375	0.812566
1861	0.859375	0.8125	0.875	0.8125	0.839844	0.786474
1862	0.828125	0.796875	0.890625	0.765625	0.820312	0.760726
1863	0.875	0.8125	0.90625	0.84375	0.859375	0.812632
1864	0.828125	0.859375	0.875	0.796875	0.839844	0.786859
1865	0.84375	0.796875	0.890625	0.796875	0.832031	0.776184
1866	0.828125	0.796875	0.875	0.8125	0.828125	0.77099
1867	0.8125	0.75	0.875	0.859375	0.824219	0.766639
1868	0.90625	0.796875	0.875	0.828125	0.851562	0.802214
1869	0.90625	0.78125	0.875	0.796875	0.839844	0.786538
1870	0.875	0.8125	0.90625	0.859375	0.863281	0.817925
1871	0.828125	0.8125	0.90625	0.8125	0.839844	0.786859
1872	0.84375	0.8125	0.890625	0.859375	0.851562	0.802377
1873	0.84375	0.859375	0.890625	0.8125	0.851562	0.802377
1874	0.828125	0.796875	0.859375	0.828125	0.828125	0.770959
1875	0.84375	0.78125	0.859375	0.8125	0.824219	0.765703
1876	0.8125	0.78125	0.859375	0.796875	0.8125	0.750153
1877	0.859375	0.8125	0.875	0.859375	0.851562	0.802247
1878	0.921875	0.84375	0.890625	0.8125	0.867188	0.823051
1879	0.859375	0.796875	0.890625	0.796875	0.835938	0.781314
1880	0.875	0.765625	0.90625	0.78125	0.832031	0.776121
1881	0.828125	0.796875	0.84375	0.859375	0.832031	0.77631
1882	0.8125	0.8125	0.84375	0.796875	0.816406	0.755285
1883	0.828125	0.78125	0.84375	0.796875	0.8125	0.750031
1884	0.84375	0.828125	0.921875	0.84375	0.859375	0.81293
1885	0.875	0.8125	0.859375	0.8125	0.839844	0.786474
1886	0.875	0.78125	0.84375	0.8125	0.828125	0.770959
1887	0.78125	0.765625	0.84375	0.84375	0.808594	0.745414
1888	0.90625	0.8125	0.84375	0.78125	0.835938	0.781568
1889	0.828125	0.8125	0.90625	0.75	0.824219	0.766264
1890	0.84375	0.78125	0.890625	0.796875	0.828125	0.77099
1891	0.875	0.828125	0.921875	0.8125	0.859375	0.812665
1892	0.875	0.828125	0.859375	0.78125	0.835938	0.781409
1893	0.859375	0.765625	0.90625	0.796875	0.832031	0.776247
1894	0.84375	0.8125	0.828125	0.78125	0.816406	0.755285
1895	0.875	0.828125	0.90625	0.84375	0.863281	0.817792
1896	0.84375	0.796875	0.84375	0.859375	0.835938	0.781504
1897	0.765625	0.828125	0.890625	0.796875	0.820312	0.761471
1898	0.875	0.8125	0.828125	0.8125	0.832031	0.776184
1899	0.828125	0.84375	0.890625	0.875	0.859375	0.812831
1900	0.84375	0.796875	0.921875	0.78125	0.835938	0.781664
1901	0.84375	0.796875	0.859375	0.84375	0.835938	0.781409
1902	0.8125	0.796875	0.890625	0.78125	0.820312	0.760819
1903	0.828125	0.8125	0.859375	0.84375	0.835938	0.781377
1904	0.84375	0.859375	0.875	0.828125	0.851562	0.802214
1905	0.84375	0.84375	0.859375	0.84375	0.847656	0.796891
1906	0.8125	0.828125	0.84375	0.8125	0.824219	0.765703
1907	0.84375	0.8125	0.875	0.84375	0.84375	0.791796
1908	0.890625	0.78125	0.9375	0.8125	0.855469	0.807505
1909	0.796875	0.84375	0.890625	0.8125	0.835938	0.781887
1910	0.84375	0.8125	0.875	0.8125	0.835938	0.781314
1911	0.796875	0.84375	0.90625	0.8125	0.839844	0.787308
1912	0.84375	0.78125	0.890625	0.859375	0.84375	0.792215
1913	0.84375	0.828125	0.90625	0.84375	0.855469	0.807571
1914	0.828125	0.796875	0.875	0.828125	0.832031	0.776247
1915	0.90625	0.828125	0.890625	0.796875	0.855469	0.807374
1916	0.84375	0.8125	0.859375	0.84375	0.839844	0.786538
1917	0.859375	0.84375	0.90625	0.84375	0.863281	0.817858
1918	0.84375	0.796875	0.859375	0.8125	0.828125	0.770865
1919	0.796875	0.796875	0.859375	0.78125	0.808594	0.745049
1920	0.828125	0.8125	0.875	0.796875	0.828125	0.77099
1921	0.84375	0.78125	0.859375	0.859375	0.835938	0.781664
1922	0.828125	0.828125	0.84375	0.859375	0.839844	0.786538
1923	0.8125	0.8125	0.875	0.828125	0.832031	0.77631
1924	0.8125	0.78125	0.921875	0.828125	0.835938	0.782174
1925	0.859375	0.828125	0.890625	0.828125	0.851562	0.802149
1926	0.796875	0.828125	0.875	0.8125	0.828125	0.771241
1927	0.859375	0.796875	0.90625	0.859375	0.855469	0.807703
1928	0.828125	0.84375	0.90625	0.78125	0.839844	0.787115
1929	0.796875	0.8125	0.890625	0.859375	0.839844	0.787179
1930	0.890625	0.78125	0.859375	0.78125	0.828125	0.770896
1931	0.84375	0.84375	0.875	0.796875	0.839844	0.786666
1932	0.859375	0.828125	0.859375	0.84375	0.847656	0.796891
1933	0.84375	0.78125	0.875	0.796875	0.824219	0.765703
1934	0.84375	0.78125	0.859375	0.796875	0.820312	0.760448
1935	0.875	0.765625	0.890625	0.828125	0.839844	0.78673
1936	0.859375	0.796875	0.9375	0.75	0.835938	0.781791
1937	0.828125	0.84375	0.84375	0.828125	0.835938	0.781282
1938	0.828125	0.84375	0.875	0.78125	0.832031	0.776437
1939	0.828125	0.84375	0.828125	0.796875	0.824219	0.765765
1940	0.84375	0.796875	0.875	0.8125	0.832031	0.776121
1941	0.921875	0.765625	0.875	0.78125	0.835938	0.781409
1942	0.875	0.859375	0.859375	0.828125	0.855469	0.807374
1943	0.8125	0.796875	0.90625	0.765625	0.820312	0.761036
1944	0.84375	0.828125	0.90625	0.796875	0.84375	0.792102
1945	0.90625	0.828125	0.859375	0.8125	0.851562	0.802247
1946	0.8125	0.796875	0.875	0.84375	0.832031	0.776437
1947	0.859375	0.734375	0.890625	0.796875	0.820312	0.760726
1948	0.828125	0.8125	0.90625	0.8125	0.839844	0.786859
1949	0.84375	0.828125	0.859375	0.796875	0.832031	0.776121
1950	0.84375	0.8125	0.890625	0.8125	0.839844	0.786602
1951	0.8125	0.796875	0.84375	0.8125	0.816406	0.755285
1952	0.84375	0.796875	0.84375	0.828125	0.828125	0.770896
1953	0.859375	0.859375	0.890625	0.828125	0.859375	0.812632
1954	0.78125	0.8125	0.859375	0.84375	0.824219	0.766077
1955	0.859375	0.78125	0.859375	0.8125	0.828125	0.770896
1956	0.875	0.8125	0.875	0.78125	0.835938	0.781314
1957	0.8125	0.8125	0.859375	0.8125	0.824219	0.765765
1958	0.90625	0.78125	0.875	0.8125	0.84375	0.791796
1959	0.84375	0.8125	0.890625	0.8125	0.839844	0.786602
1960	0.8125	0.84375	0.890625	0.796875	0.835938	0.781791
1961	0.890625	0.828125	0.890625	0.8125	0.855469	0.807308
1962	0.796875	0.75	0.859375	0.828125	0.808594	0.745414
1963	0.859375	0.828125	0.90625	0.78125	0.84375	0.791957
1964	0.78125	0.796875	0.859375	0.84375	0.820312	0.760943
1965	0.828125	0.8125	0.890625	0.828125	0.839844	0.78673
1966	0.859375	0.828125	0.875	0.78125	0.835938	0.781409
1967	0.8125	0.796875	0.890625	0.828125	0.832031	0.7765
1968	0.796875	0.828125	0.875	0.796875	0.824219	0.766077
1969	0.828125	0.8125	0.90625	0.765625	0.828125	0.771367
1970	0.84375	0.75	0.875	0.84375	0.828125	0.771461
1971	0.796875	0.8125	0.828125	0.859375	0.824219	0.765828
1972	0.796875	0.8125	0.90625	0.84375	0.839844	0.787308
1973	0.828125	0.828125	0.875	0.859375	0.847656	0.797086
1974	0.796875	0.84375	0.890625	0.78125	0.828125	0.77165
1975	0.828125	0.84375	0.828125	0.8125	0.828125	0.770896
1976	0.859375	0.8125	0.953125	0.78125	0.851562	0.802737
1977	0.84375	0.875	0.875	0.796875	0.847656	0.797346
1978	0.875	0.828125	0.890625	0.859375	0.863281	0.817792
1979	0.84375	0.796875	0.84375	0.828125	0.828125	0.770896
1980	0.796875	0.796875	0.859375	0.8125	0.816406	0.75547
1981	0.828125	0.8125	0.84375	0.828125	0.828125	0.770865
1982	0.8125	0.78125	0.84375	0.78125	0.804688	0.739644
1983	0.84375	0.78125	0.828125	0.84375	0.824219	0.76589
1984	0.84375	0.8125	0.875	0.84375	0.84375	0.791796
1985	0.859375	0.796875	0.875	0.8125	0.835938	0.781282
1986	0.875	0.8125	0.890625	0.78125	0.839844	0.786538
1987	0.828125	0.84375	0.875	0.8125	0.839844	0.786666
1988	0.828125	0.8125	0.859375	0.828125	0.832031	0.776121
1989	0.828125	0.828125	0.875	0.8125	0.835938	0.781409
1990	0.828125	0.78125	0.84375	0.859375	0.828125	0.771241
1991	0.84375	0.84375	0.859375	0.796875	0.835938	0.781409
1992	0.84375	0.8125	0.921875	0.84375	0.855469	0.807768
1993	0.765625	0.796875	0.859375	0.8125	0.808594	0.745353
1994	0.828125	0.78125	0.890625	0.828125	0.832031	0.776437
1995	0.859375	0.78125	0.859375	0.78125	0.820312	0.760417
1996	0.84375	0.796875	0.875	0.828125	0.835938	0.781377
1997	0.84375	0.828125	0.90625	0.796875	0.84375	0.791989
1998	0.8125	0.78125	0.859375	0.828125	0.820312	0.760695
1999	0.84375	0.796875	0.828125	0.859375	0.832031	0.77631
[truncated: 3,001 more rows]

## Sheet: SVM
Number of features	Control	IL-13	IL-17	IL-13 and IL-17	ACC	MCC
1	0.859375	0.28125	0.703125	0.96875	0.703125	0.613692
2	0.859375	0.78125	0.875	0.96875	0.871094	0.830817
3	0.859375	0.8125	0.90625	0.96875	0.886719	0.850847
4	0.828125	0.8125	0.890625	0.96875	0.875	0.835307
5	0.84375	0.796875	0.921875	0.984375	0.886719	0.851892
6	0.828125	0.796875	0.90625	0.96875	0.875	0.83582
7	0.8125	0.796875	0.90625	0.984375	0.875	0.836402
8	0.8125	0.8125	0.890625	0.953125	0.867188	0.824697
9	0.828125	0.828125	0.875	0.96875	0.875	0.834863
10	0.8125	0.828125	0.859375	0.984375	0.871094	0.829968
11	0.8125	0.84375	0.875	0.9375	0.867188	0.823789
12	0.90625	0.90625	1	0.96875	0.945312	0.928066
13	0.890625	0.90625	1	0.96875	0.941406	0.923097
14	0.90625	0.921875	1	0.96875	0.949219	0.933146
15	0.90625	0.921875	1	0.96875	0.949219	0.933146
16	0.90625	0.921875	1	0.984375	0.953125	0.938493
17	0.890625	0.9375	1	0.984375	0.953125	0.938608
18	0.890625	0.9375	1	0.96875	0.949219	0.933299
19	0.890625	0.9375	1	0.96875	0.949219	0.933299
20	0.890625	0.9375	1	0.96875	0.949219	0.933299
21	0.890625	0.921875	1	1	0.953125	0.938915
22	0.890625	0.921875	1	0.984375	0.949219	0.933527
23	0.890625	0.921875	1	1	0.953125	0.938915
24	0.875	0.90625	0.984375	0.984375	0.9375	0.91805
25	0.875	0.90625	0.984375	0.984375	0.9375	0.91805
26	0.875	0.90625	0.984375	0.984375	0.9375	0.91805
27	0.875	0.921875	0.984375	0.984375	0.941406	0.923097
28	0.875	0.90625	0.984375	0.984375	0.9375	0.91805
29	0.859375	0.90625	0.984375	0.984375	0.933594	0.913113
30	0.875	0.90625	0.984375	0.984375	0.9375	0.91805
31	0.859375	0.90625	0.984375	0.984375	0.933594	0.913113
32	0.859375	0.890625	0.984375	0.984375	0.929688	0.908099
33	0.859375	0.890625	0.984375	0.984375	0.929688	0.908099
34	0.859375	0.890625	0.96875	0.984375	0.925781	0.902604
35	0.859375	0.921875	0.96875	0.984375	0.933594	0.912666
36	0.875	0.921875	0.984375	1	0.945312	0.928482
37	0.875	0.9375	0.984375	0.984375	0.945312	0.928179
38	0.875	0.921875	0.96875	0.984375	0.9375	0.917638
39	0.90625	0.921875	1	1	0.957031	0.94388
40	0.90625	0.90625	1	1	0.953125	0.938876
41	0.890625	0.90625	1	1	0.949219	0.933908
42	0.890625	0.90625	1	1	0.949219	0.933908
43	0.890625	0.90625	1	1	0.949219	0.933908
44	0.90625	0.921875	0.984375	1	0.953125	0.938455
45	0.90625	0.921875	0.984375	1	0.953125	0.938455
46	0.90625	0.90625	0.984375	1	0.949219	0.933451
47	0.90625	0.921875	0.984375	1	0.953125	0.938455
48	0.890625	0.921875	1	1	0.953125	0.938915
49	0.890625	0.9375	1	1	0.957031	0.943957
50	0.890625	0.921875	1	1	0.953125	0.938915
51	0.890625	0.921875	1	1	0.953125	0.938915
52	0.90625	0.921875	0.984375	1	0.953125	0.938455
53	0.90625	0.90625	1	1	0.953125	0.938876
54	0.90625	0.90625	1	1	0.953125	0.938876
55	0.90625	0.90625	1	1	0.953125	0.938876
56	0.921875	0.921875	1	1	0.960938	0.948882
57	0.90625	0.921875	1	1	0.957031	0.94388
58	0.90625	0.890625	1	1	0.949219	0.933908
59	0.90625	0.890625	1	1	0.949219	0.933908
60	0.90625	0.90625	1	1	0.953125	0.938876
61	0.890625	0.890625	1	1	0.945312	0.928937
62	0.90625	0.921875	1	1	0.957031	0.94388
63	0.90625	0.90625	1	1	0.953125	0.938876
64	0.90625	0.90625	1	1	0.953125	0.938876
65	0.90625	0.90625	1	1	0.953125	0.938876
66	0.90625	0.90625	1	1	0.953125	0.938876
67	0.90625	0.90625	1	0.984375	0.949219	0.933451
68	0.90625	0.90625	0.984375	0.984375	0.945312	0.928028
69	0.9375	0.90625	0.984375	0.984375	0.953125	0.938149
70	0.921875	0.90625	0.984375	0.96875	0.945312	0.927687
71	0.921875	0.90625	0.984375	0.96875	0.945312	0.927687
72	0.921875	0.90625	0.984375	0.96875	0.945312	0.927687
73	0.921875	0.90625	0.984375	0.96875	0.945312	0.927687
74	0.921875	0.90625	0.984375	0.96875	0.945312	0.927687
75	0.921875	0.90625	0.984375	0.96875	0.945312	0.927687
76	0.921875	0.90625	0.984375	0.984375	0.949219	0.93307
77	0.921875	0.90625	0.984375	0.984375	0.949219	0.93307
78	0.921875	0.90625	0.984375	0.984375	0.949219	0.93307
79	0.921875	0.90625	0.984375	0.984375	0.949219	0.93307
80	0.921875	0.90625	0.984375	0.96875	0.945312	0.927687
81	0.921875	0.90625	0.984375	0.96875	0.945312	0.927687
82	0.921875	0.90625	0.984375	0.96875	0.945312	0.927687
83	0.90625	0.90625	0.984375	0.96875	0.941406	0.922645
84	0.90625	0.90625	0.984375	0.984375	0.945312	0.928028
85	0.90625	0.90625	0.984375	0.984375	0.945312	0.928028
86	0.90625	0.90625	0.984375	0.96875	0.941406	0.922645
87	0.90625	0.90625	0.984375	0.96875	0.941406	0.922645
88	0.90625	0.90625	0.984375	0.984375	0.945312	0.928028
89	0.90625	0.90625	0.984375	0.984375	0.945312	0.928028
90	0.90625	0.90625	0.984375	0.984375	0.945312	0.928028
91	0.90625	0.90625	0.984375	0.984375	0.945312	0.928028
92	0.90625	0.90625	0.984375	0.984375	0.945312	0.928028
93	0.90625	0.90625	0.984375	0.984375	0.945312	0.928028
94	0.90625	0.90625	0.984375	0.984375	0.945312	0.928028
95	0.90625	0.90625	0.984375	0.984375	0.945312	0.928028
96	0.90625	0.90625	0.96875	0.984375	0.941406	0.922645
97	0.953125	0.90625	0.96875	0.984375	0.953125	0.937996
98	0.96875	0.890625	0.96875	0.984375	0.953125	0.938187
99	0.96875	0.890625	0.96875	0.984375	0.953125	0.938187
100	0.96875	0.890625	0.96875	0.96875	0.949219	0.932766
101	0.953125	0.890625	0.96875	0.984375	0.949219	0.932994
102	0.953125	0.890625	0.96875	0.96875	0.945312	0.927574
103	0.96875	0.890625	0.96875	0.953125	0.945312	0.927385
104	0.984375	0.90625	0.96875	0.96875	0.957031	0.943035
105	0.984375	0.921875	0.96875	0.96875	0.960938	0.94811
106	0.984375	0.921875	0.96875	0.96875	0.960938	0.94811
107	0.984375	0.9375	0.96875	0.96875	0.964844	0.953222
108	0.984375	0.921875	0.96875	0.984375	0.964844	0.953455
109	0.984375	0.921875	0.96875	0.984375	0.964844	0.953455
110	0.96875	0.921875	0.96875	0.984375	0.960938	0.948225
111	0.96875	0.9375	0.96875	0.96875	0.960938	0.947994
112	0.96875	0.9375	0.96875	0.984375	0.964844	0.9533
113	0.96875	0.9375	0.96875	0.984375	0.964844	0.9533
114	0.96875	0.9375	0.96875	0.96875	0.960938	0.947994
115	0.96875	0.9375	0.96875	0.984375	0.964844	0.9533
116	0.96875	0.9375	0.96875	0.984375	0.964844	0.9533
117	0.96875	0.9375	0.96875	0.984375	0.964844	0.9533
118	0.96875	0.9375	0.96875	0.96875	0.960938	0.947994
119	0.96875	0.9375	0.96875	0.96875	0.960938	0.947994
120	0.96875	0.9375	0.96875	0.96875	0.960938	0.947994
121	0.96875	0.9375	0.96875	0.953125	0.957031	0.942728
122	0.96875	0.9375	0.96875	0.953125	0.957031	0.942728
123	0.96875	0.9375	0.96875	0.96875	0.960938	0.947994
124	0.96875	0.9375	0.96875	0.96875	0.960938	0.947994
125	0.96875	0.9375	0.96875	0.96875	0.960938	0.947994
126	0.96875	0.9375	0.984375	0.96875	0.964844	0.953222
127	0.96875	0.9375	0.984375	0.96875	0.964844	0.953222
128	0.96875	0.9375	0.953125	0.984375	0.960938	0.94811
129	0.96875	0.9375	0.953125	0.984375	0.960938	0.94811
130	0.96875	0.9375	0.953125	0.984375	0.960938	0.94811
131	0.96875	0.9375	0.953125	0.984375	0.960938	0.94811
132	0.953125	0.9375	0.953125	0.96875	0.953125	0.937576
133	0.96875	0.9375	0.953125	0.984375	0.960938	0.94811
134	0.96875	0.953125	0.953125	0.984375	0.964844	0.953222
135	0.96875	0.9375	0.953125	0.984375	0.960938	0.94811
136	0.953125	0.9375	0.953125	0.984375	0.957031	0.942881
137	0.953125	0.9375	0.953125	0.984375	0.957031	0.942881
138	0.953125	0.9375	0.953125	0.984375	0.957031	0.942881
139	0.953125	0.9375	0.953125	0.984375	0.957031	0.942881
140	0.953125	0.9375	0.953125	0.984375	0.957031	0.942881
141	0.96875	0.953125	0.953125	1	0.96875	0.958528
142	0.96875	0.953125	0.953125	1	0.96875	0.958528
143	0.96875	0.953125	0.96875	1	0.972656	0.963718
144	0.96875	0.953125	0.96875	1	0.972656	0.963718
145	0.96875	0.953125	0.96875	1	0.972656	0.963718
146	0.96875	0.953125	0.96875	0.984375	0.96875	0.958411
147	0.96875	0.953125	0.96875	0.984375	0.96875	0.958411
148	0.96875	0.953125	0.96875	0.984375	0.96875	0.958411
149	0.96875	0.953125	0.96875	0.984375	0.96875	0.958411
150	0.96875	0.953125	0.96875	1	0.972656	0.963718
151	0.96875	0.953125	0.96875	1	0.972656	0.963718
152	0.953125	0.953125	0.96875	1	0.96875	0.958528
153	0.953125	0.953125	0.96875	1	0.96875	0.958528
154	0.96875	0.953125	0.96875	1	0.972656	0.963718
155	0.953125	0.953125	0.96875	1	0.96875	0.958528
156	0.953125	0.953125	0.96875	1	0.96875	0.958528
157	0.953125	0.953125	0.96875	1	0.96875	0.958528
158	0.953125	0.953125	0.96875	1	0.96875	0.958528
159	0.953125	0.953125	0.96875	1	0.96875	0.958528
160	0.953125	0.953125	0.96875	1	0.96875	0.958528
161	0.953125	0.953125	0.96875	1	0.96875	0.958528
162	0.953125	0.953125	0.96875	1	0.96875	0.958528
163	0.953125	0.953125	0.96875	1	0.96875	0.958528
164	0.953125	0.953125	0.96875	1	0.96875	0.958528
165	0.953125	0.953125	0.96875	1	0.96875	0.958528
166	0.953125	0.953125	0.96875	1	0.96875	0.958528
167	0.953125	0.953125	0.953125	0.984375	0.960938	0.947994
168	0.953125	0.953125	0.96875	1	0.96875	0.958528
169	0.953125	0.953125	0.96875	1	0.96875	0.958528
170	0.953125	0.953125	0.96875	1	0.96875	0.958528
171	0.953125	0.953125	0.96875	1	0.96875	0.958528
172	0.953125	0.953125	0.96875	1	0.96875	0.958528
173	0.953125	0.953125	0.953125	1	0.964844	0.9533
174	0.953125	0.953125	0.953125	0.984375	0.960938	0.947994
175	0.953125	0.953125	0.953125	1	0.964844	0.9533
176	0.953125	0.953125	0.953125	0.984375	0.960938	0.947994
177	0.953125	0.953125	0.953125	0.984375	0.960938	0.947994
178	0.953125	0.953125	0.953125	0.984375	0.960938	0.947994
179	0.953125	0.953125	0.953125	0.984375	0.960938	0.947994
180	0.953125	0.953125	0.953125	0.984375	0.960938	0.947994
181	0.953125	0.953125	0.96875	0.984375	0.964844	0.953222
182	0.953125	0.953125	0.953125	0.984375	0.960938	0.947994
183	0.953125	0.953125	0.953125	0.984375	0.960938	0.947994
184	0.953125	0.953125	0.953125	0.984375	0.960938	0.947994
185	0.953125	0.953125	0.953125	0.984375	0.960938	0.947994
186	0.953125	0.953125	0.953125	0.984375	0.960938	0.947994
187	0.953125	0.953125	0.953125	0.984375	0.960938	0.947994
188	0.953125	0.953125	0.953125	0.984375	0.960938	0.947994
189	0.953125	0.953125	0.953125	0.984375	0.960938	0.947994
190	0.953125	0.953125	0.96875	0.984375	0.964844	0.953222
191	0.953125	0.953125	0.96875	0.984375	0.964844	0.953222
192	0.953125	0.953125	0.96875	0.984375	0.964844	0.953222
193	0.953125	0.953125	0.96875	0.984375	0.964844	0.953222
194	0.953125	0.953125	0.96875	0.984375	0.964844	0.953222
195	0.953125	0.953125	0.96875	0.984375	0.964844	0.953222
196	0.953125	0.953125	0.96875	0.984375	0.964844	0.953222
197	0.953125	0.953125	0.96875	0.984375	0.964844	0.953222
198	0.953125	0.953125	0.96875	0.984375	0.964844	0.953222
199	0.953125	0.9375	0.96875	0.984375	0.960938	0.94811
200	0.953125	0.9375	0.96875	0.984375	0.960938	0.94811
201	0.953125	0.9375	0.96875	0.96875	0.957031	0.942804
202	0.953125	0.9375	0.96875	0.96875	0.957031	0.942804
203	0.953125	0.9375	0.953125	0.96875	0.953125	0.937576
204	0.953125	0.9375	0.953125	0.96875	0.953125	0.937576
205	0.953125	0.9375	0.953125	0.96875	0.953125	0.937576
206	0.953125	0.9375	0.953125	0.96875	0.953125	0.937576
207	0.953125	0.9375	0.96875	0.953125	0.953125	0.937538
208	0.953125	0.9375	0.96875	0.953125	0.953125	0.937538
209	0.953125	0.9375	0.96875	0.953125	0.953125	0.937538
210	0.953125	0.9375	0.96875	0.953125	0.953125	0.937538
211	0.953125	0.9375	0.96875	0.953125	0.953125	0.937538
212	0.953125	0.9375	0.96875	0.953125	0.953125	0.937538
213	0.953125	0.9375	0.96875	0.953125	0.953125	0.937538
214	0.953125	0.9375	0.96875	0.953125	0.953125	0.937538
215	0.953125	0.9375	0.96875	0.953125	0.953125	0.937538
216	0.953125	0.9375	0.96875	0.953125	0.953125	0.937538
217	0.953125	0.9375	0.96875	0.953125	0.953125	0.937538
218	0.953125	0.9375	0.96875	0.953125	0.953125	0.937538
219	0.953125	0.9375	0.96875	0.953125	0.953125	0.937538
220	0.953125	0.9375	0.96875	0.953125	0.953125	0.937538
221	0.953125	0.9375	0.96875	0.953125	0.953125	0.937538
222	0.953125	0.9375	0.96875	0.953125	0.953125	0.937538
223	0.953125	0.9375	0.96875	0.953125	0.953125	0.937538
224	0.953125	0.9375	0.96875	0.953125	0.953125	0.937538
225	0.953125	0.9375	0.96875	0.953125	0.953125	0.937538
226	0.953125	0.9375	0.96875	0.953125	0.953125	0.937538
227	0.953125	0.9375	0.96875	0.953125	0.953125	0.937538
228	0.953125	0.9375	0.96875	0.953125	0.953125	0.937538
229	0.9375	0.9375	0.96875	0.953125	0.949219	0.932387
230	0.9375	0.9375	0.96875	0.953125	0.949219	0.932387
231	0.9375	0.9375	0.96875	0.953125	0.949219	0.932387
232	0.9375	0.9375	0.96875	0.953125	0.949219	0.932387
233	0.9375	0.9375	0.96875	0.953125	0.949219	0.932387
234	0.9375	0.9375	0.96875	0.953125	0.949219	0.932387
235	0.9375	0.9375	0.96875	0.953125	0.949219	0.932387
236	0.921875	0.9375	0.96875	0.953125	0.945312	0.927272
237	0.921875	0.9375	0.96875	0.953125	0.945312	0.927272
238	0.921875	0.9375	0.96875	0.953125	0.945312	0.927272
239	0.921875	0.9375	0.96875	0.953125	0.945312	0.927272
240	0.921875	0.9375	0.96875	0.953125	0.945312	0.927272
241	0.921875	0.9375	0.96875	0.953125	0.945312	0.927272
242	0.9375	0.9375	0.96875	0.953125	0.949219	0.932387
243	0.9375	0.9375	0.96875	0.953125	0.949219	0.932387
244	0.921875	0.9375	0.96875	0.953125	0.945312	0.927272
245	0.9375	0.9375	0.96875	0.953125	0.949219	0.932387
246	0.9375	0.9375	0.96875	0.953125	0.949219	0.932387
247	0.9375	0.9375	0.96875	0.953125	0.949219	0.932387
248	0.9375	0.9375	0.96875	0.953125	0.949219	0.932387
249	0.9375	0.9375	0.96875	0.953125	0.949219	0.932387
250	0.953125	0.9375	0.96875	0.953125	0.953125	0.937538
251	0.9375	0.9375	0.96875	0.953125	0.949219	0.932387
252	0.9375	0.9375	0.96875	0.953125	0.949219	0.932387
253	0.9375	0.9375	0.96875	0.953125	0.949219	0.932387
254	0.9375	0.9375	0.96875	0.953125	0.949219	0.932387
255	0.953125	0.9375	0.96875	0.953125	0.953125	0.937538
256	0.953125	0.9375	0.96875	0.953125	0.953125	0.937538
257	0.953125	0.9375	0.96875	0.953125	0.953125	0.937538
258	0.953125	0.9375	0.96875	0.953125	0.953125	0.937538
259	0.953125	0.9375	0.96875	0.953125	0.953125	0.937538
260	0.953125	0.9375	0.96875	0.953125	0.953125	0.937538
261	0.953125	0.9375	0.96875	0.953125	0.953125	0.937538
262	0.953125	0.9375	0.96875	0.953125	0.953125	0.937538
263	0.9375	0.9375	0.96875	0.953125	0.949219	0.932387
264	0.9375	0.9375	0.96875	0.953125	0.949219	0.932387
265	0.9375	0.9375	0.96875	0.953125	0.949219	0.932387
266	0.921875	0.9375	0.96875	0.953125	0.945312	0.927272
267	0.921875	0.9375	0.96875	0.953125	0.945312	0.927272
268	0.921875	0.9375	0.96875	0.953125	0.945312	0.927272
269	0.921875	0.9375	0.96875	0.953125	0.945312	0.927272
270	0.921875	0.9375	0.96875	0.953125	0.945312	0.927272
271	0.921875	0.9375	0.96875	0.953125	0.945312	0.927272
272	0.921875	0.9375	0.96875	0.953125	0.945312	0.927272
273	0.921875	0.921875	0.96875	0.953125	0.941406	0.922119
274	0.9375	0.921875	0.96875	0.953125	0.945312	0.927234
275	0.9375	0.921875	0.96875	0.953125	0.945312	0.927234
276	0.9375	0.921875	0.96875	0.953125	0.945312	0.927234
277	0.9375	0.921875	0.96875	0.953125	0.945312	0.927234
278	0.9375	0.921875	0.96875	0.96875	0.949219	0.932538
279	0.9375	0.921875	0.96875	0.96875	0.949219	0.932538
280	0.9375	0.921875	0.96875	0.953125	0.945312	0.927234
281	0.921875	0.921875	0.96875	0.953125	0.941406	0.922119
282	0.921875	0.921875	0.96875	0.953125	0.941406	0.922119
283	0.921875	0.921875	0.96875	0.953125	0.941406	0.922119
284	0.9375	0.921875	0.96875	0.953125	0.945312	0.927234
285	0.9375	0.921875	0.96875	0.953125	0.945312	0.927234
286	0.9375	0.921875	0.96875	0.953125	0.945312	0.927234
287	0.9375	0.921875	0.96875	0.953125	0.945312	0.927234
288	0.9375	0.921875	0.96875	0.953125	0.945312	0.927234
289	0.9375	0.921875	0.96875	0.953125	0.945312	0.927234
290	0.921875	0.9375	0.96875	0.953125	0.945312	0.927272
291	0.921875	0.9375	0.96875	0.9375	0.941406	0.922044
292	0.9375	0.9375	0.96875	0.953125	0.949219	0.932387
293	0.921875	0.9375	0.96875	0.953125	0.945312	0.927272
294	0.921875	0.921875	0.96875	0.953125	0.941406	0.922119
295	0.921875	0.921875	0.96875	0.953125	0.941406	0.922119
296	0.921875	0.921875	0.96875	0.953125	0.941406	0.922119
297	0.921875	0.921875	0.96875	0.953125	0.941406	0.922119
298	0.921875	0.921875	0.96875	0.953125	0.941406	0.922119
299	0.921875	0.921875	0.96875	0.9375	0.9375	0.916853
300	0.9375	0.921875	0.96875	0.9375	0.941406	0.921969
301	0.9375	0.921875	0.96875	0.9375	0.941406	0.921969
302	0.9375	0.921875	0.96875	0.953125	0.945312	0.927234
303	0.9375	0.921875	0.96875	0.953125	0.945312	0.927234
304	0.9375	0.921875	0.96875	0.953125	0.945312	0.927234
305	0.9375	0.9375	0.96875	0.953125	0.949219	0.932387
306	0.9375	0.921875	0.96875	0.953125	0.945312	0.927234
307	0.9375	0.921875	0.96875	0.953125	0.945312	0.927234
308	0.9375	0.921875	0.96875	0.953125	0.945312	0.927234
309	0.9375	0.921875	0.96875	0.953125	0.945312	0.927234
310	0.9375	0.921875	0.96875	0.953125	0.945312	0.927234
311	0.9375	0.921875	0.96875	0.953125	0.945312	0.927234
312	0.9375	0.90625	0.96875	0.953125	0.941406	0.922119
313	0.9375	0.90625	0.96875	0.9375	0.9375	0.916816
314	0.9375	0.90625	0.96875	0.9375	0.9375	0.916816
315	0.9375	0.921875	0.96875	0.921875	0.9375	0.916741
316	0.9375	0.90625	0.96875	0.921875	0.933594	0.911551
317	0.9375	0.921875	0.96875	0.9375	0.941406	0.921969
318	0.9375	0.90625	0.96875	0.9375	0.9375	0.916816
319	0.9375	0.921875	0.96875	0.921875	0.9375	0.916741
320	0.953125	0.90625	0.96875	0.9375	0.941406	0.921969
321	0.953125	0.921875	0.96875	0.9375	0.945312	0.927121
322	0.953125	0.921875	0.96875	0.9375	0.945312	0.927121
323	0.953125	0.921875	0.96875	0.9375	0.945312	0.927121
324	0.953125	0.921875	0.96875	0.9375	0.945312	0.927121
325	0.953125	0.921875	0.96875	0.9375	0.945312	0.927121
326	0.953125	0.921875	0.96875	0.9375	0.945312	0.927121
327	0.953125	0.921875	0.96875	0.9375	0.945312	0.927121
328	0.953125	0.921875	0.96875	0.9375	0.945312	0.927121
329	0.953125	0.921875	0.96875	0.9375	0.945312	0.927121
330	0.953125	0.921875	0.96875	0.9375	0.945312	0.927121
331	0.953125	0.921875	0.96875	0.9375	0.945312	0.927121
332	0.953125	0.921875	0.96875	0.9375	0.945312	0.927121
333	0.953125	0.921875	0.96875	0.9375	0.945312	0.927121
334	0.953125	0.921875	0.96875	0.9375	0.945312	0.927121
335	0.953125	0.921875	0.96875	0.9375	0.945312	0.927121
336	0.953125	0.921875	0.96875	0.9375	0.945312	0.927121
337	0.953125	0.921875	0.96875	0.9375	0.945312	0.927121
338	0.953125	0.921875	0.96875	0.9375	0.945312	0.927121
339	0.953125	0.921875	0.96875	0.9375	0.945312	0.927121
340	0.953125	0.921875	0.96875	0.9375	0.945312	0.927121
341	0.953125	0.921875	0.96875	0.9375	0.945312	0.927121
342	0.9375	0.921875	0.96875	0.9375	0.941406	0.921969
343	0.9375	0.921875	0.96875	0.9375	0.941406	0.921969
344	0.9375	0.921875	0.96875	0.9375	0.941406	0.921969
345	0.9375	0.921875	0.96875	0.9375	0.941406	0.921969
346	0.9375	0.921875	0.96875	0.9375	0.941406	0.921969
347	0.9375	0.921875	0.96875	0.9375	0.941406	0.921969
348	0.9375	0.921875	0.96875	0.9375	0.941406	0.921969
349	0.9375	0.921875	0.96875	0.9375	0.941406	0.921969
350	0.9375	0.921875	0.96875	0.9375	0.941406	0.921969
351	0.9375	0.921875	0.96875	0.9375	0.941406	0.921969
352	0.9375	0.921875	0.96875	0.9375	0.941406	0.921969
353	0.9375	0.90625	0.96875	0.9375	0.9375	0.916816
354	0.9375	0.921875	0.96875	0.953125	0.945312	0.927234
355	0.9375	0.921875	0.96875	0.9375	0.941406	0.921969
356	0.9375	0.921875	0.96875	0.953125	0.945312	0.927234
357	0.9375	0.921875	0.96875	0.9375	0.941406	0.921969
358	0.921875	0.921875	0.96875	0.9375	0.9375	0.916853
359	0.921875	0.921875	0.96875	0.9375	0.9375	0.916853
360	0.921875	0.921875	0.96875	0.9375	0.9375	0.916853
361	0.921875	0.921875	0.96875	0.9375	0.9375	0.916853
362	0.921875	0.921875	0.96875	0.9375	0.9375	0.916853
363	0.921875	0.921875	0.96875	0.9375	0.9375	0.916853
364	0.921875	0.921875	0.96875	0.9375	0.9375	0.916853
365	0.921875	0.921875	0.96875	0.9375	0.9375	0.916853
366	0.921875	0.921875	0.96875	0.9375	0.9375	0.916853
367	0.921875	0.921875	0.96875	0.953125	0.941406	0.922119
368	0.921875	0.921875	0.96875	0.953125	0.941406	0.922119
369	0.921875	0.921875	0.96875	0.953125	0.941406	0.922119
370	0.921875	0.921875	0.96875	0.953125	0.941406	0.922119
371	0.921875	0.921875	0.96875	0.953125	0.941406	0.922119
372	0.921875	0.921875	0.96875	0.953125	0.941406	0.922119
373	0.921875	0.90625	0.96875	0.953125	0.9375	0.917003
374	0.921875	0.90625	0.96875	0.953125	0.9375	0.917003
375	0.921875	0.90625	0.96875	0.953125	0.9375	0.917003
376	0.921875	0.90625	0.96875	0.953125	0.9375	0.917003
377	0.921875	0.90625	0.96875	0.953125	0.9375	0.917003
378	0.921875	0.90625	0.96875	0.953125	0.9375	0.917003
379	0.9375	0.90625	0.96875	0.953125	0.941406	0.922119
380	0.9375	0.90625	0.96875	0.953125	0.941406	0.922119
381	0.9375	0.90625	0.96875	0.953125	0.941406	0.922119
382	0.9375	0.90625	0.96875	0.953125	0.941406	0.922119
383	0.9375	0.921875	0.96875	0.953125	0.945312	0.927234
384	0.9375	0.921875	0.96875	0.953125	0.945312	0.927234
385	0.9375	0.921875	0.96875	0.953125	0.945312	0.927234
386	0.9375	0.921875	0.96875	0.953125	0.945312	0.927234
387	0.9375	0.921875	0.96875	0.953125	0.945312	0.927234
388	0.9375	0.921875	0.96875	0.953125	0.945312	0.927234
389	0.921875	0.921875	0.96875	0.953125	0.941406	0.922119
390	0.921875	0.9375	0.96875	0.953125	0.945312	0.927272
391	0.921875	0.9375	0.96875	0.953125	0.945312	0.927272
392	0.921875	0.9375	0.96875	0.953125	0.945312	0.927272
393	0.921875	0.9375	0.96875	0.953125	0.945312	0.927272
394	0.921875	0.953125	0.96875	0.953125	0.949219	0.932462
395	0.921875	0.953125	0.96875	0.953125	0.949219	0.932462
396	0.921875	0.953125	0.96875	0.953125	0.949219	0.932462
397	0.921875	0.953125	0.96875	0.953125	0.949219	0.932462
398	0.921875	0.953125	0.96875	0.953125	0.949219	0.932462
399	0.921875	0.953125	0.96875	0.953125	0.949219	0.932462
400	0.921875	0.953125	0.96875	0.96875	0.953125	0.937691
401	0.921875	0.953125	0.96875	0.953125	0.949219	0.932462
402	0.921875	0.953125	0.96875	0.953125	0.949219	0.932462
403	0.921875	0.953125	0.96875	0.953125	0.949219	0.932462
404	0.921875	0.953125	0.96875	0.953125	0.949219	0.932462
405	0.921875	0.953125	0.96875	0.96875	0.953125	0.937691
406	0.921875	0.953125	0.96875	0.96875	0.953125	0.937691
407	0.921875	0.953125	0.96875	0.953125	0.949219	0.932462
408	0.921875	0.953125	0.96875	0.953125	0.949219	0.932462
409	0.921875	0.953125	0.96875	0.96875	0.953125	0.937691
410	0.953125	0.953125	0.96875	0.953125	0.957031	0.942728
411	0.953125	0.953125	0.96875	0.96875	0.960938	0.947955
412	0.953125	0.953125	0.96875	0.96875	0.960938	0.947955
413	0.9375	0.953125	0.96875	0.96875	0.957031	0.942804
414	0.9375	0.953125	0.96875	0.96875	0.957031	0.942804
415	0.9375	0.953125	0.96875	0.96875	0.957031	0.942804
416	0.9375	0.953125	0.96875	0.96875	0.957031	0.942804
417	0.9375	0.953125	0.96875	0.96875	0.957031	0.942804
418	0.9375	0.953125	0.96875	0.96875	0.957031	0.942804
419	0.921875	0.953125	0.96875	0.96875	0.953125	0.937691
420	0.9375	0.953125	0.96875	0.96875	0.957031	0.942804
421	0.9375	0.953125	0.96875	0.96875	0.957031	0.942804
422	0.9375	0.953125	0.96875	0.96875	0.957031	0.942804
423	0.9375	0.953125	0.96875	0.96875	0.957031	0.942804
424	0.9375	0.953125	0.96875	0.96875	0.957031	0.942804
425	0.921875	0.953125	0.96875	0.96875	0.953125	0.937691
426	0.921875	0.953125	0.96875	0.96875	0.953125	0.937691
427	0.921875	0.953125	0.96875	0.96875	0.953125	0.937691
428	0.921875	0.953125	0.96875	0.96875	0.953125	0.937691
429	0.921875	0.953125	0.96875	0.96875	0.953125	0.937691
430	0.921875	0.953125	0.96875	0.96875	0.953125	0.937691
431	0.921875	0.9375	0.96875	0.96875	0.949219	0.932538
432	0.921875	0.9375	0.96875	0.96875	0.949219	0.932538
433	0.921875	0.9375	0.96875	0.96875	0.949219	0.932538
434	0.921875	0.9375	0.96875	0.96875	0.949219	0.932538
435	0.921875	0.9375	0.96875	0.96875	0.949219	0.932538
436	0.921875	0.953125	0.96875	0.96875	0.953125	0.937691
437	0.921875	0.953125	0.96875	0.96875	0.953125	0.937691
438	0.921875	0.953125	0.96875	0.96875	0.953125	0.937691
439	0.921875	0.953125	0.96875	0.96875	0.953125	0.937691
440	0.921875	0.9375	0.96875	0.96875	0.949219	0.932538
441	0.921875	0.953125	0.96875	0.96875	0.953125	0.937691
442	0.921875	0.9375	0.96875	0.96875	0.949219	0.932538
443	0.921875	0.9375	0.96875	0.96875	0.949219	0.932538
444	0.921875	0.9375	0.96875	0.96875	0.949219	0.932538
445	0.921875	0.9375	0.96875	0.96875	0.949219	0.932538
446	0.921875	0.9375	0.96875	0.96875	0.949219	0.932538
447	0.921875	0.9375	0.96875	0.96875	0.949219	0.932538
448	0.921875	0.9375	0.96875	0.96875	0.949219	0.932538
449	0.921875	0.9375	0.96875	0.96875	0.949219	0.932538
450	0.921875	0.9375	0.96875	0.96875	0.949219	0.932538
451	0.9375	0.9375	0.96875	0.96875	0.953125	0.937653
452	0.9375	0.9375	0.96875	0.96875	0.953125	0.937653
453	0.953125	0.9375	0.96875	0.96875	0.957031	0.942804
454	0.953125	0.9375	0.96875	0.96875	0.957031	0.942804
455	0.953125	0.953125	0.96875	0.96875	0.960938	0.947955
456	0.921875	0.9375	0.96875	0.96875	0.949219	0.932538
457	0.9375	0.9375	0.96875	0.96875	0.953125	0.937653
458	0.921875	0.9375	0.96875	0.96875	0.949219	0.932538
459	0.921875	0.9375	0.96875	0.96875	0.949219	0.932538
460	0.921875	0.921875	0.96875	0.96875	0.945312	0.927423
461	0.921875	0.921875	0.96875	0.96875	0.945312	0.927423
462	0.921875	0.921875	0.96875	0.96875	0.945312	0.927423
463	0.921875	0.921875	0.96875	0.96875	0.945312	0.927423
464	0.921875	0.921875	0.96875	0.96875	0.945312	0.927423
465	0.921875	0.921875	0.96875	0.96875	0.945312	0.927423
466	0.921875	0.921875	0.96875	0.96875	0.945312	0.927423
467	0.921875	0.921875	0.96875	0.96875	0.945312	0.927423
468	0.921875	0.9375	0.96875	0.96875	0.949219	0.932538
469	0.921875	0.9375	0.96875	0.96875	0.949219	0.932538
470	0.921875	0.9375	0.96875	0.96875	0.949219	0.932538
471	0.921875	0.9375	0.96875	0.96875	0.949219	0.932538
472	0.921875	0.9375	0.96875	0.96875	0.949219	0.932538
473	0.921875	0.9375	0.96875	0.96875	0.949219	0.932538
474	0.9375	0.9375	0.96875	0.96875	0.953125	0.937653
475	0.921875	0.9375	0.96875	0.96875	0.949219	0.932538
476	0.921875	0.9375	0.96875	0.96875	0.949219	0.932538
477	0.921875	0.9375	0.96875	0.96875	0.949219	0.932538
478	0.9375	0.9375	0.96875	0.96875	0.953125	0.937653
479	0.9375	0.9375	0.96875	0.96875	0.953125	0.937653
480	0.921875	0.9375	0.96875	0.96875	0.949219	0.932538
481	0.921875	0.9375	0.96875	0.96875	0.949219	0.932538
482	0.921875	0.9375	0.96875	0.96875	0.949219	0.932538
483	0.953125	0.9375	0.96875	0.984375	0.960938	0.94811
484	0.9375	0.9375	0.96875	0.96875	0.953125	0.937653
485	0.9375	0.9375	0.96875	0.96875	0.953125	0.937653
486	0.9375	0.9375	0.96875	0.96875	0.953125	0.937653
487	0.921875	0.9375	0.96875	0.96875	0.949219	0.932538
488	0.921875	0.9375	0.96875	0.96875	0.949219	0.932538
489	0.921875	0.9375	0.96875	0.96875	0.949219	0.932538
490	0.9375	0.9375	0.96875	0.96875	0.953125	0.937653
491	0.9375	0.9375	0.96875	0.96875	0.953125	0.937653
492	0.9375	0.9375	0.96875	0.984375	0.957031	0.942958
493	0.9375	0.9375	0.96875	0.984375	0.957031	0.942958
494	0.9375	0.9375	0.96875	0.984375	0.957031	0.942958
495	0.9375	0.9375	0.96875	0.984375	0.957031	0.942958
496	0.9375	0.9375	0.96875	0.984375	0.957031	0.942958
497	0.9375	0.9375	0.96875	0.984375	0.957031	0.942958
498	0.9375	0.9375	0.96875	0.984375	0.957031	0.942958
499	0.921875	0.9375	0.96875	0.984375	0.953125	0.937844
500	0.921875	0.9375	0.96875	0.984375	0.953125	0.937844
501	0.921875	0.9375	0.96875	0.984375	0.953125	0.937844
502	0.921875	0.921875	0.96875	0.984375	0.949219	0.932766
503	0.921875	0.921875	0.96875	0.984375	0.949219	0.932766
504	0.921875	0.9375	0.96875	0.984375	0.953125	0.937844
505	0.921875	0.921875	0.96875	0.984375	0.949219	0.932766
506	0.921875	0.921875	0.96875	0.984375	0.949219	0.932766
507	0.921875	0.921875	0.96875	0.984375	0.949219	0.932766
508	0.921875	0.921875	0.96875	0.984375	0.949219	0.932766
509	0.921875	0.921875	0.96875	0.96875	0.945312	0.927423
510	0.921875	0.921875	0.96875	0.96875	0.945312	0.927423
511	0.921875	0.921875	0.96875	0.96875	0.945312	0.927423
512	0.9375	0.921875	0.96875	0.96875	0.949219	0.932538
513	0.9375	0.921875	0.96875	0.96875	0.949219	0.932538
514	0.9375	0.921875	0.96875	0.96875	0.949219	0.932538
515	0.9375	0.921875	0.96875	0.96875	0.949219	0.932538
516	0.9375	0.921875	0.96875	0.96875	0.949219	0.932538
517	0.9375	0.921875	0.96875	0.96875	0.949219	0.932538
518	0.9375	0.921875	0.96875	0.96875	0.949219	0.932538
519	0.9375	0.921875	0.96875	0.96875	0.949219	0.932538
520	0.9375	0.921875	0.96875	0.96875	0.949219	0.932538
521	0.9375	0.921875	0.96875	0.96875	0.949219	0.932538
522	0.9375	0.921875	0.96875	0.953125	0.945312	0.927234
523	0.9375	0.921875	0.96875	0.953125	0.945312	0.927234
524	0.9375	0.90625	0.96875	0.953125	0.941406	0.922119
525	0.9375	0.90625	0.96875	0.984375	0.949219	0.932842
526	0.9375	0.90625	0.96875	0.953125	0.941406	0.922119
527	0.9375	0.921875	0.96875	0.96875	0.949219	0.932538
528	0.9375	0.921875	0.96875	0.96875	0.949219	0.932538
529	0.9375	0.921875	0.96875	0.96875	0.949219	0.932538
530	0.9375	0.921875	0.96875	0.96875	0.949219	0.932538
531	0.9375	0.921875	0.96875	0.96875	0.949219	0.932538
532	0.9375	0.921875	0.96875	0.96875	0.949219	0.932538
533	0.9375	0.921875	0.96875	0.96875	0.949219	0.932538
534	0.9375	0.921875	0.96875	0.984375	0.953125	0.937882
535	0.9375	0.921875	0.96875	0.984375	0.953125	0.937882
536	0.9375	0.921875	0.96875	0.984375	0.953125	0.937882
537	0.9375	0.921875	0.96875	0.984375	0.953125	0.937882
538	0.9375	0.921875	0.96875	0.984375	0.953125	0.937882
539	0.9375	0.921875	0.96875	0.984375	0.953125	0.937882
540	0.9375	0.921875	0.96875	0.984375	0.953125	0.937882
541	0.96875	0.921875	0.96875	0.984375	0.960938	0.948225
542	0.953125	0.921875	0.96875	0.984375	0.957031	0.943035
543	0.953125	0.921875	0.96875	0.984375	0.957031	0.943035
544	0.953125	0.921875	0.96875	0.984375	0.957031	0.943035
545	0.953125	0.921875	0.96875	0.984375	0.957031	0.943035
546	0.953125	0.921875	0.96875	0.984375	0.957031	0.943035
547	0.96875	0.921875	0.96875	0.984375	0.960938	0.948225
548	0.96875	0.9375	0.96875	0.984375	0.964844	0.9533
549	0.953125	0.9375	0.96875	0.984375	0.960938	0.94811
550	0.953125	0.9375	0.96875	0.984375	0.960938	0.94811
551	0.953125	0.9375	0.96875	0.984375	0.960938	0.94811
552	0.953125	0.9375	0.96875	0.984375	0.960938	0.94811
553	0.953125	0.9375	0.96875	0.984375	0.960938	0.94811
554	0.953125	0.921875	0.96875	0.984375	0.957031	0.943035
555	0.953125	0.9375	0.96875	0.984375	0.960938	0.94811
556	0.9375	0.9375	0.96875	0.984375	0.957031	0.942958
557	0.9375	0.953125	0.96875	0.984375	0.960938	0.948071
558	0.9375	0.953125	0.96875	0.984375	0.960938	0.948071
559	0.953125	0.9375	0.96875	0.984375	0.960938	0.94811
560	0.9375	0.9375	0.96875	0.984375	0.957031	0.942958
561	0.9375	0.9375	0.96875	0.984375	0.957031	0.942958
562	0.953125	0.9375	0.96875	0.984375	0.960938	0.94811
563	0.9375	0.9375	0.96875	0.984375	0.957031	0.942958
564	0.9375	0.9375	0.96875	0.984375	0.957031	0.942958
565	0.9375	0.9375	0.96875	0.984375	0.957031	0.942958
566	0.9375	0.9375	0.96875	0.984375	0.957031	0.942958
567	0.953125	0.9375	0.96875	0.984375	0.960938	0.94811
568	0.953125	0.9375	0.96875	0.984375	0.960938	0.94811
569	0.953125	0.9375	0.96875	0.984375	0.960938	0.94811
570	0.953125	0.953125	0.96875	0.984375	0.964844	0.953222
571	0.953125	0.953125	0.96875	0.984375	0.964844	0.953222
572	0.953125	0.953125	0.96875	0.984375	0.964844	0.953222
573	0.953125	0.9375	0.96875	0.984375	0.960938	0.94811
574	0.953125	0.9375	0.96875	0.984375	0.960938	0.94811
575	0.953125	0.9375	0.96875	0.984375	0.960938	0.94811
576	0.953125	0.9375	0.96875	0.984375	0.960938	0.94811
577	0.953125	0.921875	0.96875	0.984375	0.957031	0.943035
578	0.953125	0.921875	0.96875	0.984375	0.957031	0.943035
579	0.953125	0.9375	0.96875	1	0.964844	0.953455
580	0.953125	0.9375	0.96875	1	0.964844	0.953455
581	0.953125	0.9375	0.96875	1	0.964844	0.953455
582	0.953125	0.9375	0.96875	1	0.964844	0.953455
583	0.953125	0.9375	0.96875	1	0.964844	0.953455
584	0.953125	0.9375	0.96875	1	0.964844	0.953455
585	0.953125	0.9375	0.96875	1	0.964844	0.953455
586	0.953125	0.9375	0.96875	1	0.964844	0.953455
587	0.953125	0.9375	0.96875	1	0.964844	0.953455
588	0.953125	0.9375	0.96875	1	0.964844	0.953455
589	0.953125	0.9375	0.96875	0.984375	0.960938	0.94811
590	0.953125	0.9375	0.96875	0.984375	0.960938	0.94811
591	0.953125	0.9375	0.96875	0.984375	0.960938	0.94811
592	0.953125	0.9375	0.96875	0.984375	0.960938	0.94811
593	0.953125	0.953125	0.96875	0.984375	0.964844	0.953222
594	0.953125	0.953125	0.96875	0.984375	0.964844	0.953222
595	0.953125	0.9375	0.96875	0.984375	0.960938	0.94811
596	0.953125	0.9375	0.96875	0.984375	0.960938	0.94811
597	0.953125	0.9375	0.96875	0.984375	0.960938	0.94811
598	0.953125	0.953125	0.96875	0.984375	0.964844	0.953222
599	0.953125	0.953125	0.96875	0.984375	0.964844	0.953222
600	0.953125	0.953125	0.96875	0.984375	0.964844	0.953222
601	0.953125	0.953125	0.96875	0.984375	0.964844	0.953222
602	0.953125	0.953125	0.96875	0.984375	0.964844	0.953222
603	0.953125	0.9375	0.96875	0.984375	0.960938	0.94811
604	0.953125	0.9375	0.96875	0.984375	0.960938	0.94811
605	0.953125	0.9375	0.96875	0.984375	0.960938	0.94811
606	0.953125	0.9375	0.96875	0.984375	0.960938	0.94811
607	0.953125	0.9375	0.96875	0.984375	0.960938	0.94811
608	0.953125	0.9375	0.96875	0.984375	0.960938	0.94811
609	0.953125	0.9375	0.96875	0.984375	0.960938	0.94811
610	0.953125	0.953125	0.96875	0.984375	0.964844	0.953222
611	0.953125	0.953125	0.96875	0.984375	0.964844	0.953222
612	0.953125	0.953125	0.96875	0.984375	0.964844	0.953222
613	0.953125	0.953125	0.96875	0.984375	0.964844	0.953222
614	0.953125	0.953125	0.96875	0.984375	0.964844	0.953222
615	0.953125	0.953125	0.96875	0.984375	0.964844	0.953222
616	0.953125	0.953125	0.96875	0.984375	0.964844	0.953222
617	0.953125	0.953125	0.96875	0.984375	0.964844	0.953222
618	0.953125	0.953125	0.96875	0.984375	0.964844	0.953222
619	0.953125	0.953125	0.96875	0.984375	0.964844	0.953222
620	0.953125	0.953125	0.96875	0.984375	0.964844	0.953222
621	0.953125	0.953125	0.96875	0.984375	0.964844	0.953222
622	0.953125	0.953125	0.96875	0.984375	0.964844	0.953222
623	0.953125	0.953125	0.96875	0.984375	0.964844	0.953222
624	0.9375	0.953125	0.96875	0.984375	0.960938	0.948071
625	0.9375	0.953125	0.96875	0.984375	0.960938	0.948071
626	0.9375	0.953125	0.96875	0.984375	0.960938	0.948071
627	0.9375	0.953125	0.96875	0.984375	0.960938	0.948071
628	0.9375	0.953125	0.96875	0.984375	0.960938	0.948071
629	0.9375	0.953125	0.96875	0.984375	0.960938	0.948071
630	0.9375	0.953125	0.96875	0.984375	0.960938	0.948071
631	0.9375	0.953125	0.96875	0.984375	0.960938	0.948071
632	0.9375	0.953125	0.96875	0.984375	0.960938	0.948071
633	0.9375	0.9375	0.96875	0.984375	0.957031	0.942958
634	0.9375	0.9375	0.96875	1	0.960938	0.948303
635	0.9375	0.9375	0.96875	0.984375	0.957031	0.942958
636	0.9375	0.9375	0.96875	0.984375	0.957031	0.942958
637	0.9375	0.9375	0.96875	0.984375	0.957031	0.942958
638	0.9375	0.9375	0.96875	1	0.960938	0.948303
639	0.9375	0.9375	0.96875	1	0.960938	0.948303
640	0.9375	0.9375	0.96875	0.96875	0.953125	0.937653
641	0.9375	0.9375	0.96875	0.96875	0.953125	0.937653
642	0.9375	0.9375	0.96875	0.96875	0.953125	0.937653
643	0.9375	0.9375	0.96875	0.96875	0.953125	0.937653
644	0.9375	0.9375	0.96875	0.96875	0.953125	0.937653
645	0.9375	0.9375	0.96875	0.96875	0.953125	0.937653
646	0.953125	0.9375	0.96875	0.96875	0.957031	0.942804
647	0.953125	0.953125	0.96875	0.984375	0.964844	0.953222
648	0.953125	0.953125	0.96875	0.984375	0.964844	0.953222
649	0.953125	0.953125	0.96875	0.96875	0.960938	0.947955
650	0.953125	0.953125	0.96875	0.96875	0.960938	0.947955
651	0.953125	0.953125	0.96875	0.96875	0.960938	0.947955
652	0.953125	0.953125	0.96875	0.984375	0.964844	0.953222
653	0.953125	0.953125	0.96875	0.984375	0.964844	0.953222
654	0.953125	0.953125	0.96875	0.984375	0.964844	0.953222
655	0.953125	0.953125	0.96875	0.984375	0.964844	0.953222
656	0.9375	0.953125	0.96875	0.984375	0.960938	0.948071
657	0.9375	0.953125	0.96875	0.984375	0.960938	0.948071
658	0.9375	0.953125	0.96875	0.984375	0.960938	0.948071
659	0.9375	0.953125	0.96875	0.984375	0.960938	0.948071
660	0.9375	0.953125	0.96875	0.984375	0.960938	0.948071
661	0.9375	0.953125	0.96875	0.984375	0.960938	0.948071
662	0.9375	0.9375	0.96875	0.984375	0.957031	0.942958
663	0.9375	0.9375	0.96875	0.984375	0.957031	0.942958
664	0.9375	0.953125	0.96875	0.984375	0.960938	0.948071
665	0.9375	0.953125	0.96875	0.984375	0.960938	0.948071
666	0.9375	0.953125	0.96875	0.984375	0.960938	0.948071
667	0.9375	0.953125	0.96875	0.984375	0.960938	0.948071
668	0.9375	0.953125	0.96875	0.984375	0.960938	0.948071
669	0.9375	0.953125	0.96875	0.984375	0.960938	0.948071
670	0.9375	0.953125	0.96875	0.984375	0.960938	0.948071
671	0.953125	0.953125	0.96875	0.984375	0.964844	0.953222
672	0.953125	0.953125	0.96875	0.984375	0.964844	0.953222
673	0.953125	0.953125	0.96875	0.984375	0.964844	0.953222
674	0.953125	0.953125	0.96875	0.984375	0.964844	0.953222
675	0.953125	0.953125	0.96875	1	0.96875	0.958528
676	0.953125	0.953125	0.96875	1	0.96875	0.958528
677	0.953125	0.953125	0.96875	1	0.96875	0.958528
678	0.953125	0.953125	0.96875	1	0.96875	0.958528
679	0.953125	0.953125	0.96875	1	0.96875	0.958528
680	0.953125	0.953125	0.96875	1	0.96875	0.958528
681	0.953125	0.953125	0.96875	1	0.96875	0.958528
682	0.953125	0.953125	0.96875	1	0.96875	0.958528
683	0.953125	0.953125	0.96875	1	0.96875	0.958528
684	0.953125	0.953125	0.96875	1	0.96875	0.958528
685	0.953125	0.953125	0.96875	1	0.96875	0.958528
686	0.953125	0.953125	0.96875	1	0.96875	0.958528
687	0.953125	0.953125	0.96875	1	0.96875	0.958528
688	0.953125	0.953125	0.96875	1	0.96875	0.958528
689	0.953125	0.953125	0.96875	1	0.96875	0.958528
690	0.953125	0.953125	0.96875	1	0.96875	0.958528
691	0.953125	0.953125	0.96875	1	0.96875	0.958528
692	0.953125	0.953125	0.96875	1	0.96875	0.958528
693	0.953125	0.953125	0.96875	1	0.96875	0.958528
694	0.953125	0.953125	0.96875	1	0.96875	0.958528
695	0.953125	0.953125	0.96875	1	0.96875	0.958528
696	0.953125	0.953125	0.96875	0.984375	0.964844	0.953222
697	0.953125	0.953125	0.96875	0.984375	0.964844	0.953222
698	0.953125	0.953125	0.96875	1	0.96875	0.958528
699	0.953125	0.953125	0.96875	1	0.96875	0.958528
700	0.953125	0.953125	0.96875	1	0.96875	0.958528
701	0.953125	0.953125	0.96875	1	0.96875	0.958528
702	0.953125	0.953125	0.96875	1	0.96875	0.958528
703	0.953125	0.953125	0.96875	1	0.96875	0.958528
704	0.953125	0.953125	0.96875	1	0.96875	0.958528
705	0.953125	0.953125	0.96875	1	0.96875	0.958528
706	0.953125	0.953125	0.96875	1	0.96875	0.958528
707	0.953125	0.953125	0.96875	1	0.96875	0.958528
708	0.953125	0.953125	0.96875	1	0.96875	0.958528
709	0.953125	0.953125	0.96875	1	0.96875	0.958528
710	0.953125	0.953125	0.96875	1	0.96875	0.958528
711	0.953125	0.953125	0.96875	1	0.96875	0.958528
712	0.953125	0.953125	0.96875	1	0.96875	0.958528
713	0.953125	0.953125	0.96875	1	0.96875	0.958528
714	0.953125	0.953125	0.96875	1	0.96875	0.958528
715	0.953125	0.953125	0.96875	1	0.96875	0.958528
716	0.953125	0.953125	0.96875	1	0.96875	0.958528
717	0.953125	0.953125	0.96875	1	0.96875	0.958528
718	0.953125	0.953125	0.96875	1	0.96875	0.958528
719	0.953125	0.953125	0.96875	1	0.96875	0.958528
720	0.953125	0.953125	0.96875	1	0.96875	0.958528
721	0.953125	0.953125	0.96875	1	0.96875	0.958528
722	0.953125	0.953125	0.96875	1	0.96875	0.958528
723	0.953125	0.953125	0.96875	1	0.96875	0.958528
724	0.953125	0.953125	0.96875	1	0.96875	0.958528
725	0.953125	0.953125	0.96875	1	0.96875	0.958528
726	0.953125	0.953125	0.96875	1	0.96875	0.958528
727	0.953125	0.953125	0.96875	1	0.96875	0.958528
728	0.953125	0.953125	0.96875	1	0.96875	0.958528
729	0.953125	0.953125	0.96875	1	0.96875	0.958528
730	0.953125	0.953125	0.96875	1	0.96875	0.958528
731	0.953125	0.953125	0.96875	1	0.96875	0.958528
732	0.953125	0.953125	0.96875	1	0.96875	0.958528
733	0.953125	0.953125	0.96875	1	0.96875	0.958528
734	0.953125	0.953125	0.96875	1	0.96875	0.958528
735	0.953125	0.953125	0.96875	1	0.96875	0.958528
736	0.953125	0.953125	0.96875	1	0.96875	0.958528
737	0.953125	0.953125	0.96875	1	0.96875	0.958528
738	0.953125	0.953125	0.96875	1	0.96875	0.958528
739	0.953125	0.953125	0.96875	1	0.96875	0.958528
740	0.953125	0.953125	0.96875	1	0.96875	0.958528
741	0.953125	0.953125	0.96875	1	0.96875	0.958528
742	0.953125	0.953125	0.96875	1	0.96875	0.958528
743	0.953125	0.953125	0.96875	1	0.96875	0.958528
744	0.953125	0.953125	0.96875	1	0.96875	0.958528
745	0.953125	0.953125	0.96875	1	0.96875	0.958528
746	0.953125	0.953125	0.96875	1	0.96875	0.958528
747	0.953125	0.953125	0.96875	1	0.96875	0.958528
748	0.953125	0.953125	0.96875	1	0.96875	0.958528
749	0.953125	0.953125	0.96875	1	0.96875	0.958528
750	0.953125	0.953125	0.96875	1	0.96875	0.958528
751	0.953125	0.953125	0.96875	1	0.96875	0.958528
752	0.953125	0.953125	0.96875	1	0.96875	0.958528
753	0.953125	0.953125	0.96875	1	0.96875	0.958528
754	0.953125	0.953125	0.96875	1	0.96875	0.958528
755	0.953125	0.953125	0.96875	1	0.96875	0.958528
756	0.953125	0.953125	0.96875	1	0.96875	0.958528
757	0.953125	0.953125	0.96875	1	0.96875	0.958528
758	0.953125	0.953125	0.96875	1	0.96875	0.958528
759	0.953125	0.953125	0.96875	1	0.96875	0.958528
760	0.953125	0.953125	0.96875	1	0.96875	0.958528
761	0.953125	0.953125	0.96875	1	0.96875	0.958528
762	0.953125	0.953125	0.96875	1	0.96875	0.958528
763	0.953125	0.953125	0.96875	1	0.96875	0.958528
764	0.953125	0.953125	0.96875	1	0.96875	0.958528
765	0.953125	0.953125	0.96875	1	0.96875	0.958528
766	0.953125	0.953125	0.96875	1	0.96875	0.958528
767	0.953125	0.953125	0.96875	1	0.96875	0.958528
768	0.953125	0.953125	0.96875	1	0.96875	0.958528
769	0.953125	0.953125	0.96875	1	0.96875	0.958528
770	0.953125	0.953125	0.96875	1	0.96875	0.958528
771	0.953125	0.953125	0.96875	1	0.96875	0.958528
772	0.953125	0.953125	0.96875	1	0.96875	0.958528
773	0.953125	0.953125	0.96875	1	0.96875	0.958528
774	0.953125	0.953125	0.96875	1	0.96875	0.958528
775	0.953125	0.953125	0.96875	1	0.96875	0.958528
776	0.953125	0.953125	0.96875	1	0.96875	0.958528
777	0.953125	0.953125	0.96875	1	0.96875	0.958528
778	0.953125	0.953125	0.96875	1	0.96875	0.958528
779	0.953125	0.953125	0.96875	1	0.96875	0.958528
780	0.953125	0.953125	0.96875	1	0.96875	0.958528
781	0.953125	0.953125	0.96875	1	0.96875	0.958528
782	0.953125	0.953125	0.96875	1	0.96875	0.958528
783	0.953125	0.953125	0.96875	1	0.96875	0.958528
784	0.953125	0.953125	0.96875	1	0.96875	0.958528
785	0.953125	0.953125	0.96875	1	0.96875	0.958528
786	0.953125	0.953125	0.96875	1	0.96875	0.958528
787	0.953125	0.953125	0.96875	1	0.96875	0.958528
788	0.953125	0.953125	0.96875	1	0.96875	0.958528
789	0.953125	0.953125	0.96875	1	0.96875	0.958528
790	0.953125	0.953125	0.96875	1	0.96875	0.958528
791	0.953125	0.953125	0.96875	1	0.96875	0.958528
792	0.953125	0.953125	0.96875	1	0.96875	0.958528
793	0.953125	0.953125	0.96875	1	0.96875	0.958528
794	0.953125	0.953125	0.96875	1	0.96875	0.958528
795	0.953125	0.953125	0.96875	1	0.96875	0.958528
796	0.953125	0.953125	0.96875	1	0.96875	0.958528
797	0.953125	0.953125	0.96875	1	0.96875	0.958528
798	0.953125	0.953125	0.96875	1	0.96875	0.958528
799	0.953125	0.953125	0.96875	1	0.96875	0.958528
800	0.953125	0.953125	0.96875	1	0.96875	0.958528
801	0.953125	0.953125	0.96875	1	0.96875	0.958528
802	0.953125	0.953125	0.96875	1	0.96875	0.958528
803	0.953125	0.953125	0.96875	1	0.96875	0.958528
804	0.953125	0.953125	0.96875	1	0.96875	0.958528
805	0.953125	0.953125	0.96875	1	0.96875	0.958528
806	0.953125	0.953125	0.96875	1	0.96875	0.958528
807	0.953125	0.953125	0.96875	1	0.96875	0.958528
808	0.953125	0.953125	0.96875	1	0.96875	0.958528
809	0.953125	0.953125	0.96875	1	0.96875	0.958528
810	0.953125	0.953125	0.96875	1	0.96875	0.958528
811	0.953125	0.953125	0.96875	1	0.96875	0.958528
812	0.953125	0.953125	0.96875	1	0.96875	0.958528
813	0.953125	0.953125	0.96875	1	0.96875	0.958528
814	0.953125	0.953125	0.96875	1	0.96875	0.958528
815	0.953125	0.953125	0.96875	1	0.96875	0.958528
816	0.953125	0.953125	0.96875	1	0.96875	0.958528
817	0.953125	0.953125	0.96875	1	0.96875	0.958528
818	0.953125	0.953125	0.96875	1	0.96875	0.958528
819	0.953125	0.953125	0.96875	1	0.96875	0.958528
820	0.953125	0.953125	0.96875	1	0.96875	0.958528
821	0.953125	0.953125	0.96875	1	0.96875	0.958528
822	0.953125	0.953125	0.96875	1	0.96875	0.958528
823	0.953125	0.953125	0.96875	1	0.96875	0.958528
824	0.953125	0.953125	0.96875	1	0.96875	0.958528
825	0.953125	0.953125	0.96875	1	0.96875	0.958528
826	0.953125	0.953125	0.96875	1	0.96875	0.958528
827	0.953125	0.953125	0.96875	1	0.96875	0.958528
828	0.953125	0.953125	0.96875	1	0.96875	0.958528
829	0.953125	0.953125	0.96875	1	0.96875	0.958528
830	0.953125	0.953125	0.96875	1	0.96875	0.958528
831	0.953125	0.953125	0.96875	1	0.96875	0.958528
832	0.953125	0.953125	0.96875	0.984375	0.964844	0.953222
833	0.953125	0.953125	0.96875	0.984375	0.964844	0.953222
834	0.953125	0.953125	0.984375	0.984375	0.96875	0.958489
835	0.953125	0.953125	0.984375	0.984375	0.96875	0.958489
836	0.953125	0.953125	0.984375	0.984375	0.96875	0.958489
837	0.953125	0.953125	0.984375	0.984375	0.96875	0.958489
838	0.953125	0.953125	0.984375	0.984375	0.96875	0.958489
839	0.953125	0.953125	0.984375	0.984375	0.96875	0.958489
840	0.953125	0.953125	0.984375	0.984375	0.96875	0.958489
841	0.953125	0.953125	0.984375	0.984375	0.96875	0.958489
842	0.953125	0.953125	0.984375	0.984375	0.96875	0.958489
843	0.953125	0.953125	0.984375	0.984375	0.96875	0.958489
844	0.953125	0.953125	0.984375	0.984375	0.96875	0.958489
845	0.953125	0.953125	0.984375	0.984375	0.96875	0.958489
846	0.953125	0.953125	0.984375	0.984375	0.96875	0.958489
847	0.953125	0.953125	0.984375	0.984375	0.96875	0.958489
848	0.953125	0.953125	0.984375	0.984375	0.96875	0.958489
849	0.953125	0.953125	0.984375	0.984375	0.96875	0.958489
850	0.953125	0.953125	0.984375	0.984375	0.96875	0.958489
851	0.953125	0.953125	1	0.984375	0.972656	0.963797
852	0.953125	0.953125	0.984375	0.984375	0.96875	0.958489
853	0.953125	0.953125	0.984375	0.984375	0.96875	0.958489
854	0.953125	0.953125	0.984375	0.984375	0.96875	0.958489
855	0.953125	0.953125	0.96875	0.984375	0.964844	0.953222
856	0.953125	0.953125	0.984375	0.984375	0.96875	0.958489
857	0.953125	0.953125	0.96875	0.984375	0.964844	0.953222
858	0.953125	0.953125	0.96875	0.984375	0.964844	0.953222
859	0.953125	0.953125	0.96875	0.984375	0.964844	0.953222
860	0.953125	0.953125	0.96875	0.984375	0.964844	0.953222
861	0.953125	0.953125	0.96875	0.984375	0.964844	0.953222
862	0.96875	0.953125	0.984375	0.984375	0.972656	0.96364
863	0.96875	0.953125	0.984375	0.984375	0.972656	0.96364
864	0.96875	0.953125	0.984375	0.984375	0.972656	0.96364
865	0.96875	0.953125	0.984375	0.984375	0.972656	0.96364
866	0.96875	0.953125	0.984375	0.984375	0.972656	0.96364
867	0.96875	0.953125	0.984375	0.984375	0.972656	0.96364
868	0.96875	0.953125	0.984375	0.984375	0.972656	0.96364
869	0.953125	0.953125	0.984375	0.984375	0.96875	0.958489
870	0.953125	0.953125	0.984375	0.984375	0.96875	0.958489
871	0.953125	0.953125	0.984375	0.984375	0.96875	0.958489
872	0.953125	0.953125	0.984375	0.984375	0.96875	0.958489
873	0.953125	0.953125	0.984375	0.984375	0.96875	0.958489
874	0.953125	0.953125	0.984375	0.984375	0.96875	0.958489
875	0.953125	0.953125	0.984375	0.984375	0.96875	0.958489
876	0.953125	0.953125	0.984375	0.984375	0.96875	0.958489
877	0.953125	0.953125	0.984375	0.984375	0.96875	0.958489
878	0.953125	0.953125	0.984375	0.984375	0.96875	0.958489
879	0.953125	0.953125	0.984375	0.984375	0.96875	0.958489
880	0.953125	0.953125	0.984375	0.984375	0.96875	0.958489
881	0.953125	0.953125	0.984375	0.984375	0.96875	0.958489
882	0.953125	0.953125	0.984375	0.984375	0.96875	0.958489
883	0.953125	0.953125	0.984375	0.984375	0.96875	0.958489
884	0.953125	0.953125	0.984375	0.984375	0.96875	0.958489
885	0.953125	0.953125	0.984375	0.984375	0.96875	0.958489
886	0.953125	0.953125	0.984375	0.984375	0.96875	0.958489
887	0.953125	0.953125	0.984375	0.984375	0.96875	0.958489
888	0.953125	0.953125	1	0.984375	0.972656	0.963797
889	0.953125	0.953125	1	0.984375	0.972656	0.963797
890	0.953125	0.953125	1	0.984375	0.972656	0.963797
891	0.953125	0.953125	1	0.984375	0.972656	0.963797
892	0.9375	0.953125	1	0.984375	0.96875	0.958724
893	0.9375	0.953125	0.984375	0.984375	0.964844	0.953377
894	0.953125	0.953125	0.984375	0.984375	0.96875	0.958489
895	0.9375	0.953125	0.984375	0.984375	0.964844	0.953377
896	0.9375	0.953125	0.984375	0.984375	0.964844	0.953377
897	0.9375	0.953125	0.984375	0.984375	0.964844	0.953377
898	0.9375	0.953125	0.984375	0.984375	0.964844	0.953377
899	0.9375	0.953125	0.984375	0.984375	0.964844	0.953377
900	0.953125	0.953125	0.984375	0.984375	0.96875	0.958489
901	0.953125	0.953125	0.984375	0.984375	0.96875	0.958489
902	0.953125	0.953125	0.984375	0.984375	0.96875	0.958489
903	0.953125	0.953125	0.984375	0.984375	0.96875	0.958489
904	0.953125	0.953125	0.984375	0.984375	0.96875	0.958489
905	0.953125	0.953125	0.984375	0.984375	0.96875	0.958489
906	0.9375	0.953125	0.984375	0.984375	0.964844	0.953377
907	0.953125	0.953125	0.984375	0.984375	0.96875	0.958489
908	0.953125	0.953125	0.984375	0.984375	0.96875	0.958489
909	0.96875	0.953125	0.984375	0.984375	0.972656	0.96364
910	0.96875	0.953125	0.984375	0.984375	0.972656	0.96364
911	0.96875	0.953125	0.984375	0.984375	0.972656	0.96364
912	0.953125	0.953125	0.984375	0.984375	0.96875	0.958489
913	0.953125	0.953125	0.984375	0.984375	0.96875	0.958489
914	0.96875	0.953125	1	0.984375	0.976562	0.968908
915	0.953125	0.953125	1	0.984375	0.972656	0.963797
916	0.953125	0.953125	1	0.984375	0.972656	0.963797
917	0.953125	0.953125	1	0.984375	0.972656	0.963797
918	0.953125	0.953125	0.984375	0.984375	0.96875	0.958489
919	0.953125	0.953125	0.984375	0.984375	0.96875	0.958489
920	0.953125	0.953125	0.984375	0.984375	0.96875	0.958489
921	0.953125	0.953125	0.984375	0.96875	0.964844	0.953222
922	0.953125	0.953125	0.984375	0.96875	0.964844	0.953222
923	0.953125	0.953125	0.984375	0.96875	0.964844	0.953222
924	0.953125	0.953125	0.984375	0.96875	0.964844	0.953222
925	0.953125	0.953125	0.984375	0.984375	0.96875	0.958489
926	0.953125	0.953125	0.984375	0.984375	0.96875	0.958489
927	0.953125	0.953125	0.984375	0.96875	0.964844	0.953222
928	0.953125	0.953125	0.984375	0.984375	0.96875	0.958489
929	0.953125	0.953125	0.984375	0.96875	0.964844	0.953222
930	0.953125	0.953125	0.984375	0.96875	0.964844	0.953222
931	0.953125	0.953125	0.984375	0.96875	0.964844	0.953222
932	0.953125	0.953125	0.984375	0.96875	0.964844	0.953222
933	0.953125	0.953125	0.984375	0.96875	0.964844	0.953222
934	0.9375	0.953125	0.984375	0.96875	0.960938	0.94811
935	0.9375	0.953125	0.96875	0.96875	0.957031	0.942804
936	0.9375	0.953125	0.96875	0.96875	0.957031	0.942804
937	0.9375	0.953125	0.96875	0.96875	0.957031	0.942804
938	0.9375	0.953125	0.96875	0.96875	0.957031	0.942804
939	0.9375	0.953125	0.96875	0.953125	0.953125	0.937576
940	0.9375	0.953125	0.96875	0.96875	0.957031	0.942804
941	0.9375	0.953125	0.96875	0.96875	0.957031	0.942804
942	0.9375	0.953125	0.96875	0.96875	0.957031	0.942804
943	0.9375	0.953125	0.96875	0.953125	0.953125	0.937576
944	0.9375	0.953125	0.96875	0.953125	0.953125	0.937576
945	0.9375	0.953125	0.96875	0.96875	0.957031	0.942804
946	0.9375	0.953125	0.96875	0.96875	0.957031	0.942804
947	0.9375	0.953125	0.96875	0.96875	0.957031	0.942804
948	0.9375	0.953125	0.96875	0.96875	0.957031	0.942804
949	0.9375	0.953125	0.96875	0.96875	0.957031	0.942804
950	0.9375	0.953125	0.96875	0.96875	0.957031	0.942804
951	0.9375	0.953125	0.96875	0.96875	0.957031	0.942804
952	0.9375	0.953125	0.96875	0.984375	0.960938	0.948071
953	0.9375	0.953125	0.96875	0.984375	0.960938	0.948071
954	0.9375	0.953125	0.96875	0.984375	0.960938	0.948071
955	0.9375	0.953125	0.96875	0.984375	0.960938	0.948071
956	0.953125	0.953125	0.96875	0.984375	0.964844	0.953222
957	0.9375	0.953125	0.96875	0.984375	0.960938	0.948071
958	0.9375	0.953125	0.96875	0.984375	0.960938	0.948071
959	0.9375	0.953125	0.96875	0.984375	0.960938	0.948071
960	0.9375	0.953125	0.96875	0.984375	0.960938	0.948071
961	0.9375	0.953125	0.96875	0.984375	0.960938	0.948071
962	0.9375	0.953125	0.96875	0.984375	0.960938	0.948071
963	0.9375	0.953125	0.96875	0.984375	0.960938	0.948071
964	0.9375	0.953125	0.96875	0.984375	0.960938	0.948071
965	0.9375	0.953125	0.96875	0.984375	0.960938	0.948071
966	0.9375	0.953125	0.96875	0.984375	0.960938	0.948071
967	0.9375	0.953125	0.96875	0.984375	0.960938	0.948071
968	0.9375	0.953125	0.96875	0.984375	0.960938	0.948071
969	0.9375	0.953125	0.953125	0.984375	0.957031	0.942804
970	0.9375	0.953125	0.953125	0.984375	0.957031	0.942804
971	0.9375	0.953125	0.953125	0.984375	0.957031	0.942804
972	0.9375	0.953125	0.953125	0.984375	0.957031	0.942804
973	0.9375	0.953125	0.953125	0.984375	0.957031	0.942804
974	0.9375	0.953125	0.953125	0.984375	0.957031	0.942804
975	0.9375	0.953125	0.953125	0.984375	0.957031	0.942804
976	0.9375	0.953125	0.953125	0.984375	0.957031	0.942804
977	0.9375	0.953125	0.953125	0.984375	0.957031	0.942804
978	0.9375	0.953125	0.953125	0.984375	0.957031	0.942804
979	0.9375	0.953125	0.953125	0.984375	0.957031	0.942804
980	0.9375	0.953125	0.953125	0.984375	0.957031	0.942804
981	0.9375	0.953125	0.953125	0.984375	0.957031	0.942804
982	0.9375	0.953125	0.96875	0.984375	0.960938	0.948071
983	0.9375	0.953125	0.96875	0.984375	0.960938	0.948071
984	0.9375	0.953125	0.96875	0.984375	0.960938	0.948071
985	0.9375	0.953125	0.96875	0.984375	0.960938	0.948071
986	0.9375	0.953125	0.96875	0.984375	0.960938	0.948071
987	0.9375	0.953125	0.96875	0.984375	0.960938	0.948071
988	0.9375	0.953125	0.953125	0.984375	0.957031	0.942804
989	0.9375	0.953125	0.953125	0.984375	0.957031	0.942804
990	0.9375	0.953125	0.953125	0.984375	0.957031	0.942804
991	0.9375	0.953125	0.96875	0.984375	0.960938	0.948071
992	0.9375	0.953125	0.96875	0.984375	0.960938	0.948071
993	0.9375	0.953125	0.953125	0.984375	0.957031	0.942804
994	0.9375	0.953125	0.953125	0.984375	0.957031	0.942804
995	0.9375	0.953125	0.96875	0.984375	0.960938	0.948071
996	0.9375	0.953125	0.96875	0.984375	0.960938	0.948071
997	0.9375	0.953125	0.96875	0.984375	0.960938	0.948071
998	0.9375	0.953125	0.96875	0.984375	0.960938	0.948071
999	0.9375	0.953125	0.96875	0.984375	0.960938	0.948071
1000	0.9375	0.953125	0.953125	0.984375	0.957031	0.942804
1001	0.9375	0.9375	0.953125	0.984375	0.953125	0.937691
1002	0.9375	0.9375	0.953125	0.984375	0.953125	0.937691
1003	0.9375	0.9375	0.953125	0.984375	0.953125	0.937691
1004	0.9375	0.9375	0.953125	0.984375	0.953125	0.937691
1005	0.9375	0.9375	0.953125	0.984375	0.953125	0.937691
1006	0.9375	0.9375	0.953125	0.984375	0.953125	0.937691
1007	0.9375	0.9375	0.953125	0.984375	0.953125	0.937691
1008	0.9375	0.9375	0.953125	0.984375	0.953125	0.937691
1009	0.9375	0.9375	0.953125	0.984375	0.953125	0.937691
1010	0.9375	0.9375	0.953125	0.984375	0.953125	0.937691
1011	0.9375	0.9375	0.953125	0.984375	0.953125	0.937691
1012	0.9375	0.9375	0.953125	0.984375	0.953125	0.937691
1013	0.9375	0.9375	0.953125	0.984375	0.953125	0.937691
1014	0.9375	0.9375	0.953125	0.984375	0.953125	0.937691
1015	0.9375	0.9375	0.953125	0.984375	0.953125	0.937691
1016	0.9375	0.9375	0.953125	0.984375	0.953125	0.937691
1017	0.9375	0.9375	0.953125	0.984375	0.953125	0.937691
1018	0.9375	0.9375	0.953125	0.984375	0.953125	0.937691
1019	0.9375	0.9375	0.953125	0.984375	0.953125	0.937691
1020	0.9375	0.9375	0.953125	0.984375	0.953125	0.937691
1021	0.9375	0.9375	0.953125	0.984375	0.953125	0.937691
1022	0.9375	0.9375	0.953125	0.984375	0.953125	0.937691
1023	0.9375	0.9375	0.953125	0.984375	0.953125	0.937691
1024	0.9375	0.9375	0.953125	0.984375	0.953125	0.937691
1025	0.9375	0.9375	0.953125	0.984375	0.953125	0.937691
1026	0.9375	0.9375	0.953125	0.984375	0.953125	0.937691
1027	0.9375	0.9375	0.953125	0.984375	0.953125	0.937691
1028	0.9375	0.9375	0.953125	0.984375	0.953125	0.937691
1029	0.9375	0.9375	0.953125	0.984375	0.953125	0.937691
1030	0.9375	0.9375	0.953125	0.984375	0.953125	0.937691
1031	0.9375	0.9375	0.953125	0.984375	0.953125	0.937691
1032	0.9375	0.9375	0.953125	0.984375	0.953125	0.937691
1033	0.9375	0.9375	0.953125	0.984375	0.953125	0.937691
1034	0.9375	0.9375	0.953125	0.984375	0.953125	0.937691
1035	0.9375	0.9375	0.953125	0.984375	0.953125	0.937691
1036	0.953125	0.9375	0.953125	0.984375	0.957031	0.942881
1037	0.953125	0.953125	0.953125	0.984375	0.960938	0.947994
1038	0.953125	0.953125	0.953125	0.984375	0.960938	0.947994
1039	0.953125	0.953125	0.953125	0.984375	0.960938	0.947994
1040	0.953125	0.953125	0.953125	0.984375	0.960938	0.947994
1041	0.953125	0.953125	0.953125	0.984375	0.960938	0.947994
1042	0.9375	0.953125	0.953125	0.984375	0.957031	0.942804
1043	0.9375	0.953125	0.953125	0.984375	0.957031	0.942804
1044	0.9375	0.953125	0.953125	0.984375	0.957031	0.942804
1045	0.9375	0.953125	0.953125	0.984375	0.957031	0.942804
1046	0.9375	0.953125	0.953125	0.984375	0.957031	0.942804
1047	0.9375	0.953125	0.953125	0.984375	0.957031	0.942804
1048	0.953125	0.953125	0.953125	0.984375	0.960938	0.947994
1049	0.953125	0.953125	0.953125	0.984375	0.960938	0.947994
1050	0.953125	0.953125	0.953125	0.984375	0.960938	0.947994
1051	0.953125	0.953125	0.953125	0.984375	0.960938	0.947994
1052	0.953125	0.953125	0.953125	0.984375	0.960938	0.947994
1053	0.953125	0.953125	0.953125	0.984375	0.960938	0.947994
1054	0.953125	0.953125	0.953125	0.984375	0.960938	0.947994
1055	0.953125	0.953125	0.953125	0.984375	0.960938	0.947994
1056	0.953125	0.953125	0.953125	0.984375	0.960938	0.947994
1057	0.953125	0.953125	0.953125	0.984375	0.960938	0.947994
1058	0.9375	0.953125	0.953125	0.984375	0.957031	0.942804
1059	0.9375	0.953125	0.953125	0.984375	0.957031	0.942804
1060	0.9375	0.953125	0.953125	0.984375	0.957031	0.942804
1061	0.9375	0.953125	0.953125	0.984375	0.957031	0.942804
1062	0.9375	0.953125	0.953125	0.984375	0.957031	0.942804
1063	0.9375	0.953125	0.953125	0.984375	0.957031	0.942804
1064	0.9375	0.953125	0.953125	0.984375	0.957031	0.942804
1065	0.9375	0.953125	0.953125	0.984375	0.957031	0.942804
1066	0.9375	0.953125	0.953125	0.984375	0.957031	0.942804
1067	0.9375	0.953125	0.953125	0.984375	0.957031	0.942804
1068	0.9375	0.953125	0.953125	0.984375	0.957031	0.942804
1069	0.9375	0.953125	0.953125	0.984375	0.957031	0.942804
1070	0.9375	0.953125	0.953125	0.984375	0.957031	0.942804
1071	0.9375	0.953125	0.953125	0.984375	0.957031	0.942804
1072	0.9375	0.953125	0.953125	0.984375	0.957031	0.942804
1073	0.9375	0.953125	0.953125	0.984375	0.957031	0.942804
1074	0.9375	0.953125	0.953125	0.984375	0.957031	0.942804
1075	0.9375	0.953125	0.953125	0.984375	0.957031	0.942804
1076	0.9375	0.953125	0.953125	0.984375	0.957031	0.942804
1077	0.9375	0.953125	0.953125	0.984375	0.957031	0.942804
1078	0.9375	0.953125	0.953125	0.984375	0.957031	0.942804
1079	0.9375	0.953125	0.953125	0.984375	0.957031	0.942804
1080	0.9375	0.953125	0.953125	0.984375	0.957031	0.942804
1081	0.9375	0.953125	0.953125	0.984375	0.957031	0.942804
1082	0.9375	0.953125	0.953125	0.984375	0.957031	0.942804
1083	0.9375	0.953125	0.953125	0.984375	0.957031	0.942804
1084	0.9375	0.953125	0.953125	0.984375	0.957031	0.942804
1085	0.9375	0.953125	0.953125	0.984375	0.957031	0.942804
1086	0.9375	0.953125	0.953125	0.984375	0.957031	0.942804
1087	0.9375	0.953125	0.953125	0.984375	0.957031	0.942804
1088	0.9375	0.953125	0.953125	0.984375	0.957031	0.942804
1089	0.9375	0.953125	0.953125	0.984375	0.957031	0.942804
1090	0.9375	0.953125	0.953125	0.984375	0.957031	0.942804
1091	0.9375	0.953125	0.953125	0.984375	0.957031	0.942804
1092	0.9375	0.953125	0.96875	0.984375	0.960938	0.948071
1093	0.9375	0.953125	0.96875	0.984375	0.960938	0.948071
1094	0.953125	0.953125	0.96875	0.984375	0.964844	0.953222
1095	0.953125	0.953125	0.96875	0.984375	0.964844	0.953222
1096	0.953125	0.953125	0.96875	0.984375	0.964844	0.953222
1097	0.953125	0.953125	0.96875	0.984375	0.964844	0.953222
1098	0.953125	0.953125	0.96875	0.984375	0.964844	0.953222
1099	0.9375	0.953125	0.96875	0.984375	0.960938	0.948071
1100	0.9375	0.953125	0.96875	0.984375	0.960938	0.948071
1101	0.953125	0.953125	0.96875	0.984375	0.964844	0.953222
1102	0.9375	0.953125	0.96875	0.984375	0.960938	0.948071
1103	0.9375	0.953125	0.96875	0.984375	0.960938	0.948071
1104	0.9375	0.953125	0.96875	0.984375	0.960938	0.948071
1105	0.9375	0.953125	0.96875	0.984375	0.960938	0.948071
1106	0.9375	0.953125	0.96875	0.984375	0.960938	0.948071
1107	0.9375	0.953125	0.96875	0.984375	0.960938	0.948071
1108	0.9375	0.953125	0.96875	0.984375	0.960938	0.948071
1109	0.9375	0.953125	0.96875	0.984375	0.960938	0.948071
1110	0.9375	0.953125	0.96875	0.984375	0.960938	0.948071
1111	0.9375	0.953125	0.96875	0.984375	0.960938	0.948071
1112	0.9375	0.953125	0.96875	0.984375	0.960938	0.948071
1113	0.9375	0.953125	0.96875	0.984375	0.960938	0.948071
1114	0.9375	0.953125	0.96875	0.984375	0.960938	0.948071
1115	0.9375	0.953125	0.96875	0.984375	0.960938	0.948071
1116	0.9375	0.953125	0.96875	0.984375	0.960938	0.948071
1117	0.9375	0.953125	0.96875	0.984375	0.960938	0.948071
1118	0.9375	0.953125	0.96875	0.984375	0.960938	0.948071
1119	0.9375	0.953125	0.96875	0.984375	0.960938	0.948071
1120	0.9375	0.953125	0.96875	0.984375	0.960938	0.948071
1121	0.9375	0.953125	0.96875	0.984375	0.960938	0.948071
1122	0.9375	0.953125	0.96875	0.984375	0.960938	0.948071
1123	0.9375	0.953125	0.96875	0.984375	0.960938	0.948071
1124	0.9375	0.953125	0.96875	0.984375	0.960938	0.948071
1125	0.9375	0.953125	0.96875	0.984375	0.960938	0.948071
1126	0.9375	0.953125	0.96875	0.984375	0.960938	0.948071
1127	0.9375	0.953125	0.96875	0.984375	0.960938	0.948071
1128	0.9375	0.953125	0.96875	0.984375	0.960938	0.948071
1129	0.9375	0.953125	0.96875	0.984375	0.960938	0.948071
1130	0.9375	0.953125	0.96875	0.984375	0.960938	0.948071
1131	0.9375	0.953125	0.96875	0.984375	0.960938	0.948071
1132	0.9375	0.953125	0.96875	0.984375	0.960938	0.948071
1133	0.9375	0.953125	0.96875	0.984375	0.960938	0.948071
1134	0.9375	0.953125	0.96875	0.984375	0.960938	0.948071
1135	0.9375	0.953125	0.96875	0.984375	0.960938	0.948071
1136	0.9375	0.953125	0.96875	0.984375	0.960938	0.948071
1137	0.9375	0.953125	0.96875	0.96875	0.957031	0.942804
1138	0.9375	0.953125	0.96875	0.96875	0.957031	0.942804
1139	0.9375	0.953125	0.96875	0.96875	0.957031	0.942804
1140	0.9375	0.953125	0.96875	0.96875	0.957031	0.942804
1141	0.9375	0.953125	0.96875	0.96875	0.957031	0.942804
1142	0.9375	0.953125	0.96875	0.96875	0.957031	0.942804
1143	0.9375	0.953125	0.96875	0.96875	0.957031	0.942804
1144	0.9375	0.953125	0.96875	0.96875	0.957031	0.942804
1145	0.9375	0.953125	0.96875	0.96875	0.957031	0.942804
1146	0.9375	0.953125	0.96875	0.96875	0.957031	0.942804
1147	0.9375	0.953125	0.96875	0.96875	0.957031	0.942804
1148	0.9375	0.953125	0.96875	0.96875	0.957031	0.942804
1149	0.9375	0.953125	0.96875	0.96875	0.957031	0.942804
1150	0.9375	0.953125	0.96875	0.96875	0.957031	0.942804
1151	0.9375	0.953125	0.96875	0.96875	0.957031	0.942804
1152	0.9375	0.953125	0.96875	0.96875	0.957031	0.942804
1153	0.9375	0.953125	0.96875	0.96875	0.957031	0.942804
1154	0.9375	0.953125	0.96875	0.96875	0.957031	0.942804
1155	0.9375	0.953125	0.96875	0.96875	0.957031	0.942804
1156	0.9375	0.953125	0.96875	0.984375	0.960938	0.948071
1157	0.9375	0.953125	0.96875	0.984375	0.960938	0.948071
1158	0.9375	0.953125	0.953125	0.984375	0.957031	0.942804
1159	0.9375	0.953125	0.953125	0.984375	0.957031	0.942804
1160	0.9375	0.953125	0.953125	0.984375	0.957031	0.942804
1161	0.9375	0.953125	0.953125	0.984375	0.957031	0.942804
1162	0.9375	0.953125	0.953125	0.984375	0.957031	0.942804
1163	0.9375	0.953125	0.953125	0.984375	0.957031	0.942804
1164	0.9375	0.953125	0.953125	0.984375	0.957031	0.942804
1165	0.9375	0.953125	0.953125	0.984375	0.957031	0.942804
1166	0.9375	0.953125	0.953125	0.984375	0.957031	0.942804
1167	0.9375	0.953125	0.953125	0.984375	0.957031	0.942804
1168	0.9375	0.953125	0.953125	0.984375	0.957031	0.942804
1169	0.9375	0.953125	0.953125	0.984375	0.957031	0.942804
1170	0.9375	0.953125	0.953125	0.984375	0.957031	0.942804
1171	0.9375	0.953125	0.953125	0.984375	0.957031	0.942804
1172	0.9375	0.953125	0.953125	0.984375	0.957031	0.942804
1173	0.9375	0.953125	0.953125	0.984375	0.957031	0.942804
1174	0.9375	0.953125	0.953125	0.984375	0.957031	0.942804
1175	0.9375	0.953125	0.953125	0.984375	0.957031	0.942804
1176	0.9375	0.953125	0.953125	0.984375	0.957031	0.942804
1177	0.9375	0.953125	0.953125	0.984375	0.957031	0.942804
1178	0.9375	0.953125	0.953125	0.984375	0.957031	0.942804
1179	0.9375	0.953125	0.953125	0.984375	0.957031	0.942804
1180	0.9375	0.953125	0.953125	0.984375	0.957031	0.942804
1181	0.9375	0.953125	0.953125	0.984375	0.957031	0.942804
1182	0.9375	0.953125	0.953125	0.984375	0.957031	0.942804
1183	0.9375	0.953125	0.953125	0.984375	0.957031	0.942804
1184	0.9375	0.953125	0.953125	0.984375	0.957031	0.942804
1185	0.9375	0.953125	0.953125	0.984375	0.957031	0.942804
1186	0.9375	0.953125	0.953125	0.984375	0.957031	0.942804
1187	0.9375	0.953125	0.953125	0.984375	0.957031	0.942804
1188	0.9375	0.953125	0.953125	0.984375	0.957031	0.942804
1189	0.9375	0.953125	0.953125	0.984375	0.957031	0.942804
1190	0.9375	0.953125	0.953125	0.96875	0.953125	0.937538
1191	0.9375	0.953125	0.953125	0.96875	0.953125	0.937538
1192	0.9375	0.953125	0.953125	0.96875	0.953125	0.937538
1193	0.9375	0.953125	0.953125	0.96875	0.953125	0.937538
1194	0.9375	0.953125	0.953125	0.96875	0.953125	0.937538
1195	0.9375	0.953125	0.953125	0.96875	0.953125	0.937538
1196	0.9375	0.953125	0.953125	0.96875	0.953125	0.937538
1197	0.9375	0.953125	0.953125	0.96875	0.953125	0.937538
1198	0.9375	0.953125	0.953125	0.96875	0.953125	0.937538
1199	0.9375	0.953125	0.953125	0.96875	0.953125	0.937538
1200	0.9375	0.953125	0.953125	0.96875	0.953125	0.937538
1201	0.9375	0.953125	0.953125	0.96875	0.953125	0.937538
1202	0.9375	0.953125	0.953125	0.96875	0.953125	0.937538
1203	0.9375	0.953125	0.953125	0.96875	0.953125	0.937538
1204	0.9375	0.953125	0.953125	0.96875	0.953125	0.937538
1205	0.9375	0.953125	0.953125	0.96875	0.953125	0.937538
1206	0.9375	0.953125	0.953125	0.96875	0.953125	0.937538
1207	0.9375	0.953125	0.953125	0.96875	0.953125	0.937538
1208	0.9375	0.953125	0.953125	0.96875	0.953125	0.937538
1209	0.9375	0.953125	0.953125	0.96875	0.953125	0.937538
1210	0.9375	0.953125	0.953125	0.96875	0.953125	0.937538
1211	0.9375	0.953125	0.953125	0.96875	0.953125	0.937538
1212	0.9375	0.953125	0.953125	0.96875	0.953125	0.937538
1213	0.9375	0.953125	0.953125	0.96875	0.953125	0.937538
1214	0.9375	0.953125	0.953125	0.96875	0.953125	0.937538
1215	0.9375	0.953125	0.953125	0.96875	0.953125	0.937538
1216	0.9375	0.953125	0.96875	0.96875	0.957031	0.942804
1217	0.9375	0.953125	0.96875	0.96875	0.957031	0.942804
1218	0.9375	0.953125	0.96875	0.96875	0.957031	0.942804
1219	0.9375	0.953125	0.96875	0.96875	0.957031	0.942804
1220	0.9375	0.953125	0.96875	0.96875	0.957031	0.942804
1221	0.9375	0.953125	0.96875	0.96875	0.957031	0.942804
1222	0.9375	0.953125	0.96875	0.96875	0.957031	0.942804
1223	0.9375	0.953125	0.96875	0.96875	0.957031	0.942804
1224	0.9375	0.953125	0.96875	0.96875	0.957031	0.942804
1225	0.9375	0.953125	0.96875	0.96875	0.957031	0.942804
1226	0.9375	0.953125	0.953125	0.96875	0.953125	0.937538
1227	0.9375	0.953125	0.96875	0.96875	0.957031	0.942804
1228	0.9375	0.953125	0.96875	0.96875	0.957031	0.942804
1229	0.9375	0.953125	0.96875	0.96875	0.957031	0.942804
1230	0.9375	0.953125	0.96875	0.96875	0.957031	0.942804
1231	0.9375	0.953125	0.96875	0.96875	0.957031	0.942804
1232	0.9375	0.953125	0.96875	0.96875	0.957031	0.942804
1233	0.9375	0.953125	0.953125	0.96875	0.953125	0.937538
1234	0.9375	0.953125	0.953125	0.96875	0.953125	0.937538
1235	0.9375	0.953125	0.953125	0.96875	0.953125	0.937538
1236	0.9375	0.953125	0.953125	0.96875	0.953125	0.937538
1237	0.9375	0.953125	0.953125	0.96875	0.953125	0.937538
1238	0.9375	0.953125	0.953125	0.96875	0.953125	0.937538
1239	0.9375	0.953125	0.953125	0.96875	0.953125	0.937538
1240	0.9375	0.953125	0.953125	0.96875	0.953125	0.937538
1241	0.9375	0.953125	0.953125	0.96875	0.953125	0.937538
1242	0.9375	0.953125	0.953125	0.96875	0.953125	0.937538
1243	0.9375	0.953125	0.953125	0.96875	0.953125	0.937538
1244	0.9375	0.953125	0.953125	0.96875	0.953125	0.937538
1245	0.9375	0.953125	0.953125	0.96875	0.953125	0.937538
1246	0.9375	0.953125	0.953125	0.96875	0.953125	0.937538
1247	0.9375	0.953125	0.953125	0.96875	0.953125	0.937538
1248	0.9375	0.953125	0.953125	0.96875	0.953125	0.937538
1249	0.9375	0.953125	0.953125	0.96875	0.953125	0.937538
1250	0.9375	0.953125	0.953125	0.96875	0.953125	0.937538
1251	0.9375	0.953125	0.953125	0.96875	0.953125	0.937538
1252	0.9375	0.953125	0.953125	0.96875	0.953125	0.937538
1253	0.9375	0.953125	0.953125	0.96875	0.953125	0.937538
1254	0.9375	0.953125	0.953125	0.96875	0.953125	0.937538
1255	0.9375	0.953125	0.953125	0.96875	0.953125	0.937538
1256	0.9375	0.953125	0.953125	0.96875	0.953125	0.937538
1257	0.9375	0.953125	0.953125	0.96875	0.953125	0.937538
1258	0.9375	0.953125	0.953125	0.96875	0.953125	0.937538
1259	0.9375	0.953125	0.953125	0.96875	0.953125	0.937538
1260	0.9375	0.953125	0.953125	0.96875	0.953125	0.937538
1261	0.9375	0.953125	0.953125	0.96875	0.953125	0.937538
1262	0.9375	0.953125	0.953125	0.96875	0.953125	0.937538
1263	0.9375	0.953125	0.953125	0.96875	0.953125	0.937538
1264	0.9375	0.953125	0.953125	0.96875	0.953125	0.937538
1265	0.9375	0.953125	0.953125	0.96875	0.953125	0.937538
1266	0.9375	0.953125	0.953125	0.96875	0.953125	0.937538
1267	0.9375	0.953125	0.953125	0.96875	0.953125	0.937538
1268	0.9375	0.953125	0.953125	0.96875	0.953125	0.937538
1269	0.9375	0.953125	0.953125	0.96875	0.953125	0.937538
1270	0.9375	0.953125	0.953125	0.96875	0.953125	0.937538
1271	0.9375	0.953125	0.953125	0.96875	0.953125	0.937538
1272	0.9375	0.953125	0.953125	0.96875	0.953125	0.937538
[truncated: 3,728 more rows]
