# Supplementary material for: Detecting the Multiomics Signatures of Factor-Specific Inflammatory Effects on Airway Smooth Muscles
Source: Front Genet. 2021 Jan 13;11:599970. doi: 10.3389/fgene.2020.599970 (PMC7838645; doi:10.3389/fgene.2020.599970)
Supplement: Supplementary Table 5 — MCFS ranked features for combined data. [file Table_5.XLSX]

## Sheet: Supp 6
Feature	RI
MAP3K8	0.650669
SLIT2	0.484992
CISH	0.483134
CCL26	0.482348
LIMA1	0.480156
C11orf70	0.476647
HRH1	0.47191
BATF3	0.464101
PRR16	0.46204
HMHA1	0.454632
PPP2R3A	0.453348
SOCS1	0.449159
CCDC86	0.423151
INHBE	0.421381
IL17RA	0.420493
LOXL3	0.409294
GPR44	0.404598
PIM1	0.404379
OBFC2A	0.402302
KLF2	0.401915
PKD2	0.401008
HK1	0.395042
TEX2	0.393399
BZW2	0.389498
MBNL2	0.384886
PPFIBP2	0.383079
C1QTNF1	0.380166
FAM196A	0.364792
SFT2D2	0.359554
ST8SIA1	0.357782
TNC	0.355991
ANPEP	0.350369
NFKBIZ	0.348463
COL17A1	0.34444
RGS2	0.337236
MAPK1	0.334103
NFE2	0.327619
DTNA	0.325006
SH3D19	0.324369
SLC25A25	0.323456
MRGPRF	0.319443
CCL11	0.317847
TPBG	0.314523
CLEC16A	0.309356
MAPKAPK3	0.309339
LRRC8B	0.308622
PTPN4	0.3071
DPYD	0.306545
ZC3H12A	0.304681
WFS1	0.300751
PXK	0.299359
LYRM1	0.29463
EGFR	0.291024
UHRF1BP1L	0.285789
PITRM1	0.2857
PHF17	0.282179
STXBP5	0.279264
AK5	0.276767
TPCN2	0.275014
MYOM1	0.274154
EFNB2	0.273927
TGM2	0.267021
FAM110B	0.264099
ZMIZ1	0.260605
ARSJ	0.256225
RHBDD2	0.255672
CUTC	0.254562
LIF	0.253451
UST	0.252159
COL6A6	0.250308
TBC1D19	0.249073
BDKRB1	0.248748
STEAP2	0.246429
C3orf18	0.24631
RNF19B	0.246169
AIM1	0.243936
BNC1	0.242086
RP11-25K19.1	0.238166
FKBP5	0.237854
TSPAN13	0.237479
TDP1	0.235048
NFIL3	0.234837
LHFP	0.233847
2020-09-03	0.231769
SLC39A8	0.22912
TBC1D4	0.229055
STC1	0.226215
RGMB	0.225466
PYGO1	0.224722
LINC00161	0.2232
CRADD	0.222736
CSN1S1	0.222022
TGFBR3	0.221989
NR4A2	0.221532
POSTN	0.221235
RP11-466L17.1	0.220966
MAN2B2	0.218524
PLCB1	0.21829
SOCS2	0.215878
SOX13	0.21576
LRRC49	0.213621
ABLIM3	0.211807
PTPN13	0.210894
RASD1	0.207562
MPP4	0.205545
BEND6	0.203086
KBTBD11	0.200341
SLC45A3	0.200185
ESM1	0.198793
GALNTL4	0.198399
ARHGAP24	0.197172
LRRC33	0.196186
ASB1	0.194185
MYO1D	0.193847
CSRNP1	0.192946
ADAMTS1	0.190491
ISG20	0.189842
EIF2B2	0.188635
RASSF2	0.187637
PTTG3P	0.187626
PRPSAP1	0.187443
ZFP36L2	0.187433
PRRX1	0.186471
MIS18BP1	0.185716
IL1RL1	0.185649
GDF15	0.185254
FAM100B	0.182365
ADCY8	0.18234
LRRC32	0.180804
WNT5B	0.179682
SERPINH1	0.177625
JAZF1	0.173711
C7orf63	0.173584
PICALM	0.172836
CSGALNACT1	0.172721
GPR68	0.17212
TMEM156	0.171686
ABCA8	0.169953
SIPA1L2	0.169531
CEP70	0.169385
NIPA1	0.169133
MEIS1	0.168655
MIR22HG	0.168377
SOX9	0.16789
SPRED1	0.167701
THAP10	0.16672
LRRC8D	0.165271
PKIA	0.163744
AGTRAP	0.163368
IRS2	0.162645
DLGAP5	0.161408
ANKMY2	0.16129
LOX	0.161257
ASPM	0.160979
GPN1	0.160883
CCDC14	0.160801
SEMA3A	0.160215
TOX	0.160035
AKAP12	0.159635
IL20RB	0.158653
LMCD1	0.158048
DAAM1	0.157281
SFRP1	0.157048
KIF14	0.154712
ARRDC4	0.15459
ABCA13	0.153378
HADHB	0.153122
SPA17	0.152623
ABL1	0.152038
COL5A2	0.15144
VWA5A	0.151196
ATP6V1B2	0.149743
SGPL1	0.149541
DPYSL3	0.149448
BDNF	0.149115
RASL11A	0.148183
PRC1	0.147499
WEE1	0.146684
PITPNC1	0.146335
ZNF668	0.146269
MT1H	0.145854
CDH6	0.145008
BTG1	0.1449
TMEM71	0.144815
EPOR	0.143634
YKT6	0.143461
EFR3A	0.143223
CCNB2	0.143171
CENPF	0.142497
PBK	0.142114
CITED2	0.140705
LY96	0.140186
MFHAS1	0.14004
KIAA1644	0.139886
SMAD3	0.138881
PEX2	0.138703
ABCA9	0.138364
CCNB1	0.13793
RP11-727A23.8	0.137893
ALDH9A1	0.137766
ABTB2	0.137733
SLC22A23	0.137544
SLC7A7	0.137483
FERMT2	0.13733
BTBD3	0.137153
CCDC77	0.136942
GALM	0.136864
C18orf56	0.135716
UFM1	0.13535
TM4SF1	0.135272
TUBB2A	0.134466
KIF20A	0.134444
TOP2A	0.134264
SUOX	0.134035
LIPA	0.133674
C5	0.133428
S1PR3	0.133299
POC1A	0.132983
NNMT	0.132847
NEK2	0.13259
NRAS	0.132555
C10orf26	0.13248
ETV4	0.131874
TMEM171	0.131525
LIN7A	0.131173
SUGT1	0.130989
PCMTD1	0.12994
ARL4C	0.129251
DENND4A	0.129108
SMC2	0.128691
KIF18A	0.128656
HTR2B	0.128427
NTM	0.128362
GADD45A	0.128277
EPHA4	0.127535
CDCA3	0.127268
CNIH3	0.126199
KIF20B	0.126093
SLC11A2	0.125723
HMMR	0.125586
ITGA2	0.124829
PDE7B	0.124596
TWIST2	0.124553
AOX1	0.124089
FAM64A	0.124008
VNN3	0.123051
LINC00478	0.123043
CPXM1	0.123
CKAP2L	0.122707
C1orf112	0.122006
KCNF1	0.121802
RPS6KA5	0.121766
ULK1	0.120871
CDH2	0.12073
KANK1	0.120235
IER3	0.119918
IRS1	0.119503
STOM	0.119407
CXCL1	0.118812
CSF2	0.118177
RGS17	0.117948
IRX3	0.11764
TLE4	0.117276
SHISA3	0.116503
CENPW	0.116453
DIO2	0.116303
FZD7	0.116212
NCAPD2	0.115571
FAM46A	0.115186
ATG7	0.115061
WDR54	0.115034
CDCA2	0.114353
FZD8	0.114209
CCNA2	0.114121
CKAP2	0.114088
ATXN1	0.113901
LRRN3	0.113358
CLMP	0.113189
CDKN3	0.113106
NUSAP1	0.112357
RNASEH2A	0.11229
TMEM194A	0.112125
RIOK2	0.111877
TTK	0.111538
DRAM1	0.111528
RPA3	0.11106
TPX2	0.10958
PLCL1	0.10952
COL6A5	0.109142
GNPTAB	0.108979
CSMD2	0.108889
CARHSP1	0.108805
FBXL12	0.108698
PEMT	0.108519
DUSP6	0.108435
PRADC1	0.108329
FAM83D	0.108314
ANKRD35	0.108212
FGF5	0.108166
EML4	0.108081
CENPA	0.107956
CECR5	0.107927
LDOC1L	0.107849
DUSP1	0.107717
SKA1	0.107558
CDK1	0.107416
CYP2S1	0.107162
CYTH2	0.107108
SOBP	0.10697
OIP5	0.106782
MKI67	0.106738
CPD	0.106544
FAM20B	0.106533
ADCK3	0.106108
MKI67IP	0.106083
CEP128	0.105724
FLVCR2	0.105485
SLC39A14	0.105084
LRP11	0.105021
CDC25C	0.104453
LRRC8C	0.104354
NUF2	0.104106
ANLN	0.103993
TLN2	0.103945
SGOL2	0.103653
BRP44	0.103585
FAM117B	0.103581
LTBP2	0.103526
OSTBETA	0.102726
2020-03-04	0.10248
INPP4B	0.102359
SPRY4	0.102326
ACBD6	0.102016
BIRC5	0.101979
CHFR	0.101791
MYBL1	0.101468
CCDC34	0.101467
BCL3	0.101419
C12orf48	0.101405
DNAL4	0.101293
GYPC	0.101229
KIF11	0.100846
GSN	0.100822
NOP16	0.100785
CNN2	0.100746
FNIP2	0.100602
TCP10L	0.100426
KCTD12	0.100119
RP11-196I18.3	0.0999605
VCAM1	0.0998439
ESYT2	0.0996341
TMEM237	0.0995753
H2AFX	0.0995321
CNKSR3	0.0994759
JDP2	0.0990169
RACGAP1	0.0989974
GLI1	0.0989086
PDK4	0.0988339
IER5	0.0985196
SAV1	0.0983722
PLAU	0.0983571
TRIP13	0.0982419
FAM180A	0.0979776
CCDC99	0.0978545
POR	0.0977274
MGAT5	0.0974244
KIF22	0.0973704
APOBEC3B	0.097337
THBS2	0.0969929
NCAPG	0.0967887
TPK1	0.0967319
PCCA	0.0965883
PGF	0.0962559
LIG1	0.0961732
CRH	0.0959068
FGL2	0.0957418
FZD1	0.0956471
MND1	0.0955616
INTS9	0.0955166
CHEK2	0.0953992
CENPE	0.0953895
CASP7	0.0953642
RORB	0.0951916
HSPA5	0.0951835
SGOL1	0.0951746
TBC1D13	0.095013
UIMC1	0.0949861
NDE1	0.0948418
TCF4	0.0947935
KIF2C	0.0943808
C9orf3	0.0943146
CEBPD	0.0940919
DUSP23	0.0940485
TRAF3IP2	0.0938938
AC006978.6	0.0937443
FBXO5	0.0935488
NRBP1	0.093238
HJURP	0.0925237
F2RL1	0.0922861
CHST14	0.0922132
RP11-887P2.1	0.0920904
DSEL	0.0918246
WDR69	0.0917506
SERPINB6	0.0916916
SHOC2	0.091326
PTPN22	0.0908181
GLI3	0.090289
OSR2	0.0901861
POLQ	0.0891233
MTAP	0.0886575
CENPM	0.0886421
PLK1	0.0886003
SYNJ2	0.0885632
GULP1	0.0884164
YPEL3	0.0884104
TBX2	0.0882074
C9orf21	0.0879329
RGS5	0.0876552
PUS1	0.0875835
BCL2L1	0.0875626
ADAMTS6	0.0871528
NT5E	0.0870801
SLC35E3	0.0870461
SLC43A3	0.0868823
OSGIN2	0.086644
SPINT2	0.0865452
TNFAIP3	0.0864345
GFPT2	0.086431
BDKRB2	0.0863747
UBE2T	0.0861888
CTSB	0.0861493
MYOF	0.0859949
CEP55	0.0856141
SLC26A6	0.0855861
AC016722.2	0.085376
LBH	0.0850789
RIN2	0.084774
TROVE2	0.0846188
AGTR1	0.0844581
LRRC8A	0.0843292
NAB1	0.0842863
SATB2	0.0837748
FNDC3A	0.0837724
GRAMD1A	0.0833108
CCNF	0.0831234
CDCA5	0.0830596
TMX4	0.0830024
NAV3	0.0828076
RP11-181C3.2	0.0827486
APOD	0.0826772
TBC1D8	0.0824037
KNTC1	0.0821208
CYP3A7	0.0817532
CREB5	0.0816496
VAMP5	0.0811045
ZNFX1	0.0810708
PPP2R1B	0.0810232
ADSS	0.0806886
DUSP10	0.0805877
GOSR2	0.0805787
NCAM2	0.0805753
WDR36	0.0804729
XBP1	0.0799309
CSNK1E	0.0799125
AP002478.2	0.0797066
FAM20A	0.0796171
THBD	0.0795312
MYLK	0.0794481
COL12A1	0.0794356
CDKN2B	0.079387
TTLL4	0.0793785
ABTB1	0.0793206
TEK	0.0792452
MT1F	0.0790653
TCF7	0.0790619
TCF21	0.0790443
TSHZ3	0.0788197
NCAPD3	0.0787857
ARHGAP22	0.078784
LIFR	0.0787422
TP53	0.0786332
CLLU1OS	0.0784522
SCARA5	0.0783819
ECT2	0.0783379
SLC1A5	0.078207
WDYHV1	0.078183
CDCA8	0.0781753
CLCF1	0.0779426
NDNF	0.0779335
CENPJ	0.0779284
TYMS	0.0778594
G2E3	0.0774554
E2F7	0.07744
TMEM14A	0.077286
CXCL12	0.077247
PAPSS2	0.0771771
TOX4	0.0771514
NDRG1	0.0771105
SH3PXD2A	0.0770882
PLEKHG4	0.0768295
TAGLN3	0.0764778
SPAG5	0.0763773
TM7SF2	0.0763671
SSBP2	0.0762182
SSFA2	0.0760571
ZEB2	0.0760555
C11orf82	0.0754449
ANKRD10	0.0754267
SERP1	0.0754001
ST3GAL6	0.0752963
YARS	0.0752274
RFC5	0.0751588
MMP14	0.0750896
AC013461.1	0.0747272
INCENP	0.074676
WDR67	0.0745188
NCK1	0.0742261
NCKAP5L	0.0741221
HAPLN1	0.0735333
MME	0.073275
PHLPP1	0.0729156
LEPREL1	0.0729043
PTRF	0.0727331
HADHA	0.072648
TMTC1	0.0722418
IMP4	0.0722373
NFKB1	0.0721741
SKA3	0.0720534
MXD3	0.0720445
CXCL6	0.0719642
CPA3	0.0718759
ATP2B1	0.0718007
EXOSC9	0.0717645
ITPRIPL2	0.0717507
PDHX	0.0715327
PTBP2	0.0714865
TMEM200A	0.0714702
TMEM48	0.0713177
C17orf53	0.0708495
RP1-286D6.2	0.0707301
MT1G	0.0706054
TNFRSF21	0.0705091
RAD54L	0.0702908
SLC25A12	0.0701671
GCLM	0.0700556
SFR1	0.0700424
NIF3L1	0.069741
CCL8	0.0696168
MED8	0.0696094
SASH1	0.0695199
C16orf59	0.0694608
CCDC85B	0.0694534
CSNK1A1	0.0693769
RPL29	0.0693739
SLC37A4	0.0692141
KCNJ2	0.069161
FXYD5	0.0689826
MTSS1	0.0689768
SLC44A3	0.068937
GARS	0.068728
EIF2B4	0.0684927
ABCE1	0.068273
PAQR5	0.06803
SGCB	0.0679847
WWTR1	0.0678815
IRF2BPL	0.0676392
SLC27A3	0.0675912
DSE	0.067449
DIABLO	0.0671092
MDFIC	0.0670825
NCOA3	0.0669868
ZSWIM5	0.0669166
NEFM	0.0668785
RRP36	0.0668572
TRIOBP	0.06677
FBXO38	0.0666291
RIOK1	0.0665589
SLC25A46	0.0665064
RAD51AP1	0.0664748
ZFAND5	0.0664137
SLC27A1	0.066351
TNFSF4	0.0663142
PCNA	0.0663125
ZNF521	0.0662129
TSC22D1	0.0660337
CCL20	0.065965
B3GALT4	0.0659006
ITGB1BP1	0.065672
IGFBP3	0.0656059
TMEM154	0.0654842
NEXN	0.0654235
CBLB	0.065159
CYB5A	0.0648822
MNS1	0.0648331
COL4A1	0.0647011
FOXD1	0.0646931
FOXM1	0.0646487
FAM54A	0.0646436
PTGS2	0.064459
DDX21	0.064402
CENPK	0.0644005
PLCL2	0.0639796
GMDS	0.0639562
PWP1	0.0639455
TIMM44	0.0638928
C7orf44	0.063722
TMEM150A	0.0637206
C4orf34	0.0637122
LANCL1	0.063666
RASD2	0.0636348
GCAT	0.0635979
SLC38A2	0.0635187
ZC3H12C	0.0634349
AMD1	0.0633133
CCNYL1	0.0632812
FAH	0.0632281
ALDH2	0.0630171
PLK4	0.0629545
MELK	0.0629217
SH3BP4	0.0629128
KLHL2	0.0628908
VPS37B	0.0628896
LOXL4	0.0628771
PRR5L	0.0627696
KLF4	0.0627575
TNFSF10	0.0627335
GALC	0.0626789
PGM3	0.0625696
USP53	0.0623882
PLEKHH2	0.062369
CERS6	0.0623437
RP3-412A9.11	0.0622339
CRIPT	0.0621901
DCAF15	0.06217
PIK3R4	0.0621597
C18orf54	0.0621441
CDK5	0.0621178
PRKG2	0.0618937
CXCL2	0.061841
FAM176A	0.0618118
AK2	0.0617898
RPRD1A	0.0617829
ADAM8	0.0616295
CDC42EP2	0.0614591
NRCAM	0.0614557
CCP110	0.0614277
CCDC74B	0.0613043
CDC14B	0.0611641
RHBDF1	0.0611576
RCAN2	0.0610387
PGM2L1	0.0610083
IL6	0.0609174
NOL6	0.0607868
MOSC1	0.0607198
PIGP	0.0606751
SFXN5	0.0606705
MED28	0.060594
CMBL	0.0605
TMPO	0.0603984
GPR137	0.0603797
C7orf41	0.0601688
NPTX1	0.0601665
LSS	0.0601337
BORA	0.0599949
CRISPLD2	0.0599846
CISD2	0.0599169
SLC37A3	0.059865
TWSG1	0.0594484
NPTN	0.0594025
UBBP1	0.0591863
RERE	0.0591567
UBB	0.0591025
HS3ST3A1	0.0590868
TACC1	0.058779
HEBP2	0.0587716
STK38	0.0587166
MT1A	0.0587107
CHSY1	0.0586203
CA12	0.0585997
KIAA0101	0.0584002
LATS2	0.0583786
PCDH18	0.058353
C14orf93	0.0583475
ANKRD57	0.0581535
RPL39L	0.0581447
RUNX1	0.0581264
TRMT5	0.0579194
GLTSCR1	0.0577753
ANKRD13A	0.0576979
AP3M2	0.0574209
COL6A3	0.0574034
RNF26	0.0572768
CDC42EP3	0.0572503
HMGB2	0.0571952
MAMDC2	0.0570015
INSIG1	0.0569329
KIF1B	0.0569134
MKRN2	0.0568671
LGALS3	0.0567567
RAB23	0.056711
GBE1	0.0566076
RRM1	0.0565902
RNF215	0.0564772
TIPARP	0.0563715
VASP	0.0562662
ZBTB47	0.0562087
SLC9A9	0.0561754
TMEM116	0.0561579
CKAP5	0.0561474
DPYSL2	0.0560982
CASP3	0.0560752
STK39	0.0560691
MRPL20	0.0559772
RRP8	0.0559562
CTNNBL1	0.0558899
KIF13B	0.0558534
ABHD6	0.0558169
KITLG	0.0558091
CEP85	0.0557724
ATP6V0A1	0.0555386
ITPKA	0.055492
FHOD1	0.0554888
HNMT	0.0554862
ERBB2	0.0553431
WDR55	0.0552783
RFWD3	0.0552266
ID1	0.0551421
NME1	0.055045
PTPRO	0.0550349
AURKA	0.0549919
RNF149	0.0548744
AKR1B1	0.0548599
AP2M1	0.0547588
PID1	0.0546972
TMX3	0.054626
GADD45B	0.0545117
RRP12	0.0544476
FCRLB	0.0544428
ISCU	0.054419
RFC4	0.05437
CCL13	0.0543254
ARRB1	0.0541401
RFC3	0.0541299
PSMC3IP	0.054096
HSD11B1	0.0540888
SMAD6	0.0540666
RBBP8	0.0539632
BCAT2	0.0538687
FANCG	0.0537496
SOX4	0.0537045
ZFAND3	0.0536986
SPATA13	0.0536676
HIST1H2AC	0.0536321
GAS6	0.0534726
C6orf130	0.0533273
PROCR	0.0532989
RSPRY1	0.0532401
HSP90AB1	0.0530983
NUP205	0.0530628
PAFAH1B3	0.0530402
TK1	0.0529375
RFXANK	0.0526892
FAM206A	0.0526735
NOP2	0.0526683
TMCO1	0.0525477
MZT1	0.0524855
HADH	0.052484
DISP1	0.0524139
DHCR7	0.0523534
C14orf132	0.0522502
SLC20A1	0.0522304
GMNN	0.0521707
RAF1	0.0520202
SLC25A20	0.051779
OGFOD1	0.0516922
HYLS1	0.0514965
PRKAR1A	0.0514692
GNG11	0.0514628
DENND2A	0.0514435
KLHL3	0.05142
ADM	0.0513972
AC005035.1	0.0513382
ARHGEF3	0.0511468
SLC16A10	0.0510912
PUSL1	0.0510578
TMEM132B	0.0510273
MT1X	0.0510153
METRNL	0.0510108
BCAR3	0.0507909
CDCA4	0.0507817
BLM	0.0507812
ST3GAL5	0.0507327
GALNT12	0.0506998
KIF23	0.0506369
CCDC15	0.0506121
SDF2L1	0.0505766
KIF24	0.050446
C21orf63	0.0503768
CARD16	0.0503182
XYLT2	0.050295
RAB5C	0.0502737
HEY1	0.0501692
LAMA5	0.050141
SAC3D1	0.0501184
PTP4A1P7	0.0501154
ACBD3	0.0501099
COL7A1	0.0500856
GSTA4	0.050059
HPS3	0.0500272
NPEPL1	0.0498585
SNTB1	0.0498504
RNF10	0.0497778
SRP68	0.0497525
APLP2	0.0497328
TSPAN3	0.049586
BRAT1	0.0494943
PTPRE	0.049403
FADS1	0.0493374
TTF2	0.0493043
COBLL1	0.0492672
GHR	0.0492034
KARS	0.0491892
G0S2	0.0491504
OLFML3	0.0490522
TSC22D2	0.049039
ADAR	0.0490042
DOCK10	0.0489978
ZFP106	0.0489759
CIAPIN1	0.0488853
ACVRL1	0.0488637
HECTD1	0.0488493
MCM7	0.0488128
GPR137C	0.0487781
FTH1	0.0485803
DUT	0.0484402
KLF9	0.0484188
ITPRIP	0.0483795
CREB3L2	0.0483072
SGCD	0.0482125
OSCAR	0.0481956
DEDD2	0.0481888
CDK19	0.0481557
CBR4	0.0481544
BUB3	0.0481533
RRAS2	0.0480707
TRPC6	0.0480363
SIX5	0.0478882
NFKBIB	0.0478812
ITCH	0.0478417
BBS2	0.0475756
CA2	0.0474644
PAK1IP1	0.0474433
ATP1A1	0.0474118
TMEM155	0.0474089
SHMT2	0.0472836
FMNL2	0.0472495
DCBLD2	0.0472371
ZNF215	0.0471709
COPB2	0.0471278
BAALC	0.0469992
OCIAD2	0.0469031
STX4	0.0468933
TIMELESS	0.0467974
C16orf53	0.0467417
CCDC92	0.046716
RHOBTB3	0.0466871
KIF15	0.0466608
MFAP1	0.046595
KDELR2	0.0465935
LCE2A	0.0465866
CCDC24	0.0465755
VCP	0.0465538
RNF44	0.0464609
PLEKHO2	0.0464485
LINC00312	0.0464483
B9D2	0.0464339
IGFBP2	0.0463691
TARSL2	0.0463237
SH3PXD2B	0.046106
C2orf18	0.045989
FDPS	0.0458281
PAQR3	0.0458102
STOML2	0.0457253
MT1M	0.0456578
CST1	0.0456072
DEPDC1B	0.0455535
PTGER2	0.0455438
YIF1A	0.0454869
GBP1	0.0454362
AC073346.2	0.0452811
NIPAL3	0.0452791
NT5DC2	0.0452352
FYN	0.0451282
C8orf55	0.0450836
KBTBD2	0.045007
PARVB	0.0449336
RMI2	0.0448997
PSMC4	0.0448048
MAD2L2	0.044709
CIRH1A	0.0446851
ZFHX3	0.0446209
TMEM97	0.0445271
PREP	0.0444111
ZNF827	0.0443227
SPTSSA	0.0441823
FAM126A	0.0441624
CASP2	0.0441014
VASN	0.0440897
MAGEF1	0.0440868
EIF5B	0.0439736
PKMYT1	0.0439263
PGM5	0.0439247
NCBP2	0.0439125
SHQ1	0.0438942
IQGAP2	0.0438243
CEP78	0.0437374
KLHL21	0.0436982
CDK2AP2	0.0436394
SLC30A1	0.0436127
CLEC11A	0.0435765
JTB	0.0435014
KIAA0430	0.0434441
PTHLH	0.0433887
FOXC1	0.043321
TMEM17	0.0432948
C6orf35	0.0431596
ADAL	0.0427286
APH1B	0.0427269
CCL7	0.0427117
C5orf62	0.0426694
GINS3	0.0426108
PPRC1	0.042573
FOSL1	0.0425041
GAR1	0.0424123
MKLN1	0.0424089
POP1	0.0423076
TMEM30A	0.0422164
RP11-603J24.7	0.0422089
LCTL	0.0422074
IGIP	0.042139
VPS13A	0.0420179
ETS2	0.0419944
RAB34	0.0419711
CSK	0.0418657
CH17-12M21.1	0.0418422
TUSC2	0.0418393
DENND4C	0.0418199
FLRT3	0.0416695
ABHD10	0.0416569
CTNNBIP1	0.0416425
MYH10	0.0416178
AC011236.7	0.041581
IGF2R	0.0414768
PSME4	0.0414761
RP11-538D9.2	0.041465
GPSM2	0.041421
TIGD2	0.0413692
KLHL28	0.0413644
HTRA1	0.0412844
ROR1	0.0412546
KIAA0240	0.0411639
GAMT	0.0411219
HLTF	0.041101
HARS	0.0410274
ADRB2	0.0409917
TMEM9	0.0409588
C9orf5	0.0409576
LRRN4CL	0.0408988
MZF1	0.0408899
RIN1	0.0408805
RAB8A	0.0407783
C11orf68	0.0407614
ID3	0.0407612
FAM35A	0.0407277
SERTAD2	0.0407002
ZCCHC9	0.040631
PTS	0.0406035
HMG20B	0.0405981
MAMSTR	0.0405875
IER5L	0.0405744
FAM46C	0.0403539
FBXL7	0.0403255
RAB3GAP2	0.0403201
WDR61	0.0403153
CCDC85A	0.0403135
CDC42EP5	0.0402799
PHF19	0.0401204
MRE11A	0.0400658
MFSD6	0.0400208
CLDN5	0.0400159
PERP	0.0399389
CPA4	0.0399252
UCK2	0.0399206
FAM102B	0.0398222
METTL4	0.039755
NEDD4	0.0397522
AHCTF1	0.0397265
DHX37	0.0396123
SUB1	0.0394848
ETFA	0.0394672
LIMCH1	0.0394521
SDPR	0.0393983
PDE6D	0.0393573
TBCC	0.0393525
SCG2	0.0393443
MASTL	0.0393044
RABEPK	0.0392998
RFC1	0.039288
GPRC5A	0.0391957
CCDC104	0.0391933
PTGS1	0.0391251
HIRIP3	0.0391002
C20orf43	0.0390299
ZNF589	0.0390128
KCNE1	0.0390027
QSOX2	0.0389751
EIF5A2	0.0389222
SGK1	0.0387773
SIPA1	0.0387556
TRIM6	0.0386865
TIAL1	0.0386643
PSMC2	0.0386373
WNK4	0.0385804
SSX2IP	0.0385436
RNF216	0.0385434
ASF1B	0.0385154
MTO1	0.0384164
BTN3A3	0.038388
SRPRB	0.0383716
MTMR4	0.0383666
RGL1	0.0381956
CDC42SE2	0.0381206
IGFBP5	0.0381051
COL1A2	0.0380877
AIMP2	0.0379563
CRLS1	0.0379145
APOLD1	0.03778
DOK6	0.0376823
PHF10	0.0376123
IRAK2	0.0376095
cg08811259	0.0375962
ACACA	0.0375891
FKBP9L	0.0375098
CALR	0.0374987
GPRIN1	0.0374905
C16orf48	0.0374565
AP001816.1	0.0374148
FZD4	0.0373784
ABHD2	0.0373623
RTCD1	0.0373415
ZNF653	0.0373266
RPS6KA2	0.0373162
LMO4	0.0372784
PINK1	0.0372671
SEMA6A	0.0372191
CDC42EP1	0.0372102
DPH3	0.0372097
CCND1	0.0371422
SPC25	0.0371211
BMP2	0.0371079
LSM3	0.0370334
CLEC14A	0.037004
EBNA1BP2	0.0369312
STX1A	0.0369299
NETO2	0.0368961
ODZ3	0.0368821
CENPIP1	0.0368776
ATAD2	0.0368622
ZFHX4	0.0368597
RNF5P1	0.0368407
TOX2	0.0367072
CEP63	0.0366368
GLCE	0.0365967
KCNK1	0.0365652
SERPINA3	0.0365386
ZNF544	0.0364831
SESN3	0.0364414
MAFF	0.0363854
ACCN1	0.0362278
MCM2	0.0361483
FDX1L	0.0361033
C16orf87	0.0360445
CYP1B1	0.0360375
CCDC151	0.0360097
SRM	0.0359806
GORASP1	0.0359781
RAB11FIP2	0.0359636
PRKCH	0.0359352
NDRG4	0.0358752
AC002055.4	0.0357978
CYTH3	0.0356888
ZNRD1	0.0355585
HSP90B1	0.0355308
CLDND1	0.0355103
SLC35A5	0.0354873
CHAF1A	0.0354423
PCNT	0.0354401
GREM1	0.035417
MSC	0.035411
CBR3	0.035307
ACADM	0.0351669
NFATC4	0.0351188
CDK6	0.0350627
STAG1	0.0350057
UBE2D4	0.0350048
CSNK1G1	0.0349455
MPG	0.0349399
BMP6	0.0348997
CCDC18	0.0348701
PCNX	0.0348537
FLRT2	0.0348211
MMP3	0.0347819
HAVCR2	0.0347575
CETN3	0.0347314
PRMT3	0.034731
H2AFZ	0.0345545
NECAP1	0.0345539
C19orf48	0.03452
CHMP5	0.0345107
MIA	0.0344335
TRANK1	0.0343716
TMEM19	0.0343644
TRPC1	0.0343152
UTP11L	0.0342879
FRMD4A	0.0342761
MMP2	0.0342647
AHI1	0.0342628
RMI1	0.0341845
HES1	0.0341687
POMT2	0.0341675
RHOB	0.0340205
GGA2	0.033914
WDR46	0.0339087
FAM26E	0.0338576
SLC2A12	0.0338515
CENPQ	0.0338207
IL8	0.033793
GSK3B	0.0337816
COL1A1	0.0337788
PTX3	0.0337063
APBA3	0.0336562
EVI5L	0.033571
PCDH7	0.0335233
CCT3	0.0335169
TWISTNB	0.0334136
EXO1	0.0333862
BLCAP	0.0333477
SAMD5	0.0333145
RP11-350G13.1	0.0332209
PRIM1	0.0331651
WDR4	0.0331565
SETBP1	0.0330542
MTHFD2	0.0329728
PIGU	0.0329178
ANGEL2	0.0329053
ACAD8	0.0328521
LEPROTL1	0.032827
GORAB	0.0327834
NUDT16L1	0.032773
EGLN1	0.0327501
ANG	0.0327142
COQ6	0.0327094
TMEM204	0.0326825
CTSL1	0.0326634
EEF2K	0.0326461
TRPA1	0.0324744
DRG1	0.0324711
IRF1	0.0324465
RUSC2	0.0324308
RFC2	0.0323549
FAM164C	0.0323272
CPOX	0.0322955
BPNT1	0.032294
EIF3B	0.0322626
PIK3IP1	0.0322169
RAB38	0.0321652
ZBTB22	0.0321398
FNDC3B	0.0320966
POLR1E	0.0319684
LRR1	0.0319112
VWF	0.0319045
TNFRSF11B	0.0318938
RP11-534G20.3	0.0318929
SSTR1	0.031887
CHST2	0.0317528
C16orf61	0.0317227
NTPCR	0.0316777
GNG12	0.0316456
FAM174B	0.031602
LIN9	0.0315927
FJX1	0.0315787
NCEH1	0.031578
SMAGP	0.0315629
HAUS8	0.0315439
LYPD1	0.0315294
GCHFR	0.0315021
BTBD11	0.0314999
STRN3	0.0314797
TXLNA	0.0314792
TBCE	0.0314696
BXDC1P	0.0314584
PQLC1	0.0314204
BMP4	0.0313975
CHIC2	0.0313918
C1orf50	0.031291
DUSP28	0.0311278
LMBRD2	0.0310603
AS3MT	0.0310347
RP11-15B17.1	0.0310221
TUBB6	0.0309503
TNFRSF10B	0.0309022
NDFIP2	0.0308772
CLCA2	0.0308661
NUP85	0.0308319
RP11-65D13.1	0.0308184
MAPK12	0.0307623
PFDN4	0.0307189
CHST15	0.0306865
PHTF1	0.0305949
PARP2	0.0305868
AJ006998.2	0.0305635
NPR3	0.0305379
ATF4	0.0305343
C8orf83	0.0305339
SLC39A11	0.0304421
ZDHHC1	0.0304382
NPM3	0.0304255
LYRM5	0.0303898
UAP1L1	0.0303003
SLC35B2	0.0302985
RALGDS	0.0302969
DNAJC3	0.0302939
RSPH3	0.0302607
C9orf41	0.0302416
RPS15	0.0302412
SS18L2	0.0302039
C2CD4B	0.0301886
WLS	0.0301828
LARS	0.0301668
ANKDD1A	0.0301561
C7	0.0301369
KLF13	0.030092
TMEM60	0.0300738
SEPT10P1	0.0300561
SCAF4	0.0300073
PLAUR	0.030005
TLR4	0.029949
NOD1	0.0299473
IL4R	0.029939
DENND5A	0.0299193
BCS1L	0.0297149
ARNT2	0.0297115
IL1A	0.0297025
ARHGDIB	0.0296529
PANX1	0.0296457
SLC7A6	0.029626
ARHGAP11A	0.029623
RPF2	0.0296212
PITPNB	0.0296196
DIMT1	0.0295591
KIAA0247	0.0295515
INTS3	0.0295487
RALGPS2	0.0295161
CAPN5	0.0295021
RILPL1	0.0294053
GIPC1	0.0293662
FHL3	0.0293383
NSMCE4A	0.0293252
STAMBPL1	0.0292783
PRKAA1	0.0292767
SARS	0.0292044
TMEM100	0.0291562
SLC46A3	0.0291405
FAM110A	0.0291249
DDAH1	0.029119
RP11-255N24.4	0.0290981
PAMR1	0.0290899
COL4A2	0.0290546
2020-09-10	0.0290212
KIAA1328	0.0288969
GNB1L	0.028814
TNIP1	0.0287934
NDUFAF2	0.028713
XPO5	0.0286641
ATF6	0.0286578
ENPP2	0.0286468
CD1D	0.0286414
YPEL4	0.0285992
PHLPP2	0.028599
WDR43	0.0285804
FAM89B	0.0285758
SEC14L1	0.0285721
PIN1	0.0285686
USP39	0.0285366
GSG2	0.0285219
C11orf74	0.0284363
RFX5	0.028433
GINS2	0.0283951
SLTM	0.0283943
CISD1	0.0283904
CELF1	0.0283819
C14orf149	0.0283141
SRF	0.0283079
DUSP18	0.0282787
DOLPP1	0.0281845
POLE2	0.0281741
TRIP4	0.0281481
RIC8A	0.0281134
CORO1B	0.0280344
AZI1	0.0279372
WBSCR22	0.0278796
CENPL	0.0278574
PCBP4	0.0278516
C2CD2	0.0278498
UBAP1	0.027814
IL7R	0.0277591
RBM47	0.0277578
MINPP1	0.0277519
TTC13	0.0277271
SLC25A22	0.027704
ING2	0.0276978
ADIPOR1	0.0275437
POLR1C	0.0274482
EIF3J	0.0274421
BLVRA	0.02744
CAMKMT	0.0273957
IL1B	0.0273654
ATP13A3	0.0273449
MAPK14	0.0273414
DIAPH3	0.0273408
TUBE1	0.0273228
TNFRSF1B	0.0273046
STK40	0.0272546
METTL7A	0.027254
UBTD2	0.0272165
NTNG1	0.0271488
SHC4	0.0271347
GIMAP5	0.0271317
HCST	0.0270978
HIF1A	0.0270715
NEK6	0.0270617
ROD1	0.0270317
COASY	0.026963
NRM	0.0269398
DHX40	0.0269133
REEP6	0.0268775
PPP4C	0.0267872
ERO1L	0.0267637
PDCD2	0.0267609
PLEK2	0.0267314
FAM21A	0.0267187
EPHB1	0.0266948
HN1	0.0266531
RGS10	0.0265933
IFNE	0.0265555
DTX4	0.0265429
MPHOSPH10	0.026492
HELLS	0.0264735
GLT8D2	0.026452
HEATR3	0.0264326
SNORD114-3	0.0264258
ABCA6	0.0264064
SNAPC1	0.0263737
RINT1	0.026369
IL1RN	0.0263474
SECISBP2L	0.0263417
SGCE	0.0263246
POLA2	0.0263043
GEMIN2	0.0263032
NUDT16	0.0262854
MTF1	0.0262189
NAP1L4	0.0261962
CERS5	0.0261932
NRIP3	0.0261377
ZC3H3	0.0260852
TPST1	0.026081
NOTCH4	0.0260743
MBOAT2	0.0260688
POC5	0.0260626
ISOC1	0.0260595
PDGFRL	0.0260545
ITPR3	0.0259971
CACNA2D3	0.0258999
MLKL	0.0258935
SCARF2	0.02589
RIMS1	0.0258889
PAQR4	0.0258836
EID2	0.025846
AHCYL2	0.0257288
FOXO1	0.0256917
PHF21A	0.0256687
HSD17B11	0.025653
ZNF614	0.0256242
ZNF503	0.0256033
WDR35	0.0255999
CXCL5	0.0255662
SPRED2	0.0255466
C6orf192	0.0255218
EPRS	0.0255191
USP13	0.0255155
UEVLD	0.0255103
SUPT6H	0.0255072
THBS1	0.0254513
QSOX1	0.0254245
MCM3	0.02542
PYCARD	0.0254175
PUS3	0.0254173
MPDU1	0.0253299
PREX1	0.0253279
ALKBH3	0.0252438
TIMM23	0.0252144
LSM12	0.0251964
LAMA4	0.0251773
SNX21	0.0251277
HSPB3	0.0250898
POLR3B	0.0250832
WDR75	0.0250794
B3GNT1	0.0250682
NPHP4	0.0250134
ZNF688	0.0250101
COL13A1	0.0249906
ACPP	0.0249742
SCARB2	0.0249464
SMAP2	0.0249092
BCCIP	0.0249055
COPG	0.0248948
DIRC2	0.0248826
TOPBP1	0.0248678
SOCS5	0.0248522
AACS	0.024838
CRELD2	0.0248343
OAF	0.0248035
PMM1	0.0247769
LETMD1	0.0247633
PPAP2B	0.0247335
OMD	0.0247254
EDNRA	0.0247191
PPIL3	0.0247184
RARS	0.0246436
OSTCP2	0.0246034
TMEM55A	0.0245913
ADAMTS8	0.0245875
LIPG	0.0245837
NUP107	0.0245715
SAR1A	0.0245644
TMED9	0.0245551
ASAP1	0.0245439
ABCF1	0.0245358
P4HA3	0.0245132
C12orf35	0.0244968
UGCG	0.0244774
ADAMTS3	0.0244344
MOAP1	0.0243873
PTP4A1	0.0243831
MCM4	0.0243583
FN3KRP	0.0242845
TNFAIP8	0.0242816
RAD23A	0.0242476
SENP5	0.0242216
ISY1	0.0241551
NES	0.0241461
AARS	0.0241074
FGF2	0.0240942
C4orf46	0.0240653
SSPN	0.0240508
PVRL3	0.0240292
RDH10	0.0239692
GFOD2	0.0239337
KTN1	0.0238874
RNFT2	0.0238759
PSMB2	0.0238482
TNFSF13B	0.0238098
ADORA2B	0.0237826
MBIP	0.0236699
PCYOX1L	0.0236655
FAT1	0.0236108
ELOVL6	0.0235729
DCAF5	0.0235695
ZNF433	0.0235579
DNMT1	0.0235244
cg26074603	0.023503
HECTD3	0.0234803
C9orf140	0.0234789
ANKRD37	0.0234776
FAM172A	0.0234734
ABHD11	0.0234295
HYOU1	0.0234224
HSPB1P1	0.0233429
INMT	0.0233187
CPEB2	0.0233167
ORAI3	0.0233166
DDX56	0.0233043
BNIP3L	0.0232672
LSM5	0.0232464
PRTFDC1	0.0232454
MSRA	0.0232187
UBFD1	0.0231984
FAM111A	0.0231726
DOK5	0.023142
KB-1732A1.1	0.0230531
CINP	0.0230305
HS3ST1	0.0229711
C11orf2	0.0229538
NR2C2AP	0.0229488
ERO1LB	0.0229239
SBDSP1	0.0228784
DEXI	0.022857
DUOX1	0.0228376
ENGASE	0.0228324
CHORDC1	0.0228179
FGF7	0.0228163
GNB5	0.0228089
C1orf74	0.0228048
GLRXP3	0.0228043
MPP5	0.0227933
RNF175	0.0227671
OSTC	0.022762
HBP1	0.0227371
KPRP	0.022732
KLHDC5	0.0227172
DEK	0.0227106
DPY19L1	0.0226936
GREM2	0.0226785
SRFBP1	0.0226704
RP11-95P13.1	0.0226502
AC011242.6	0.0226428
DPP4	0.0226278
DSN1	0.0226221
SERPINB7	0.0226163
SEC31A	0.0225786
PRPF3	0.0225603
MVD	0.0225372
SDCCAG3	0.0225371
EFCAB4A	0.0225309
NUP35	0.0225292
NDEL1	0.0225097
WBP4	0.0225073
NRSN2	0.0224119
DYNC1I1	0.0223795
WDR74	0.0223765
TOR1AIP2	0.0223528
C4orf14	0.0223506
ALDH1L2	0.0223331
GSS	0.0223192
ATXN2	0.0222687
SPON2	0.0222599
SERINC2	0.0222538
HIST1H2BK	0.0221714
EXOSC10	0.0221516
DENND1A	0.0221416
C19orf40	0.0220999
SC5DL	0.0220965
DUSP11	0.0220519
GUCY1B3	0.0220396
KCTD13	0.0220139
C9orf167	0.0220048
DCAF8	0.0219617
SLC25A13	0.0219542
CHCHD3	0.0219484
PGM2	0.0219442
CD9	0.0219055
TUBA1C	0.0218348
INTS10	0.0218316
GPR56	0.0217593
EIF2S2	0.0217478
IFT74	0.0217409
ZNF271	0.0216823
ATP5L	0.0216772
ZNF558	0.021666
PNKD	0.0216573
EPM2AIP1	0.0216532
PPAPDC1B	0.021649
SLC35E4	0.0215823
DHRS7B	0.0215351
GLIS3	0.0215139
CBS	0.0214982
ARL6IP5	0.0214979
WBP2	0.0214896
PTPRD	0.0214439
NIP7	0.0214367
RRP15	0.0214339
P4HB	0.0213862
CEP135	0.0213787
BTG3	0.0213758
H3F3B	0.0213311
ROR2	0.0213003
AC006276.1	0.0212344
SLC39A10	0.0212329
SNX27	0.0212238
TRPT1	0.0212024
FNDC4	0.0211824
PDSS2	0.0211529
USP24	0.0210537
FAM43A	0.0210092
KLHDC3	0.0209889
RNF20	0.0209567
RWDD1	0.0209483
GPR3	0.0209447
ACSL3	0.0209008
B3GALTL	0.0208809
PRRT3	0.0208421
BAZ2B	0.0208398
LMNB2	0.0207588
EXTL3	0.0207524
SEMA4C	0.0207452
cg06040990	0.0206112
RNY5	0.0206054
PPOX	0.0205986
EHD1	0.0205323
PSMD5	0.0205304
STX5	0.0205253
ARSI	0.0205074
STIP1	0.0205043
ZNF33B	0.0205009
FAM171B	0.0204695
KIAA1468	0.0204665
DCLRE1B	0.0203989
SYT11	0.020382
PPP1R14A	0.0203608
ZNF217	0.0203014
EEA1	0.0202994
COL5A3	0.0202812
C7orf23	0.0202787
CITED4	0.020276
HERC2	0.0202744
THYN1	0.0202658
cg03036064	0.0202597
ITGB8	0.0202404
MUTED	0.0202057
TMEM175	0.0201287
ADK	0.0201237
SLC25A19	0.0200949
RNF103	0.0200774
CWF19L2	0.0200453
GTF2E2	0.0199933
CHPF	0.0199913
DHDDS	0.0199903
CTBP1	0.0199708
PSMA3	0.0199693
cg12915892	0.0199514
TMEM91	0.0199449
NFX1	0.0199366
COL10A1	0.0199296
KCNS3	0.0199284
ARNTL2	0.0199203
MAPRE3	0.0198483
DCTPP1	0.0198377
DYM	0.019822
RP11-1149O23.3	0.0198085
RP4-639F20.1	0.0197885
RAB36	0.0197375
FAM118B	0.0197344
DHX36	0.0197192
FTH1P12	0.0196824
PCBD1	0.0196529
CDH4	0.0196431
HIP1	0.0196332
CDC42	0.0196329
OPRL1	0.0196094
LRRC56	0.0196081
PSAP	0.0196067
MRPL33	0.0195754
TTC30B	0.0195717
RAMP1	0.0195484
RP11-397E7.3	0.019546
FOXN2	0.0195359
FLYWCH2	0.0195278
RP11-252M21.1	0.0195185
CASC5	0.0195071
KRT7	0.01948
ASS1P11	0.0194756
CHMP1B	0.0194298
GPANK1	0.0194241
LXN	0.0194167
PRKCDBP	0.0194164
ATXN7L3B	0.0194003
UHRF2	0.0193274
CD274	0.0193246
GBGT1	0.019298
OSTM1	0.0192898
DHPS	0.0192603
PLA2G3	0.019239
FCRLA	0.0192274
ATXN7L3	0.0192213
C20orf72	0.0191961
SLC25A15	0.0191602
LAMC2	0.0191407
MAPKAPK5	0.0191085
COPS7B	0.0190951
RASGRF2	0.019074
NAT10	0.0190621
KLHL7	0.0190535
B4GALT4	0.0189876
GPM6A	0.0189719
MCM10	0.0189537
BCL9L	0.0189397
UCHL5	0.0189328
CYB5B	0.0189115
SELRC1	0.0188956
GCLC	0.0188847
MIDN	0.0188793
PER2	0.0188754
C3orf58	0.0188424
AC116904.1	0.0188064
cg21523528	0.0187924
CANT1	0.0187793
AC006026.10	0.0187707
ZNF524	0.0187596
SPAG9	0.0187484
cg21196690	0.0187484
CYP26B1	0.0186981
BRP44L	0.0186906
DTL	0.0186757
TMEM144	0.0186687
NDST1	0.0186662
TRIM45	0.0186649
TUBA1A	0.0185969
SIAH2	0.0185887
TMEM39B	0.0185771
LRIG1	0.0185493
STK17B	0.0185227
GNG5	0.0185168
PYGB	0.0184955
RP11-175O19.4	0.0184826
KIAA1217	0.018477
cg07143384	0.0184669
ETV5	0.0184547
CPSF1	0.0184371
SEC23IP	0.0184145
PRDM1	0.0183882
GMPPA	0.0183724
DNAJC10	0.018355
SEC61A1	0.0183191
LTBP4	0.0183169
TRNP1	0.0183153
CNOT3	0.0182822
MTBP	0.0182385
ASH2L	0.0182044
REEP4	0.0181981
YWHAH	0.018171
KDSR	0.0181633
PI4K2A	0.0181437
FAM59A	0.0181127
XPO1	0.018112
ATP2B4	0.0180884
POMGNT1	0.0180473
C5orf54	0.018024
SP4	0.0179904
XDH	0.0179578
HLA-DMA	0.0179538
DCBLD1	0.0179222
TBC1D2	0.0178906
RP11-663P9.2	0.0178704
THOC4	0.0178674
PA2G4	0.0178593
AMN1	0.0178496
C18orf55	0.0178067
RGL2	0.0178024
UBE2E2	0.017791
KIAA0664	0.0177444
GPD1L	0.0177353
FASTKD3	0.017718
C6orf170	0.0177153
HCFC2	0.0177125
INO80	0.0176821
PHKG2	0.0176821
ZHX2	0.0176615
NMB	0.0176074
PCSK9	0.0175982
PSG7	0.0175971
FAM115C	0.0175921
ZC3HC1	0.0175913
GAS2L3	0.0175771
SNRK	0.0175111
RANP6	0.0175083
KCNS2	0.0174779
SLC14A1	0.0174515
UAP1	0.0174338
KCNB2	0.0174303
NIPSNAP1	0.0174023
DAZAP1	0.0173693
H2AFY2	0.017369
SYBU	0.0173442
GPR125	0.0172719
DYNC2H1	0.0172584
PTGER4	0.017242
SQSTM1	0.0172413
C16orf58	0.0172406
SLX4	0.0172393
ITM2C	0.0171935
C4orf49	0.0171908
ADRBK1	0.0171663
EFCAB11	0.0171457
NEURL1B	0.0171433
CCND3	0.0171414
HIST1H2BC	0.0170516
C12orf57	0.0170475
MPZL1	0.0170355
GLTSCR2	0.0170223
ABCC4	0.0169913
NANP	0.0169096
SLC2A13	0.016855
TSPAN4	0.0168225
RYBP	0.016812
C4orf32	0.0168052
PSIP1	0.0168012
SEC24C	0.0167875
JMJD6	0.0167488
NIPA2	0.0167196
ZNF17	0.0167163
CLDND2	0.0167043
ARPC5	0.0166765
ZNF512B	0.0166715
LPIN2	0.0166578
FAM195A	0.0166279
RAB2A	0.0166128
cg03891941	0.0166121
PPL	0.0166008
KIFAP3	0.0165438
IKZF4	0.0165374
DDB2	0.0165287
METTL9	0.0165269
SPG20	0.0165222
MIR155HG	0.0165195
cg20453212	0.0164999
LRRC42	0.0164825
C3orf39	0.0164768
GLRB	0.0164383
RAB11A	0.0164228
CEBPB	0.0164219
CASP1	0.0164207
SLC22A15	0.0164124
CENPT	0.0163316
STMN3	0.0163225
E2F2	0.0162981
KLHDC2	0.0162536
RFTN2	0.0162478
cg16442300	0.0162278
STAT4	0.0162142
SRPK1	0.0161818
MAP3K6	0.0161808
SEPHS1	0.0161742
FTH1P16	0.0161719
APCDD1L	0.0161659
PALLD	0.0161622
KBTBD10	0.0161613
ARMC10	0.0160682
CCNY	0.0160614
MED29	0.0160494
FDFT1	0.0160425
NTAN1	0.0160228
PEG10	0.0160184
RAB7L1	0.0160172
NDST2	0.0160064
TMEM140	0.0159734
MDC1	0.0159547
NR2F6	0.0159301
EIF4ENIF1	0.0159284
C20orf108	0.015926
HMGCS1	0.0159225
VDAC3	0.0159219
C9orf40	0.0159219
GLUD1	0.0159217
SLC2A6	0.0158866
NAA15	0.0158203
STX6	0.0158076
TFB1M	0.0158076
ZMYND19	0.0158011
ZDHHC23	0.0157523
ACYP1	0.0157503
IFT122	0.015742
KPNA1	0.0157408
TMEM208	0.015736
ARHGAP33	0.0157358
LEPRE1	0.0157226
SOX15	0.0156643
OSTF1	0.0156141
PMEPA1	0.0155977
MEA1	0.0155965
LRP10	0.0155818
DAPK2	0.0155633
TMEM87B	0.0155566
PSMD7	0.0155416
ETFDH	0.0155282
SCARA3	0.0154957
COPS4	0.0154878
MYBPH	0.0154868
COPS8	0.0154648
MMP12	0.0154399
PECR	0.0154377
ADM2	0.0154321
SPCS3	0.0153981
FAHD1	0.0153865
EIF2B1	0.0153816
RP11-310H4.5	0.015377
IL34	0.0153638
C8orf40	0.0153295
ARRDC3	0.0153132
BHLHE41	0.0152979
CLNS1A	0.0152675
HHAT	0.0152589
PAPPA	0.015253
TRAM2	0.015241
C16orf42	0.0152211
cg13067649	0.015209
NUMB	0.0152076
TRIM27	0.0151119
TRIB1	0.0151102
MIR1275	0.0151069
SIVA1	0.0150779
COMMD1	0.015077
HMGN2P18	0.0150671
CENPV	0.0150566
MANBA	0.0150471
HDAC4	0.0150161
PYCR1	0.0150123
FAM129A	0.0150109
PLEKHA1	0.0149974
SPCS1	0.014988
ABHD3	0.0149807
PLOD2	0.0149583
TARBP2	0.0149581
POLR3GL	0.01495
cg17225222	0.0149481
LUZP1	0.014934
RP11-113D6.10	0.0149307
ACAT2	0.0149235
RB1CC1	0.014916
HBXIPP1	0.0149081
NR1H3	0.0149023
PHLDB2	0.0148826
ALPP	0.0148679
FTH1P11	0.0148557
GEM	0.0148304
CDT1	0.0148159
DLG4	0.0148152
ZNF35	0.0148027
CDC42BPA	0.0148026
SNX6	0.0147859
HNRNPAB	0.0147828
GLRX5	0.0147796
DNAJC22	0.014754
GMPR	0.0147493
EDNRB	0.0147397
PSMB4	0.0147362
cg02049949	0.0147147
PRKCE	0.0147112
SNX17	0.0147107
ADRA2C	0.0146986
CDKN1A	0.0146904
C6orf89	0.0146893
C6orf141	0.0146775
ZNF22	0.0146681
EEF1E1	0.0146604
PRMT10	0.0146564
SNRPD1	0.0146533
SMG5	0.014644
MXRA8	0.0146413
TRMT1	0.0146343
SH3GL3	0.0146019
PCYT2	0.0145959
RBL2	0.0145916
SPOCK1	0.0145896
KHDRBS3	0.0145882
DUSP5	0.0145854
KCNS1	0.0144881
RP11-202P11.1	0.014479
EML1	0.014477
COX4NB	0.0144693
C20orf4	0.014464
cg00183107	0.0144626
EIF2S1	0.0144404
cg16234718	0.0144253
WARS	0.014413
PDE1A	0.0143852
TMEM201	0.0143456
CRIP2	0.0143293
SCNN1D	0.0143
PICK1	0.0142992
cg24733475	0.0142921
ICK	0.0142851
ZFYVE26	0.0142775
SP3	0.014274
KCND2	0.0142726
FLOT2	0.0142711
TCHH	0.0142662
ATAD1	0.0142596
SQLE	0.0142591
TMEM206	0.0142536
AKIRIN2	0.0142506
MIR548P	0.0142476
HABP4	0.0142452
RP11-142L4.3	0.0142451
ANKRD33	0.0142399
ZFPM1	0.0142307
FBN2	0.0142166
MFF	0.0141756
GRB2	0.0141558
CBLN3	0.0141495
[truncated: 801,812+ more rows]
