# Supplementary material for: Detecting the Multiomics Signatures of Factor-Specific Inflammatory Effects on Airway Smooth Muscles
Source: Front Genet. 2021 Jan 13;11:599970. doi: 10.3389/fgene.2020.599970 (PMC7838645; doi:10.3389/fgene.2020.599970)
Supplement: Supplementary Table 6 — Performance of IFS with RF, SVM, kNN, and RIPPER under different numbers of features for combined data. [file Table_6.XLSX]

## Sheet: kNN
Number of features	Control	IL-13	IL-17	IL-13 and IL-17	ACC	MCC
1	0.765625	0.46875	0.546875	0.8125	0.648438	0.531282
2	0.859375	0.890625	0.75	0.84375	0.835938	0.782174
3	0.828125	0.921875	0.765625	0.859375	0.84375	0.792183
4	0.875	0.921875	0.875	0.859375	0.882812	0.844025
5	0.875	0.875	0.796875	0.875	0.855469	0.807703
6	0.75	0.859375	0.734375	0.890625	0.808594	0.744867
7	0.765625	0.859375	0.734375	0.875	0.808594	0.744867
8	0.734375	0.875	0.703125	0.859375	0.792969	0.724032
9	0.71875	0.84375	0.734375	0.84375	0.785156	0.713556
10	0.71875	0.859375	0.71875	0.90625	0.800781	0.73451
11	0.71875	0.8125	0.734375	0.84375	0.777344	0.703197
12	0.65625	0.796875	0.65625	0.859375	0.742188	0.656464
13	0.640625	0.8125	0.75	0.828125	0.757812	0.677773
14	0.671875	0.765625	0.75	0.875	0.765625	0.688537
15	0.671875	0.765625	0.765625	0.78125	0.746094	0.661957
16	0.6875	0.765625	0.734375	0.796875	0.746094	0.661633
17	0.671875	0.765625	0.75	0.796875	0.746094	0.661849
18	0.640625	0.71875	0.75	0.78125	0.722656	0.631043
19	0.65625	0.734375	0.71875	0.796875	0.726562	0.635831
20	0.65625	0.71875	0.765625	0.78125	0.730469	0.641474
21	0.71875	0.703125	0.78125	0.75	0.738281	0.651373
22	0.6875	0.6875	0.75	0.71875	0.710938	0.614834
23	0.65625	0.703125	0.703125	0.65625	0.679688	0.573127
24	0.609375	0.71875	0.640625	0.625	0.648438	0.531683
25	0.671875	0.6875	0.671875	0.65625	0.671875	0.562546
26	0.640625	0.671875	0.703125	0.671875	0.671875	0.562683
27	0.625	0.6875	0.703125	0.671875	0.671875	0.562798
28	0.625	0.6875	0.703125	0.59375	0.652344	0.537125
29	0.609375	0.6875	0.71875	0.609375	0.65625	0.542484
30	0.578125	0.671875	0.703125	0.640625	0.648438	0.531986
31	0.546875	0.671875	0.625	0.609375	0.613281	0.48478
32	0.515625	0.640625	0.640625	0.625	0.605469	0.474586
33	0.71875	0.765625	0.828125	0.765625	0.769531	0.6934
34	0.71875	0.734375	0.828125	0.78125	0.765625	0.688313
35	0.71875	0.765625	0.8125	0.78125	0.769531	0.69323
36	0.734375	0.765625	0.828125	0.796875	0.78125	0.70891
37	0.734375	0.78125	0.84375	0.78125	0.785156	0.714254
38	0.6875	0.78125	0.828125	0.765625	0.765625	0.68865
39	0.6875	0.8125	0.8125	0.734375	0.761719	0.68353
40	0.6875	0.828125	0.796875	0.796875	0.777344	0.703884
41	0.6875	0.765625	0.78125	0.734375	0.742188	0.656785
42	0.671875	0.734375	0.75	0.734375	0.722656	0.630529
43	0.671875	0.765625	0.765625	0.734375	0.734375	0.64636
44	0.65625	0.734375	0.78125	0.75	0.730469	0.641474
45	0.65625	0.734375	0.78125	0.734375	0.726562	0.636246
46	0.640625	0.75	0.78125	0.71875	0.722656	0.631301
47	0.6875	0.734375	0.734375	0.703125	0.714844	0.619956
48	0.671875	0.71875	0.734375	0.71875	0.710938	0.614783
49	0.75	0.765625	0.875	0.734375	0.78125	0.709315
50	0.75	0.78125	0.828125	0.75	0.777344	0.70354
51	0.765625	0.78125	0.8125	0.71875	0.769531	0.693061
52	0.765625	0.78125	0.828125	0.71875	0.773438	0.698371
53	0.75	0.765625	0.84375	0.734375	0.773438	0.698485
54	0.75	0.765625	0.8125	0.734375	0.765625	0.68778
55	0.71875	0.75	0.78125	0.734375	0.746094	0.661687
56	0.71875	0.75	0.796875	0.734375	0.75	0.66702
57	0.71875	0.765625	0.8125	0.75	0.761719	0.682806
58	0.71875	0.75	0.765625	0.75	0.746094	0.661579
59	0.734375	0.71875	0.796875	0.734375	0.746094	0.661687
60	0.734375	0.734375	0.78125	0.75	0.75	0.666802
61	0.75	0.71875	0.78125	0.75	0.75	0.666775
62	0.75	0.71875	0.796875	0.71875	0.746094	0.661579
63	0.734375	0.734375	0.765625	0.71875	0.738281	0.651108
64	0.71875	0.71875	0.703125	0.640625	0.695312	0.594064
65	0.703125	0.6875	0.71875	0.625	0.683594	0.578325
66	0.703125	0.71875	0.71875	0.625	0.691406	0.588985
67	0.703125	0.71875	0.765625	0.65625	0.710938	0.614984
68	0.703125	0.703125	0.765625	0.65625	0.707031	0.609685
69	0.71875	0.734375	0.75	0.640625	0.710938	0.615084
70	0.703125	0.703125	0.765625	0.640625	0.703125	0.60456
71	0.703125	0.671875	0.734375	0.625	0.683594	0.578278
72	0.6875	0.71875	0.71875	0.609375	0.683594	0.578749
73	0.671875	0.71875	0.71875	0.59375	0.675781	0.568553
74	0.6875	0.703125	0.71875	0.5625	0.667969	0.558258
75	0.6875	0.703125	0.75	0.5625	0.675781	0.568832
76	0.71875	0.703125	0.734375	0.578125	0.683594	0.578891
77	0.703125	0.703125	0.734375	0.578125	0.679688	0.573711
78	0.71875	0.65625	0.734375	0.5625	0.667969	0.557712
79	0.703125	0.640625	0.734375	0.546875	0.65625	0.542108
80	0.703125	0.65625	0.75	0.5625	0.667969	0.557803
81	0.71875	0.640625	0.71875	0.5625	0.660156	0.547153
82	0.71875	0.640625	0.6875	0.546875	0.648438	0.531683
83	0.703125	0.65625	0.671875	0.546875	0.644531	0.52661
84	0.703125	0.640625	0.671875	0.546875	0.640625	0.521258
85	0.6875	0.640625	0.640625	0.53125	0.625	0.500591
86	0.71875	0.640625	0.640625	0.53125	0.632812	0.511187
87	0.71875	0.609375	0.640625	0.546875	0.628906	0.50563
88	0.71875	0.625	0.65625	0.53125	0.632812	0.510958
89	0.734375	0.671875	0.6875	0.578125	0.667969	0.557803
90	0.734375	0.671875	0.703125	0.59375	0.675781	0.568044
91	0.734375	0.671875	0.6875	0.59375	0.671875	0.56289
92	0.734375	0.65625	0.71875	0.578125	0.671875	0.562798
93	0.734375	0.65625	0.671875	0.59375	0.664062	0.552443
94	0.734375	0.65625	0.703125	0.578125	0.667969	0.557621
95	0.734375	0.65625	0.71875	0.578125	0.671875	0.562798
96	0.734375	0.65625	0.6875	0.5625	0.660156	0.547376
97	0.734375	0.65625	0.6875	0.5625	0.660156	0.547376
98	0.734375	0.640625	0.671875	0.59375	0.660156	0.547153
99	0.734375	0.640625	0.703125	0.59375	0.667969	0.557439
100	0.734375	0.625	0.703125	0.59375	0.664062	0.552173
101	0.734375	0.625	0.6875	0.578125	0.65625	0.541865
102	0.71875	0.609375	0.671875	0.5625	0.640625	0.521024
103	0.71875	0.59375	0.671875	0.578125	0.640625	0.520939
104	0.71875	0.59375	0.640625	0.5625	0.628906	0.505507
105	0.703125	0.59375	0.65625	0.53125	0.621094	0.495044
106	0.703125	0.578125	0.671875	0.515625	0.617188	0.489783
107	0.703125	0.5625	0.671875	0.53125	0.617188	0.489663
108	0.71875	0.5625	0.671875	0.546875	0.625	0.500102
109	0.6875	0.5625	0.671875	0.546875	0.617188	0.489603
110	0.671875	0.5625	0.65625	0.53125	0.605469	0.474007
111	0.65625	0.578125	0.65625	0.53125	0.605469	0.474045
112	0.625	0.578125	0.65625	0.5	0.589844	0.453393
113	0.640625	0.5625	0.65625	0.484375	0.585938	0.448154
114	0.65625	0.5625	0.671875	0.484375	0.59375	0.458576
115	0.640625	0.5625	0.671875	0.484375	0.589844	0.453393
116	0.65625	0.5625	0.671875	0.484375	0.59375	0.458576
117	0.609375	0.5625	0.65625	0.46875	0.574219	0.432688
118	0.59375	0.546875	0.625	0.484375	0.5625	0.416836
119	0.59375	0.546875	0.625	0.484375	0.5625	0.416836
120	0.59375	0.5625	0.609375	0.484375	0.5625	0.416887
121	0.609375	0.546875	0.640625	0.484375	0.570312	0.427257
122	0.625	0.546875	0.609375	0.5	0.570312	0.42717
123	0.625	0.5625	0.625	0.5	0.578125	0.437642
124	0.625	0.578125	0.625	0.5	0.582031	0.442934
125	0.625	0.578125	0.625	0.46875	0.574219	0.432723
126	0.609375	0.578125	0.609375	0.5	0.574219	0.432512
127	0.578125	0.578125	0.625	0.484375	0.566406	0.422262
128	0.578125	0.5625	0.625	0.453125	0.554688	0.40673
129	0.578125	0.5625	0.609375	0.453125	0.550781	0.401475
130	0.578125	0.546875	0.625	0.453125	0.550781	0.401409
131	0.578125	0.5625	0.625	0.453125	0.554688	0.40673
132	0.578125	0.578125	0.609375	0.453125	0.554688	0.406813
133	0.578125	0.578125	0.59375	0.453125	0.550781	0.401573
134	0.578125	0.578125	0.59375	0.46875	0.554688	0.406664
135	0.578125	0.546875	0.609375	0.46875	0.550781	0.401278
136	0.5625	0.546875	0.609375	0.484375	0.550781	0.401246
137	0.5625	0.53125	0.578125	0.484375	0.539062	0.385495
138	0.5625	0.53125	0.578125	0.484375	0.539062	0.385495
139	0.5625	0.53125	0.578125	0.484375	0.539062	0.385495
140	0.5625	0.53125	0.5625	0.484375	0.535156	0.380278
141	0.578125	0.53125	0.578125	0.484375	0.542969	0.390697
142	0.5625	0.515625	0.578125	0.484375	0.535156	0.380247
143	0.5625	0.515625	0.578125	0.5	0.539062	0.385432
144	0.546875	0.5	0.5625	0.5	0.527344	0.369799
145	0.546875	0.484375	0.5625	0.484375	0.519531	0.359382
146	0.546875	0.484375	0.53125	0.5	0.515625	0.354181
147	0.53125	0.5	0.515625	0.484375	0.507812	0.343764
148	0.53125	0.515625	0.5	0.5	0.511719	0.348994
149	0.53125	0.515625	0.515625	0.5	0.515625	0.354181
150	0.53125	0.484375	0.5	0.5	0.503906	0.338576
151	0.515625	0.5	0.515625	0.5	0.507812	0.34375
152	0.53125	0.5	0.515625	0.53125	0.519531	0.359412
153	0.53125	0.5	0.515625	0.515625	0.515625	0.354181
154	0.53125	0.5	0.53125	0.515625	0.519531	0.359382
155	0.53125	0.5	0.515625	0.515625	0.515625	0.354181
156	0.53125	0.5	0.515625	0.5	0.511719	0.348965
157	0.53125	0.484375	0.5	0.5	0.503906	0.338576
158	0.515625	0.484375	0.5	0.46875	0.492188	0.32293
159	0.5	0.46875	0.515625	0.484375	0.492188	0.32293
160	0.5	0.453125	0.515625	0.484375	0.488281	0.317741
161	0.5	0.453125	0.515625	0.5	0.492188	0.322982
162	0.5	0.453125	0.5	0.5	0.488281	0.317767
163	0.484375	0.453125	0.5	0.5	0.484375	0.312564
164	0.484375	0.453125	0.5	0.5	0.484375	0.312564
165	0.453125	0.453125	0.5	0.5	0.476562	0.302194
166	0.4375	0.453125	0.5	0.484375	0.46875	0.291785
167	0.421875	0.453125	0.46875	0.46875	0.453125	0.270888
168	0.40625	0.453125	0.484375	0.46875	0.453125	0.270977
169	0.40625	0.46875	0.484375	0.4375	0.449219	0.265782
170	0.40625	0.484375	0.5	0.453125	0.460938	0.281479
171	0.421875	0.484375	0.5	0.4375	0.460938	0.281445
172	0.421875	0.46875	0.5	0.453125	0.460938	0.281399
173	0.40625	0.453125	0.5	0.453125	0.453125	0.271032
174	0.40625	0.453125	0.5	0.4375	0.449219	0.265825
175	0.421875	0.453125	0.5	0.4375	0.453125	0.270977
176	0.4375	0.4375	0.5	0.453125	0.457031	0.276137
177	0.4375	0.4375	0.5	0.421875	0.449219	0.265717
178	0.421875	0.4375	0.515625	0.421875	0.449219	0.265825
179	0.40625	0.4375	0.5	0.40625	0.4375	0.250204
180	0.421875	0.4375	0.484375	0.4375	0.445312	0.260501
181	0.40625	0.4375	0.5	0.40625	0.4375	0.250204
182	0.40625	0.453125	0.5	0.390625	0.4375	0.250265
183	0.390625	0.4375	0.5	0.390625	0.429688	0.239867
184	0.390625	0.453125	0.484375	0.390625	0.429688	0.239837
185	0.40625	0.46875	0.46875	0.40625	0.4375	0.250163
186	0.40625	0.453125	0.46875	0.4375	0.441406	0.255297
187	0.40625	0.453125	0.46875	0.421875	0.4375	0.250102
188	0.40625	0.4375	0.484375	0.40625	0.433594	0.244936
189	0.40625	0.453125	0.484375	0.40625	0.4375	0.250173
190	0.40625	0.453125	0.484375	0.40625	0.4375	0.250173
191	0.40625	0.453125	0.484375	0.421875	0.441406	0.255359
192	0.40625	0.453125	0.484375	0.4375	0.445312	0.260555
193	0.40625	0.453125	0.484375	0.4375	0.445312	0.260555
194	0.40625	0.46875	0.46875	0.453125	0.449219	0.265717
195	0.40625	0.46875	0.484375	0.453125	0.453125	0.270977
196	0.40625	0.46875	0.5	0.46875	0.460938	0.281456
197	0.40625	0.46875	0.5	0.453125	0.457031	0.27625
198	0.390625	0.46875	0.5	0.453125	0.453125	0.271109
199	0.390625	0.46875	0.5	0.453125	0.453125	0.271109
200	0.390625	0.46875	0.484375	0.453125	0.449219	0.265825
201	0.40625	0.453125	0.484375	0.453125	0.449219	0.26576
202	0.390625	0.46875	0.46875	0.453125	0.445312	0.260555
203	0.390625	0.46875	0.46875	0.453125	0.445312	0.260555
204	0.390625	0.46875	0.484375	0.4375	0.445312	0.260629
205	0.375	0.46875	0.5	0.421875	0.441406	0.255588
206	0.390625	0.46875	0.5	0.421875	0.445312	0.260725
207	0.390625	0.46875	0.5	0.421875	0.445312	0.260725
208	0.375	0.46875	0.5	0.4375	0.445312	0.260778
209	0.375	0.46875	0.5	0.453125	0.449219	0.265977
210	0.390625	0.46875	0.5	0.453125	0.453125	0.271109
211	0.40625	0.46875	0.5	0.40625	0.445312	0.260693
212	0.40625	0.46875	0.484375	0.40625	0.441406	0.255421
213	0.40625	0.453125	0.484375	0.40625	0.4375	0.250173
214	0.40625	0.453125	0.484375	0.4375	0.445312	0.260555
215	0.390625	0.453125	0.484375	0.4375	0.441406	0.255401
216	0.390625	0.4375	0.484375	0.4375	0.4375	0.250183
217	0.390625	0.4375	0.453125	0.4375	0.429688	0.239661
218	0.390625	0.4375	0.453125	0.4375	0.429688	0.239661
219	0.40625	0.453125	0.453125	0.421875	0.433594	0.244856
220	0.390625	0.453125	0.453125	0.421875	0.429688	0.239681
221	0.40625	0.453125	0.453125	0.421875	0.433594	0.244856
222	0.421875	0.4375	0.453125	0.4375	0.4375	0.25002
223	0.390625	0.4375	0.484375	0.4375	0.4375	0.250183
224	0.390625	0.453125	0.515625	0.421875	0.445312	0.260778
225	0.390625	0.453125	0.46875	0.40625	0.429688	0.239749
226	0.40625	0.484375	0.4375	0.40625	0.433594	0.244936
227	0.40625	0.46875	0.4375	0.40625	0.429688	0.239681
228	0.390625	0.46875	0.453125	0.40625	0.429688	0.239739
229	0.40625	0.453125	0.453125	0.40625	0.429688	0.239671
230	0.40625	0.453125	0.453125	0.40625	0.429688	0.239671
231	0.421875	0.453125	0.453125	0.40625	0.433594	0.244856
232	0.40625	0.453125	0.453125	0.40625	0.429688	0.239671
233	0.375	0.453125	0.453125	0.40625	0.421875	0.229325
234	0.375	0.453125	0.453125	0.40625	0.421875	0.229325
235	0.375	0.453125	0.4375	0.40625	0.417969	0.224072
236	0.375	0.453125	0.453125	0.40625	0.421875	0.229325
237	0.375	0.453125	0.453125	0.40625	0.421875	0.229325
238	0.390625	0.453125	0.453125	0.40625	0.425781	0.234494
239	0.4375	0.46875	0.484375	0.4375	0.457031	0.276115
240	0.4375	0.46875	0.484375	0.4375	0.457031	0.276115
241	0.421875	0.46875	0.484375	0.421875	0.449219	0.26576
242	0.40625	0.46875	0.484375	0.421875	0.445312	0.260597
243	0.390625	0.46875	0.46875	0.4375	0.441406	0.255359
244	0.390625	0.46875	0.46875	0.4375	0.441406	0.255359
245	0.390625	0.46875	0.46875	0.4375	0.441406	0.255359
246	0.390625	0.46875	0.46875	0.453125	0.445312	0.260555
247	0.359375	0.46875	0.46875	0.453125	0.4375	0.250255
248	0.359375	0.46875	0.46875	0.453125	0.4375	0.250255
249	0.359375	0.46875	0.46875	0.453125	0.4375	0.250255
250	0.390625	0.46875	0.46875	0.453125	0.445312	0.260555
251	0.390625	0.46875	0.453125	0.453125	0.441406	0.255297
252	0.40625	0.46875	0.46875	0.453125	0.449219	0.265717
253	0.40625	0.46875	0.46875	0.453125	0.449219	0.265717
254	0.359375	0.46875	0.46875	0.453125	0.4375	0.250255
255	0.359375	0.46875	0.46875	0.421875	0.429688	0.239867
256	0.375	0.46875	0.484375	0.453125	0.445312	0.260682
257	0.40625	0.484375	0.46875	0.453125	0.453125	0.270944
258	0.421875	0.46875	0.46875	0.453125	0.453125	0.270888
259	0.4375	0.46875	0.46875	0.453125	0.457031	0.27607
260	0.4375	0.484375	0.46875	0.453125	0.460938	0.281296
261	0.4375	0.484375	0.484375	0.453125	0.464844	0.286534
262	0.453125	0.484375	0.484375	0.453125	0.46875	0.291714
263	0.4375	0.484375	0.484375	0.453125	0.464844	0.286534
264	0.421875	0.484375	0.453125	0.453125	0.453125	0.270877
265	0.421875	0.484375	0.453125	0.453125	0.453125	0.270877
266	0.40625	0.484375	0.453125	0.453125	0.449219	0.265695
267	0.40625	0.484375	0.453125	0.453125	0.449219	0.265695
268	0.421875	0.484375	0.4375	0.453125	0.449219	0.265652
269	0.40625	0.5	0.4375	0.46875	0.453125	0.270877
270	0.390625	0.484375	0.453125	0.453125	0.445312	0.260523
271	0.40625	0.484375	0.453125	0.46875	0.453125	0.270888
272	0.40625	0.484375	0.453125	0.453125	0.449219	0.265695
273	0.40625	0.484375	0.453125	0.453125	0.449219	0.265695
274	0.40625	0.484375	0.453125	0.453125	0.449219	0.265695
275	0.40625	0.484375	0.453125	0.453125	0.449219	0.265695
276	0.421875	0.484375	0.453125	0.453125	0.453125	0.270877
277	0.421875	0.484375	0.453125	0.453125	0.453125	0.270877
278	0.421875	0.484375	0.453125	0.4375	0.449219	0.265695
279	0.421875	0.484375	0.453125	0.4375	0.449219	0.265695
280	0.421875	0.484375	0.453125	0.421875	0.445312	0.260523
281	0.421875	0.484375	0.453125	0.4375	0.449219	0.265695
282	0.4375	0.484375	0.453125	0.4375	0.453125	0.270888
283	0.421875	0.484375	0.453125	0.421875	0.445312	0.260523
284	0.421875	0.484375	0.453125	0.421875	0.445312	0.260523
285	0.421875	0.484375	0.4375	0.4375	0.445312	0.26047
286	0.421875	0.484375	0.4375	0.4375	0.445312	0.26047
287	0.4375	0.46875	0.4375	0.4375	0.445312	0.260438
288	0.4375	0.46875	0.4375	0.4375	0.445312	0.260438
289	0.4375	0.46875	0.4375	0.421875	0.441406	0.255255
290	0.4375	0.453125	0.4375	0.421875	0.4375	0.25002
291	0.421875	0.453125	0.4375	0.421875	0.433594	0.244817
292	0.4375	0.4375	0.453125	0.421875	0.4375	0.25001
293	0.4375	0.4375	0.453125	0.421875	0.4375	0.25001
294	0.4375	0.4375	0.453125	0.421875	0.4375	0.25001
295	0.421875	0.4375	0.453125	0.4375	0.4375	0.25002
296	0.4375	0.4375	0.453125	0.4375	0.441406	0.255214
297	0.453125	0.4375	0.453125	0.4375	0.445312	0.260417
298	0.4375	0.4375	0.453125	0.421875	0.4375	0.25001
299	0.453125	0.4375	0.46875	0.421875	0.445312	0.260427
300	0.4375	0.4375	0.453125	0.421875	0.4375	0.25001
301	0.4375	0.4375	0.453125	0.4375	0.441406	0.255214
302	0.4375	0.453125	0.453125	0.4375	0.445312	0.260427
303	0.4375	0.453125	0.46875	0.421875	0.445312	0.260459
304	0.4375	0.453125	0.46875	0.421875	0.445312	0.260459
305	0.4375	0.4375	0.46875	0.4375	0.445312	0.260438
306	0.4375	0.4375	0.5	0.421875	0.449219	0.265717
307	0.4375	0.4375	0.5	0.421875	0.449219	0.265717
308	0.4375	0.453125	0.5	0.4375	0.457031	0.276137
309	0.4375	0.453125	0.5	0.421875	0.453125	0.270944
310	0.453125	0.453125	0.5	0.421875	0.457031	0.276115
311	0.4375	0.4375	0.484375	0.421875	0.445312	0.26047
312	0.453125	0.4375	0.484375	0.421875	0.449219	0.265652
313	0.46875	0.4375	0.46875	0.421875	0.449219	0.26563
314	0.453125	0.4375	0.453125	0.421875	0.441406	0.255214
315	0.453125	0.4375	0.453125	0.4375	0.445312	0.260417
316	0.46875	0.4375	0.453125	0.4375	0.449219	0.26563
317	0.46875	0.453125	0.453125	0.4375	0.453125	0.270844
318	0.46875	0.46875	0.453125	0.453125	0.460938	0.281261
319	0.46875	0.453125	0.453125	0.453125	0.457031	0.276047
320	0.46875	0.453125	0.453125	0.453125	0.457031	0.276047
321	0.46875	0.4375	0.46875	0.453125	0.457031	0.276047
322	0.46875	0.453125	0.484375	0.453125	0.464844	0.286464
323	0.46875	0.453125	0.484375	0.453125	0.464844	0.286464
324	0.46875	0.453125	0.484375	0.453125	0.464844	0.286464
325	0.46875	0.453125	0.484375	0.453125	0.464844	0.286464
326	0.46875	0.4375	0.484375	0.453125	0.460938	0.281261
327	0.46875	0.4375	0.46875	0.421875	0.449219	0.26563
328	0.46875	0.40625	0.46875	0.390625	0.433594	0.244797
329	0.46875	0.40625	0.46875	0.40625	0.4375	0.25
330	0.46875	0.421875	0.453125	0.40625	0.4375	0.25001
331	0.46875	0.421875	0.4375	0.4375	0.441406	0.255234
332	0.46875	0.421875	0.4375	0.4375	0.441406	0.255234
333	0.453125	0.40625	0.4375	0.4375	0.433594	0.244817
334	0.453125	0.40625	0.4375	0.4375	0.433594	0.244817
335	0.453125	0.40625	0.4375	0.4375	0.433594	0.244817
336	0.453125	0.40625	0.4375	0.4375	0.433594	0.244817
337	0.453125	0.421875	0.4375	0.453125	0.441406	0.255234
338	0.4375	0.4375	0.4375	0.46875	0.445312	0.260438
339	0.4375	0.4375	0.4375	0.453125	0.441406	0.255214
340	0.453125	0.453125	0.4375	0.4375	0.445312	0.260427
341	0.4375	0.46875	0.4375	0.4375	0.445312	0.260438
342	0.453125	0.46875	0.453125	0.4375	0.453125	0.270855
343	0.453125	0.4375	0.453125	0.4375	0.445312	0.260417
344	0.4375	0.421875	0.46875	0.421875	0.4375	0.25002
345	0.46875	0.421875	0.46875	0.421875	0.445312	0.260417
346	0.453125	0.40625	0.4375	0.421875	0.429688	0.239593
347	0.453125	0.40625	0.453125	0.4375	0.4375	0.25002
348	0.453125	0.40625	0.453125	0.4375	0.4375	0.25002
349	0.46875	0.421875	0.453125	0.453125	0.449219	0.265652
350	0.46875	0.421875	0.453125	0.453125	0.449219	0.265652
351	0.46875	0.421875	0.453125	0.453125	0.449219	0.265652
352	0.46875	0.4375	0.453125	0.4375	0.449219	0.26563
353	0.46875	0.421875	0.453125	0.4375	0.445312	0.260427
354	0.46875	0.4375	0.453125	0.4375	0.449219	0.26563
355	0.46875	0.421875	0.453125	0.4375	0.445312	0.260427
356	0.46875	0.421875	0.453125	0.4375	0.445312	0.260427
357	0.46875	0.4375	0.453125	0.453125	0.453125	0.270844
358	0.46875	0.4375	0.453125	0.453125	0.453125	0.270844
359	0.46875	0.4375	0.453125	0.453125	0.453125	0.270844
360	0.453125	0.4375	0.453125	0.4375	0.445312	0.260417
361	0.4375	0.4375	0.4375	0.46875	0.445312	0.260438
362	0.4375	0.421875	0.4375	0.46875	0.441406	0.255255
363	0.4375	0.421875	0.4375	0.453125	0.4375	0.25002
364	0.4375	0.421875	0.4375	0.453125	0.4375	0.25002
365	0.453125	0.421875	0.4375	0.453125	0.441406	0.255234
366	0.453125	0.421875	0.4375	0.453125	0.441406	0.255234
367	0.453125	0.421875	0.4375	0.4375	0.4375	0.25001
368	0.453125	0.421875	0.4375	0.4375	0.4375	0.25001
369	0.4375	0.421875	0.4375	0.4375	0.433594	0.244797
370	0.4375	0.421875	0.4375	0.4375	0.433594	0.244797
371	0.453125	0.421875	0.4375	0.4375	0.4375	0.25001
372	0.453125	0.421875	0.4375	0.4375	0.4375	0.25001
373	0.453125	0.421875	0.4375	0.4375	0.4375	0.25001
374	0.453125	0.421875	0.4375	0.453125	0.441406	0.255234
375	0.453125	0.421875	0.4375	0.453125	0.441406	0.255234
376	0.453125	0.421875	0.4375	0.453125	0.441406	0.255234
377	0.453125	0.4375	0.4375	0.453125	0.445312	0.260427
378	0.453125	0.4375	0.4375	0.4375	0.441406	0.255214
379	0.453125	0.4375	0.4375	0.421875	0.4375	0.25001
380	0.453125	0.4375	0.4375	0.453125	0.445312	0.260427
381	0.453125	0.4375	0.4375	0.4375	0.441406	0.255214
382	0.453125	0.4375	0.4375	0.4375	0.441406	0.255214
383	0.453125	0.4375	0.4375	0.484375	0.453125	0.270888
384	0.453125	0.4375	0.4375	0.46875	0.449219	0.265652
385	0.453125	0.453125	0.4375	0.46875	0.453125	0.270844
386	0.453125	0.4375	0.4375	0.40625	0.433594	0.244817
387	0.453125	0.4375	0.4375	0.40625	0.433594	0.244817
388	0.46875	0.453125	0.4375	0.4375	0.449219	0.265652
389	0.46875	0.4375	0.4375	0.4375	0.445312	0.260438
390	0.46875	0.453125	0.4375	0.421875	0.445312	0.260459
391	0.46875	0.4375	0.421875	0.421875	0.4375	0.250051
392	0.46875	0.421875	0.421875	0.4375	0.4375	0.250051
393	0.453125	0.4375	0.421875	0.421875	0.433594	0.244817
394	0.453125	0.4375	0.4375	0.453125	0.445312	0.260427
395	0.453125	0.4375	0.4375	0.453125	0.445312	0.260427
396	0.453125	0.421875	0.4375	0.453125	0.441406	0.255234
397	0.46875	0.421875	0.4375	0.453125	0.445312	0.260459
398	0.46875	0.4375	0.4375	0.453125	0.449219	0.265652
399	0.46875	0.421875	0.4375	0.421875	0.4375	0.25002
400	0.484375	0.421875	0.4375	0.453125	0.449219	0.265695
401	0.484375	0.421875	0.4375	0.453125	0.449219	0.265695
402	0.484375	0.421875	0.4375	0.4375	0.445312	0.26047
403	0.484375	0.421875	0.4375	0.4375	0.445312	0.26047
404	0.484375	0.40625	0.453125	0.4375	0.445312	0.260459
405	0.484375	0.421875	0.453125	0.421875	0.445312	0.260438
406	0.484375	0.421875	0.453125	0.4375	0.449219	0.265652
407	0.484375	0.421875	0.4375	0.4375	0.445312	0.26047
408	0.484375	0.421875	0.4375	0.453125	0.449219	0.265695
409	0.484375	0.421875	0.4375	0.46875	0.453125	0.270933
410	0.484375	0.421875	0.4375	0.46875	0.453125	0.270933
411	0.46875	0.421875	0.453125	0.46875	0.453125	0.270888
412	0.46875	0.4375	0.453125	0.46875	0.457031	0.27607
413	0.46875	0.4375	0.453125	0.46875	0.457031	0.27607
414	0.484375	0.421875	0.4375	0.4375	0.445312	0.26047
415	0.46875	0.40625	0.4375	0.4375	0.4375	0.250041
416	0.484375	0.40625	0.4375	0.421875	0.4375	0.250051
417	0.46875	0.40625	0.4375	0.421875	0.433594	0.244817
418	0.46875	0.4375	0.4375	0.453125	0.449219	0.265652
419	0.484375	0.4375	0.421875	0.453125	0.449219	0.265717
420	0.46875	0.4375	0.421875	0.421875	0.4375	0.250051
421	0.46875	0.4375	0.421875	0.421875	0.4375	0.250051
422	0.46875	0.4375	0.421875	0.421875	0.4375	0.250051
423	0.453125	0.4375	0.4375	0.421875	0.4375	0.25001
424	0.46875	0.453125	0.4375	0.421875	0.445312	0.260459
425	0.46875	0.453125	0.4375	0.421875	0.445312	0.260459
426	0.46875	0.453125	0.4375	0.40625	0.441406	0.255276
427	0.484375	0.453125	0.421875	0.40625	0.441406	0.255338
428	0.46875	0.453125	0.421875	0.421875	0.441406	0.255276
429	0.484375	0.453125	0.421875	0.453125	0.453125	0.270922
430	0.453125	0.453125	0.421875	0.453125	0.445312	0.260438
431	0.4375	0.453125	0.40625	0.421875	0.429688	0.239622
432	0.4375	0.453125	0.40625	0.421875	0.429688	0.239622
433	0.4375	0.453125	0.40625	0.421875	0.429688	0.239622
434	0.4375	0.453125	0.40625	0.40625	0.425781	0.234437
435	0.453125	0.453125	0.40625	0.4375	0.4375	0.250051
436	0.453125	0.4375	0.390625	0.421875	0.425781	0.234456
437	0.453125	0.421875	0.390625	0.4375	0.425781	0.234456
438	0.453125	0.4375	0.390625	0.4375	0.429688	0.239661
439	0.46875	0.4375	0.390625	0.4375	0.433594	0.244916
440	0.46875	0.453125	0.40625	0.4375	0.441406	0.255297
441	0.46875	0.46875	0.421875	0.453125	0.453125	0.270888
442	0.46875	0.4375	0.40625	0.46875	0.445312	0.260523
443	0.484375	0.421875	0.40625	0.46875	0.445312	0.260597
444	0.46875	0.421875	0.40625	0.453125	0.4375	0.250102
445	0.46875	0.421875	0.40625	0.453125	0.4375	0.250102
446	0.46875	0.421875	0.40625	0.453125	0.4375	0.250102
447	0.46875	0.40625	0.40625	0.453125	0.433594	0.244916
448	0.46875	0.40625	0.390625	0.453125	0.429688	0.239749
449	0.46875	0.40625	0.390625	0.453125	0.429688	0.239749
450	0.46875	0.40625	0.40625	0.453125	0.433594	0.244916
451	0.484375	0.40625	0.40625	0.453125	0.4375	0.250173
452	0.46875	0.421875	0.40625	0.421875	0.429688	0.239661
453	0.46875	0.421875	0.40625	0.421875	0.429688	0.239661
454	0.46875	0.421875	0.390625	0.40625	0.421875	0.229288
455	0.453125	0.421875	0.40625	0.40625	0.421875	0.229213
456	0.453125	0.421875	0.40625	0.40625	0.421875	0.229213
457	0.453125	0.421875	0.40625	0.40625	0.421875	0.229213
458	0.453125	0.421875	0.390625	0.40625	0.417969	0.224036
459	0.46875	0.421875	0.40625	0.40625	0.425781	0.234456
460	0.453125	0.421875	0.390625	0.390625	0.414062	0.218839
461	0.4375	0.421875	0.390625	0.40625	0.414062	0.218795
462	0.421875	0.421875	0.390625	0.421875	0.414062	0.218768
463	0.453125	0.421875	0.390625	0.421875	0.421875	0.229241
464	0.4375	0.421875	0.390625	0.421875	0.417969	0.223999
465	0.4375	0.421875	0.390625	0.40625	0.414062	0.218795
466	0.453125	0.421875	0.390625	0.40625	0.417969	0.224036
467	0.4375	0.421875	0.390625	0.390625	0.410156	0.213598
468	0.4375	0.421875	0.375	0.390625	0.40625	0.208418
469	0.4375	0.421875	0.390625	0.40625	0.414062	0.218795
470	0.4375	0.421875	0.375	0.421875	0.414062	0.218821
471	0.453125	0.421875	0.375	0.390625	0.410156	0.213668
472	0.453125	0.421875	0.375	0.390625	0.410156	0.213668
473	0.453125	0.40625	0.390625	0.421875	0.417969	0.224036
474	0.453125	0.421875	0.375	0.421875	0.417969	0.224072
475	0.453125	0.421875	0.375	0.421875	0.417969	0.224072
476	0.453125	0.421875	0.390625	0.421875	0.421875	0.229241
477	0.453125	0.421875	0.390625	0.421875	0.421875	0.229241
478	0.453125	0.421875	0.390625	0.421875	0.421875	0.229241
479	0.453125	0.421875	0.390625	0.421875	0.421875	0.229241
480	0.453125	0.4375	0.390625	0.421875	0.425781	0.234456
481	0.453125	0.421875	0.390625	0.421875	0.421875	0.229241
482	0.453125	0.421875	0.40625	0.421875	0.425781	0.234418
483	0.453125	0.421875	0.40625	0.421875	0.425781	0.234418
484	0.4375	0.421875	0.40625	0.421875	0.421875	0.229185
485	0.4375	0.421875	0.40625	0.40625	0.417969	0.223981
486	0.4375	0.421875	0.40625	0.40625	0.417969	0.223981
487	0.453125	0.421875	0.421875	0.40625	0.425781	0.234399
488	0.4375	0.421875	0.390625	0.421875	0.417969	0.223999
489	0.453125	0.40625	0.40625	0.421875	0.421875	0.229213
490	0.484375	0.421875	0.40625	0.421875	0.433594	0.244916
491	0.453125	0.421875	0.421875	0.4375	0.433594	0.244817
492	0.453125	0.40625	0.40625	0.4375	0.425781	0.234437
493	0.46875	0.421875	0.390625	0.4375	0.429688	0.23971
494	0.46875	0.421875	0.390625	0.4375	0.429688	0.23971
495	0.453125	0.40625	0.390625	0.4375	0.421875	0.22926
496	0.453125	0.421875	0.40625	0.4375	0.429688	0.239632
497	0.453125	0.421875	0.421875	0.4375	0.433594	0.244817
498	0.4375	0.421875	0.421875	0.421875	0.425781	0.23438
499	0.453125	0.40625	0.421875	0.421875	0.425781	0.234399
500	0.453125	0.40625	0.421875	0.40625	0.421875	0.229185
501	0.453125	0.421875	0.421875	0.421875	0.429688	0.239603
502	0.453125	0.4375	0.421875	0.4375	0.4375	0.25002
503	0.46875	0.4375	0.421875	0.421875	0.4375	0.250051
504	0.4375	0.40625	0.421875	0.421875	0.421875	0.229176
505	0.484375	0.40625	0.421875	0.421875	0.433594	0.244876
506	0.5	0.390625	0.421875	0.421875	0.433594	0.244936
507	0.515625	0.390625	0.421875	0.421875	0.4375	0.250204
508	0.515625	0.390625	0.421875	0.421875	0.4375	0.250204
509	0.484375	0.40625	0.421875	0.421875	0.433594	0.244876
510	0.46875	0.40625	0.421875	0.421875	0.429688	0.239632
511	0.46875	0.40625	0.421875	0.421875	0.429688	0.239632
512	0.46875	0.40625	0.421875	0.421875	0.429688	0.239632
513	0.453125	0.40625	0.421875	0.421875	0.425781	0.234399
514	0.453125	0.421875	0.421875	0.421875	0.429688	0.239603
515	0.46875	0.421875	0.421875	0.421875	0.433594	0.244837
516	0.453125	0.421875	0.421875	0.453125	0.4375	0.250041
517	0.453125	0.421875	0.421875	0.453125	0.4375	0.250041
518	0.453125	0.40625	0.421875	0.4375	0.429688	0.239622
519	0.453125	0.40625	0.421875	0.421875	0.425781	0.234399
520	0.453125	0.40625	0.421875	0.421875	0.425781	0.234399
521	0.453125	0.421875	0.40625	0.4375	0.429688	0.239632
522	0.453125	0.40625	0.40625	0.421875	0.421875	0.229213
523	0.453125	0.421875	0.40625	0.421875	0.425781	0.234418
524	0.484375	0.421875	0.40625	0.421875	0.433594	0.244916
525	0.484375	0.421875	0.40625	0.4375	0.4375	0.250132
526	0.46875	0.40625	0.40625	0.4375	0.429688	0.239681
527	0.46875	0.40625	0.40625	0.421875	0.425781	0.234456
528	0.46875	0.40625	0.40625	0.453125	0.433594	0.244916
529	0.46875	0.40625	0.40625	0.453125	0.433594	0.244916
530	0.46875	0.40625	0.40625	0.4375	0.429688	0.239681
531	0.46875	0.40625	0.40625	0.4375	0.429688	0.239681
532	0.5	0.40625	0.40625	0.4375	0.4375	0.250204
533	0.5	0.40625	0.40625	0.4375	0.4375	0.250204
534	0.5	0.390625	0.40625	0.421875	0.429688	0.239779
535	0.5	0.40625	0.40625	0.421875	0.433594	0.244976
536	0.484375	0.40625	0.40625	0.421875	0.429688	0.23971
537	0.484375	0.40625	0.40625	0.421875	0.429688	0.23971
538	0.5	0.390625	0.40625	0.421875	0.429688	0.239779
539	0.5	0.390625	0.40625	0.4375	0.433594	0.245016
540	0.5	0.390625	0.40625	0.421875	0.429688	0.239779
541	0.5	0.390625	0.40625	0.421875	0.429688	0.239779
542	0.5	0.390625	0.40625	0.40625	0.425781	0.234552
543	0.484375	0.390625	0.40625	0.421875	0.425781	0.234513
544	0.5	0.40625	0.421875	0.4375	0.441406	0.255359
545	0.5	0.40625	0.421875	0.421875	0.4375	0.250132
546	0.5	0.40625	0.421875	0.4375	0.441406	0.255359
547	0.5	0.390625	0.421875	0.453125	0.441406	0.255421
548	0.5	0.390625	0.421875	0.453125	0.441406	0.255421
549	0.5	0.390625	0.421875	0.453125	0.441406	0.255421
550	0.5	0.390625	0.421875	0.453125	0.441406	0.255421
551	0.5	0.390625	0.421875	0.453125	0.441406	0.255421
552	0.5	0.375	0.421875	0.453125	0.4375	0.250255
553	0.5	0.375	0.421875	0.453125	0.4375	0.250255
554	0.484375	0.359375	0.40625	0.4375	0.421875	0.2294
555	0.484375	0.40625	0.40625	0.4375	0.433594	0.244936
556	0.484375	0.421875	0.40625	0.421875	0.433594	0.244916
557	0.484375	0.390625	0.40625	0.40625	0.421875	0.229288
558	0.484375	0.40625	0.40625	0.40625	0.425781	0.234494
559	0.484375	0.375	0.40625	0.390625	0.414062	0.218866
560	0.484375	0.375	0.40625	0.390625	0.414062	0.218866
561	0.5	0.375	0.40625	0.40625	0.421875	0.229353
562	0.5	0.375	0.40625	0.40625	0.421875	0.229353
563	0.5	0.375	0.40625	0.4375	0.429688	0.239837
564	0.5	0.375	0.40625	0.4375	0.429688	0.239837
565	0.5	0.375	0.40625	0.4375	0.429688	0.239837
566	0.5	0.375	0.40625	0.421875	0.425781	0.23459
567	0.5	0.390625	0.40625	0.40625	0.425781	0.234552
568	0.484375	0.40625	0.40625	0.421875	0.429688	0.23971
569	0.484375	0.40625	0.40625	0.421875	0.429688	0.23971
570	0.484375	0.40625	0.40625	0.421875	0.429688	0.23971
571	0.484375	0.40625	0.40625	0.421875	0.429688	0.23971
572	0.484375	0.40625	0.40625	0.4375	0.433594	0.244936
573	0.484375	0.40625	0.40625	0.453125	0.4375	0.250173
574	0.484375	0.40625	0.40625	0.453125	0.4375	0.250173
575	0.484375	0.390625	0.40625	0.4375	0.429688	0.239749
576	0.484375	0.421875	0.40625	0.453125	0.441406	0.255359
577	0.484375	0.40625	0.40625	0.453125	0.4375	0.250173
578	0.484375	0.40625	0.40625	0.453125	0.4375	0.250173
579	0.484375	0.40625	0.40625	0.453125	0.4375	0.250173
580	0.484375	0.421875	0.40625	0.4375	0.4375	0.250132
581	0.484375	0.421875	0.40625	0.421875	0.433594	0.244916
582	0.484375	0.40625	0.40625	0.4375	0.433594	0.244936
583	0.484375	0.421875	0.40625	0.4375	0.4375	0.250132
584	0.484375	0.421875	0.40625	0.4375	0.4375	0.250132
585	0.5	0.421875	0.40625	0.4375	0.441406	0.255401
586	0.5	0.421875	0.421875	0.4375	0.445312	0.260555
587	0.5	0.421875	0.421875	0.4375	0.445312	0.260555
588	0.5	0.421875	0.421875	0.4375	0.445312	0.260555
589	0.5	0.421875	0.421875	0.421875	0.441406	0.255338
590	0.484375	0.421875	0.421875	0.453125	0.445312	0.260523
591	0.484375	0.421875	0.421875	0.453125	0.445312	0.260523
592	0.484375	0.421875	0.421875	0.4375	0.441406	0.255297
593	0.484375	0.421875	0.421875	0.4375	0.441406	0.255297
594	0.484375	0.421875	0.421875	0.453125	0.445312	0.260523
595	0.484375	0.40625	0.421875	0.4375	0.4375	0.250102
596	0.484375	0.40625	0.421875	0.4375	0.4375	0.250102
597	0.484375	0.421875	0.421875	0.4375	0.441406	0.255297
598	0.484375	0.421875	0.421875	0.40625	0.433594	0.244876
599	0.484375	0.421875	0.421875	0.40625	0.433594	0.244876
600	0.484375	0.421875	0.421875	0.421875	0.4375	0.250081
601	0.484375	0.421875	0.421875	0.421875	0.4375	0.250081
602	0.484375	0.421875	0.421875	0.421875	0.4375	0.250081
603	0.484375	0.421875	0.4375	0.421875	0.441406	0.255255
604	0.484375	0.421875	0.4375	0.421875	0.441406	0.255255
605	0.484375	0.421875	0.4375	0.4375	0.445312	0.26047
606	0.484375	0.421875	0.4375	0.421875	0.441406	0.255255
607	0.484375	0.421875	0.4375	0.421875	0.441406	0.255255
608	0.484375	0.421875	0.4375	0.421875	0.441406	0.255255
609	0.484375	0.421875	0.4375	0.421875	0.441406	0.255255
610	0.484375	0.421875	0.4375	0.421875	0.441406	0.255255
611	0.484375	0.421875	0.4375	0.421875	0.441406	0.255255
612	0.484375	0.40625	0.4375	0.421875	0.4375	0.250051
613	0.484375	0.390625	0.4375	0.421875	0.433594	0.244856
614	0.484375	0.375	0.4375	0.421875	0.429688	0.239676
615	0.484375	0.390625	0.4375	0.4375	0.4375	0.250092
616	0.484375	0.375	0.4375	0.4375	0.433594	0.244916
617	0.484375	0.390625	0.4375	0.4375	0.4375	0.250097
618	0.484375	0.390625	0.4375	0.4375	0.4375	0.250097
619	0.484375	0.40625	0.4375	0.4375	0.441406	0.255286
620	0.484375	0.390625	0.4375	0.4375	0.4375	0.250097
621	0.484375	0.390625	0.4375	0.4375	0.4375	0.250097
622	0.484375	0.375	0.4375	0.4375	0.433594	0.244916
623	0.484375	0.390625	0.4375	0.4375	0.4375	0.250092
624	0.484375	0.375	0.4375	0.4375	0.433594	0.244916
625	0.484375	0.390625	0.4375	0.453125	0.441406	0.255338
626	0.484375	0.390625	0.421875	0.453125	0.4375	0.250163
627	0.484375	0.390625	0.421875	0.421875	0.429688	0.239681
628	0.484375	0.390625	0.4375	0.40625	0.429688	0.239632
629	0.484375	0.390625	0.4375	0.40625	0.429688	0.239632
630	0.484375	0.40625	0.4375	0.40625	0.433594	0.244837
631	0.46875	0.390625	0.4375	0.40625	0.425781	0.234399
632	0.46875	0.390625	0.421875	0.40625	0.421875	0.229213
633	0.46875	0.375	0.40625	0.40625	0.414062	0.218852
634	0.46875	0.359375	0.40625	0.40625	0.410156	0.213659
635	0.46875	0.359375	0.40625	0.390625	0.40625	0.208431
636	0.46875	0.359375	0.421875	0.390625	0.410156	0.213607
637	0.46875	0.359375	0.40625	0.40625	0.410156	0.213659
638	0.46875	0.359375	0.40625	0.390625	0.40625	0.208431
639	0.484375	0.359375	0.40625	0.4375	0.421875	0.229405
640	0.484375	0.375	0.40625	0.453125	0.429688	0.239832
641	0.484375	0.375	0.421875	0.421875	0.425781	0.234504
642	0.484375	0.375	0.421875	0.453125	0.433594	0.244996
643	0.46875	0.375	0.421875	0.4375	0.425781	0.234494
644	0.46875	0.375	0.40625	0.4375	0.421875	0.229321
645	0.46875	0.375	0.40625	0.421875	0.417969	0.224081
646	0.46875	0.375	0.40625	0.4375	0.421875	0.229321
647	0.46875	0.375	0.421875	0.421875	0.421875	0.229255
648	0.46875	0.390625	0.421875	0.421875	0.425781	0.234447
649	0.46875	0.375	0.421875	0.40625	0.417969	0.224027
650	0.46875	0.375	0.421875	0.40625	0.417969	0.224027
651	0.46875	0.375	0.421875	0.40625	0.417969	0.224027
652	0.484375	0.375	0.421875	0.421875	0.425781	0.234504
653	0.484375	0.375	0.421875	0.40625	0.421875	0.229274
654	0.484375	0.375	0.421875	0.40625	0.421875	0.229274
655	0.46875	0.359375	0.421875	0.40625	0.414062	0.218835
656	0.46875	0.359375	0.421875	0.40625	0.414062	0.218835
657	0.46875	0.359375	0.421875	0.421875	0.417969	0.224072
658	0.46875	0.359375	0.421875	0.421875	0.417969	0.224072
659	0.46875	0.359375	0.421875	0.421875	0.417969	0.224072
660	0.46875	0.359375	0.421875	0.4375	0.421875	0.229321
661	0.46875	0.34375	0.421875	0.421875	0.414062	0.218897
662	0.46875	0.34375	0.421875	0.421875	0.414062	0.218897
663	0.46875	0.34375	0.421875	0.421875	0.414062	0.218897
664	0.46875	0.34375	0.421875	0.421875	0.414062	0.218897
665	0.46875	0.359375	0.421875	0.421875	0.417969	0.224072
666	0.46875	0.375	0.421875	0.421875	0.421875	0.229255
667	0.46875	0.375	0.421875	0.40625	0.417969	0.224027
668	0.46875	0.359375	0.421875	0.40625	0.414062	0.218835
669	0.46875	0.359375	0.421875	0.390625	0.410156	0.213607
670	0.46875	0.375	0.421875	0.390625	0.414062	0.218808
671	0.46875	0.359375	0.421875	0.40625	0.414062	0.218835
672	0.46875	0.375	0.421875	0.390625	0.414062	0.218808
673	0.46875	0.375	0.390625	0.375	0.402344	0.203253
674	0.46875	0.375	0.375	0.375	0.398438	0.19809
675	0.46875	0.375	0.375	0.390625	0.402344	0.203303
676	0.46875	0.375	0.375	0.390625	0.402344	0.203303
677	0.46875	0.375	0.375	0.390625	0.402344	0.203303
678	0.46875	0.375	0.375	0.390625	0.402344	0.203303
679	0.46875	0.375	0.375	0.390625	0.402344	0.203303
680	0.46875	0.375	0.375	0.390625	0.402344	0.203303
681	0.46875	0.375	0.375	0.390625	0.402344	0.203303
682	0.46875	0.375	0.375	0.390625	0.402344	0.203303
683	0.46875	0.375	0.375	0.390625	0.402344	0.203303
684	0.46875	0.375	0.390625	0.375	0.402344	0.203253
685	0.46875	0.375	0.390625	0.375	0.402344	0.203253
686	0.46875	0.375	0.390625	0.375	0.402344	0.203253
687	0.46875	0.375	0.390625	0.375	0.402344	0.203253
688	0.46875	0.375	0.40625	0.390625	0.410156	0.213633
689	0.46875	0.375	0.40625	0.390625	0.410156	0.213633
690	0.46875	0.375	0.390625	0.390625	0.40625	0.208465
691	0.46875	0.375	0.390625	0.390625	0.40625	0.208465
692	0.46875	0.375	0.390625	0.390625	0.40625	0.208465
693	0.46875	0.375	0.390625	0.390625	0.40625	0.208465
694	0.484375	0.375	0.390625	0.390625	0.410156	0.213729
695	0.484375	0.375	0.390625	0.40625	0.414062	0.218951
696	0.484375	0.375	0.390625	0.390625	0.410156	0.213729
697	0.484375	0.375	0.390625	0.390625	0.410156	0.213729
698	0.484375	0.375	0.390625	0.390625	0.410156	0.213729
699	0.484375	0.375	0.390625	0.390625	0.410156	0.213729
700	0.484375	0.375	0.390625	0.40625	0.414062	0.218951
701	0.484375	0.375	0.390625	0.40625	0.414062	0.218951
702	0.484375	0.375	0.40625	0.40625	0.417969	0.224109
703	0.484375	0.375	0.421875	0.40625	0.421875	0.229274
704	0.484375	0.375	0.421875	0.40625	0.421875	0.229274
705	0.484375	0.375	0.421875	0.40625	0.421875	0.229274
706	0.484375	0.375	0.421875	0.40625	0.421875	0.229274
707	0.484375	0.375	0.421875	0.40625	0.421875	0.229274
708	0.46875	0.375	0.421875	0.40625	0.417969	0.224027
709	0.484375	0.375	0.421875	0.40625	0.421875	0.229274
710	0.484375	0.375	0.421875	0.40625	0.421875	0.229274
711	0.484375	0.375	0.421875	0.390625	0.417969	0.224054
712	0.484375	0.375	0.40625	0.40625	0.417969	0.224109
713	0.46875	0.375	0.40625	0.40625	0.414062	0.218852
714	0.46875	0.375	0.421875	0.40625	0.417969	0.224027
715	0.46875	0.375	0.421875	0.40625	0.417969	0.224027
716	0.484375	0.375	0.421875	0.40625	0.421875	0.229274
717	0.484375	0.375	0.421875	0.40625	0.421875	0.229274
718	0.484375	0.375	0.40625	0.40625	0.417969	0.224109
719	0.484375	0.375	0.40625	0.40625	0.417969	0.224109
720	0.46875	0.375	0.40625	0.40625	0.414062	0.218852
721	0.46875	0.375	0.40625	0.40625	0.414062	0.218852
722	0.453125	0.375	0.390625	0.40625	0.40625	0.208431
723	0.453125	0.375	0.390625	0.40625	0.40625	0.208431
724	0.453125	0.375	0.390625	0.40625	0.40625	0.208431
725	0.453125	0.375	0.40625	0.390625	0.40625	0.208388
726	0.453125	0.375	0.390625	0.390625	0.402344	0.203212
727	0.453125	0.375	0.40625	0.390625	0.40625	0.208388
728	0.46875	0.375	0.40625	0.390625	0.410156	0.213633
729	0.46875	0.375	0.390625	0.40625	0.410156	0.213685
730	0.46875	0.375	0.390625	0.40625	0.410156	0.213685
731	0.46875	0.375	0.390625	0.40625	0.410156	0.213685
732	0.453125	0.375	0.390625	0.40625	0.40625	0.208431
733	0.46875	0.375	0.390625	0.40625	0.410156	0.213685
734	0.46875	0.375	0.40625	0.40625	0.414062	0.218852
735	0.46875	0.375	0.40625	0.40625	0.414062	0.218852
736	0.46875	0.375	0.390625	0.40625	0.410156	0.213685
737	0.46875	0.375	0.40625	0.40625	0.414062	0.218852
738	0.453125	0.375	0.390625	0.40625	0.40625	0.208431
739	0.453125	0.359375	0.390625	0.40625	0.402344	0.203237
740	0.453125	0.359375	0.390625	0.390625	0.398438	0.198009
741	0.453125	0.359375	0.390625	0.390625	0.398438	0.198009
742	0.453125	0.359375	0.390625	0.40625	0.402344	0.203237
743	0.453125	0.359375	0.390625	0.40625	0.402344	0.203237
744	0.453125	0.359375	0.390625	0.40625	0.402344	0.203237
745	0.453125	0.359375	0.390625	0.40625	0.402344	0.203237
746	0.453125	0.359375	0.390625	0.40625	0.402344	0.203237
747	0.453125	0.359375	0.390625	0.40625	0.402344	0.203237
748	0.453125	0.34375	0.390625	0.40625	0.398438	0.19805
749	0.453125	0.34375	0.390625	0.40625	0.398438	0.19805
750	0.453125	0.34375	0.390625	0.40625	0.398438	0.19805
751	0.453125	0.34375	0.390625	0.40625	0.398438	0.19805
752	0.453125	0.359375	0.390625	0.390625	0.398438	0.198009
753	0.453125	0.359375	0.390625	0.390625	0.398438	0.198009
754	0.453125	0.359375	0.390625	0.390625	0.398438	0.198009
755	0.453125	0.359375	0.390625	0.390625	0.398438	0.198009
756	0.453125	0.359375	0.390625	0.390625	0.398438	0.198009
757	0.453125	0.359375	0.390625	0.390625	0.398438	0.198009
758	0.46875	0.359375	0.390625	0.390625	0.402344	0.203262
759	0.453125	0.359375	0.40625	0.390625	0.402344	0.203187
760	0.453125	0.359375	0.390625	0.390625	0.398438	0.198009
761	0.453125	0.359375	0.390625	0.390625	0.398438	0.198009
762	0.453125	0.359375	0.390625	0.390625	0.398438	0.198009
763	0.46875	0.359375	0.421875	0.390625	0.410156	0.213607
764	0.46875	0.359375	0.421875	0.390625	0.410156	0.213607
765	0.46875	0.359375	0.421875	0.390625	0.410156	0.213607
766	0.46875	0.34375	0.421875	0.390625	0.40625	0.208414
767	0.46875	0.34375	0.40625	0.390625	0.402344	0.203237
768	0.46875	0.359375	0.421875	0.390625	0.410156	0.213607
769	0.46875	0.359375	0.421875	0.390625	0.410156	0.213607
770	0.484375	0.34375	0.4375	0.390625	0.414062	0.218835
771	0.484375	0.34375	0.421875	0.390625	0.410156	0.213659
772	0.46875	0.34375	0.4375	0.390625	0.410156	0.213598
773	0.46875	0.34375	0.4375	0.390625	0.410156	0.213598
774	0.46875	0.34375	0.4375	0.390625	0.410156	0.213598
775	0.484375	0.34375	0.4375	0.390625	0.414062	0.218835
776	0.484375	0.34375	0.4375	0.390625	0.414062	0.218835
777	0.484375	0.34375	0.4375	0.390625	0.414062	0.218835
778	0.484375	0.34375	0.421875	0.390625	0.410156	0.213659
779	0.484375	0.34375	0.421875	0.390625	0.410156	0.213659
780	0.46875	0.34375	0.421875	0.390625	0.40625	0.208414
781	0.46875	0.34375	0.421875	0.390625	0.40625	0.208414
782	0.46875	0.34375	0.421875	0.390625	0.40625	0.208414
783	0.46875	0.34375	0.40625	0.390625	0.402344	0.203237
784	0.46875	0.34375	0.40625	0.390625	0.402344	0.203237
785	0.484375	0.34375	0.40625	0.390625	0.40625	0.20849
786	0.484375	0.34375	0.40625	0.390625	0.40625	0.20849
787	0.484375	0.34375	0.40625	0.390625	0.40625	0.20849
788	0.484375	0.34375	0.40625	0.390625	0.40625	0.20849
789	0.484375	0.34375	0.421875	0.390625	0.410156	0.213659
790	0.484375	0.34375	0.421875	0.390625	0.410156	0.213659
791	0.484375	0.34375	0.421875	0.390625	0.410156	0.213659
792	0.484375	0.34375	0.421875	0.390625	0.410156	0.213659
793	0.484375	0.34375	0.40625	0.390625	0.40625	0.20849
794	0.484375	0.34375	0.40625	0.390625	0.40625	0.20849
795	0.484375	0.34375	0.40625	0.390625	0.40625	0.20849
796	0.484375	0.34375	0.40625	0.375	0.402344	0.203262
797	0.484375	0.34375	0.421875	0.375	0.40625	0.208431
798	0.484375	0.34375	0.421875	0.375	0.40625	0.208431
799	0.484375	0.34375	0.421875	0.390625	0.410156	0.213659
800	0.484375	0.34375	0.421875	0.390625	0.410156	0.213659
801	0.46875	0.34375	0.421875	0.390625	0.40625	0.208414
802	0.46875	0.34375	0.421875	0.390625	0.40625	0.208414
803	0.46875	0.34375	0.40625	0.390625	0.402344	0.203237
804	0.46875	0.34375	0.40625	0.390625	0.402344	0.203237
805	0.46875	0.34375	0.40625	0.390625	0.402344	0.203237
806	0.46875	0.34375	0.421875	0.390625	0.40625	0.208414
807	0.46875	0.34375	0.421875	0.390625	0.40625	0.208414
808	0.484375	0.34375	0.421875	0.40625	0.414062	0.218897
809	0.46875	0.34375	0.421875	0.390625	0.40625	0.208414
810	0.46875	0.34375	0.421875	0.390625	0.40625	0.208414
811	0.46875	0.34375	0.421875	0.390625	0.40625	0.208414
812	0.46875	0.34375	0.40625	0.390625	0.402344	0.203237
813	0.46875	0.34375	0.40625	0.390625	0.402344	0.203237
814	0.453125	0.34375	0.40625	0.390625	0.398438	0.197993
815	0.453125	0.34375	0.40625	0.390625	0.398438	0.197993
816	0.453125	0.34375	0.40625	0.390625	0.398438	0.197993
817	0.453125	0.34375	0.40625	0.40625	0.402344	0.203228
818	0.453125	0.34375	0.40625	0.40625	0.402344	0.203228
819	0.453125	0.34375	0.40625	0.40625	0.402344	0.203228
820	0.453125	0.34375	0.40625	0.40625	0.402344	0.203228
821	0.453125	0.34375	0.421875	0.390625	0.402344	0.203179
822	0.453125	0.34375	0.40625	0.40625	0.402344	0.203228
823	0.453125	0.34375	0.421875	0.40625	0.40625	0.208414
824	0.453125	0.34375	0.40625	0.390625	0.398438	0.197993
825	0.453125	0.34375	0.40625	0.390625	0.398438	0.197993
826	0.4375	0.34375	0.40625	0.390625	0.394531	0.192759
827	0.4375	0.34375	0.390625	0.390625	0.390625	0.187573
828	0.4375	0.34375	0.390625	0.390625	0.390625	0.187573
829	0.4375	0.359375	0.390625	0.390625	0.394531	0.192767
830	0.4375	0.359375	0.390625	0.390625	0.394531	0.192767
831	0.4375	0.359375	0.390625	0.390625	0.394531	0.192767
832	0.4375	0.359375	0.390625	0.390625	0.394531	0.192767
833	0.4375	0.375	0.40625	0.390625	0.402344	0.203154
834	0.421875	0.375	0.40625	0.390625	0.398438	0.197929
835	0.421875	0.359375	0.40625	0.390625	0.394531	0.192728
836	0.421875	0.359375	0.40625	0.390625	0.394531	0.192728
837	0.421875	0.375	0.40625	0.390625	0.398438	0.197929
838	0.421875	0.375	0.40625	0.390625	0.398438	0.197929
839	0.421875	0.359375	0.390625	0.390625	0.390625	0.187534
840	0.4375	0.359375	0.390625	0.390625	0.394531	0.192767
841	0.4375	0.375	0.390625	0.390625	0.398438	0.197969
842	0.4375	0.359375	0.390625	0.390625	0.394531	0.192767
843	0.4375	0.375	0.40625	0.390625	0.402344	0.203154
844	0.4375	0.375	0.390625	0.390625	0.398438	0.197969
845	0.4375	0.359375	0.421875	0.390625	0.402344	0.203146
846	0.421875	0.34375	0.40625	0.390625	0.390625	0.187534
847	0.4375	0.34375	0.4375	0.390625	0.402344	0.203154
848	0.4375	0.359375	0.4375	0.390625	0.40625	0.208346
849	0.4375	0.359375	0.4375	0.390625	0.40625	0.208346
850	0.421875	0.34375	0.4375	0.390625	0.398438	0.197945
851	0.421875	0.359375	0.4375	0.390625	0.402344	0.203137
852	0.421875	0.34375	0.4375	0.390625	0.398438	0.197945
853	0.421875	0.359375	0.4375	0.390625	0.402344	0.203137
854	0.421875	0.359375	0.4375	0.390625	0.402344	0.203137
855	0.421875	0.359375	0.40625	0.390625	0.394531	0.192728
856	0.421875	0.359375	0.40625	0.390625	0.394531	0.192728
857	0.4375	0.359375	0.40625	0.390625	0.398438	0.197953
858	0.421875	0.359375	0.40625	0.390625	0.394531	0.192728
859	0.421875	0.359375	0.40625	0.390625	0.394531	0.192728
860	0.421875	0.359375	0.40625	0.390625	0.394531	0.192728
861	0.40625	0.34375	0.40625	0.390625	0.386719	0.182318
862	0.40625	0.34375	0.40625	0.390625	0.386719	0.182318
863	0.40625	0.34375	0.40625	0.390625	0.386719	0.182318
864	0.40625	0.34375	0.40625	0.390625	0.386719	0.182318
865	0.421875	0.34375	0.40625	0.390625	0.390625	0.187534
866	0.421875	0.34375	0.40625	0.390625	0.390625	0.187534
867	0.40625	0.34375	0.421875	0.390625	0.390625	0.187527
868	0.421875	0.34375	0.421875	0.390625	0.394531	0.192736
869	0.421875	0.34375	0.421875	0.390625	0.394531	0.192736
870	0.421875	0.34375	0.40625	0.390625	0.390625	0.187534
871	0.421875	0.34375	0.421875	0.390625	0.394531	0.192736
872	0.421875	0.34375	0.40625	0.390625	0.390625	0.187534
873	0.421875	0.34375	0.421875	0.390625	0.394531	0.192736
874	0.421875	0.34375	0.390625	0.390625	0.386719	0.18234
875	0.421875	0.34375	0.40625	0.375	0.386719	0.18231
876	0.421875	0.34375	0.421875	0.390625	0.394531	0.192736
877	0.421875	0.34375	0.40625	0.390625	0.390625	0.187534
878	0.421875	0.34375	0.40625	0.390625	0.390625	0.187534
879	0.421875	0.34375	0.40625	0.359375	0.382812	0.177094
880	0.421875	0.34375	0.40625	0.375	0.386719	0.18231
881	0.4375	0.34375	0.4375	0.390625	0.402344	0.203154
882	0.4375	0.34375	0.4375	0.375	0.398438	0.197929
883	0.4375	0.34375	0.4375	0.375	0.398438	0.197929
884	0.4375	0.34375	0.4375	0.375	0.398438	0.197929
885	0.4375	0.34375	0.390625	0.375	0.386719	0.182347
886	0.421875	0.34375	0.390625	0.375	0.382812	0.177116
887	0.421875	0.34375	0.40625	0.359375	0.382812	0.177094
888	0.4375	0.34375	0.40625	0.359375	0.386719	0.182318
889	0.4375	0.34375	0.40625	0.375	0.390625	0.187534
890	0.4375	0.34375	0.40625	0.375	0.390625	0.187534
891	0.4375	0.34375	0.40625	0.375	0.390625	0.187534
892	0.4375	0.34375	0.40625	0.375	0.390625	0.187534
893	0.4375	0.34375	0.40625	0.375	0.390625	0.187534
894	0.4375	0.34375	0.40625	0.375	0.390625	0.187534
895	0.4375	0.34375	0.40625	0.359375	0.386719	0.182318
896	0.421875	0.359375	0.40625	0.359375	0.386719	0.182303
897	0.421875	0.359375	0.40625	0.359375	0.386719	0.182303
898	0.421875	0.359375	0.40625	0.359375	0.386719	0.182303
899	0.4375	0.359375	0.40625	0.359375	0.390625	0.187527
900	0.4375	0.359375	0.40625	0.359375	0.390625	0.187527
901	0.421875	0.359375	0.40625	0.359375	0.386719	0.182303
902	0.421875	0.359375	0.40625	0.359375	0.386719	0.182303
903	0.421875	0.359375	0.40625	0.375	0.390625	0.187511
904	0.421875	0.359375	0.421875	0.390625	0.398438	0.197929
905	0.421875	0.359375	0.421875	0.390625	0.398438	0.197929
906	0.421875	0.359375	0.421875	0.390625	0.398438	0.197929
907	0.421875	0.359375	0.421875	0.390625	0.398438	0.197929
908	0.421875	0.359375	0.421875	0.390625	0.398438	0.197929
909	0.421875	0.359375	0.421875	0.390625	0.398438	0.197929
910	0.421875	0.359375	0.421875	0.390625	0.398438	0.197929
911	0.421875	0.359375	0.421875	0.375	0.394531	0.192712
912	0.421875	0.359375	0.421875	0.375	0.394531	0.192712
913	0.421875	0.359375	0.421875	0.375	0.394531	0.192712
914	0.421875	0.359375	0.421875	0.375	0.394531	0.192712
915	0.421875	0.359375	0.421875	0.375	0.394531	0.192712
916	0.421875	0.359375	0.421875	0.359375	0.390625	0.187504
917	0.421875	0.359375	0.421875	0.375	0.394531	0.192712
918	0.421875	0.359375	0.4375	0.375	0.398438	0.197921
919	0.421875	0.359375	0.4375	0.390625	0.402344	0.203137
920	0.421875	0.359375	0.4375	0.375	0.398438	0.197921
921	0.421875	0.359375	0.4375	0.375	0.398438	0.197921
922	0.421875	0.359375	0.4375	0.375	0.398438	0.197921
923	0.421875	0.359375	0.421875	0.375	0.394531	0.192712
924	0.421875	0.359375	0.421875	0.375	0.394531	0.192712
925	0.421875	0.359375	0.421875	0.359375	0.390625	0.187504
926	0.421875	0.359375	0.421875	0.359375	0.390625	0.187504
927	0.421875	0.359375	0.390625	0.359375	0.382812	0.177109
928	0.421875	0.359375	0.390625	0.375	0.386719	0.182318
929	0.421875	0.359375	0.390625	0.375	0.386719	0.182318
930	0.421875	0.359375	0.390625	0.375	0.386719	0.182318
931	0.421875	0.359375	0.390625	0.359375	0.382812	0.177109
932	0.421875	0.359375	0.40625	0.359375	0.386719	0.182303
933	0.421875	0.359375	0.40625	0.359375	0.386719	0.182303
934	0.421875	0.34375	0.40625	0.328125	0.375	0.166684
935	0.421875	0.359375	0.390625	0.328125	0.375	0.166711
936	0.421875	0.375	0.40625	0.328125	0.382812	0.177137
937	0.421875	0.359375	0.40625	0.328125	0.378906	0.171906
938	0.421875	0.34375	0.40625	0.328125	0.375	0.166684
939	0.421875	0.359375	0.40625	0.328125	0.378906	0.171906
940	0.421875	0.359375	0.40625	0.328125	0.378906	0.171906
941	0.40625	0.375	0.40625	0.328125	0.378906	0.17192
942	0.40625	0.375	0.40625	0.328125	0.378906	0.17192
943	0.421875	0.375	0.40625	0.328125	0.382812	0.177137
944	0.40625	0.375	0.40625	0.328125	0.378906	0.17192
945	0.40625	0.375	0.40625	0.328125	0.378906	0.17192
946	0.40625	0.375	0.40625	0.328125	0.378906	0.17192
947	0.40625	0.375	0.390625	0.328125	0.375	0.166718
948	0.40625	0.375	0.390625	0.328125	0.375	0.166718
949	0.40625	0.375	0.390625	0.328125	0.375	0.166718
950	0.40625	0.375	0.390625	0.328125	0.375	0.166718
951	0.40625	0.375	0.390625	0.328125	0.375	0.166718
952	0.40625	0.375	0.40625	0.328125	0.378906	0.17192
953	0.40625	0.375	0.40625	0.34375	0.382812	0.177109
954	0.40625	0.375	0.40625	0.34375	0.382812	0.177109
955	0.40625	0.375	0.421875	0.34375	0.386719	0.182318
956	0.40625	0.375	0.40625	0.34375	0.382812	0.177109
957	0.40625	0.375	0.40625	0.34375	0.382812	0.177109
958	0.40625	0.375	0.40625	0.34375	0.382812	0.177109
959	0.40625	0.375	0.40625	0.328125	0.378906	0.17192
960	0.40625	0.375	0.40625	0.328125	0.378906	0.17192
961	0.40625	0.359375	0.40625	0.328125	0.375	0.16669
962	0.40625	0.375	0.40625	0.328125	0.378906	0.17192
963	0.421875	0.359375	0.40625	0.328125	0.378906	0.171906
964	0.421875	0.359375	0.40625	0.328125	0.378906	0.171906
965	0.40625	0.359375	0.40625	0.328125	0.375	0.16669
966	0.40625	0.359375	0.40625	0.328125	0.375	0.16669
967	0.421875	0.359375	0.40625	0.3125	0.375	0.166718
968	0.421875	0.359375	0.40625	0.3125	0.375	0.166718
969	0.421875	0.375	0.40625	0.3125	0.378906	0.171955
970	0.421875	0.375	0.40625	0.328125	0.382812	0.177137
971	0.4375	0.375	0.40625	0.328125	0.386719	0.182362
972	0.4375	0.375	0.40625	0.328125	0.386719	0.182362
973	0.4375	0.375	0.40625	0.328125	0.386719	0.182362
974	0.453125	0.375	0.40625	0.3125	0.386719	0.182414
975	0.453125	0.375	0.40625	0.3125	0.386719	0.182414
976	0.453125	0.375	0.40625	0.3125	0.386719	0.182414
977	0.453125	0.375	0.40625	0.328125	0.390625	0.187595
978	0.453125	0.375	0.40625	0.328125	0.390625	0.187595
979	0.453125	0.375	0.40625	0.328125	0.390625	0.187595
980	0.453125	0.375	0.40625	0.328125	0.390625	0.187595
981	0.453125	0.375	0.40625	0.328125	0.390625	0.187595
982	0.453125	0.375	0.40625	0.328125	0.390625	0.187595
983	0.453125	0.375	0.40625	0.328125	0.390625	0.187595
984	0.453125	0.375	0.40625	0.34375	0.394531	0.192783
985	0.453125	0.375	0.421875	0.34375	0.398438	0.197969
986	0.4375	0.375	0.421875	0.328125	0.390625	0.187557
987	0.4375	0.375	0.421875	0.328125	0.390625	0.187557
988	0.4375	0.375	0.421875	0.328125	0.390625	0.187557
989	0.4375	0.375	0.421875	0.328125	0.390625	0.187557
990	0.4375	0.375	0.421875	0.328125	0.390625	0.187557
991	0.4375	0.375	0.421875	0.328125	0.390625	0.187557
992	0.4375	0.375	0.40625	0.328125	0.386719	0.182362
993	0.4375	0.375	0.40625	0.328125	0.386719	0.182362
994	0.4375	0.375	0.40625	0.328125	0.386719	0.182362
995	0.4375	0.375	0.40625	0.328125	0.386719	0.182362
996	0.4375	0.375	0.40625	0.328125	0.386719	0.182362
997	0.4375	0.375	0.40625	0.328125	0.386719	0.182362
998	0.4375	0.375	0.40625	0.328125	0.386719	0.182362
999	0.4375	0.375	0.40625	0.328125	0.386719	0.182362
1000	0.4375	0.375	0.40625	0.328125	0.386719	0.182362
1001	0.4375	0.375	0.40625	0.328125	0.386719	0.182362
1002	0.4375	0.375	0.40625	0.328125	0.386719	0.182362
1003	0.4375	0.375	0.40625	0.328125	0.386719	0.182362
1004	0.4375	0.375	0.40625	0.328125	0.386719	0.182362
1005	0.4375	0.375	0.40625	0.328125	0.386719	0.182362
1006	0.4375	0.375	0.40625	0.328125	0.386719	0.182362
1007	0.4375	0.359375	0.40625	0.328125	0.382812	0.17713
1008	0.4375	0.359375	0.40625	0.328125	0.382812	0.17713
1009	0.4375	0.359375	0.40625	0.328125	0.382812	0.17713
1010	0.4375	0.359375	0.40625	0.328125	0.382812	0.17713
1011	0.4375	0.359375	0.40625	0.328125	0.382812	0.17713
1012	0.4375	0.359375	0.40625	0.328125	0.382812	0.17713
1013	0.4375	0.375	0.40625	0.328125	0.386719	0.182362
1014	0.4375	0.375	0.40625	0.328125	0.386719	0.182362
1015	0.4375	0.359375	0.40625	0.328125	0.382812	0.17713
1016	0.4375	0.359375	0.40625	0.328125	0.382812	0.17713
1017	0.4375	0.375	0.40625	0.328125	0.386719	0.182362
1018	0.4375	0.375	0.40625	0.328125	0.386719	0.182362
1019	0.4375	0.375	0.40625	0.328125	0.386719	0.182362
1020	0.4375	0.359375	0.40625	0.328125	0.382812	0.17713
1021	0.4375	0.375	0.40625	0.328125	0.386719	0.182362
1022	0.4375	0.375	0.40625	0.328125	0.386719	0.182362
1023	0.4375	0.375	0.40625	0.328125	0.386719	0.182362
1024	0.4375	0.375	0.40625	0.328125	0.386719	0.182362
1025	0.4375	0.359375	0.40625	0.328125	0.382812	0.17713
1026	0.4375	0.359375	0.40625	0.328125	0.382812	0.17713
1027	0.4375	0.359375	0.40625	0.328125	0.382812	0.17713
1028	0.4375	0.34375	0.40625	0.328125	0.378906	0.171906
1029	0.4375	0.34375	0.40625	0.328125	0.378906	0.171906
1030	0.4375	0.34375	0.40625	0.328125	0.378906	0.171906
1031	0.4375	0.34375	0.40625	0.328125	0.378906	0.171906
1032	0.4375	0.34375	0.40625	0.328125	0.378906	0.171906
1033	0.4375	0.34375	0.40625	0.328125	0.378906	0.171906
1034	0.4375	0.34375	0.40625	0.328125	0.378906	0.171906
1035	0.4375	0.34375	0.40625	0.328125	0.378906	0.171906
1036	0.4375	0.34375	0.40625	0.328125	0.378906	0.171906
1037	0.4375	0.34375	0.40625	0.328125	0.378906	0.171906
1038	0.4375	0.34375	0.40625	0.328125	0.378906	0.171906
1039	0.4375	0.359375	0.40625	0.328125	0.382812	0.17713
1040	0.4375	0.34375	0.40625	0.328125	0.378906	0.171906
1041	0.4375	0.34375	0.40625	0.328125	0.378906	0.171906
1042	0.4375	0.359375	0.390625	0.328125	0.378906	0.171941
1043	0.4375	0.359375	0.390625	0.3125	0.375	0.166752
1044	0.4375	0.34375	0.390625	0.3125	0.371094	0.161521
1045	0.4375	0.34375	0.390625	0.3125	0.371094	0.161521
1046	0.4375	0.34375	0.40625	0.328125	0.378906	0.171906
1047	0.4375	0.34375	0.40625	0.328125	0.378906	0.171906
1048	0.4375	0.359375	0.40625	0.328125	0.382812	0.17713
1049	0.4375	0.359375	0.40625	0.328125	0.382812	0.17713
1050	0.4375	0.34375	0.40625	0.328125	0.378906	0.171906
1051	0.421875	0.34375	0.40625	0.328125	0.375	0.166684
1052	0.4375	0.34375	0.40625	0.328125	0.378906	0.171906
1053	0.4375	0.34375	0.40625	0.328125	0.378906	0.171906
1054	0.421875	0.34375	0.40625	0.328125	0.375	0.166684
1055	0.421875	0.34375	0.40625	0.328125	0.375	0.166684
1056	0.4375	0.34375	0.40625	0.328125	0.378906	0.171906
1057	0.421875	0.34375	0.40625	0.328125	0.375	0.166684
1058	0.421875	0.34375	0.40625	0.328125	0.375	0.166684
1059	0.421875	0.34375	0.40625	0.328125	0.375	0.166684
1060	0.421875	0.34375	0.40625	0.328125	0.375	0.166684
1061	0.421875	0.34375	0.40625	0.328125	0.375	0.166684
1062	0.421875	0.34375	0.40625	0.328125	0.375	0.166684
1063	0.421875	0.34375	0.40625	0.328125	0.375	0.166684
1064	0.4375	0.34375	0.40625	0.328125	0.378906	0.171906
1065	0.421875	0.34375	0.40625	0.328125	0.375	0.166684
1066	0.421875	0.34375	0.40625	0.328125	0.375	0.166684
1067	0.421875	0.34375	0.40625	0.328125	0.375	0.166684
1068	0.421875	0.34375	0.40625	0.328125	0.375	0.166684
1069	0.421875	0.34375	0.390625	0.328125	0.371094	0.161488
1070	0.421875	0.34375	0.390625	0.328125	0.371094	0.161488
1071	0.421875	0.34375	0.390625	0.328125	0.371094	0.161488
1072	0.421875	0.34375	0.390625	0.328125	0.371094	0.161488
1073	0.421875	0.34375	0.390625	0.328125	0.371094	0.161488
1074	0.421875	0.34375	0.390625	0.328125	0.371094	0.161488
1075	0.40625	0.34375	0.390625	0.328125	0.367188	0.156266
1076	0.390625	0.34375	0.390625	0.328125	0.363281	0.151051
1077	0.390625	0.34375	0.390625	0.328125	0.363281	0.151051
1078	0.40625	0.34375	0.390625	0.328125	0.367188	0.156266
1079	0.40625	0.34375	0.390625	0.3125	0.363281	0.151069
1080	0.40625	0.34375	0.390625	0.3125	0.363281	0.151069
1081	0.40625	0.34375	0.390625	0.3125	0.363281	0.151069
1082	0.40625	0.34375	0.390625	0.3125	0.363281	0.151069
1083	0.40625	0.34375	0.390625	0.3125	0.363281	0.151069
1084	0.40625	0.34375	0.390625	0.3125	0.363281	0.151069
1085	0.40625	0.34375	0.390625	0.3125	0.363281	0.151069
1086	0.390625	0.34375	0.390625	0.3125	0.359375	0.145854
1087	0.390625	0.34375	0.390625	0.3125	0.359375	0.145854
1088	0.390625	0.34375	0.390625	0.3125	0.359375	0.145854
1089	0.390625	0.34375	0.390625	0.3125	0.359375	0.145854
1090	0.390625	0.34375	0.390625	0.3125	0.359375	0.145854
1091	0.390625	0.34375	0.40625	0.3125	0.363281	0.151063
1092	0.390625	0.34375	0.40625	0.3125	0.363281	0.151063
1093	0.390625	0.34375	0.40625	0.3125	0.363281	0.151063
1094	0.390625	0.34375	0.40625	0.3125	0.363281	0.151063
1095	0.390625	0.34375	0.40625	0.3125	0.363281	0.151063
1096	0.390625	0.34375	0.40625	0.3125	0.363281	0.151063
1097	0.390625	0.34375	0.40625	0.3125	0.363281	0.151063
1098	0.390625	0.34375	0.40625	0.3125	0.363281	0.151063
1099	0.390625	0.34375	0.40625	0.3125	0.363281	0.151063
1100	0.390625	0.34375	0.40625	0.3125	0.363281	0.151063
1101	0.390625	0.34375	0.40625	0.3125	0.363281	0.151063
1102	0.390625	0.34375	0.40625	0.328125	0.367188	0.15626
1103	0.40625	0.34375	0.40625	0.328125	0.371094	0.161468
1104	0.390625	0.34375	0.40625	0.328125	0.367188	0.15626
1105	0.390625	0.34375	0.40625	0.328125	0.367188	0.15626
1106	0.390625	0.34375	0.40625	0.328125	0.367188	0.15626
1107	0.421875	0.34375	0.40625	0.328125	0.375	0.166684
1108	0.421875	0.34375	0.40625	0.3125	0.371094	0.161488
1109	0.421875	0.34375	0.40625	0.3125	0.371094	0.161488
1110	0.421875	0.34375	0.40625	0.3125	0.371094	0.161488
1111	0.421875	0.34375	0.40625	0.3125	0.371094	0.161488
1112	0.421875	0.34375	0.40625	0.3125	0.371094	0.161488
1113	0.421875	0.34375	0.40625	0.328125	0.375	0.166684
1114	0.421875	0.34375	0.40625	0.328125	0.375	0.166684
1115	0.421875	0.34375	0.40625	0.34375	0.378906	0.171885
1116	0.421875	0.34375	0.40625	0.34375	0.378906	0.171885
1117	0.421875	0.34375	0.40625	0.34375	0.378906	0.171885
1118	0.40625	0.34375	0.40625	0.328125	0.371094	0.161468
1119	0.40625	0.34375	0.40625	0.328125	0.371094	0.161468
1120	0.40625	0.34375	0.40625	0.359375	0.378906	0.171878
1121	0.421875	0.34375	0.40625	0.34375	0.378906	0.171885
1122	0.40625	0.34375	0.40625	0.34375	0.375	0.16667
1123	0.40625	0.34375	0.40625	0.34375	0.375	0.16667
1124	0.40625	0.34375	0.40625	0.34375	0.375	0.16667
1125	0.40625	0.34375	0.40625	0.328125	0.371094	0.161468
1126	0.40625	0.34375	0.40625	0.34375	0.375	0.16667
1127	0.421875	0.34375	0.40625	0.328125	0.375	0.166684
1128	0.421875	0.34375	0.40625	0.328125	0.375	0.166684
1129	0.421875	0.34375	0.40625	0.328125	0.375	0.166684
1130	0.40625	0.34375	0.40625	0.34375	0.375	0.16667
1131	0.40625	0.34375	0.40625	0.328125	0.371094	0.161468
1132	0.40625	0.34375	0.40625	0.34375	0.375	0.16667
1133	0.40625	0.34375	0.40625	0.359375	0.378906	0.171878
1134	0.40625	0.34375	0.40625	0.359375	0.378906	0.171878
1135	0.40625	0.34375	0.40625	0.34375	0.375	0.16667
1136	0.40625	0.34375	0.40625	0.328125	0.371094	0.161468
1137	0.40625	0.34375	0.40625	0.34375	0.375	0.16667
1138	0.40625	0.34375	0.40625	0.34375	0.375	0.16667
1139	0.40625	0.34375	0.40625	0.34375	0.375	0.16667
1140	0.40625	0.34375	0.40625	0.328125	0.371094	0.161468
1141	0.390625	0.34375	0.40625	0.34375	0.371094	0.161462
1142	0.390625	0.34375	0.40625	0.34375	0.371094	0.161462
1143	0.390625	0.34375	0.40625	0.34375	0.371094	0.161462
1144	0.390625	0.34375	0.40625	0.34375	0.371094	0.161462
1145	0.40625	0.34375	0.40625	0.34375	0.375	0.16667
1146	0.40625	0.34375	0.40625	0.34375	0.375	0.16667
1147	0.40625	0.359375	0.40625	0.34375	0.378906	0.171885
1148	0.40625	0.359375	0.40625	0.34375	0.378906	0.171885
1149	0.40625	0.359375	0.40625	0.34375	0.378906	0.171885
1150	0.40625	0.359375	0.40625	0.34375	0.378906	0.171885
1151	0.40625	0.359375	0.40625	0.34375	0.378906	0.171885
1152	0.421875	0.359375	0.40625	0.34375	0.382812	0.177101
1153	0.40625	0.359375	0.40625	0.34375	0.378906	0.171885
1154	0.421875	0.359375	0.40625	0.34375	0.382812	0.177101
1155	0.421875	0.359375	0.40625	0.34375	0.382812	0.177101
1156	0.421875	0.359375	0.390625	0.34375	0.378906	0.171906
1157	0.421875	0.359375	0.375	0.34375	0.375	0.166718
1158	0.421875	0.359375	0.390625	0.34375	0.378906	0.171906
1159	0.421875	0.359375	0.390625	0.34375	0.378906	0.171906
1160	0.421875	0.359375	0.390625	0.34375	0.378906	0.171906
1161	0.421875	0.359375	0.390625	0.34375	0.378906	0.171906
1162	0.421875	0.359375	0.375	0.34375	0.375	0.166718
1163	0.40625	0.359375	0.359375	0.34375	0.367188	0.156298
1164	0.40625	0.359375	0.375	0.34375	0.371094	0.161488
1165	0.40625	0.34375	0.375	0.34375	0.367188	0.156272
1166	0.421875	0.34375	0.375	0.34375	0.371094	0.161501
1167	0.421875	0.34375	0.359375	0.34375	0.367188	0.156317
1168	0.421875	0.34375	0.375	0.34375	0.371094	0.161501
1169	0.421875	0.34375	0.375	0.34375	0.371094	0.161501
1170	0.421875	0.34375	0.375	0.34375	0.371094	0.161501
1171	0.421875	0.34375	0.375	0.359375	0.375	0.166711
1172	0.421875	0.34375	0.390625	0.359375	0.378906	0.171899
1173	0.421875	0.34375	0.390625	0.359375	0.378906	0.171899
1174	0.421875	0.34375	0.390625	0.359375	0.378906	0.171899
1175	0.421875	0.34375	0.390625	0.34375	0.375	0.16669
1176	0.421875	0.34375	0.40625	0.34375	0.378906	0.171885
1177	0.421875	0.34375	0.390625	0.34375	0.375	0.16669
1178	0.421875	0.328125	0.390625	0.34375	0.371094	0.161481
1179	0.421875	0.328125	0.390625	0.34375	0.371094	0.161481
1180	0.421875	0.328125	0.40625	0.328125	0.371094	0.161468
1181	0.421875	0.328125	0.390625	0.328125	0.367188	0.156272
1182	0.421875	0.328125	0.40625	0.328125	0.371094	0.161468
1183	0.421875	0.328125	0.40625	0.328125	0.371094	0.161468
1184	0.421875	0.328125	0.40625	0.328125	0.371094	0.161468
1185	0.421875	0.328125	0.40625	0.328125	0.371094	0.161468
1186	0.421875	0.328125	0.390625	0.328125	0.367188	0.156272
1187	0.421875	0.328125	0.375	0.34375	0.367188	0.156291
1188	0.421875	0.328125	0.390625	0.328125	0.367188	0.156272
1189	0.421875	0.328125	0.390625	0.296875	0.359375	0.145872
1190	0.421875	0.328125	0.40625	0.296875	0.363281	0.151069
1191	0.421875	0.328125	0.421875	0.296875	0.367188	0.156272
1192	0.40625	0.328125	0.421875	0.296875	0.363281	0.151063
1193	0.40625	0.328125	0.40625	0.296875	0.359375	0.145854
1194	0.40625	0.328125	0.40625	0.296875	0.359375	0.145854
1195	0.40625	0.328125	0.390625	0.296875	0.355469	0.140651
1196	0.40625	0.328125	0.390625	0.3125	0.359375	0.145848
1197	0.40625	0.328125	0.390625	0.3125	0.359375	0.145848
1198	0.40625	0.328125	0.390625	0.296875	0.355469	0.140651
1199	0.421875	0.328125	0.390625	0.296875	0.359375	0.145872
1200	0.421875	0.328125	0.390625	0.296875	0.359375	0.145872
1201	0.421875	0.328125	0.390625	0.296875	0.359375	0.145872
1202	0.421875	0.328125	0.390625	0.296875	0.359375	0.145872
1203	0.421875	0.328125	0.390625	0.3125	0.363281	0.151069
1204	0.421875	0.328125	0.390625	0.3125	0.363281	0.151069
1205	0.40625	0.328125	0.390625	0.3125	0.359375	0.145848
1206	0.40625	0.328125	0.390625	0.3125	0.359375	0.145848
1207	0.421875	0.328125	0.375	0.3125	0.359375	0.145878
1208	0.421875	0.328125	0.375	0.3125	0.359375	0.145878
1209	0.421875	0.328125	0.375	0.3125	0.359375	0.145878
1210	0.421875	0.328125	0.375	0.3125	0.359375	0.145878
1211	0.421875	0.34375	0.375	0.3125	0.363281	0.1511
1212	0.421875	0.328125	0.375	0.3125	0.359375	0.145878
1213	0.421875	0.328125	0.375	0.3125	0.359375	0.145878
1214	0.4375	0.328125	0.375	0.3125	0.363281	0.151112
1215	0.4375	0.328125	0.375	0.3125	0.363281	0.151112
1216	0.4375	0.328125	0.375	0.3125	0.363281	0.151112
1217	0.4375	0.328125	0.375	0.3125	0.363281	0.151112
1218	0.4375	0.328125	0.375	0.3125	0.363281	0.151112
1219	0.421875	0.328125	0.375	0.3125	0.359375	0.145878
1220	0.421875	0.328125	0.375	0.3125	0.359375	0.145878
1221	0.421875	0.328125	0.375	0.3125	0.359375	0.145878
1222	0.4375	0.328125	0.375	0.3125	0.363281	0.151112
1223	0.4375	0.328125	0.375	0.3125	0.363281	0.151112
1224	0.4375	0.328125	0.375	0.3125	0.363281	0.151112
1225	0.4375	0.328125	0.375	0.3125	0.363281	0.151112
1226	0.4375	0.328125	0.375	0.3125	0.363281	0.151112
1227	0.4375	0.328125	0.375	0.3125	0.363281	0.151112
1228	0.4375	0.328125	0.375	0.3125	0.363281	0.151112
1229	0.453125	0.3125	0.375	0.3125	0.363281	0.151137
1230	0.46875	0.3125	0.375	0.3125	0.367188	0.156387
1231	0.46875	0.328125	0.375	0.3125	0.371094	0.161606
1232	0.46875	0.3125	0.359375	0.3125	0.363281	0.151217
1233	0.46875	0.3125	0.375	0.3125	0.367188	0.156387
1234	0.46875	0.3125	0.375	0.3125	0.367188	0.156387
1235	0.453125	0.3125	0.390625	0.3125	0.367188	0.156317
1236	0.4375	0.328125	0.375	0.328125	0.367188	0.156317
1237	0.421875	0.328125	0.375	0.328125	0.363281	0.151082
1238	0.40625	0.328125	0.359375	0.328125	0.355469	0.140662
1239	0.40625	0.328125	0.375	0.328125	0.359375	0.145854
1240	0.421875	0.328125	0.359375	0.328125	0.359375	0.145896
1241	0.421875	0.328125	0.359375	0.328125	0.359375	0.145896
1242	0.421875	0.328125	0.359375	0.3125	0.355469	0.140691
1243	0.4375	0.328125	0.359375	0.3125	0.359375	0.145931
1244	0.421875	0.328125	0.359375	0.3125	0.355469	0.140691
1245	0.40625	0.328125	0.359375	0.3125	0.351562	0.135458
1246	0.40625	0.328125	0.359375	0.3125	0.351562	0.135458
1247	0.40625	0.3125	0.359375	0.3125	0.347656	0.130243
1248	0.40625	0.3125	0.359375	0.3125	0.347656	0.130243
1249	0.40625	0.3125	0.359375	0.3125	0.347656	0.130243
1250	0.40625	0.3125	0.359375	0.3125	0.347656	0.130243
1251	0.40625	0.3125	0.359375	0.3125	0.347656	0.130243
1252	0.40625	0.3125	0.359375	0.3125	0.347656	0.130243
1253	0.421875	0.3125	0.359375	0.3125	0.351562	0.135475
1254	0.40625	0.3125	0.359375	0.296875	0.34375	0.125038
1255	0.40625	0.3125	0.359375	0.3125	0.347656	0.130243
1256	0.40625	0.3125	0.359375	0.3125	0.347656	0.130243
1257	0.40625	0.3125	0.359375	0.3125	0.347656	0.130243
1258	0.40625	0.3125	0.375	0.3125	0.351562	0.135436
1259	0.40625	0.3125	0.375	0.3125	0.351562	0.135436
1260	0.40625	0.3125	0.375	0.3125	0.351562	0.135436
1261	0.40625	0.3125	0.375	0.296875	0.347656	0.130232
1262	0.40625	0.3125	0.375	0.3125	0.351562	0.135436
1263	0.40625	0.3125	0.375	0.328125	0.355469	0.140645
1264	0.40625	0.3125	0.375	0.328125	0.355469	0.140645
1265	0.40625	0.3125	0.375	0.3125	0.351562	0.135436
1266	0.40625	0.3125	0.375	0.328125	0.355469	0.140645
1267	0.40625	0.3125	0.375	0.3125	0.351562	0.135436
1268	0.40625	0.3125	0.375	0.328125	0.355469	0.140645
1269	0.40625	0.3125	0.375	0.296875	0.347656	0.130232
1270	0.40625	0.3125	0.375	0.296875	0.347656	0.130232
1271	0.40625	0.3125	0.375	0.296875	0.347656	0.130232
1272	0.40625	0.3125	0.375	0.3125	0.351562	0.135436
1273	0.40625	0.3125	0.375	0.3125	0.351562	0.135436
1274	0.40625	0.3125	0.375	0.328125	0.355469	0.140645
1275	0.40625	0.3125	0.375	0.328125	0.355469	0.140645
1276	0.40625	0.3125	0.375	0.328125	0.355469	0.140645
1277	0.40625	0.3125	0.375	0.328125	0.355469	0.140645
1278	0.40625	0.3125	0.375	0.328125	0.355469	0.140645
1279	0.40625	0.3125	0.375	0.328125	0.355469	0.140645
1280	0.40625	0.3125	0.375	0.34375	0.359375	0.14586
1281	0.40625	0.3125	0.375	0.34375	0.359375	0.14586
1282	0.40625	0.3125	0.375	0.3125	0.351562	0.135436
1283	0.40625	0.328125	0.375	0.3125	0.355469	0.140651
1284	0.421875	0.328125	0.375	0.3125	0.359375	0.145878
1285	0.421875	0.328125	0.375	0.3125	0.359375	0.145878
1286	0.421875	0.328125	0.375	0.3125	0.359375	0.145878
1287	0.421875	0.328125	0.375	0.3125	0.359375	0.145878
1288	0.421875	0.328125	0.375	0.3125	0.359375	0.145878
1289	0.421875	0.328125	0.375	0.3125	0.359375	0.145878
1290	0.40625	0.328125	0.375	0.3125	0.355469	0.140651
1291	0.40625	0.328125	0.375	0.3125	0.355469	0.140651
1292	0.421875	0.328125	0.375	0.328125	0.363281	0.151082
1293	0.421875	0.328125	0.375	0.328125	0.363281	0.151082
1294	0.421875	0.328125	0.390625	0.296875	0.359375	0.145872
1295	0.421875	0.328125	0.390625	0.3125	0.363281	0.151069
1296	0.421875	0.328125	0.390625	0.3125	0.363281	0.151069
1297	0.421875	0.328125	0.390625	0.296875	0.359375	0.145872
1298	0.421875	0.328125	0.390625	0.296875	0.359375	0.145872
1299	0.421875	0.328125	0.390625	0.3125	0.363281	0.151069
1300	0.421875	0.328125	0.375	0.3125	0.359375	0.145878
1301	0.421875	0.328125	0.390625	0.328125	0.367188	0.156272
1302	0.421875	0.328125	0.390625	0.3125	0.363281	0.151069
1303	0.4375	0.328125	0.375	0.3125	0.363281	0.151112
1304	0.4375	0.328125	0.375	0.3125	0.363281	0.151112
1305	0.421875	0.328125	0.359375	0.328125	0.359375	0.145896
1306	0.421875	0.328125	0.359375	0.328125	0.359375	0.145896
1307	0.421875	0.328125	0.359375	0.34375	0.363281	0.151106
1308	0.4375	0.328125	0.359375	0.3125	0.359375	0.145931
1309	0.4375	0.328125	0.359375	0.3125	0.359375	0.145931
1310	0.4375	0.328125	0.359375	0.328125	0.363281	0.151137
1311	0.4375	0.328125	0.359375	0.3125	0.359375	0.145931
1312	0.4375	0.328125	0.359375	0.328125	0.363281	0.151137
1313	0.4375	0.328125	0.375	0.328125	0.367188	0.156317
1314	0.4375	0.3125	0.375	0.3125	0.359375	0.145896
1315	0.4375	0.3125	0.390625	0.328125	0.367188	0.156291
1316	0.4375	0.3125	0.390625	0.328125	0.367188	0.156291
1317	0.4375	0.3125	0.375	0.328125	0.363281	0.151106
1318	0.4375	0.3125	0.375	0.328125	0.363281	0.151106
1319	0.4375	0.3125	0.375	0.328125	0.363281	0.151106
1320	0.4375	0.3125	0.359375	0.328125	0.359375	0.145925
1321	0.4375	0.328125	0.375	0.328125	0.367188	0.156317
1322	0.421875	0.328125	0.359375	0.328125	0.359375	0.145896
1323	0.421875	0.3125	0.359375	0.328125	0.355469	0.140685
1324	0.421875	0.3125	0.359375	0.34375	0.359375	0.145902
1325	0.421875	0.328125	0.359375	0.34375	0.363281	0.151106
1326	0.421875	0.328125	0.359375	0.34375	0.363281	0.151106
1327	0.421875	0.328125	0.359375	0.34375	0.363281	0.151106
1328	0.421875	0.34375	0.359375	0.34375	0.367188	0.156317
1329	0.4375	0.328125	0.375	0.34375	0.371094	0.161527
1330	0.4375	0.34375	0.359375	0.34375	0.371094	0.16156
1331	0.4375	0.359375	0.359375	0.34375	0.375	0.166779
1332	0.421875	0.359375	0.359375	0.34375	0.371094	0.161534
1333	0.421875	0.34375	0.359375	0.34375	0.367188	0.156317
1334	0.4375	0.34375	0.359375	0.34375	0.371094	0.16156
1335	0.421875	0.34375	0.359375	0.34375	0.367188	0.156317
1336	0.421875	0.328125	0.359375	0.34375	0.363281	0.151106
1337	0.421875	0.328125	0.359375	0.34375	0.363281	0.151106
1338	0.421875	0.328125	0.34375	0.34375	0.359375	0.145925
1339	0.421875	0.328125	0.34375	0.34375	0.359375	0.145925
1340	0.421875	0.328125	0.34375	0.34375	0.359375	0.145925
1341	0.4375	0.34375	0.34375	0.34375	0.367188	0.156387
1342	0.4375	0.34375	0.34375	0.34375	0.367188	0.156387
1343	0.4375	0.3125	0.359375	0.34375	0.363281	0.151143
1344	0.4375	0.3125	0.359375	0.34375	0.363281	0.151143
1345	0.4375	0.328125	0.34375	0.34375	0.363281	0.151174
1346	0.4375	0.328125	0.34375	0.34375	0.363281	0.151174
1347	0.4375	0.328125	0.34375	0.34375	0.363281	0.151174
1348	0.4375	0.328125	0.34375	0.34375	0.363281	0.151174
1349	0.4375	0.328125	0.359375	0.34375	0.367188	0.156349
1350	0.4375	0.328125	0.359375	0.34375	0.367188	0.156349
1351	0.4375	0.328125	0.359375	0.34375	0.367188	0.156349
1352	0.4375	0.328125	0.359375	0.34375	0.367188	0.156349
1353	0.4375	0.3125	0.359375	0.34375	0.363281	0.151143
1354	0.4375	0.3125	0.359375	0.34375	0.363281	0.151143
1355	0.4375	0.3125	0.359375	0.34375	0.363281	0.151143
1356	0.4375	0.3125	0.359375	0.34375	0.363281	0.151143
1357	0.4375	0.3125	0.359375	0.34375	0.363281	0.151143
1358	0.4375	0.3125	0.359375	0.34375	0.363281	0.151143
1359	0.4375	0.3125	0.359375	0.34375	0.363281	0.151143
1360	0.4375	0.3125	0.359375	0.34375	0.363281	0.151143
1361	0.4375	0.3125	0.375	0.34375	0.367188	0.156323
1362	0.4375	0.3125	0.375	0.34375	0.367188	0.156323
1363	0.4375	0.3125	0.375	0.34375	0.367188	0.156323
1364	0.4375	0.3125	0.375	0.34375	0.367188	0.156323
1365	0.4375	0.3125	0.359375	0.34375	0.363281	0.151143
1366	0.4375	0.3125	0.375	0.34375	0.367188	0.156323
1367	0.4375	0.328125	0.359375	0.34375	0.367188	0.156349
1368	0.4375	0.328125	0.359375	0.34375	0.367188	0.156349
1369	0.4375	0.328125	0.375	0.34375	0.371094	0.161527
1370	0.4375	0.328125	0.375	0.34375	0.371094	0.161527
1371	0.4375	0.328125	0.375	0.34375	0.371094	0.161527
1372	0.4375	0.328125	0.375	0.34375	0.371094	0.161527
1373	0.4375	0.328125	0.375	0.34375	0.371094	0.161527
1374	0.4375	0.328125	0.375	0.34375	0.371094	0.161527
1375	0.4375	0.328125	0.375	0.34375	0.371094	0.161527
1376	0.4375	0.328125	0.375	0.34375	0.371094	0.161527
1377	0.4375	0.328125	0.375	0.34375	0.371094	0.161527
1378	0.4375	0.328125	0.359375	0.34375	0.367188	0.156349
1379	0.4375	0.328125	0.359375	0.34375	0.367188	0.156349
1380	0.4375	0.34375	0.359375	0.34375	0.371094	0.16156
1381	0.4375	0.328125	0.359375	0.34375	0.367188	0.156349
1382	0.4375	0.328125	0.359375	0.34375	0.367188	0.156349
1383	0.4375	0.328125	0.359375	0.34375	0.367188	0.156349
1384	0.4375	0.328125	0.359375	0.34375	0.367188	0.156349
1385	0.4375	0.328125	0.359375	0.34375	0.367188	0.156349
1386	0.4375	0.328125	0.359375	0.328125	0.363281	0.151137
1387	0.4375	0.328125	0.359375	0.34375	0.367188	0.156349
1388	0.4375	0.34375	0.375	0.34375	0.375	0.166738
1389	0.4375	0.34375	0.375	0.328125	0.371094	0.161534
1390	0.421875	0.34375	0.359375	0.328125	0.363281	0.151112
1391	0.421875	0.34375	0.359375	0.328125	0.363281	0.151112
1392	0.421875	0.34375	0.359375	0.328125	0.363281	0.151112
1393	0.421875	0.34375	0.34375	0.328125	0.359375	0.145931
1394	0.421875	0.34375	0.34375	0.328125	0.359375	0.145931
1395	0.421875	0.34375	0.359375	0.328125	0.363281	0.151112
1396	0.421875	0.328125	0.359375	0.328125	0.359375	0.145896
1397	0.421875	0.328125	0.359375	0.328125	0.359375	0.145896
1398	0.421875	0.328125	0.359375	0.328125	0.359375	0.145896
1399	0.421875	0.328125	0.359375	0.328125	0.359375	0.145896
1400	0.4375	0.328125	0.359375	0.328125	0.363281	0.151137
1401	0.4375	0.328125	0.359375	0.328125	0.363281	0.151137
1402	0.453125	0.328125	0.359375	0.328125	0.367188	0.156387
1403	0.46875	0.328125	0.359375	0.328125	0.371094	0.161646
1404	0.46875	0.328125	0.359375	0.328125	0.371094	0.161646
1405	0.46875	0.328125	0.359375	0.328125	0.371094	0.161646
1406	0.46875	0.328125	0.359375	0.328125	0.371094	0.161646
1407	0.46875	0.328125	0.359375	0.328125	0.371094	0.161646
1408	0.453125	0.328125	0.359375	0.328125	0.367188	0.156387
1409	0.453125	0.328125	0.34375	0.328125	0.363281	0.151217
1410	0.453125	0.328125	0.34375	0.328125	0.363281	0.151217
1411	0.453125	0.3125	0.34375	0.328125	0.359375	0.146003
1412	0.453125	0.3125	0.34375	0.328125	0.359375	0.146003
1413	0.46875	0.3125	0.34375	0.328125	0.363281	0.151266
1414	0.46875	0.328125	0.34375	0.328125	0.367188	0.156483
1415	0.46875	0.328125	0.34375	0.328125	0.367188	0.156483
1416	0.46875	0.328125	0.34375	0.328125	0.367188	0.156483
1417	0.453125	0.3125	0.34375	0.328125	0.359375	0.146003
1418	0.453125	0.3125	0.34375	0.328125	0.359375	0.146003
1419	0.46875	0.3125	0.34375	0.34375	0.367188	0.156489
1420	0.46875	0.3125	0.34375	0.34375	0.367188	0.156489
1421	0.4375	0.3125	0.34375	0.34375	0.359375	0.145967
1422	0.46875	0.3125	0.34375	0.34375	0.367188	0.156489
1423	0.4375	0.3125	0.34375	0.34375	0.359375	0.145967
1424	0.4375	0.3125	0.34375	0.34375	0.359375	0.145967
1425	0.453125	0.3125	0.34375	0.34375	0.363281	0.151223
1426	0.4375	0.3125	0.34375	0.34375	0.359375	0.145967
1427	0.4375	0.296875	0.34375	0.34375	0.355469	0.140765
1428	0.4375	0.3125	0.34375	0.34375	0.359375	0.145967
1429	0.4375	0.296875	0.34375	0.34375	0.355469	0.140765
1430	0.453125	0.296875	0.359375	0.34375	0.363281	0.151192
1431	0.453125	0.296875	0.34375	0.34375	0.359375	0.146021
1432	0.453125	0.296875	0.34375	0.34375	0.359375	0.146021
1433	0.453125	0.296875	0.34375	0.34375	0.359375	0.146021
1434	0.453125	0.296875	0.34375	0.34375	0.359375	0.146021
1435	0.453125	0.296875	0.34375	0.34375	0.359375	0.146021
1436	0.453125	0.296875	0.34375	0.34375	0.359375	0.146021
1437	0.453125	0.296875	0.328125	0.34375	0.355469	0.140852
1438	0.453125	0.296875	0.328125	0.34375	0.355469	0.140852
1439	0.453125	0.296875	0.328125	0.34375	0.355469	0.140852
1440	0.453125	0.296875	0.328125	0.34375	0.355469	0.140852
1441	0.453125	0.296875	0.328125	0.34375	0.355469	0.140852
1442	0.453125	0.296875	0.328125	0.34375	0.355469	0.140852
1443	0.453125	0.296875	0.328125	0.34375	0.355469	0.140852
1444	0.453125	0.296875	0.34375	0.34375	0.359375	0.146021
1445	0.453125	0.296875	0.328125	0.328125	0.351562	0.135624
1446	0.453125	0.296875	0.328125	0.328125	0.351562	0.135624
1447	0.453125	0.296875	0.328125	0.328125	0.351562	0.135624
1448	0.453125	0.296875	0.328125	0.34375	0.355469	0.140852
1449	0.453125	0.296875	0.328125	0.34375	0.355469	0.140852
1450	0.453125	0.296875	0.328125	0.34375	0.355469	0.140852
1451	0.453125	0.296875	0.328125	0.34375	0.355469	0.140852
1452	0.453125	0.296875	0.328125	0.34375	0.355469	0.140852
1453	0.4375	0.296875	0.328125	0.34375	0.351562	0.135591
1454	0.4375	0.296875	0.328125	0.328125	0.347656	0.130365
1455	0.4375	0.296875	0.328125	0.328125	0.347656	0.130365
1456	0.4375	0.3125	0.328125	0.328125	0.351562	0.135574
1457	0.4375	0.296875	0.328125	0.328125	0.347656	0.130365
1458	0.4375	0.328125	0.328125	0.328125	0.355469	0.140788
1459	0.4375	0.3125	0.328125	0.328125	0.351562	0.135574
1460	0.4375	0.3125	0.328125	0.328125	0.351562	0.135574
1461	0.4375	0.3125	0.328125	0.328125	0.351562	0.135574
1462	0.4375	0.3125	0.328125	0.328125	0.351562	0.135574
1463	0.4375	0.328125	0.328125	0.34375	0.359375	0.146003
1464	0.4375	0.3125	0.328125	0.34375	0.355469	0.140794
1465	0.4375	0.328125	0.328125	0.328125	0.355469	0.140788
1466	0.4375	0.328125	0.328125	0.328125	0.355469	0.140788
1467	0.4375	0.3125	0.328125	0.328125	0.351562	0.135574
1468	0.4375	0.296875	0.328125	0.328125	0.347656	0.130365
1469	0.4375	0.3125	0.328125	0.328125	0.351562	0.135574
1470	0.4375	0.3125	0.328125	0.328125	0.351562	0.135574
1471	0.4375	0.328125	0.328125	0.34375	0.359375	0.146003
1472	0.4375	0.328125	0.328125	0.34375	0.359375	0.146003
1473	0.4375	0.3125	0.328125	0.34375	0.355469	0.140794
1474	0.4375	0.296875	0.328125	0.34375	0.351562	0.135591
1475	0.4375	0.28125	0.328125	0.34375	0.347656	0.130392
1476	0.4375	0.28125	0.328125	0.328125	0.34375	0.125161
1477	0.4375	0.28125	0.328125	0.328125	0.34375	0.125161
1478	0.4375	0.28125	0.328125	0.328125	0.34375	0.125161
1479	0.4375	0.28125	0.328125	0.328125	0.34375	0.125161
1480	0.4375	0.28125	0.328125	0.3125	0.339844	0.119936
1481	0.4375	0.28125	0.328125	0.328125	0.34375	0.125161
1482	0.4375	0.28125	0.328125	0.328125	0.34375	0.125161
1483	0.4375	0.28125	0.328125	0.3125	0.339844	0.119936
1484	0.4375	0.28125	0.328125	0.3125	0.339844	0.119936
1485	0.453125	0.28125	0.328125	0.3125	0.34375	0.125191
1486	0.4375	0.28125	0.328125	0.3125	0.339844	0.119936
1487	0.453125	0.28125	0.328125	0.3125	0.34375	0.125191
1488	0.4375	0.28125	0.328125	0.3125	0.339844	0.119936
1489	0.4375	0.265625	0.328125	0.3125	0.335938	0.11473
1490	0.4375	0.265625	0.34375	0.3125	0.339844	0.119911
1491	0.453125	0.265625	0.34375	0.3125	0.34375	0.125161
1492	0.453125	0.265625	0.34375	0.3125	0.34375	0.125161
1493	0.453125	0.265625	0.34375	0.3125	0.34375	0.125161
1494	0.453125	0.28125	0.34375	0.3125	0.347656	0.130365
1495	0.453125	0.28125	0.34375	0.3125	0.347656	0.130365
1496	0.453125	0.296875	0.34375	0.3125	0.351562	0.135574
1497	0.453125	0.296875	0.34375	0.3125	0.351562	0.135574
1498	0.453125	0.296875	0.34375	0.3125	0.351562	0.135574
1499	0.453125	0.296875	0.359375	0.3125	0.355469	0.140748
1500	0.453125	0.28125	0.34375	0.3125	0.347656	0.130365
1501	0.453125	0.28125	0.359375	0.3125	0.351562	0.135541
1502	0.453125	0.28125	0.359375	0.3125	0.351562	0.135541
1503	0.453125	0.28125	0.34375	0.328125	0.351562	0.135591
1504	0.453125	0.28125	0.34375	0.328125	0.351562	0.135591
1505	0.453125	0.28125	0.34375	0.328125	0.351562	0.135591
1506	0.453125	0.28125	0.359375	0.328125	0.355469	0.140765
1507	0.453125	0.28125	0.359375	0.328125	0.355469	0.140765
1508	0.453125	0.28125	0.359375	0.328125	0.355469	0.140765
1509	0.453125	0.28125	0.359375	0.328125	0.355469	0.140765
1510	0.453125	0.28125	0.359375	0.328125	0.355469	0.140765
1511	0.453125	0.28125	0.375	0.328125	0.359375	0.145943
1512	0.453125	0.28125	0.359375	0.328125	0.355469	0.140765
1513	0.4375	0.296875	0.359375	0.328125	0.355469	0.14072
1514	0.4375	0.296875	0.359375	0.328125	0.355469	0.14072
1515	0.4375	0.3125	0.359375	0.328125	0.359375	0.145925
1516	0.453125	0.296875	0.359375	0.328125	0.359375	0.145967
1517	0.453125	0.3125	0.359375	0.328125	0.363281	0.151174
1518	0.4375	0.3125	0.359375	0.328125	0.359375	0.145925
1519	0.453125	0.296875	0.34375	0.328125	0.355469	0.140794
1520	0.453125	0.296875	0.328125	0.328125	0.351562	0.135624
1521	0.453125	0.28125	0.328125	0.328125	0.347656	0.130418
1522	0.453125	0.28125	0.328125	0.328125	0.347656	0.130418
1523	0.4375	0.28125	0.328125	0.328125	0.34375	0.125161
1524	0.4375	0.28125	0.328125	0.328125	0.34375	0.125161
1525	0.4375	0.28125	0.328125	0.328125	0.34375	0.125161
1526	0.4375	0.265625	0.328125	0.328125	0.339844	0.11996
1527	0.453125	0.265625	0.328125	0.328125	0.34375	0.125217
1528	0.453125	0.265625	0.328125	0.328125	0.34375	0.125217
1529	0.453125	0.265625	0.328125	0.328125	0.34375	0.125217
1530	0.4375	0.265625	0.328125	0.328125	0.339844	0.11996
1531	0.4375	0.265625	0.34375	0.328125	0.34375	0.12514
1532	0.4375	0.265625	0.34375	0.328125	0.34375	0.12514
1533	0.421875	0.265625	0.34375	0.328125	0.339844	0.119897
1534	0.421875	0.265625	0.34375	0.328125	0.339844	0.119897
1535	0.421875	0.265625	0.34375	0.34375	0.34375	0.12513
1536	0.453125	0.265625	0.34375	0.34375	0.351562	0.135629
1537	0.453125	0.265625	0.34375	0.328125	0.347656	0.130392
1538	0.453125	0.28125	0.34375	0.328125	0.351562	0.135591
1539	0.453125	0.28125	0.34375	0.328125	0.351562	0.135591
1540	0.453125	0.28125	0.34375	0.328125	0.351562	0.135591
1541	0.421875	0.28125	0.34375	0.328125	0.34375	0.125094
1542	0.4375	0.28125	0.34375	0.328125	0.347656	0.130338
1543	0.421875	0.28125	0.34375	0.328125	0.34375	0.125094
1544	0.421875	0.28125	0.34375	0.328125	0.34375	0.125094
1545	0.421875	0.28125	0.34375	0.328125	0.34375	0.125094
1546	0.421875	0.28125	0.34375	0.34375	0.347656	0.130322
1547	0.421875	0.28125	0.34375	0.34375	0.347656	0.130322
1548	0.421875	0.265625	0.34375	0.34375	0.34375	0.12513
1549	0.421875	0.265625	0.34375	0.34375	0.34375	0.12513
1550	0.40625	0.28125	0.34375	0.34375	0.34375	0.125084
1551	0.40625	0.28125	0.34375	0.34375	0.34375	0.125084
1552	0.40625	0.28125	0.34375	0.34375	0.34375	0.125084
1553	0.40625	0.28125	0.34375	0.34375	0.34375	0.125084
1554	0.40625	0.28125	0.34375	0.34375	0.34375	0.125084
1555	0.390625	0.28125	0.34375	0.359375	0.34375	0.125084
1556	0.390625	0.28125	0.34375	0.359375	0.34375	0.125084
1557	0.40625	0.265625	0.34375	0.359375	0.34375	0.12513
1558	0.390625	0.265625	0.34375	0.359375	0.339844	0.119897
1559	0.40625	0.265625	0.34375	0.359375	0.34375	0.12513
1560	0.40625	0.265625	0.34375	0.359375	0.34375	0.12513
1561	0.40625	0.265625	0.34375	0.359375	0.34375	0.12513
1562	0.421875	0.28125	0.34375	0.359375	0.351562	0.135557
1563	0.421875	0.28125	0.34375	0.34375	0.347656	0.130322
1564	0.421875	0.265625	0.34375	0.328125	0.339844	0.119897
1565	0.421875	0.265625	0.34375	0.328125	0.339844	0.119897
1566	0.421875	0.28125	0.34375	0.359375	0.351562	0.135557
1567	0.421875	0.265625	0.34375	0.34375	0.34375	0.12513
1568	0.421875	0.28125	0.34375	0.34375	0.347656	0.130322
1569	0.421875	0.296875	0.34375	0.34375	0.351562	0.135519
1570	0.421875	0.296875	0.34375	0.34375	0.351562	0.135519
1571	0.421875	0.296875	0.34375	0.375	0.359375	0.145985
1572	0.421875	0.296875	0.34375	0.375	0.359375	0.145985
1573	0.421875	0.296875	0.359375	0.375	0.363281	0.151168
1574	0.421875	0.28125	0.359375	0.375	0.359375	0.145985
1575	0.421875	0.28125	0.359375	0.375	0.359375	0.145985
1576	0.421875	0.28125	0.359375	0.375	0.359375	0.145985
1577	0.421875	0.28125	0.359375	0.375	0.359375	0.145985
1578	0.421875	0.28125	0.375	0.375	0.363281	0.151174
1579	0.421875	0.296875	0.359375	0.359375	0.359375	0.145931
1580	0.421875	0.296875	0.359375	0.34375	0.355469	0.140702
1581	0.421875	0.296875	0.359375	0.359375	0.359375	0.145931
1582	0.421875	0.265625	0.359375	0.34375	0.347656	0.130317
1583	0.40625	0.28125	0.359375	0.359375	0.351562	0.135508
1584	0.40625	0.28125	0.359375	0.34375	0.347656	0.130275
1585	0.40625	0.265625	0.359375	0.34375	0.34375	0.125084
1586	0.40625	0.265625	0.359375	0.34375	0.34375	0.125084
1587	0.40625	0.265625	0.359375	0.34375	0.34375	0.125084
1588	0.40625	0.265625	0.359375	0.34375	0.34375	0.125084
1589	0.40625	0.28125	0.359375	0.34375	0.347656	0.130275
1590	0.40625	0.265625	0.359375	0.34375	0.34375	0.125084
1591	0.40625	0.28125	0.359375	0.34375	0.347656	0.130275
1592	0.40625	0.28125	0.359375	0.34375	0.347656	0.130275
1593	0.40625	0.28125	0.359375	0.328125	0.34375	0.125048
1594	0.40625	0.28125	0.359375	0.328125	0.34375	0.125048
1595	0.40625	0.28125	0.359375	0.34375	0.347656	0.130275
1596	0.40625	0.28125	0.359375	0.34375	0.347656	0.130275
1597	0.40625	0.28125	0.359375	0.34375	0.347656	0.130275
1598	0.40625	0.28125	0.359375	0.34375	0.347656	0.130275
1599	0.40625	0.28125	0.359375	0.34375	0.347656	0.130275
1600	0.40625	0.28125	0.359375	0.34375	0.347656	0.130275
1601	0.40625	0.28125	0.359375	0.34375	0.347656	0.130275
1602	0.40625	0.28125	0.359375	0.34375	0.347656	0.130275
1603	0.421875	0.28125	0.359375	0.34375	0.351562	0.135508
1604	0.421875	0.28125	0.359375	0.34375	0.351562	0.135508
1605	0.421875	0.28125	0.359375	0.34375	0.351562	0.135508
1606	0.421875	0.28125	0.359375	0.34375	0.351562	0.135508
1607	0.421875	0.28125	0.359375	0.34375	0.351562	0.135508
1608	0.421875	0.28125	0.359375	0.34375	0.351562	0.135508
1609	0.421875	0.28125	0.359375	0.34375	0.351562	0.135508
1610	0.421875	0.28125	0.359375	0.34375	0.351562	0.135508
1611	0.421875	0.28125	0.359375	0.34375	0.351562	0.135508
1612	0.421875	0.28125	0.359375	0.34375	0.351562	0.135508
1613	0.421875	0.28125	0.359375	0.34375	0.351562	0.135508
1614	0.421875	0.28125	0.375	0.34375	0.355469	0.140697
1615	0.421875	0.28125	0.375	0.34375	0.355469	0.140697
1616	0.421875	0.28125	0.375	0.34375	0.355469	0.140697
1617	0.421875	0.28125	0.34375	0.34375	0.347656	0.130322
1618	0.421875	0.28125	0.34375	0.34375	0.347656	0.130322
1619	0.421875	0.28125	0.34375	0.34375	0.347656	0.130322
1620	0.421875	0.28125	0.34375	0.34375	0.347656	0.130322
1621	0.421875	0.28125	0.34375	0.34375	0.347656	0.130322
1622	0.421875	0.28125	0.34375	0.328125	0.34375	0.125094
1623	0.421875	0.28125	0.34375	0.328125	0.34375	0.125094
1624	0.421875	0.28125	0.34375	0.328125	0.34375	0.125094
1625	0.421875	0.28125	0.34375	0.328125	0.34375	0.125094
1626	0.4375	0.28125	0.34375	0.328125	0.347656	0.130338
1627	0.421875	0.28125	0.34375	0.328125	0.34375	0.125094
1628	0.421875	0.28125	0.359375	0.328125	0.347656	0.13028
1629	0.421875	0.28125	0.359375	0.328125	0.347656	0.13028
1630	0.4375	0.28125	0.359375	0.328125	0.351562	0.135519
1631	0.4375	0.28125	0.359375	0.328125	0.351562	0.135519
1632	0.4375	0.28125	0.359375	0.328125	0.351562	0.135519
1633	0.4375	0.28125	0.359375	0.3125	0.347656	0.130296
1634	0.4375	0.28125	0.359375	0.328125	0.351562	0.135519
1635	0.4375	0.28125	0.359375	0.328125	0.351562	0.135519
1636	0.4375	0.28125	0.359375	0.328125	0.351562	0.135519
1637	0.4375	0.28125	0.359375	0.328125	0.351562	0.135519
1638	0.4375	0.28125	0.359375	0.328125	0.351562	0.135519
1639	0.4375	0.28125	0.359375	0.328125	0.351562	0.135519
1640	0.4375	0.28125	0.359375	0.328125	0.351562	0.135519
1641	0.4375	0.28125	0.359375	0.328125	0.351562	0.135519
1642	0.4375	0.28125	0.359375	0.328125	0.351562	0.135519
1643	0.421875	0.28125	0.359375	0.328125	0.347656	0.13028
1644	0.40625	0.28125	0.359375	0.328125	0.34375	0.125048
1645	0.40625	0.28125	0.359375	0.34375	0.347656	0.130275
1646	0.40625	0.28125	0.359375	0.34375	0.347656	0.130275
1647	0.40625	0.28125	0.359375	0.34375	0.347656	0.130275
1648	0.40625	0.28125	0.359375	0.34375	0.347656	0.130275
1649	0.40625	0.28125	0.359375	0.359375	0.351562	0.135508
1650	0.40625	0.28125	0.359375	0.359375	0.351562	0.135508
1651	0.40625	0.28125	0.359375	0.359375	0.351562	0.135508
1652	0.421875	0.28125	0.359375	0.359375	0.355469	0.140742
1653	0.421875	0.28125	0.359375	0.359375	0.355469	0.140742
1654	0.4375	0.28125	0.359375	0.359375	0.359375	0.145985
1655	0.421875	0.28125	0.359375	0.359375	0.355469	0.140742
1656	0.40625	0.28125	0.359375	0.359375	0.351562	0.135508
1657	0.40625	0.28125	0.359375	0.359375	0.351562	0.135508
1658	0.40625	0.28125	0.359375	0.359375	0.351562	0.135508
1659	0.40625	0.28125	0.359375	0.359375	0.351562	0.135508
1660	0.40625	0.28125	0.359375	0.359375	0.351562	0.135508
1661	0.40625	0.28125	0.359375	0.359375	0.351562	0.135508
1662	0.40625	0.28125	0.359375	0.375	0.355469	0.140748
1663	0.40625	0.28125	0.359375	0.375	0.355469	0.140748
1664	0.40625	0.28125	0.359375	0.375	0.355469	0.140748
1665	0.40625	0.28125	0.359375	0.375	0.355469	0.140748
1666	0.40625	0.28125	0.359375	0.375	0.355469	0.140748
1667	0.40625	0.28125	0.359375	0.375	0.355469	0.140748
1668	0.40625	0.28125	0.359375	0.375	0.355469	0.140748
1669	0.40625	0.28125	0.359375	0.375	0.355469	0.140748
1670	0.40625	0.28125	0.359375	0.375	0.355469	0.140748
1671	0.40625	0.28125	0.359375	0.375	0.355469	0.140748
1672	0.40625	0.28125	0.359375	0.375	0.355469	0.140748
1673	0.421875	0.28125	0.359375	0.375	0.359375	0.145985
1674	0.421875	0.28125	0.359375	0.375	0.359375	0.145985
1675	0.421875	0.28125	0.359375	0.375	0.359375	0.145985
1676	0.421875	0.28125	0.359375	0.34375	0.351562	0.135508
1677	0.421875	0.28125	0.359375	0.359375	0.355469	0.140742
1678	0.421875	0.28125	0.359375	0.375	0.359375	0.145985
1679	0.40625	0.28125	0.359375	0.375	0.355469	0.140748
1680	0.40625	0.28125	0.34375	0.375	0.351562	0.135557
1681	0.40625	0.28125	0.34375	0.375	0.351562	0.135557
1682	0.40625	0.28125	0.359375	0.375	0.355469	0.140748
1683	0.40625	0.28125	0.359375	0.375	0.355469	0.140748
1684	0.40625	0.28125	0.359375	0.375	0.355469	0.140748
1685	0.40625	0.296875	0.359375	0.359375	0.355469	0.140697
1686	0.40625	0.296875	0.359375	0.359375	0.355469	0.140697
1687	0.40625	0.296875	0.359375	0.359375	0.355469	0.140697
1688	0.40625	0.296875	0.359375	0.34375	0.351562	0.135469
1689	0.40625	0.296875	0.359375	0.34375	0.351562	0.135469
1690	0.40625	0.296875	0.359375	0.359375	0.355469	0.140697
1691	0.40625	0.296875	0.359375	0.359375	0.355469	0.140697
1692	0.40625	0.296875	0.359375	0.359375	0.355469	0.140697
1693	0.40625	0.296875	0.359375	0.34375	0.351562	0.135469
1694	0.40625	0.296875	0.359375	0.34375	0.351562	0.135469
1695	0.40625	0.296875	0.359375	0.34375	0.351562	0.135469
1696	0.40625	0.296875	0.359375	0.34375	0.351562	0.135469
1697	0.40625	0.296875	0.359375	0.34375	0.351562	0.135469
1698	0.40625	0.296875	0.359375	0.34375	0.351562	0.135469
1699	0.40625	0.296875	0.359375	0.34375	0.351562	0.135469
1700	0.40625	0.296875	0.359375	0.34375	0.351562	0.135469
1701	0.40625	0.296875	0.359375	0.34375	0.351562	0.135469
1702	0.40625	0.28125	0.359375	0.34375	0.347656	0.130275
1703	0.40625	0.28125	0.359375	0.34375	0.347656	0.130275
1704	0.40625	0.296875	0.359375	0.359375	0.355469	0.140697
1705	0.421875	0.296875	0.359375	0.359375	0.359375	0.145931
1706	0.421875	0.296875	0.359375	0.359375	0.359375	0.145931
1707	0.421875	0.296875	0.359375	0.359375	0.359375	0.145931
1708	0.421875	0.296875	0.359375	0.359375	0.359375	0.145931
1709	0.421875	0.296875	0.359375	0.359375	0.359375	0.145931
1710	0.421875	0.296875	0.359375	0.359375	0.359375	0.145931
1711	0.421875	0.296875	0.359375	0.359375	0.359375	0.145931
1712	0.421875	0.296875	0.359375	0.359375	0.359375	0.145931
1713	0.421875	0.28125	0.359375	0.359375	0.355469	0.140742
1714	0.421875	0.296875	0.34375	0.359375	0.355469	0.140748
1715	0.421875	0.28125	0.34375	0.359375	0.351562	0.135557
1716	0.421875	0.28125	0.34375	0.359375	0.351562	0.135557
1717	0.421875	0.28125	0.34375	0.359375	0.351562	0.135557
1718	0.421875	0.28125	0.34375	0.359375	0.351562	0.135557
1719	0.421875	0.28125	0.34375	0.375	0.355469	0.1408
1720	0.421875	0.28125	0.34375	0.390625	0.359375	0.14605
1721	0.421875	0.28125	0.34375	0.390625	0.359375	0.14605
1722	0.421875	0.28125	0.34375	0.390625	0.359375	0.14605
1723	0.421875	0.28125	0.34375	0.390625	0.359375	0.14605
1724	0.40625	0.28125	0.34375	0.390625	0.355469	0.140806
1725	0.40625	0.28125	0.34375	0.390625	0.355469	0.140806
1726	0.40625	0.265625	0.34375	0.40625	0.355469	0.140892
1727	0.40625	0.265625	0.34375	0.40625	0.355469	0.140892
1728	0.40625	0.265625	0.328125	0.40625	0.351562	0.135701
1729	0.40625	0.265625	0.328125	0.40625	0.351562	0.135701
1730	0.40625	0.265625	0.328125	0.40625	0.351562	0.135701
1731	0.40625	0.265625	0.328125	0.40625	0.351562	0.135701
1732	0.40625	0.265625	0.328125	0.40625	0.351562	0.135701
1733	0.40625	0.265625	0.328125	0.40625	0.351562	0.135701
1734	0.40625	0.265625	0.328125	0.40625	0.351562	0.135701
1735	0.40625	0.265625	0.328125	0.40625	0.351562	0.135701
1736	0.40625	0.265625	0.328125	0.40625	0.351562	0.135701
1737	0.40625	0.265625	0.328125	0.40625	0.351562	0.135701
1738	0.40625	0.265625	0.328125	0.40625	0.351562	0.135701
1739	0.40625	0.265625	0.328125	0.40625	0.351562	0.135701
1740	0.40625	0.265625	0.328125	0.40625	0.351562	0.135701
1741	0.40625	0.265625	0.328125	0.40625	0.351562	0.135701
1742	0.40625	0.265625	0.328125	0.40625	0.351562	0.135701
1743	0.40625	0.265625	0.328125	0.40625	0.351562	0.135701
1744	0.40625	0.265625	0.328125	0.40625	0.351562	0.135701
1745	0.40625	0.265625	0.328125	0.390625	0.347656	0.130439
1746	0.40625	0.265625	0.328125	0.40625	0.351562	0.135701
1747	0.40625	0.265625	0.328125	0.40625	0.351562	0.135701
1748	0.40625	0.265625	0.328125	0.40625	0.351562	0.135701
1749	0.40625	0.265625	0.328125	0.40625	0.351562	0.135701
1750	0.40625	0.265625	0.328125	0.40625	0.351562	0.135701
1751	0.40625	0.265625	0.328125	0.40625	0.351562	0.135701
1752	0.40625	0.265625	0.328125	0.40625	0.351562	0.135701
1753	0.40625	0.265625	0.328125	0.40625	0.351562	0.135701
1754	0.40625	0.265625	0.328125	0.40625	0.351562	0.135701
1755	0.40625	0.265625	0.328125	0.40625	0.351562	0.135701
1756	0.40625	0.265625	0.328125	0.40625	0.351562	0.135701
1757	0.40625	0.265625	0.328125	0.40625	0.351562	0.135701
1758	0.40625	0.265625	0.328125	0.40625	0.351562	0.135701
1759	0.40625	0.265625	0.328125	0.390625	0.347656	0.130439
1760	0.40625	0.265625	0.34375	0.390625	0.351562	0.135629
1761	0.40625	0.265625	0.328125	0.390625	0.347656	0.130439
1762	0.40625	0.265625	0.34375	0.390625	0.351562	0.135629
1763	0.40625	0.265625	0.34375	0.390625	0.351562	0.135629
1764	0.40625	0.265625	0.34375	0.390625	0.351562	0.135629
1765	0.40625	0.25	0.34375	0.40625	0.351562	0.135724
1766	0.40625	0.25	0.34375	0.40625	0.351562	0.135724
1767	0.40625	0.25	0.34375	0.40625	0.351562	0.135724
1768	0.40625	0.265625	0.34375	0.40625	0.355469	0.140892
1769	0.40625	0.25	0.34375	0.40625	0.351562	0.135724
1770	0.40625	0.25	0.34375	0.40625	0.351562	0.135724
1771	0.40625	0.265625	0.34375	0.40625	0.355469	0.140892
1772	0.40625	0.265625	0.34375	0.40625	0.355469	0.140892
1773	0.40625	0.265625	0.34375	0.40625	0.355469	0.140892
1774	0.40625	0.265625	0.34375	0.40625	0.355469	0.140892
1775	0.40625	0.265625	0.34375	0.40625	0.355469	0.140892
1776	0.40625	0.265625	0.34375	0.40625	0.355469	0.140892
1777	0.40625	0.265625	0.34375	0.40625	0.355469	0.140892
1778	0.40625	0.265625	0.34375	0.40625	0.355469	0.140892
1779	0.40625	0.265625	0.34375	0.40625	0.355469	0.140892
1780	0.40625	0.265625	0.34375	0.40625	0.355469	0.140892
1781	0.40625	0.265625	0.34375	0.40625	0.355469	0.140892
1782	0.40625	0.265625	0.34375	0.40625	0.355469	0.140892
1783	0.40625	0.265625	0.34375	0.40625	0.355469	0.140892
1784	0.40625	0.265625	0.34375	0.40625	0.355469	0.140892
1785	0.40625	0.265625	0.34375	0.40625	0.355469	0.140892
1786	0.40625	0.265625	0.34375	0.40625	0.355469	0.140892
1787	0.40625	0.265625	0.34375	0.40625	0.355469	0.140892
1788	0.40625	0.265625	0.34375	0.40625	0.355469	0.140892
1789	0.40625	0.28125	0.34375	0.40625	0.359375	0.146062
1790	0.40625	0.28125	0.34375	0.40625	0.359375	0.146062
1791	0.40625	0.28125	0.34375	0.40625	0.359375	0.146062
1792	0.40625	0.265625	0.34375	0.40625	0.355469	0.140892
1793	0.40625	0.265625	0.34375	0.40625	0.355469	0.140892
1794	0.40625	0.265625	0.34375	0.40625	0.355469	0.140892
1795	0.40625	0.265625	0.34375	0.40625	0.355469	0.140892
1796	0.40625	0.265625	0.34375	0.40625	0.355469	0.140892
1797	0.40625	0.265625	0.34375	0.40625	0.355469	0.140892
1798	0.40625	0.265625	0.359375	0.40625	0.359375	0.146086
1799	0.40625	0.265625	0.359375	0.40625	0.359375	0.146086
1800	0.40625	0.265625	0.359375	0.40625	0.359375	0.146086
1801	0.40625	0.265625	0.359375	0.40625	0.359375	0.146086
1802	0.40625	0.265625	0.359375	0.40625	0.359375	0.146086
1803	0.40625	0.265625	0.359375	0.390625	0.355469	0.14086
1804	0.40625	0.265625	0.359375	0.390625	0.355469	0.14086
1805	0.40625	0.265625	0.359375	0.390625	0.355469	0.14086
1806	0.40625	0.265625	0.359375	0.390625	0.355469	0.14086
1807	0.40625	0.265625	0.359375	0.390625	0.355469	0.14086
1808	0.40625	0.265625	0.359375	0.390625	0.355469	0.14086
1809	0.40625	0.265625	0.359375	0.390625	0.355469	0.14086
1810	0.40625	0.265625	0.359375	0.390625	0.355469	0.14086
1811	0.40625	0.265625	0.359375	0.390625	0.355469	0.14086
1812	0.40625	0.265625	0.359375	0.390625	0.355469	0.14086
1813	0.40625	0.265625	0.34375	0.390625	0.351562	0.135668
1814	0.40625	0.28125	0.34375	0.390625	0.355469	0.140843
1815	0.40625	0.28125	0.34375	0.390625	0.355469	0.140843
1816	0.40625	0.28125	0.34375	0.390625	0.355469	0.140843
1817	0.40625	0.28125	0.34375	0.390625	0.355469	0.140843
1818	0.40625	0.28125	0.34375	0.390625	0.355469	0.140843
1819	0.40625	0.265625	0.34375	0.390625	0.351562	0.135668
1820	0.40625	0.265625	0.34375	0.390625	0.351562	0.135668
1821	0.40625	0.265625	0.34375	0.390625	0.351562	0.135668
1822	0.40625	0.265625	0.34375	0.390625	0.351562	0.135668
1823	0.40625	0.265625	0.34375	0.390625	0.351562	0.135668
1824	0.40625	0.265625	0.34375	0.375	0.347656	0.13041
1825	0.40625	0.28125	0.34375	0.390625	0.355469	0.140843
1826	0.40625	0.28125	0.34375	0.390625	0.355469	0.140843
1827	0.40625	0.265625	0.34375	0.390625	0.351562	0.135668
1828	0.40625	0.265625	0.359375	0.390625	0.355469	0.14086
1829	0.40625	0.28125	0.359375	0.375	0.355469	0.14078
1830	0.40625	0.28125	0.359375	0.375	0.355469	0.14078
1831	0.40625	0.265625	0.359375	0.375	0.351562	0.135602
1832	0.40625	0.265625	0.359375	0.375	0.351562	0.135602
1833	0.40625	0.265625	0.375	0.375	0.355469	0.140797
1834	0.40625	0.265625	0.359375	0.375	0.351562	0.135602
1835	0.40625	0.265625	0.359375	0.375	0.351562	0.135602
1836	0.40625	0.265625	0.34375	0.375	0.347656	0.13041
1837	0.40625	0.265625	0.359375	0.375	0.351562	0.135602
1838	0.40625	0.25	0.359375	0.375	0.347656	0.130426
1839	0.40625	0.25	0.359375	0.375	0.347656	0.130426
1840	0.40625	0.25	0.359375	0.375	0.347656	0.130426
1841	0.40625	0.25	0.359375	0.375	0.347656	0.130426
1842	0.40625	0.25	0.359375	0.375	0.347656	0.130426
1843	0.40625	0.25	0.359375	0.375	0.347656	0.130426
1844	0.40625	0.25	0.359375	0.375	0.347656	0.130426
1845	0.40625	0.25	0.359375	0.375	0.347656	0.130426
1846	0.40625	0.25	0.359375	0.375	0.347656	0.130426
1847	0.40625	0.25	0.359375	0.375	0.347656	0.130426
1848	0.40625	0.25	0.359375	0.375	0.347656	0.130426
1849	0.390625	0.25	0.359375	0.375	0.34375	0.125191
1850	0.390625	0.265625	0.359375	0.375	0.347656	0.130368
1851	0.390625	0.265625	0.359375	0.359375	0.34375	0.12512
1852	0.390625	0.265625	0.359375	0.359375	0.34375	0.12512
1853	0.390625	0.265625	0.359375	0.359375	0.34375	0.12512
1854	0.40625	0.265625	0.359375	0.359375	0.347656	0.130352
1855	0.390625	0.265625	0.359375	0.359375	0.34375	0.12512
1856	0.390625	0.265625	0.359375	0.359375	0.34375	0.12512
1857	0.390625	0.265625	0.359375	0.359375	0.34375	0.12512
1858	0.390625	0.265625	0.359375	0.359375	0.34375	0.12512
1859	0.390625	0.25	0.359375	0.359375	0.339844	0.119938
1860	0.390625	0.265625	0.359375	0.359375	0.34375	0.12512
1861	0.390625	0.265625	0.359375	0.359375	0.34375	0.12512
1862	0.390625	0.25	0.359375	0.359375	0.339844	0.119938
1863	0.390625	0.25	0.359375	0.359375	0.339844	0.119938
1864	0.390625	0.265625	0.359375	0.359375	0.34375	0.12512
1865	0.390625	0.265625	0.359375	0.359375	0.34375	0.12512
1866	0.390625	0.25	0.359375	0.359375	0.339844	0.119938
1867	0.390625	0.265625	0.359375	0.359375	0.34375	0.12512
1868	0.390625	0.265625	0.359375	0.359375	0.34375	0.12512
1869	0.390625	0.265625	0.359375	0.359375	0.34375	0.12512
1870	0.390625	0.265625	0.359375	0.375	0.347656	0.130368
1871	0.390625	0.265625	0.359375	0.375	0.347656	0.130368
1872	0.390625	0.265625	0.359375	0.375	0.347656	0.130368
1873	0.390625	0.265625	0.359375	0.375	0.347656	0.130368
1874	0.390625	0.265625	0.359375	0.375	0.347656	0.130368
1875	0.390625	0.265625	0.359375	0.375	0.347656	0.130368
1876	0.390625	0.265625	0.359375	0.375	0.347656	0.130368
1877	0.390625	0.265625	0.359375	0.375	0.347656	0.130368
1878	0.390625	0.265625	0.359375	0.375	0.347656	0.130368
1879	0.390625	0.265625	0.359375	0.375	0.347656	0.130368
1880	0.390625	0.265625	0.359375	0.375	0.347656	0.130368
1881	0.390625	0.265625	0.359375	0.375	0.347656	0.130368
1882	0.390625	0.265625	0.359375	0.375	0.347656	0.130368
1883	0.390625	0.265625	0.359375	0.375	0.347656	0.130368
1884	0.390625	0.265625	0.359375	0.375	0.347656	0.130368
1885	0.390625	0.265625	0.34375	0.375	0.34375	0.125171
1886	0.390625	0.265625	0.34375	0.375	0.34375	0.125171
1887	0.390625	0.265625	0.34375	0.375	0.34375	0.125171
1888	0.390625	0.265625	0.34375	0.359375	0.339844	0.119923
1889	0.390625	0.265625	0.359375	0.359375	0.34375	0.12512
1890	0.390625	0.265625	0.359375	0.375	0.347656	0.130368
1891	0.390625	0.28125	0.359375	0.375	0.351562	0.135546
1892	0.390625	0.28125	0.359375	0.375	0.351562	0.135546
1893	0.390625	0.28125	0.359375	0.375	0.351562	0.135546
1894	0.390625	0.28125	0.359375	0.375	0.351562	0.135546
1895	0.390625	0.28125	0.375	0.375	0.355469	0.140745
1896	0.390625	0.28125	0.375	0.375	0.355469	0.140745
1897	0.390625	0.28125	0.375	0.375	0.355469	0.140745
1898	0.390625	0.28125	0.375	0.375	0.355469	0.140745
1899	0.390625	0.265625	0.375	0.375	0.351562	0.135568
1900	0.390625	0.265625	0.375	0.375	0.351562	0.135568
1901	0.40625	0.25	0.375	0.375	0.351562	0.135624
1902	0.40625	0.25	0.375	0.375	0.351562	0.135624
1903	0.40625	0.25	0.375	0.375	0.351562	0.135624
1904	0.40625	0.25	0.375	0.375	0.351562	0.135624
1905	0.390625	0.25	0.375	0.359375	0.34375	0.12514
1906	0.40625	0.25	0.375	0.359375	0.347656	0.130368
1907	0.421875	0.25	0.375	0.359375	0.351562	0.135602
1908	0.421875	0.25	0.375	0.359375	0.351562	0.135602
1909	0.40625	0.25	0.375	0.359375	0.347656	0.130368
1910	0.421875	0.25	0.375	0.359375	0.351562	0.135602
1911	0.40625	0.25	0.375	0.359375	0.347656	0.130368
1912	0.40625	0.25	0.375	0.359375	0.347656	0.130368
1913	0.40625	0.25	0.375	0.359375	0.347656	0.130368
1914	0.40625	0.25	0.375	0.359375	0.347656	0.130368
1915	0.40625	0.25	0.375	0.359375	0.347656	0.130368
1916	0.40625	0.25	0.375	0.359375	0.347656	0.130368
1917	0.40625	0.25	0.375	0.359375	0.347656	0.130368
1918	0.40625	0.25	0.375	0.359375	0.347656	0.130368
1919	0.40625	0.25	0.375	0.359375	0.347656	0.130368
1920	0.40625	0.25	0.375	0.359375	0.347656	0.130368
1921	0.40625	0.25	0.375	0.359375	0.347656	0.130368
1922	0.40625	0.25	0.375	0.359375	0.347656	0.130368
1923	0.40625	0.25	0.375	0.359375	0.347656	0.130368
1924	0.390625	0.265625	0.375	0.359375	0.347656	0.13032
1925	0.390625	0.265625	0.375	0.359375	0.347656	0.13032
1926	0.421875	0.265625	0.375	0.359375	0.355469	0.14078
1927	0.40625	0.265625	0.375	0.359375	0.351562	0.135546
1928	0.40625	0.265625	0.375	0.359375	0.351562	0.135546
1929	0.421875	0.265625	0.375	0.359375	0.355469	0.14078
1930	0.4375	0.265625	0.375	0.359375	0.359375	0.146021
1931	0.4375	0.265625	0.375	0.359375	0.359375	0.146021
1932	0.4375	0.265625	0.375	0.359375	0.359375	0.146021
1933	0.4375	0.265625	0.375	0.359375	0.359375	0.146021
1934	0.421875	0.265625	0.375	0.359375	0.355469	0.14078
1935	0.390625	0.265625	0.375	0.359375	0.347656	0.13032
1936	0.40625	0.265625	0.375	0.359375	0.351562	0.135546
1937	0.421875	0.265625	0.375	0.359375	0.355469	0.14078
1938	0.421875	0.265625	0.375	0.359375	0.355469	0.14078
1939	0.421875	0.25	0.375	0.359375	0.351562	0.135602
1940	0.421875	0.25	0.375	0.359375	0.351562	0.135602
1941	0.421875	0.25	0.375	0.359375	0.351562	0.135602
1942	0.40625	0.25	0.375	0.359375	0.347656	0.130368
1943	0.40625	0.25	0.375	0.359375	0.347656	0.130368
1944	0.40625	0.25	0.375	0.359375	0.347656	0.130368
1945	0.40625	0.25	0.375	0.359375	0.347656	0.130368
1946	0.421875	0.25	0.375	0.359375	0.351562	0.135602
1947	0.421875	0.25	0.375	0.359375	0.351562	0.135602
1948	0.40625	0.25	0.375	0.359375	0.347656	0.130368
1949	0.40625	0.25	0.375	0.359375	0.347656	0.130368
1950	0.40625	0.265625	0.375	0.359375	0.351562	0.135546
1951	0.421875	0.25	0.375	0.359375	0.351562	0.135602
1952	0.4375	0.265625	0.375	0.359375	0.359375	0.146021
1953	0.421875	0.265625	0.375	0.359375	0.355469	0.14078
1954	0.4375	0.265625	0.375	0.359375	0.359375	0.146021
1955	0.421875	0.265625	0.375	0.359375	0.355469	0.14078
1956	0.4375	0.265625	0.375	0.359375	0.359375	0.146021
1957	0.421875	0.25	0.375	0.359375	0.351562	0.135602
1958	0.4375	0.265625	0.375	0.34375	0.355469	0.140774
1959	0.421875	0.265625	0.375	0.359375	0.355469	0.14078
1960	0.421875	0.265625	0.375	0.359375	0.355469	0.14078
1961	0.421875	0.265625	0.375	0.359375	0.355469	0.14078
1962	0.421875	0.265625	0.375	0.359375	0.355469	0.14078
1963	0.421875	0.265625	0.375	0.359375	0.355469	0.14078
1964	0.421875	0.265625	0.375	0.359375	0.355469	0.14078
1965	0.4375	0.25	0.375	0.359375	0.355469	0.140843
1966	0.4375	0.25	0.375	0.34375	0.351562	0.135591
1967	0.4375	0.265625	0.375	0.34375	0.355469	0.140774
1968	0.453125	0.265625	0.375	0.34375	0.359375	0.146021
1969	0.4375	0.265625	0.375	0.34375	0.355469	0.140774
1970	0.4375	0.25	0.375	0.34375	0.351562	0.135591
1971	0.4375	0.265625	0.375	0.34375	0.355469	0.140774
1972	0.4375	0.25	0.375	0.34375	0.351562	0.135591
1973	0.4375	0.265625	0.375	0.34375	0.355469	0.140774
1974	0.421875	0.265625	0.375	0.34375	0.351562	0.135535
1975	0.421875	0.265625	0.375	0.34375	0.351562	0.135535
1976	0.4375	0.265625	0.375	0.34375	0.355469	0.140774
1977	0.4375	0.265625	0.375	0.34375	0.355469	0.140774
1978	0.421875	0.265625	0.390625	0.34375	0.355469	0.140728
1979	0.421875	0.265625	0.390625	0.34375	0.355469	0.140728
1980	0.421875	0.265625	0.390625	0.34375	0.355469	0.140728
1981	0.421875	0.265625	0.390625	0.34375	0.355469	0.140728
1982	0.421875	0.265625	0.390625	0.34375	0.355469	0.140728
1983	0.421875	0.265625	0.390625	0.34375	0.355469	0.140728
1984	0.421875	0.265625	0.390625	0.34375	0.355469	0.140728
1985	0.421875	0.265625	0.390625	0.34375	0.355469	0.140728
1986	0.421875	0.265625	0.390625	0.34375	0.355469	0.140728
1987	0.421875	0.265625	0.390625	0.34375	0.355469	0.140728
1988	0.421875	0.265625	0.390625	0.34375	0.355469	0.140728
1989	0.421875	0.265625	0.390625	0.34375	0.355469	0.140728
1990	0.421875	0.265625	0.390625	0.34375	0.355469	0.140728
1991	0.421875	0.265625	0.390625	0.34375	0.355469	0.140728
1992	0.421875	0.265625	0.390625	0.34375	0.355469	0.140728
1993	0.421875	0.265625	0.390625	0.34375	0.355469	0.140728
1994	0.421875	0.265625	0.390625	0.34375	0.355469	0.140728
1995	0.421875	0.265625	0.390625	0.34375	0.355469	0.140728
1996	0.421875	0.28125	0.390625	0.34375	0.359375	0.145914
1997	0.421875	0.28125	0.390625	0.34375	0.359375	0.145914
1998	0.421875	0.28125	0.390625	0.34375	0.359375	0.145914
1999	0.421875	0.28125	0.390625	0.34375	0.359375	0.145914
[truncated: 3,001 more rows]

## Sheet: RIPPER
Number of features	Control	IL-13	IL-17	IL-13 and IL-17	ACC	MCC
1	0.78125	0.28125	0.703125	0.890625	0.664062	0.560646
2	0.796875	0.8125	0.875	0.9375	0.855469	0.808757
3	0.734375	0.78125	0.921875	0.9375	0.84375	0.794435
4	0.765625	0.875	0.859375	0.875	0.84375	0.79207
5	0.75	0.828125	0.875	0.90625	0.839844	0.788015
6	0.78125	0.828125	0.828125	0.90625	0.835938	0.781775
7	0.765625	0.875	0.828125	0.890625	0.839844	0.786666
8	0.84375	0.8125	0.859375	0.90625	0.855469	0.807703
9	0.734375	0.875	0.8125	0.875	0.824219	0.766311
10	0.75	0.84375	0.796875	0.921875	0.828125	0.771226
11	0.75	0.875	0.875	0.90625	0.851562	0.803277
12	0.75	0.859375	0.84375	0.921875	0.84375	0.792522
13	0.765625	0.828125	0.84375	0.859375	0.824219	0.765984
14	0.765625	0.8125	0.859375	0.921875	0.839844	0.787388
15	0.71875	0.875	0.875	0.875	0.835938	0.783325
16	0.75	0.859375	0.8125	0.921875	0.835938	0.781775
17	0.78125	0.828125	0.8125	0.890625	0.828125	0.770943
18	0.796875	0.84375	0.78125	0.90625	0.832031	0.776215
19	0.78125	0.828125	0.8125	0.921875	0.835938	0.781998
20	0.71875	0.84375	0.859375	0.921875	0.835938	0.783757
21	0.78125	0.859375	0.8125	0.90625	0.839844	0.786698
22	0.796875	0.890625	0.78125	0.90625	0.84375	0.791957
23	0.75	0.875	0.8125	0.890625	0.832031	0.776658
24	0.765625	0.859375	0.734375	0.921875	0.820312	0.76068
25	0.703125	0.921875	0.875	0.90625	0.851562	0.804263
26	0.71875	0.875	0.84375	0.890625	0.832031	0.777086
27	0.765625	0.828125	0.8125	0.875	0.820312	0.76068
28	0.75	0.84375	0.859375	0.921875	0.84375	0.793007
29	0.75	0.875	0.8125	0.953125	0.847656	0.797671
30	0.8125	0.828125	0.75	0.90625	0.824219	0.766264
31	0.765625	0.859375	0.8125	0.84375	0.820312	0.760835
32	0.703125	0.828125	0.84375	0.921875	0.824219	0.767078
33	0.890625	0.84375	0.84375	0.890625	0.867188	0.82352
34	0.84375	0.859375	0.875	0.921875	0.875	0.83352
35	0.875	0.84375	0.890625	0.890625	0.875	0.833452
36	0.859375	0.8125	0.875	0.921875	0.867188	0.823638
37	0.828125	0.8125	0.84375	0.90625	0.847656	0.797086
38	0.84375	0.828125	0.90625	0.9375	0.878906	0.839687
39	0.828125	0.828125	0.859375	0.859375	0.84375	0.791908
40	0.828125	0.84375	0.890625	0.875	0.859375	0.812798
41	0.859375	0.859375	0.90625	0.90625	0.882812	0.844145
42	0.890625	0.90625	0.9375	0.9375	0.917969	0.890716
43	0.875	0.8125	0.921875	0.921875	0.882812	0.844799
44	0.78125	0.828125	0.9375	0.953125	0.875	0.835683
45	0.859375	0.84375	0.90625	0.921875	0.882812	0.843905
46	0.84375	0.828125	0.859375	0.953125	0.871094	0.828749
47	0.859375	0.859375	0.90625	0.890625	0.878906	0.838695
48	0.84375	0.84375	0.921875	0.9375	0.886719	0.849667
49	0.828125	0.828125	0.859375	0.921875	0.859375	0.813013
50	0.796875	0.84375	0.90625	0.9375	0.871094	0.829053
51	0.875	0.84375	0.84375	0.96875	0.882812	0.844902
52	0.9375	0.828125	0.84375	0.890625	0.875	0.834267
53	0.84375	0.796875	0.828125	0.921875	0.847656	0.798012
54	0.875	0.796875	0.859375	0.921875	0.863281	0.818792
55	0.78125	0.875	0.921875	0.953125	0.882812	0.845576
56	0.84375	0.890625	0.953125	0.921875	0.902344	0.870678
57	0.890625	0.796875	0.84375	0.953125	0.871094	0.829459
58	0.859375	0.90625	0.890625	0.90625	0.890625	0.854358
59	0.84375	0.828125	0.859375	0.9375	0.867188	0.82347
60	0.796875	0.796875	0.890625	0.90625	0.847656	0.797638
61	0.859375	0.796875	0.828125	0.90625	0.847656	0.797703
62	0.875	0.84375	0.875	0.859375	0.863281	0.818225
63	0.859375	0.859375	0.859375	0.921875	0.875	0.834131
64	0.828125	0.8125	0.8125	0.921875	0.84375	0.79278
65	0.84375	0.828125	0.859375	0.921875	0.863281	0.818141
66	0.84375	0.84375	0.90625	0.875	0.867188	0.823436
67	0.8125	0.828125	0.890625	0.9375	0.867188	0.823973
68	0.828125	0.890625	0.859375	0.984375	0.890625	0.854497
69	0.8125	0.828125	0.875	0.9375	0.863281	0.818491
70	0.921875	0.796875	0.875	0.890625	0.871094	0.828614
71	0.765625	0.84375	0.84375	0.921875	0.84375	0.792489
72	0.796875	0.828125	0.859375	0.890625	0.84375	0.791908
73	0.796875	0.828125	0.890625	0.875	0.847656	0.797411
74	0.8125	0.8125	0.859375	0.890625	0.84375	0.792086
75	0.796875	0.84375	0.890625	0.84375	0.84375	0.791812
76	0.859375	0.84375	0.90625	0.96875	0.894531	0.860426
77	0.828125	0.828125	0.84375	0.921875	0.855469	0.807637
78	0.84375	0.84375	0.859375	0.921875	0.867188	0.823134
79	0.828125	0.84375	0.84375	0.984375	0.875	0.834744
80	0.875	0.859375	0.875	0.953125	0.890625	0.854706
81	0.828125	0.8125	0.96875	0.890625	0.875	0.834846
82	0.90625	0.875	0.84375	0.9375	0.890625	0.85488
83	0.859375	0.875	0.90625	0.890625	0.882812	0.844111
84	0.90625	0.8125	0.828125	0.9375	0.871094	0.829561
85	0.890625	0.8125	0.859375	0.90625	0.867188	0.823839
86	0.796875	0.859375	0.875	0.9375	0.867188	0.823252
87	0.90625	0.796875	0.828125	0.90625	0.859375	0.813909
88	0.875	0.875	0.828125	0.890625	0.867188	0.823067
89	0.875	0.859375	0.84375	0.90625	0.871094	0.828294
90	0.875	0.84375	0.84375	0.90625	0.867188	0.823235
91	0.734375	0.8125	0.875	0.921875	0.835938	0.783084
92	0.84375	0.78125	0.8125	0.96875	0.851562	0.804295
93	0.875	0.796875	0.796875	0.953125	0.855469	0.809187
94	0.875	0.84375	0.890625	0.90625	0.878906	0.838661
95	0.890625	0.8125	0.84375	0.953125	0.875	0.835136
96	0.8125	0.8125	0.890625	0.921875	0.859375	0.813278
97	0.75	0.84375	0.84375	0.875	0.828125	0.771461
98	0.84375	0.8125	0.875	0.890625	0.855469	0.8079
99	0.796875	0.84375	0.84375	0.875	0.839844	0.786779
100	0.875	0.84375	0.859375	0.875	0.863281	0.818008
101	0.828125	0.828125	0.875	0.90625	0.859375	0.81293
102	0.84375	0.828125	0.890625	0.9375	0.875	0.833995
103	0.859375	0.84375	0.90625	0.9375	0.886719	0.849494
104	0.875	0.84375	0.921875	0.921875	0.890625	0.854863
105	0.9375	0.859375	0.8125	0.953125	0.890625	0.856172
106	0.828125	0.796875	0.890625	0.90625	0.855469	0.808328
107	0.828125	0.84375	0.8125	0.890625	0.84375	0.792134
108	0.859375	0.84375	0.84375	0.90625	0.863281	0.818158
109	0.796875	0.8125	0.828125	0.921875	0.839844	0.78734
110	0.859375	0.828125	0.75	0.875	0.828125	0.771792
111	0.859375	0.84375	0.859375	0.890625	0.863281	0.817958
112	0.796875	0.8125	0.875	0.890625	0.84375	0.79207
113	0.8125	0.75	0.875	0.90625	0.835938	0.782078
114	0.90625	0.84375	0.84375	0.9375	0.882812	0.844627
115	0.8125	0.875	0.875	0.90625	0.867188	0.823101
116	0.890625	0.828125	0.9375	0.90625	0.890625	0.854567
117	0.8125	0.84375	0.8125	0.921875	0.847656	0.797476
118	0.828125	0.828125	0.875	0.890625	0.855469	0.807505
119	0.859375	0.84375	0.875	0.875	0.863281	0.817875
120	0.84375	0.859375	0.890625	0.890625	0.871094	0.828378
121	0.828125	0.828125	0.84375	0.9375	0.859375	0.813311
122	0.84375	0.796875	0.796875	0.9375	0.84375	0.792732
123	0.84375	0.828125	0.75	0.890625	0.828125	0.771509
124	0.84375	0.859375	0.859375	0.859375	0.855469	0.807357
125	0.890625	0.84375	0.875	0.875	0.871094	0.828277
126	0.78125	0.828125	0.734375	0.9375	0.820312	0.760943
127	0.8125	0.859375	0.859375	0.953125	0.871094	0.828952
128	0.84375	0.875	0.890625	0.90625	0.878906	0.838712
129	0.875	0.84375	0.8125	0.875	0.851562	0.802753
130	0.828125	0.8125	0.84375	0.875	0.839844	0.786714
131	0.828125	0.859375	0.890625	0.90625	0.871094	0.828462
132	0.859375	0.796875	0.796875	0.90625	0.839844	0.787758
133	0.859375	0.859375	0.8125	0.953125	0.871094	0.828918
134	0.8125	0.84375	0.9375	0.875	0.867188	0.823973
135	0.890625	0.796875	0.84375	0.875	0.851562	0.802901
136	0.859375	0.828125	0.828125	0.953125	0.867188	0.823889
137	0.8125	0.8125	0.859375	0.890625	0.84375	0.79207
138	0.84375	0.8125	0.953125	0.859375	0.867188	0.823789
139	0.90625	0.828125	0.921875	0.890625	0.886719	0.849287
140	0.84375	0.8125	0.828125	0.921875	0.851562	0.802868
141	0.921875	0.796875	0.921875	0.9375	0.894531	0.861322
142	0.828125	0.828125	0.890625	0.921875	0.867188	0.823973
143	0.828125	0.796875	0.875	0.90625	0.851562	0.802704
144	0.84375	0.78125	0.84375	0.921875	0.847656	0.798354
145	0.8125	0.890625	0.84375	0.890625	0.859375	0.812715
146	0.921875	0.78125	0.875	0.875	0.863281	0.818758
147	0.84375	0.828125	0.84375	0.859375	0.84375	0.791779
148	0.859375	0.8125	0.859375	0.890625	0.855469	0.807703
149	0.8125	0.828125	0.890625	0.828125	0.839844	0.786763
150	0.875	0.78125	0.890625	0.875	0.855469	0.807703
151	0.859375	0.78125	0.8125	0.875	0.832031	0.776816
152	0.84375	0.828125	0.828125	0.890625	0.847656	0.796956
153	0.875	0.859375	0.84375	0.921875	0.875	0.833588
154	0.84375	0.8125	0.796875	0.9375	0.847656	0.798094
155	0.859375	0.828125	0.828125	0.9375	0.863281	0.818325
156	0.875	0.828125	0.875	0.875	0.863281	0.817991
157	0.828125	0.84375	0.9375	0.9375	0.886719	0.85043
158	0.78125	0.84375	0.953125	0.875	0.863281	0.819662
159	0.78125	0.84375	0.9375	0.90625	0.867188	0.824545
160	0.828125	0.875	0.859375	0.875	0.859375	0.812616
161	0.796875	0.859375	0.8125	0.859375	0.832031	0.776089
162	0.8125	0.828125	0.921875	0.90625	0.867188	0.824142
163	0.890625	0.875	0.84375	0.890625	0.875	0.833554
164	0.828125	0.75	0.78125	0.890625	0.8125	0.750994
165	0.84375	0.875	0.84375	0.921875	0.871094	0.828209
166	0.90625	0.78125	0.84375	0.921875	0.863281	0.818792
167	0.765625	0.8125	0.875	0.90625	0.839844	0.787677
168	0.84375	0.765625	0.8125	0.9375	0.839844	0.788466
169	0.78125	0.796875	0.890625	0.890625	0.839844	0.787276
170	0.84375	0.828125	0.921875	0.9375	0.882812	0.845023
171	0.8125	0.765625	0.84375	0.890625	0.828125	0.771603
172	0.875	0.828125	0.890625	0.875	0.867188	0.823336
173	0.875	0.8125	0.859375	0.890625	0.859375	0.812748
174	0.796875	0.875	0.859375	0.90625	0.859375	0.812748
175	0.84375	0.796875	0.78125	0.875	0.824219	0.766202
176	0.828125	0.828125	0.859375	0.90625	0.855469	0.807686
177	0.8125	0.84375	0.875	0.875	0.851562	0.802443
178	0.921875	0.859375	0.875	0.84375	0.875	0.833639
179	0.828125	0.84375	0.890625	0.890625	0.863281	0.818091
180	0.828125	0.75	0.828125	0.875	0.820312	0.760959
181	0.796875	0.796875	0.828125	0.890625	0.828125	0.771902
182	0.84375	0.8125	0.890625	0.84375	0.847656	0.797183
183	0.796875	0.859375	0.828125	0.90625	0.847656	0.797037
184	0.84375	0.84375	0.8125	0.859375	0.839844	0.786955
185	0.859375	0.8125	0.796875	0.90625	0.84375	0.792683
186	0.875	0.828125	0.8125	0.953125	0.867188	0.824545
187	0.796875	0.8125	0.90625	0.875	0.847656	0.797557
188	0.859375	0.796875	0.921875	0.921875	0.875	0.834472
189	0.859375	0.8125	0.796875	0.921875	0.847656	0.797573
190	0.84375	0.78125	0.796875	0.953125	0.84375	0.794435
191	0.75	0.84375	0.890625	0.921875	0.851562	0.803326
192	0.84375	0.84375	0.84375	0.90625	0.859375	0.812715
193	0.828125	0.8125	0.796875	0.90625	0.835938	0.781648
194	0.796875	0.78125	0.84375	0.875	0.824219	0.765796
195	0.875	0.8125	0.859375	0.890625	0.859375	0.813079
196	0.8125	0.765625	0.859375	0.90625	0.835938	0.781934
197	0.8125	0.75	0.84375	0.890625	0.824219	0.766202
198	0.84375	0.828125	0.859375	0.921875	0.863281	0.817991
199	0.828125	0.8125	0.859375	0.890625	0.847656	0.797524
200	0.828125	0.78125	0.828125	0.9375	0.84375	0.792877
201	0.796875	0.78125	0.90625	0.890625	0.84375	0.792748
202	0.859375	0.859375	0.859375	0.921875	0.875	0.833588
203	0.84375	0.8125	0.875	0.90625	0.859375	0.813013
204	0.875	0.828125	0.84375	0.921875	0.867188	0.823839
205	0.875	0.78125	0.875	0.875	0.851562	0.802394
206	0.859375	0.828125	0.84375	0.90625	0.859375	0.813046
207	0.796875	0.796875	0.828125	0.890625	0.828125	0.771163
208	0.828125	0.8125	0.828125	0.859375	0.832031	0.776215
209	0.78125	0.84375	0.90625	0.859375	0.847656	0.797378
210	0.8125	0.84375	0.875	0.9375	0.867188	0.823638
211	0.859375	0.828125	0.875	0.90625	0.867188	0.823134
212	0.875	0.84375	0.84375	0.859375	0.855469	0.807801
213	0.84375	0.8125	0.828125	0.890625	0.84375	0.791973
214	0.875	0.859375	0.828125	0.890625	0.863281	0.817958
215	0.859375	0.796875	0.859375	0.984375	0.875	0.8357
216	0.828125	0.859375	0.859375	0.90625	0.863281	0.817792
217	0.875	0.78125	0.828125	0.921875	0.851562	0.803113
218	0.875	0.828125	0.828125	0.9375	0.867188	0.823822
219	0.828125	0.8125	0.859375	0.90625	0.851562	0.802247
220	0.765625	0.828125	0.890625	0.921875	0.851562	0.80354
221	0.8125	0.796875	0.84375	0.921875	0.84375	0.792102
222	0.90625	0.84375	0.859375	0.90625	0.878906	0.839122
223	0.84375	0.78125	0.890625	0.890625	0.851562	0.802655
224	0.84375	0.796875	0.828125	0.9375	0.851562	0.803967
225	0.75	0.84375	0.875	0.890625	0.839844	0.786987
226	0.78125	0.78125	0.875	0.859375	0.824219	0.766046
227	0.859375	0.828125	0.890625	0.921875	0.875	0.833961
228	0.84375	0.828125	0.9375	0.921875	0.882812	0.844644
229	0.84375	0.828125	0.84375	0.875	0.847656	0.79707
230	0.875	0.859375	0.90625	0.953125	0.898438	0.865517
231	0.78125	0.75	0.875	0.859375	0.816406	0.755593
232	0.8125	0.84375	0.765625	0.890625	0.828125	0.771399
233	0.78125	0.828125	0.890625	0.921875	0.855469	0.808361
234	0.828125	0.84375	0.921875	0.890625	0.871094	0.828952
235	0.78125	0.828125	0.875	0.875	0.839844	0.787742
236	0.84375	0.828125	0.828125	0.875	0.84375	0.791699
237	0.875	0.78125	0.796875	0.84375	0.824219	0.767031
238	0.8125	0.859375	0.84375	0.875	0.847656	0.797135
239	0.78125	0.84375	0.71875	0.84375	0.796875	0.729939
240	0.859375	0.8125	0.8125	0.921875	0.851562	0.803277
241	0.921875	0.84375	0.78125	0.875	0.855469	0.80922
242	0.796875	0.8125	0.8125	0.890625	0.828125	0.771037
243	0.8125	0.765625	0.796875	0.921875	0.824219	0.766718
244	0.828125	0.8125	0.890625	0.953125	0.871094	0.829138
245	0.8125	0.859375	0.8125	0.921875	0.851562	0.802671
246	0.78125	0.796875	0.828125	0.953125	0.839844	0.787886
247	0.828125	0.84375	0.796875	0.921875	0.847656	0.797378
248	0.84375	0.875	0.875	0.921875	0.878906	0.838798
249	0.796875	0.828125	0.8125	0.96875	0.851562	0.803277
250	0.8125	0.78125	0.796875	0.890625	0.820312	0.761083
251	0.84375	0.8125	0.84375	0.921875	0.855469	0.807867
252	0.859375	0.859375	0.84375	0.9375	0.875	0.833707
253	0.828125	0.765625	0.859375	0.859375	0.828125	0.771006
254	0.828125	0.765625	0.78125	0.875	0.8125	0.750565
255	0.875	0.828125	0.875	0.90625	0.871094	0.828395
256	0.796875	0.796875	0.859375	0.9375	0.847656	0.797768
257	0.828125	0.8125	0.84375	0.890625	0.84375	0.792102
258	0.875	0.859375	0.875	0.921875	0.882812	0.844128
259	0.890625	0.8125	0.875	0.890625	0.867188	0.823537
260	0.859375	0.796875	0.921875	0.921875	0.875	0.834472
261	0.875	0.828125	0.875	0.875	0.863281	0.817875
262	0.890625	0.796875	0.859375	0.90625	0.863281	0.818575
263	0.796875	0.796875	0.859375	0.9375	0.847656	0.798273
264	0.734375	0.828125	0.78125	0.875	0.804688	0.739734
265	0.890625	0.796875	0.84375	0.875	0.851562	0.802884
266	0.859375	0.828125	0.84375	0.921875	0.863281	0.818258
267	0.875	0.828125	0.84375	0.90625	0.863281	0.818075
268	0.828125	0.75	0.84375	0.890625	0.828125	0.772154
269	0.8125	0.734375	0.8125	0.875	0.808594	0.746296
270	0.859375	0.8125	0.796875	0.921875	0.847656	0.798094
271	0.84375	0.796875	0.859375	0.953125	0.863281	0.818692
272	0.828125	0.84375	0.8125	0.953125	0.859375	0.813162
273	0.84375	0.78125	0.890625	0.90625	0.855469	0.80767
274	0.78125	0.796875	0.890625	0.921875	0.847656	0.798485
275	0.921875	0.796875	0.8125	0.90625	0.859375	0.813909
276	0.78125	0.859375	0.796875	0.859375	0.824219	0.765765
277	0.828125	0.78125	0.921875	0.890625	0.855469	0.808147
278	0.828125	0.796875	0.890625	0.890625	0.851562	0.802394
279	0.84375	0.8125	0.859375	0.921875	0.859375	0.812947
280	0.8125	0.765625	0.890625	0.90625	0.84375	0.793688
281	0.75	0.71875	0.859375	0.953125	0.820312	0.763577
282	0.84375	0.828125	0.921875	0.875	0.867188	0.823302
283	0.84375	0.84375	0.828125	0.859375	0.84375	0.79186
284	0.8125	0.8125	0.796875	0.90625	0.832031	0.776816
285	0.875	0.84375	0.90625	0.90625	0.882812	0.844008
286	0.8125	0.8125	0.859375	0.90625	0.847656	0.797216
287	0.859375	0.765625	0.796875	0.90625	0.832031	0.777673
288	0.84375	0.796875	0.90625	0.921875	0.867188	0.823839
289	0.796875	0.828125	0.90625	0.90625	0.859375	0.813776
290	0.84375	0.796875	0.796875	0.9375	0.84375	0.792716
291	0.875	0.78125	0.828125	0.921875	0.851562	0.803802
292	0.890625	0.75	0.859375	0.9375	0.859375	0.813909
293	0.8125	0.796875	0.8125	0.859375	0.820312	0.760695
294	0.8125	0.78125	0.84375	0.9375	0.84375	0.792748
295	0.828125	0.875	0.84375	0.859375	0.851562	0.802165
296	0.84375	0.828125	0.90625	0.953125	0.882812	0.844558
297	0.8125	0.84375	0.90625	0.90625	0.867188	0.823436
298	0.859375	0.828125	0.859375	0.875	0.855469	0.807505
299	0.828125	0.875	0.859375	0.96875	0.882812	0.843956
300	0.828125	0.78125	0.78125	0.890625	0.820312	0.761424
301	0.84375	0.765625	0.828125	0.9375	0.84375	0.793883
302	0.78125	0.8125	0.828125	0.921875	0.835938	0.781918
303	0.84375	0.828125	0.875	0.875	0.855469	0.807407
304	0.828125	0.875	0.890625	0.921875	0.878906	0.838695
305	0.84375	0.84375	0.875	0.890625	0.863281	0.817825
306	0.796875	0.828125	0.828125	0.9375	0.847656	0.797866
307	0.875	0.828125	0.828125	0.890625	0.855469	0.807735
308	0.84375	0.859375	0.875	0.921875	0.875	0.833605
309	0.90625	0.84375	0.84375	0.8125	0.851562	0.802361
310	0.84375	0.8125	0.84375	0.9375	0.859375	0.81361
311	0.828125	0.828125	0.84375	0.9375	0.859375	0.813195
312	0.78125	0.828125	0.828125	0.953125	0.847656	0.797281
313	0.84375	0.765625	0.890625	0.9375	0.859375	0.813543
314	0.828125	0.859375	0.859375	0.953125	0.875	0.833758
315	0.84375	0.8125	0.890625	0.90625	0.863281	0.817925
316	0.828125	0.8125	0.859375	0.9375	0.859375	0.813444
317	0.859375	0.828125	0.859375	0.890625	0.859375	0.812682
318	0.828125	0.796875	0.84375	0.921875	0.847656	0.798094
319	0.828125	0.84375	0.859375	0.890625	0.855469	0.807456
320	0.78125	0.84375	0.875	0.96875	0.867188	0.823604
321	0.796875	0.8125	0.84375	0.984375	0.859375	0.814441
322	0.8125	0.890625	0.78125	0.9375	0.855469	0.807933
323	0.8125	0.8125	0.828125	0.859375	0.828125	0.771006
324	0.875	0.78125	0.828125	0.90625	0.847656	0.797833
325	0.828125	0.796875	0.859375	0.96875	0.863281	0.819427
326	0.828125	0.796875	0.84375	0.90625	0.84375	0.79207
327	0.859375	0.828125	0.90625	0.859375	0.863281	0.817858
328	0.84375	0.8125	0.8125	0.859375	0.832031	0.776611
329	0.859375	0.796875	0.84375	0.953125	0.863281	0.819226
330	0.890625	0.875	0.890625	0.90625	0.890625	0.854393
331	0.875	0.828125	0.890625	0.90625	0.875	0.83391
332	0.875	0.796875	0.84375	0.859375	0.84375	0.791973
333	0.8125	0.765625	0.8125	0.90625	0.824219	0.766296
334	0.875	0.796875	0.875	0.890625	0.859375	0.813096
335	0.828125	0.78125	0.84375	0.90625	0.839844	0.786987
336	0.875	0.765625	0.890625	0.921875	0.863281	0.81916
337	0.828125	0.8125	0.796875	0.90625	0.835938	0.782301
338	0.84375	0.859375	0.875	0.890625	0.867188	0.822967
339	0.78125	0.859375	0.875	0.875	0.847656	0.797313
340	0.828125	0.859375	0.828125	0.9375	0.863281	0.818225
341	0.71875	0.8125	0.875	0.90625	0.828125	0.772691
342	0.78125	0.84375	0.828125	0.90625	0.839844	0.786763
343	0.84375	0.84375	0.84375	0.859375	0.847656	0.79694
344	0.796875	0.859375	0.875	0.953125	0.871094	0.82929
345	0.84375	0.71875	0.796875	0.890625	0.8125	0.75213
346	0.8125	0.8125	0.875	0.953125	0.863281	0.81936
347	0.859375	0.796875	0.84375	0.9375	0.859375	0.813942
348	0.8125	0.84375	0.921875	0.890625	0.867188	0.823118
349	0.828125	0.828125	0.828125	0.96875	0.863281	0.818358
350	0.859375	0.78125	0.84375	0.890625	0.84375	0.792748
351	0.84375	0.859375	0.78125	0.9375	0.855469	0.808279
352	0.859375	0.890625	0.765625	0.875	0.847656	0.797476
353	0.828125	0.84375	0.84375	0.921875	0.859375	0.812914
354	0.78125	0.859375	0.8125	0.9375	0.847656	0.797313
355	0.84375	0.78125	0.890625	0.9375	0.863281	0.819427
356	0.828125	0.828125	0.828125	0.9375	0.855469	0.808295
357	0.796875	0.796875	0.796875	0.90625	0.824219	0.765984
358	0.859375	0.84375	0.765625	0.984375	0.863281	0.819494
359	0.890625	0.8125	0.8125	0.9375	0.863281	0.819076
360	0.8125	0.6875	0.796875	0.90625	0.800781	0.736551
361	0.796875	0.734375	0.875	0.921875	0.832031	0.777641
362	0.90625	0.765625	0.890625	0.875	0.859375	0.81346
363	0.796875	0.875	0.859375	0.859375	0.847656	0.797183
364	0.828125	0.71875	0.84375	0.84375	0.808594	0.745065
365	0.828125	0.796875	0.9375	0.90625	0.867188	0.823839
366	0.828125	0.796875	0.90625	0.9375	0.867188	0.823436
367	0.8125	0.8125	0.84375	0.875	0.835938	0.781457
368	0.796875	0.859375	0.9375	0.890625	0.871094	0.829155
369	0.875	0.859375	0.8125	0.921875	0.867188	0.823604
370	0.828125	0.84375	0.828125	0.90625	0.851562	0.802247
371	0.828125	0.859375	0.875	0.9375	0.875	0.833554
372	0.875	0.859375	0.890625	0.90625	0.882812	0.84387
373	0.84375	0.78125	0.859375	0.9375	0.855469	0.809883
374	0.859375	0.734375	0.875	0.953125	0.855469	0.809584
375	0.796875	0.796875	0.796875	0.921875	0.828125	0.771745
376	0.796875	0.875	0.859375	0.921875	0.863281	0.818091
377	0.796875	0.765625	0.84375	0.875	0.820312	0.760664
378	0.8125	0.859375	0.8125	0.90625	0.847656	0.796956
379	0.828125	0.828125	0.75	0.90625	0.828125	0.772044
380	0.828125	0.828125	0.765625	0.890625	0.828125	0.771351
381	0.875	0.75	0.796875	0.953125	0.84375	0.795561
382	0.859375	0.8125	0.875	0.921875	0.867188	0.823873
383	0.8125	0.8125	0.859375	0.890625	0.84375	0.79236
384	0.859375	0.828125	0.875	0.859375	0.855469	0.807407
385	0.78125	0.84375	0.859375	0.765625	0.8125	0.750749
386	0.78125	0.8125	0.8125	0.90625	0.828125	0.771981
387	0.84375	0.796875	0.890625	0.9375	0.867188	0.824041
388	0.84375	0.78125	0.859375	0.9375	0.855469	0.808592
389	0.84375	0.8125	0.84375	0.921875	0.855469	0.808098
390	0.84375	0.84375	0.828125	0.953125	0.867188	0.823436
391	0.859375	0.84375	0.84375	0.90625	0.863281	0.817958
392	0.828125	0.75	0.859375	0.90625	0.835938	0.781998
393	0.828125	0.828125	0.796875	0.890625	0.835938	0.781552
394	0.8125	0.78125	0.828125	0.921875	0.835938	0.782078
395	0.8125	0.859375	0.8125	0.921875	0.851562	0.802541
396	0.8125	0.828125	0.890625	0.921875	0.863281	0.818275
397	0.8125	0.828125	0.84375	0.875	0.839844	0.786763
398	0.828125	0.828125	0.859375	0.921875	0.859375	0.812715
399	0.875	0.8125	0.859375	0.921875	0.867188	0.824024
400	0.828125	0.765625	0.828125	0.828125	0.8125	0.750153
401	0.796875	0.78125	0.8125	0.84375	0.808594	0.744898
402	0.890625	0.765625	0.84375	0.890625	0.847656	0.797719
403	0.859375	0.765625	0.875	0.9375	0.859375	0.813593
404	0.8125	0.84375	0.875	0.859375	0.847656	0.797086
405	0.84375	0.8125	0.9375	0.9375	0.882812	0.844489
406	0.8125	0.8125	0.890625	0.859375	0.84375	0.792037
407	0.890625	0.734375	0.734375	0.921875	0.820312	0.764047
408	0.75	0.78125	0.859375	0.921875	0.828125	0.772643
409	0.828125	0.828125	0.828125	0.875	0.839844	0.786714
410	0.828125	0.796875	0.78125	0.9375	0.835938	0.782525
411	0.796875	0.796875	0.859375	0.9375	0.847656	0.798942
412	0.8125	0.78125	0.890625	0.984375	0.867188	0.824663
413	0.796875	0.765625	0.859375	0.921875	0.835938	0.7827
414	0.828125	0.828125	0.8125	0.890625	0.839844	0.786891
415	0.8125	0.765625	0.828125	0.921875	0.832031	0.777244
416	0.84375	0.828125	0.84375	0.890625	0.851562	0.802524
417	0.9375	0.78125	0.875	0.90625	0.875	0.835222
418	0.828125	0.796875	0.8125	0.890625	0.832031	0.776674
419	0.859375	0.796875	0.796875	0.90625	0.839844	0.787211
420	0.8125	0.828125	0.8125	0.921875	0.84375	0.792683
421	0.90625	0.8125	0.828125	0.90625	0.863281	0.818391
422	0.859375	0.875	0.859375	0.90625	0.875	0.833401
423	0.890625	0.84375	0.828125	0.890625	0.863281	0.818041
424	0.828125	0.765625	0.90625	0.859375	0.839844	0.787292
425	0.796875	0.828125	0.78125	0.8125	0.804688	0.739779
426	0.875	0.796875	0.8125	0.890625	0.84375	0.792457
427	0.828125	0.796875	0.828125	0.90625	0.839844	0.787051
428	0.84375	0.765625	0.84375	0.9375	0.847656	0.798501
429	0.84375	0.796875	0.84375	0.90625	0.847656	0.797573
430	0.8125	0.8125	0.84375	0.875	0.835938	0.781298
431	0.84375	0.78125	0.859375	0.953125	0.859375	0.813212
432	0.828125	0.828125	0.8125	0.90625	0.84375	0.792263
433	0.84375	0.796875	0.90625	0.890625	0.859375	0.812814
434	0.8125	0.796875	0.71875	0.90625	0.808594	0.746174
435	0.875	0.8125	0.765625	0.90625	0.839844	0.787533
436	0.796875	0.8125	0.859375	0.890625	0.839844	0.787308
437	0.859375	0.828125	0.890625	0.90625	0.871094	0.828698
438	0.8125	0.796875	0.8125	0.921875	0.835938	0.781966
439	0.765625	0.734375	0.828125	0.90625	0.808594	0.746403
440	0.84375	0.734375	0.875	0.9375	0.847656	0.798159
441	0.75	0.75	0.859375	0.875	0.808594	0.745566
442	0.890625	0.796875	0.8125	0.953125	0.863281	0.819846
443	0.859375	0.859375	0.875	0.90625	0.875	0.833452
444	0.765625	0.765625	0.859375	0.921875	0.828125	0.772107
445	0.84375	0.796875	0.859375	0.921875	0.855469	0.808427
446	0.875	0.78125	0.84375	0.8125	0.828125	0.771084
447	0.84375	0.84375	0.796875	0.859375	0.835938	0.781584
448	0.78125	0.8125	0.828125	0.859375	0.820312	0.76051
449	0.8125	0.765625	0.765625	0.890625	0.808594	0.745961
450	0.84375	0.84375	0.84375	0.921875	0.863281	0.818525
451	0.859375	0.8125	0.859375	0.890625	0.855469	0.807735
452	0.828125	0.765625	0.8125	0.90625	0.828125	0.772123
453	0.828125	0.8125	0.796875	0.9375	0.84375	0.792619
454	0.84375	0.8125	0.796875	0.859375	0.828125	0.77132
455	0.875	0.734375	0.875	0.921875	0.851562	0.803507
456	0.890625	0.75	0.859375	0.859375	0.839844	0.7875
457	0.78125	0.78125	0.78125	0.84375	0.796875	0.7293
458	0.765625	0.796875	0.78125	0.921875	0.816406	0.756086
459	0.90625	0.78125	0.796875	0.890625	0.84375	0.793818
460	0.8125	0.765625	0.875	0.875	0.832031	0.77669
461	0.8125	0.84375	0.84375	0.90625	0.851562	0.802296
462	0.828125	0.875	0.828125	0.90625	0.859375	0.812616
463	0.828125	0.8125	0.8125	0.84375	0.824219	0.765703
464	0.9375	0.8125	0.828125	0.9375	0.878906	0.840236
465	0.84375	0.796875	0.96875	0.90625	0.878906	0.839996
466	0.78125	0.765625	0.859375	0.953125	0.839844	0.788434
467	0.75	0.828125	0.9375	0.875	0.847656	0.798844
468	0.859375	0.828125	0.875	0.9375	0.875	0.833622
469	0.875	0.828125	0.953125	0.921875	0.894531	0.860286
470	0.875	0.8125	0.859375	0.921875	0.867188	0.82352
471	0.828125	0.75	0.84375	0.875	0.824219	0.766171
472	0.875	0.796875	0.875	0.90625	0.863281	0.818408
473	0.8125	0.75	0.828125	0.859375	0.8125	0.751316
474	0.859375	0.796875	0.859375	0.953125	0.867188	0.824209
475	0.84375	0.828125	0.8125	0.9375	0.855469	0.808164
476	0.765625	0.875	0.859375	0.9375	0.859375	0.813743
477	0.8125	0.78125	0.90625	0.84375	0.835938	0.782189
478	0.84375	0.8125	0.875	0.921875	0.863281	0.818225
479	0.8125	0.8125	0.890625	0.890625	0.851562	0.802394
480	0.859375	0.8125	0.9375	0.875	0.871094	0.828563
481	0.78125	0.765625	0.796875	0.921875	0.816406	0.757012
482	0.84375	0.828125	0.90625	0.90625	0.871094	0.82885
483	0.84375	0.734375	0.859375	0.890625	0.832031	0.777197
484	0.828125	0.84375	0.8125	0.875	0.839844	0.786747
485	0.734375	0.84375	0.890625	0.796875	0.816406	0.75661
486	0.859375	0.84375	0.8125	0.890625	0.851562	0.802279
487	0.78125	0.796875	0.84375	0.875	0.824219	0.765921
488	0.84375	0.84375	0.859375	0.9375	0.871094	0.828547
489	0.875	0.890625	0.859375	0.890625	0.878906	0.838593
490	0.859375	0.8125	0.875	0.875	0.855469	0.807571
491	0.78125	0.8125	0.828125	0.921875	0.835938	0.781902
492	0.859375	0.75	0.796875	0.9375	0.835938	0.782956
493	0.859375	0.875	0.8125	0.859375	0.851562	0.802492
494	0.875	0.796875	0.84375	0.859375	0.84375	0.79236
495	0.8125	0.84375	0.859375	0.90625	0.855469	0.807735
496	0.828125	0.796875	0.90625	0.90625	0.859375	0.81346
497	0.90625	0.828125	0.890625	0.859375	0.871094	0.828243
498	0.78125	0.78125	0.84375	0.921875	0.832031	0.777324
499	0.765625	0.78125	0.859375	0.921875	0.832031	0.777419
500	0.828125	0.765625	0.796875	0.890625	0.820312	0.761176
501	0.828125	0.78125	0.765625	0.9375	0.828125	0.772233
502	0.8125	0.84375	0.890625	0.875	0.855469	0.807999
503	0.875	0.8125	0.875	0.859375	0.855469	0.807604
504	0.875	0.8125	0.78125	0.90625	0.84375	0.792861
505	0.84375	0.765625	0.84375	0.953125	0.851562	0.803934
506	0.859375	0.796875	0.84375	0.875	0.84375	0.791973
507	0.890625	0.828125	0.90625	0.890625	0.878906	0.838866
508	0.796875	0.875	0.9375	0.921875	0.882812	0.844954
509	0.828125	0.8125	0.875	0.859375	0.84375	0.791683
510	0.78125	0.765625	0.84375	0.90625	0.824219	0.765906
511	0.84375	0.828125	0.828125	0.90625	0.851562	0.802639
512	0.765625	0.8125	0.8125	0.90625	0.824219	0.76614
513	0.796875	0.765625	0.796875	0.890625	0.8125	0.750795
514	0.890625	0.796875	0.84375	0.90625	0.859375	0.813743
515	0.828125	0.828125	0.890625	0.859375	0.851562	0.802377
516	0.8125	0.734375	0.828125	0.84375	0.804688	0.739809
517	0.875	0.765625	0.84375	0.9375	0.855469	0.808493
518	0.859375	0.78125	0.859375	0.9375	0.859375	0.813626
519	0.84375	0.765625	0.84375	0.90625	0.839844	0.787983
520	0.765625	0.796875	0.890625	0.9375	0.847656	0.798632
521	0.84375	0.828125	0.90625	0.90625	0.871094	0.828817
522	0.734375	0.734375	0.890625	0.890625	0.8125	0.751254
523	0.828125	0.828125	0.828125	0.859375	0.835938	0.781584
524	0.859375	0.84375	0.84375	0.75	0.824219	0.766577
525	0.890625	0.75	0.828125	0.921875	0.847656	0.798257
526	0.75	0.796875	0.875	0.9375	0.839844	0.788595
527	0.828125	0.78125	0.828125	0.859375	0.824219	0.765952
528	0.78125	0.78125	0.8125	0.921875	0.824219	0.766655
529	0.84375	0.796875	0.828125	0.859375	0.832031	0.776753
530	0.828125	0.75	0.84375	0.859375	0.820312	0.761083
531	0.859375	0.796875	0.859375	0.921875	0.859375	0.813776
532	0.8125	0.828125	0.90625	0.90625	0.863281	0.818541
533	0.84375	0.796875	0.828125	0.90625	0.84375	0.792894
534	0.828125	0.75	0.828125	0.890625	0.824219	0.766937
535	0.8125	0.796875	0.84375	0.890625	0.835938	0.78168
536	0.84375	0.796875	0.859375	0.90625	0.851562	0.80259
537	0.8125	0.828125	0.859375	0.875	0.84375	0.791812
538	0.84375	0.828125	0.828125	0.84375	0.835938	0.781329
539	0.78125	0.828125	0.859375	0.921875	0.847656	0.797833
540	0.828125	0.84375	0.875	0.953125	0.875	0.834046
541	0.8125	0.8125	0.796875	0.90625	0.832031	0.776563
542	0.875	0.859375	0.859375	0.875	0.867188	0.822967
543	0.84375	0.765625	0.859375	0.875	0.835938	0.781871
544	0.78125	0.828125	0.859375	0.875	0.835938	0.781616
545	0.890625	0.78125	0.734375	0.9375	0.835938	0.783597
546	0.859375	0.765625	0.828125	0.96875	0.855469	0.809684
547	0.890625	0.8125	0.796875	0.890625	0.847656	0.797638
548	0.875	0.796875	0.859375	0.9375	0.867188	0.824041
549	0.859375	0.8125	0.890625	0.890625	0.863281	0.818258
550	0.765625	0.765625	0.828125	0.859375	0.804688	0.74005
551	0.828125	0.796875	0.765625	0.9375	0.832031	0.777102
552	0.828125	0.84375	0.84375	0.9375	0.863281	0.818892
553	0.828125	0.796875	0.875	0.890625	0.847656	0.797541
554	0.8125	0.75	0.796875	0.890625	0.8125	0.751116
555	0.796875	0.8125	0.828125	0.921875	0.839844	0.787147
556	0.78125	0.75	0.8125	0.90625	0.8125	0.750749
557	0.78125	0.859375	0.78125	0.890625	0.828125	0.77099
558	0.875	0.78125	0.90625	0.890625	0.863281	0.818508
559	0.828125	0.828125	0.84375	0.90625	0.851562	0.802328
560	0.828125	0.84375	0.90625	0.9375	0.878906	0.838798
561	0.75	0.8125	0.84375	0.921875	0.832031	0.776627
562	0.828125	0.78125	0.796875	0.90625	0.828125	0.771776
563	0.859375	0.84375	0.890625	0.921875	0.878906	0.838764
564	0.84375	0.796875	0.828125	0.9375	0.851562	0.803113
565	0.875	0.796875	0.921875	0.9375	0.882812	0.844661
566	0.890625	0.75	0.796875	0.890625	0.832031	0.777419
567	0.8125	0.84375	0.828125	0.921875	0.851562	0.802524
568	0.796875	0.78125	0.8125	0.921875	0.828125	0.772264
569	0.859375	0.84375	0.828125	0.953125	0.871094	0.828834
570	0.890625	0.75	0.875	0.9375	0.863281	0.819394
571	0.828125	0.8125	0.921875	0.9375	0.875	0.835017
572	0.84375	0.6875	0.84375	0.84375	0.804688	0.740805
573	0.859375	0.8125	0.765625	0.890625	0.832031	0.776785
574	0.84375	0.8125	0.8125	0.9375	0.851562	0.803113
575	0.875	0.84375	0.875	0.953125	0.886719	0.84946
576	0.890625	0.78125	0.875	0.921875	0.867188	0.824175
577	0.71875	0.796875	0.828125	0.90625	0.8125	0.751132
578	0.84375	0.796875	0.875	0.9375	0.863281	0.818825
579	0.84375	0.859375	0.859375	0.90625	0.867188	0.823453
580	0.90625	0.796875	0.828125	0.9375	0.867188	0.824596
581	0.828125	0.796875	0.8125	0.90625	0.835938	0.78168
582	0.84375	0.859375	0.796875	0.90625	0.851562	0.802557
583	0.875	0.78125	0.875	0.890625	0.855469	0.807966
584	0.875	0.828125	0.828125	0.921875	0.863281	0.818758
585	0.859375	0.8125	0.875	0.890625	0.859375	0.812583
586	0.84375	0.828125	0.8125	0.9375	0.855469	0.808592
587	0.796875	0.796875	0.875	0.9375	0.851562	0.803523
588	0.734375	0.859375	0.828125	0.921875	0.835938	0.781918
589	0.765625	0.765625	0.875	0.9375	0.835938	0.783325
590	0.859375	0.78125	0.859375	0.890625	0.847656	0.797817
591	0.765625	0.796875	0.859375	0.9375	0.839844	0.788466
592	0.796875	0.828125	0.859375	0.90625	0.847656	0.797086
593	0.765625	0.78125	0.875	0.859375	0.820312	0.761393
594	0.84375	0.78125	0.765625	0.890625	0.820312	0.761393
595	0.796875	0.78125	0.8125	0.890625	0.820312	0.760943
596	0.828125	0.78125	0.84375	0.921875	0.84375	0.792263
597	0.8125	0.796875	0.828125	0.921875	0.839844	0.787227
598	0.828125	0.8125	0.84375	0.90625	0.847656	0.797329
599	0.8125	0.78125	0.890625	0.90625	0.847656	0.797768
600	0.828125	0.796875	0.859375	0.890625	0.84375	0.791957
601	0.875	0.8125	0.875	0.875	0.859375	0.81255
602	0.875	0.828125	0.859375	0.859375	0.855469	0.80744
603	0.796875	0.734375	0.828125	0.859375	0.804688	0.739779
604	0.84375	0.796875	0.90625	0.953125	0.875	0.834352
605	0.859375	0.796875	0.890625	0.859375	0.851562	0.802524
606	0.890625	0.75	0.796875	0.90625	0.835938	0.783116
607	0.8125	0.8125	0.84375	0.953125	0.855469	0.808032
608	0.84375	0.796875	0.890625	0.96875	0.875	0.835051
609	0.796875	0.8125	0.875	0.921875	0.851562	0.80277
610	0.875	0.8125	0.828125	0.875	0.847656	0.797411
611	0.875	0.796875	0.875	0.953125	0.875	0.834182
612	0.828125	0.765625	0.828125	0.875	0.824219	0.766389
613	0.875	0.796875	0.78125	0.9375	0.847656	0.798485
614	0.828125	0.734375	0.859375	0.9375	0.839844	0.787517
615	0.8125	0.84375	0.921875	0.90625	0.871094	0.829222
616	0.796875	0.765625	0.84375	0.90625	0.828125	0.77165
617	0.84375	0.78125	0.828125	0.921875	0.84375	0.792683
618	0.78125	0.765625	0.78125	0.890625	0.804688	0.740654
619	0.9375	0.765625	0.859375	0.875	0.859375	0.81361
620	0.78125	0.8125	0.8125	0.90625	0.828125	0.771571
621	0.875	0.84375	0.84375	0.90625	0.867188	0.823587
622	0.890625	0.78125	0.78125	0.875	0.832031	0.777038
623	0.828125	0.828125	0.859375	0.953125	0.867188	0.823638
624	0.8125	0.84375	0.75	0.890625	0.824219	0.766171
625	0.78125	0.703125	0.859375	0.890625	0.808594	0.746724
626	0.8125	0.828125	0.828125	0.96875	0.859375	0.813593
627	0.796875	0.875	0.859375	0.921875	0.863281	0.818275
628	0.828125	0.796875	0.875	0.90625	0.851562	0.802639
629	0.875	0.796875	0.828125	0.9375	0.859375	0.813759
630	0.875	0.78125	0.859375	0.90625	0.855469	0.807999
631	0.859375	0.828125	0.84375	0.890625	0.855469	0.807604
632	0.859375	0.734375	0.8125	0.8125	0.804688	0.73993
633	0.84375	0.71875	0.84375	0.90625	0.828125	0.772264
634	0.84375	0.765625	0.875	0.890625	0.84375	0.792522
635	0.828125	0.859375	0.859375	0.875	0.855469	0.807407
636	0.8125	0.765625	0.796875	0.90625	0.820312	0.761145
637	0.8125	0.796875	0.8125	0.9375	0.839844	0.787308
638	0.859375	0.828125	0.859375	0.953125	0.875	0.833944
639	0.84375	0.78125	0.84375	0.9375	0.851562	0.80295
640	0.84375	0.78125	0.875	0.859375	0.839844	0.787051
641	0.875	0.78125	0.84375	0.9375	0.859375	0.813759
642	0.828125	0.84375	0.859375	0.96875	0.875	0.835324
643	0.84375	0.828125	0.859375	0.90625	0.859375	0.812947
644	0.890625	0.796875	0.859375	0.90625	0.863281	0.818491
645	0.796875	0.796875	0.859375	0.90625	0.839844	0.786827
646	0.796875	0.875	0.84375	0.875	0.847656	0.796956
647	0.765625	0.796875	0.875	0.921875	0.839844	0.788047
648	0.828125	0.796875	0.78125	0.921875	0.832031	0.776848
649	0.859375	0.796875	0.875	0.90625	0.859375	0.813593
650	0.828125	0.828125	0.84375	0.90625	0.851562	0.802361
651	0.890625	0.78125	0.875	0.84375	0.847656	0.797216
652	0.8125	0.78125	0.84375	0.875	0.828125	0.771194
653	0.84375	0.875	0.8125	0.921875	0.863281	0.817958
654	0.90625	0.71875	0.8125	0.859375	0.824219	0.768145
655	0.78125	0.875	0.875	0.90625	0.859375	0.813743
656	0.875	0.8125	0.765625	0.859375	0.828125	0.771855
657	0.84375	0.8125	0.890625	0.90625	0.863281	0.817825
658	0.796875	0.796875	0.796875	0.890625	0.820312	0.760974
659	0.796875	0.84375	0.796875	0.890625	0.832031	0.776152
660	0.875	0.875	0.8125	0.953125	0.878906	0.83943
661	0.890625	0.84375	0.71875	0.84375	0.824219	0.767078
662	0.875	0.78125	0.796875	0.796875	0.8125	0.750642
663	0.75	0.875	0.859375	0.890625	0.84375	0.792296
664	0.90625	0.828125	0.875	0.90625	0.878906	0.839105
665	0.859375	0.84375	0.8125	0.921875	0.859375	0.813311
666	0.875	0.78125	0.859375	0.90625	0.855469	0.808493
667	0.84375	0.84375	0.890625	0.828125	0.851562	0.802361
668	0.828125	0.8125	0.8125	0.921875	0.84375	0.791973
669	0.90625	0.796875	0.890625	0.875	0.867188	0.823554
670	0.875	0.734375	0.953125	0.890625	0.863281	0.818375
671	0.8125	0.828125	0.890625	0.953125	0.871094	0.829222
672	0.84375	0.8125	0.84375	0.90625	0.851562	0.802688
673	0.859375	0.8125	0.828125	0.828125	0.832031	0.776342
674	0.796875	0.78125	0.890625	0.890625	0.839844	0.787629
675	0.875	0.828125	0.875	0.828125	0.851562	0.802394
676	0.796875	0.8125	0.890625	0.890625	0.847656	0.797573
677	0.875	0.875	0.9375	0.890625	0.894531	0.859585
678	0.875	0.8125	0.859375	0.90625	0.863281	0.818375
679	0.828125	0.84375	0.84375	0.875	0.847656	0.797118
680	0.828125	0.8125	0.890625	0.84375	0.84375	0.791844
681	0.859375	0.8125	0.90625	0.90625	0.871094	0.828412
682	0.796875	0.828125	0.84375	0.90625	0.84375	0.791747
683	0.890625	0.78125	0.890625	0.859375	0.855469	0.807768
684	0.90625	0.78125	0.859375	0.90625	0.863281	0.818825
685	0.84375	0.859375	0.8125	0.84375	0.839844	0.786522
686	0.890625	0.78125	0.90625	0.921875	0.875	0.834097
687	0.84375	0.78125	0.875	0.890625	0.847656	0.798094
688	0.875	0.859375	0.84375	0.953125	0.882812	0.844283
689	0.859375	0.765625	0.875	0.90625	0.851562	0.803015
690	0.859375	0.796875	0.84375	0.828125	0.832031	0.776342
691	0.8125	0.8125	0.890625	0.890625	0.851562	0.802394
692	0.875	0.828125	0.828125	0.9375	0.867188	0.823705
693	0.890625	0.84375	0.859375	0.890625	0.871094	0.828344
694	0.8125	0.84375	0.875	0.890625	0.855469	0.8079
695	0.84375	0.828125	0.828125	0.859375	0.839844	0.786634
696	0.828125	0.796875	0.8125	0.890625	0.832031	0.776279
697	0.90625	0.796875	0.84375	0.9375	0.871094	0.829561
698	0.859375	0.765625	0.8125	0.953125	0.847656	0.798795
699	0.84375	0.828125	0.84375	0.9375	0.863281	0.818825
700	0.78125	0.828125	0.90625	0.9375	0.863281	0.818258
701	0.84375	0.796875	0.859375	0.859375	0.839844	0.78665
702	0.84375	0.78125	0.859375	0.859375	0.835938	0.781361
703	0.859375	0.75	0.921875	0.890625	0.855469	0.807735
704	0.828125	0.796875	0.921875	0.875	0.855469	0.808131
705	0.875	0.828125	0.859375	0.859375	0.855469	0.807407
706	0.890625	0.84375	0.890625	0.90625	0.882812	0.844059
707	0.890625	0.765625	0.921875	0.875	0.863281	0.818608
708	0.90625	0.796875	0.875	0.921875	0.875	0.834983
709	0.84375	0.859375	0.859375	0.84375	0.851562	0.802132
710	0.796875	0.765625	0.8125	0.90625	0.820312	0.761673
711	0.828125	0.84375	0.875	0.921875	0.867188	0.823369
712	0.796875	0.828125	0.859375	0.8125	0.824219	0.76589
713	0.890625	0.78125	0.84375	0.859375	0.84375	0.79207
714	0.90625	0.75	0.8125	0.890625	0.839844	0.788112
715	0.828125	0.84375	0.859375	0.875	0.851562	0.80223
716	0.84375	0.765625	0.796875	0.890625	0.824219	0.766702
717	0.8125	0.78125	0.828125	0.890625	0.828125	0.771226
718	0.875	0.78125	0.859375	0.890625	0.851562	0.802721
719	0.90625	0.765625	0.8125	0.9375	0.855469	0.809717
720	0.859375	0.75	0.875	0.921875	0.851562	0.803934
721	0.8125	0.796875	0.875	0.890625	0.84375	0.792102
722	0.875	0.78125	0.90625	0.9375	0.875	0.834182
723	0.859375	0.75	0.859375	0.875	0.835938	0.781584
724	0.890625	0.8125	0.859375	0.921875	0.871094	0.828918
725	0.859375	0.796875	0.921875	0.875	0.863281	0.817875
726	0.875	0.828125	0.890625	0.890625	0.871094	0.828327
727	0.84375	0.8125	0.75	0.9375	0.835938	0.783084
728	0.859375	0.8125	0.84375	0.90625	0.855469	0.807637
729	0.8125	0.84375	0.765625	0.96875	0.847656	0.797996
730	0.890625	0.78125	0.90625	0.828125	0.851562	0.802132
731	0.859375	0.859375	0.890625	0.859375	0.867188	0.823235
732	0.890625	0.796875	0.859375	0.859375	0.851562	0.802688
733	0.859375	0.84375	0.796875	0.859375	0.839844	0.786875
734	0.859375	0.796875	0.921875	0.9375	0.878906	0.840442
735	0.828125	0.84375	0.84375	0.90625	0.855469	0.807472
736	0.859375	0.8125	0.890625	0.875	0.859375	0.812583
737	0.84375	0.828125	0.921875	0.9375	0.882812	0.844644
738	0.875	0.796875	0.796875	0.875	0.835938	0.781998
739	0.875	0.796875	0.890625	0.828125	0.847656	0.796989
740	0.796875	0.765625	0.859375	0.84375	0.816406	0.756055
741	0.890625	0.828125	0.84375	0.953125	0.878906	0.839653
742	0.875	0.828125	0.921875	0.921875	0.886719	0.849667
743	0.890625	0.796875	0.828125	0.875	0.847656	0.797476
744	0.90625	0.796875	0.796875	0.84375	0.835938	0.782637
745	0.90625	0.796875	0.859375	0.890625	0.863281	0.818425
746	0.8125	0.78125	0.84375	0.90625	0.835938	0.781743
747	0.859375	0.84375	0.875	0.875	0.863281	0.817858
748	0.890625	0.796875	0.875	0.921875	0.871094	0.828952
749	0.921875	0.875	0.859375	0.859375	0.878906	0.838934
750	0.875	0.84375	0.890625	0.9375	0.886719	0.849356
751	0.859375	0.78125	0.8125	0.9375	0.847656	0.798632
752	0.796875	0.765625	0.890625	0.921875	0.84375	0.792748
753	0.78125	0.75	0.90625	0.921875	0.839844	0.788369
754	0.90625	0.796875	0.875	0.90625	0.871094	0.829003
755	0.890625	0.765625	0.859375	0.9375	0.863281	0.819628
756	0.875	0.8125	0.84375	0.921875	0.863281	0.818425
757	0.828125	0.828125	0.796875	0.9375	0.847656	0.79785
758	0.859375	0.8125	0.84375	0.859375	0.84375	0.791957
759	0.8125	0.8125	0.84375	0.90625	0.84375	0.791924
760	0.875	0.796875	0.8125	0.875	0.839844	0.787211
761	0.8125	0.828125	0.765625	0.875	0.820312	0.760804
762	0.8125	0.75	0.859375	0.84375	0.816406	0.756224
763	0.796875	0.8125	0.828125	0.875	0.828125	0.771163
764	0.8125	0.8125	0.796875	0.921875	0.835938	0.781839
765	0.859375	0.75	0.859375	0.84375	0.828125	0.77165
766	0.8125	0.78125	0.875	0.90625	0.84375	0.792522
767	0.859375	0.734375	0.859375	0.9375	0.847656	0.799236
768	0.859375	0.828125	0.828125	0.921875	0.859375	0.813245
769	0.796875	0.84375	0.859375	0.921875	0.855469	0.807933
770	0.875	0.78125	0.828125	0.890625	0.84375	0.792312
771	0.84375	0.8125	0.890625	0.9375	0.871094	0.8288
772	0.828125	0.828125	0.90625	0.921875	0.871094	0.828986
773	0.890625	0.75	0.90625	0.890625	0.859375	0.813112
774	0.90625	0.71875	0.828125	0.796875	0.8125	0.751484
775	0.875	0.75	0.9375	0.890625	0.863281	0.818508
776	0.84375	0.828125	0.765625	0.859375	0.824219	0.765828
777	0.84375	0.78125	0.84375	0.921875	0.847656	0.797508
778	0.921875	0.75	0.828125	0.890625	0.847656	0.798844
779	0.84375	0.796875	0.8125	0.921875	0.84375	0.793623
780	0.859375	0.765625	0.875	0.90625	0.851562	0.803277
781	0.890625	0.84375	0.765625	0.890625	0.847656	0.798224
782	0.828125	0.8125	0.8125	0.953125	0.851562	0.803113
783	0.796875	0.8125	0.828125	0.90625	0.835938	0.781934
784	0.875	0.828125	0.796875	0.890625	0.847656	0.797736
785	0.921875	0.84375	0.890625	0.9375	0.898438	0.865182
786	0.84375	0.71875	0.828125	0.859375	0.8125	0.751362
787	0.8125	0.796875	0.90625	0.921875	0.859375	0.813295
788	0.875	0.84375	0.78125	0.90625	0.851562	0.802933
789	0.84375	0.828125	0.921875	0.890625	0.871094	0.828294
790	0.890625	0.78125	0.84375	0.90625	0.855469	0.808493
791	0.796875	0.8125	0.84375	0.90625	0.839844	0.786666
792	0.84375	0.859375	0.828125	0.9375	0.867188	0.823671
793	0.859375	0.875	0.84375	0.921875	0.875	0.833656
794	0.828125	0.828125	0.90625	0.890625	0.863281	0.817958
795	0.890625	0.796875	0.859375	0.859375	0.851562	0.802851
796	0.75	0.84375	0.875	0.890625	0.839844	0.787147
797	0.796875	0.84375	0.859375	0.890625	0.847656	0.797021
798	0.796875	0.8125	0.828125	0.953125	0.847656	0.798061
799	0.859375	0.78125	0.828125	0.890625	0.839844	0.787179
800	0.890625	0.8125	0.890625	0.890625	0.871094	0.828294
801	0.875	0.828125	0.90625	0.90625	0.878906	0.838866
802	0.859375	0.828125	0.921875	0.921875	0.882812	0.844283
803	0.828125	0.8125	0.8125	0.890625	0.835938	0.78168
804	0.90625	0.78125	0.859375	0.890625	0.859375	0.813311
805	0.90625	0.8125	0.78125	0.890625	0.847656	0.798893
806	0.84375	0.828125	0.84375	0.9375	0.863281	0.818525
807	0.890625	0.78125	0.875	0.90625	0.863281	0.818308
808	0.859375	0.75	0.890625	0.828125	0.832031	0.776532
809	0.875	0.8125	0.859375	0.890625	0.859375	0.812798
810	0.8125	0.84375	0.796875	0.890625	0.835938	0.781489
811	0.796875	0.859375	0.859375	0.890625	0.851562	0.802786
812	0.84375	0.78125	0.9375	0.90625	0.867188	0.824444
813	0.875	0.796875	0.84375	0.890625	0.851562	0.802541
814	0.84375	0.796875	0.890625	0.890625	0.855469	0.808032
815	0.84375	0.796875	0.859375	0.859375	0.839844	0.78657
816	0.84375	0.765625	0.9375	0.8125	0.839844	0.786618
817	0.84375	0.78125	0.84375	0.859375	0.832031	0.776389
818	0.890625	0.765625	0.859375	0.9375	0.863281	0.819193
819	0.828125	0.859375	0.890625	0.78125	0.839844	0.787099
820	0.90625	0.796875	0.875	0.9375	0.878906	0.839944
821	0.84375	0.75	0.859375	0.84375	0.824219	0.766436
822	0.890625	0.765625	0.9375	0.8125	0.851562	0.802198
823	0.8125	0.75	0.8125	0.875	0.8125	0.750718
824	0.828125	0.8125	0.875	0.8125	0.832031	0.776342
825	0.890625	0.8125	0.84375	0.8125	0.839844	0.786859
826	0.84375	0.8125	0.796875	0.890625	0.835938	0.78168
827	0.84375	0.78125	0.84375	0.921875	0.847656	0.798159
828	0.875	0.765625	0.890625	0.890625	0.855469	0.808328
829	0.90625	0.78125	0.90625	0.859375	0.863281	0.818125
830	0.828125	0.8125	0.828125	0.9375	0.851562	0.803343
831	0.828125	0.796875	0.890625	0.921875	0.859375	0.813859
832	0.78125	0.875	0.859375	0.84375	0.839844	0.786763
833	0.828125	0.84375	0.8125	0.828125	0.828125	0.770943
834	0.890625	0.796875	0.84375	0.890625	0.855469	0.807703
835	0.859375	0.765625	0.875	0.9375	0.859375	0.813709
836	0.890625	0.8125	0.828125	0.90625	0.859375	0.812914
837	0.828125	0.765625	0.890625	0.78125	0.816406	0.755593
838	0.828125	0.6875	0.84375	0.84375	0.800781	0.735648
839	0.84375	0.765625	0.828125	0.859375	0.824219	0.765921
840	0.796875	0.84375	0.828125	0.828125	0.824219	0.765968
841	0.875	0.78125	0.8125	0.921875	0.847656	0.798208
842	0.921875	0.8125	0.875	0.828125	0.859375	0.812781
843	0.875	0.828125	0.875	0.921875	0.875	0.833588
844	0.875	0.8125	0.921875	0.890625	0.875	0.834233
845	0.859375	0.84375	0.84375	0.890625	0.859375	0.812715
846	0.84375	0.734375	0.859375	0.921875	0.839844	0.787774
847	0.859375	0.765625	0.890625	0.96875	0.871094	0.830035
848	0.828125	0.875	0.8125	0.953125	0.867188	0.823873
849	0.875	0.8125	0.78125	0.890625	0.839844	0.787436
850	0.78125	0.84375	0.90625	0.90625	0.859375	0.813942
851	0.90625	0.796875	0.875	0.890625	0.867188	0.823772
852	0.84375	0.78125	0.875	0.953125	0.863281	0.818875
853	0.875	0.8125	0.875	0.890625	0.863281	0.818058
854	0.859375	0.765625	0.78125	0.921875	0.832031	0.777864
855	0.828125	0.78125	0.890625	0.921875	0.855469	0.808164
856	0.859375	0.828125	0.875	0.890625	0.863281	0.817758
857	0.890625	0.828125	0.890625	0.875	0.871094	0.828277
858	0.828125	0.75	0.875	0.921875	0.84375	0.792877
859	0.875	0.875	0.859375	0.90625	0.878906	0.838832
860	0.90625	0.734375	0.859375	0.890625	0.847656	0.798371
861	0.890625	0.8125	0.890625	0.90625	0.875	0.833944
862	0.90625	0.8125	0.90625	0.90625	0.882812	0.844489
863	0.875	0.78125	0.890625	0.953125	0.875	0.834915
864	0.890625	0.796875	0.828125	0.90625	0.855469	0.808609
865	0.875	0.765625	0.859375	0.875	0.84375	0.79291
866	0.890625	0.828125	0.828125	0.9375	0.871094	0.829104
867	0.875	0.71875	0.859375	0.890625	0.835938	0.782828
868	0.8125	0.828125	0.859375	0.953125	0.863281	0.818725
869	0.90625	0.765625	0.90625	0.90625	0.871094	0.829003
870	0.859375	0.8125	0.828125	0.9375	0.859375	0.813909
871	0.796875	0.828125	0.765625	0.875	0.816406	0.755347
872	0.84375	0.78125	0.859375	0.890625	0.84375	0.79207
873	0.8125	0.828125	0.890625	0.890625	0.855469	0.807456
874	0.859375	0.828125	0.765625	0.9375	0.847656	0.798257
875	0.859375	0.8125	0.84375	0.890625	0.851562	0.802394
876	0.765625	0.796875	0.859375	0.875	0.824219	0.766421
877	0.90625	0.71875	0.859375	0.921875	0.851562	0.803523
878	0.875	0.8125	0.828125	0.9375	0.863281	0.818992
879	0.859375	0.828125	0.765625	0.875	0.832031	0.776627
880	0.828125	0.75	0.875	0.921875	0.84375	0.792877
881	0.890625	0.8125	0.921875	0.921875	0.886719	0.84991
882	0.859375	0.84375	0.875	0.90625	0.871094	0.828226
883	0.875	0.859375	0.875	0.921875	0.882812	0.844059
884	0.828125	0.8125	0.828125	0.953125	0.855469	0.808923
885	0.9375	0.78125	0.859375	0.921875	0.875	0.83471
886	0.875	0.796875	0.890625	0.875	0.859375	0.813145
887	0.859375	0.78125	0.828125	0.90625	0.84375	0.792748
888	0.84375	0.828125	0.859375	0.90625	0.859375	0.813079
889	0.90625	0.8125	0.828125	0.859375	0.851562	0.802639
890	0.890625	0.8125	0.921875	0.828125	0.863281	0.817925
891	0.890625	0.75	0.875	0.875	0.847656	0.798061
892	0.78125	0.78125	0.875	0.90625	0.835938	0.782349
893	0.859375	0.84375	0.84375	0.875	0.855469	0.807357
894	0.90625	0.796875	0.890625	0.90625	0.875	0.833961
895	0.78125	0.875	0.890625	0.9375	0.871094	0.828749
896	0.859375	0.828125	0.765625	0.859375	0.828125	0.771351
897	0.875	0.75	0.890625	0.8125	0.832031	0.776342
898	0.84375	0.78125	0.828125	0.96875	0.855469	0.80889
899	0.875	0.84375	0.875	0.90625	0.875	0.833554
900	0.859375	0.78125	0.90625	0.9375	0.871094	0.828952
901	0.859375	0.8125	0.9375	0.90625	0.878906	0.839464
902	0.828125	0.828125	0.890625	0.921875	0.867188	0.823285
903	0.84375	0.71875	0.875	0.875	0.828125	0.772501
904	0.828125	0.8125	0.828125	0.84375	0.828125	0.771273
905	0.890625	0.78125	0.890625	0.921875	0.871094	0.829425
906	0.859375	0.828125	0.859375	0.90625	0.863281	0.818525
907	0.90625	0.78125	0.90625	0.875	0.867188	0.823503
908	0.875	0.828125	0.84375	0.9375	0.871094	0.828952
909	0.890625	0.734375	0.734375	0.890625	0.8125	0.753519
910	0.828125	0.765625	0.890625	0.9375	0.855469	0.809055
911	0.796875	0.8125	0.890625	0.921875	0.855469	0.808724
912	0.859375	0.796875	0.875	0.859375	0.847656	0.797037
913	0.859375	0.78125	0.859375	0.875	0.84375	0.791908
914	0.875	0.828125	0.84375	0.921875	0.867188	0.823805
915	0.90625	0.8125	0.859375	0.90625	0.871094	0.82885
916	0.8125	0.765625	0.90625	0.921875	0.851562	0.803343
917	0.8125	0.875	0.828125	0.828125	0.835938	0.781457
918	0.890625	0.875	0.84375	0.9375	0.886719	0.849529
919	0.890625	0.78125	0.78125	0.84375	0.824219	0.766358
920	0.859375	0.78125	0.84375	0.890625	0.84375	0.79207
921	0.84375	0.828125	0.859375	0.921875	0.863281	0.818175
922	0.875	0.84375	0.84375	0.84375	0.851562	0.802443
923	0.890625	0.828125	0.84375	0.875	0.859375	0.812947
924	0.828125	0.859375	0.96875	0.875	0.882812	0.844661
925	0.828125	0.8125	0.8125	0.90625	0.839844	0.786875
926	0.84375	0.796875	0.859375	0.9375	0.859375	0.81361
927	0.796875	0.84375	0.875	0.859375	0.84375	0.791812
928	0.890625	0.765625	0.9375	0.859375	0.863281	0.817991
929	0.84375	0.8125	0.875	0.890625	0.855469	0.807571
930	0.8125	0.796875	0.828125	0.890625	0.832031	0.776532
931	0.890625	0.8125	0.8125	0.921875	0.859375	0.813577
932	0.859375	0.78125	0.859375	0.921875	0.855469	0.808197
933	0.859375	0.75	0.84375	0.890625	0.835938	0.782397
934	0.84375	0.828125	0.828125	0.921875	0.855469	0.808032
935	0.875	0.765625	0.875	0.796875	0.828125	0.77088
936	0.890625	0.859375	0.890625	0.828125	0.867188	0.823235
937	0.828125	0.875	0.890625	0.84375	0.859375	0.812748
938	0.859375	0.765625	0.828125	0.890625	0.835938	0.782301
939	0.78125	0.828125	0.875	0.890625	0.84375	0.792538
940	0.828125	0.84375	0.875	0.953125	0.875	0.834012
941	0.78125	0.78125	0.859375	0.84375	0.816406	0.755624
942	0.859375	0.84375	0.921875	0.890625	0.878906	0.839003
943	0.828125	0.828125	0.90625	0.921875	0.871094	0.828445
944	0.890625	0.8125	0.859375	0.9375	0.875	0.833859
945	0.859375	0.84375	0.90625	0.9375	0.886719	0.84946
946	0.828125	0.8125	0.890625	0.921875	0.863281	0.818825
947	0.875	0.890625	0.84375	0.828125	0.859375	0.812947
948	0.84375	0.734375	0.859375	0.828125	0.816406	0.755901
949	0.875	0.796875	0.828125	0.921875	0.855469	0.808939
950	0.75	0.765625	0.859375	0.875	0.8125	0.7513
951	0.875	0.859375	0.890625	0.859375	0.871094	0.828142
952	0.8125	0.78125	0.859375	0.890625	0.835938	0.782221
953	0.84375	0.796875	0.796875	0.953125	0.847656	0.797996
954	0.78125	0.796875	0.890625	0.921875	0.847656	0.797313
955	0.875	0.765625	0.859375	0.96875	0.867188	0.825051
956	0.890625	0.765625	0.9375	0.890625	0.871094	0.829138
957	0.859375	0.796875	0.828125	0.90625	0.847656	0.797752
958	0.875	0.71875	0.75	0.8125	0.789062	0.720438
959	0.84375	0.796875	0.765625	0.84375	0.8125	0.750382
960	0.84375	0.78125	0.78125	0.90625	0.828125	0.772296
961	0.875	0.796875	0.875	0.90625	0.863281	0.818658
962	0.90625	0.796875	0.828125	0.875	0.851562	0.802933
963	0.8125	0.84375	0.75	0.9375	0.835938	0.782413
964	0.84375	0.828125	0.890625	0.90625	0.867188	0.823436
965	0.890625	0.8125	0.859375	0.90625	0.867188	0.823738
966	0.859375	0.765625	0.84375	0.9375	0.851562	0.803605
967	0.9375	0.78125	0.859375	0.9375	0.878906	0.841061
968	0.828125	0.8125	0.875	0.9375	0.863281	0.818925
969	0.875	0.828125	0.828125	0.8125	0.835938	0.7816
970	0.828125	0.828125	0.875	0.84375	0.84375	0.791973
971	0.890625	0.875	0.84375	0.90625	0.878906	0.839003
972	0.890625	0.796875	0.84375	0.84375	0.84375	0.79236
973	0.859375	0.78125	0.890625	0.890625	0.855469	0.808032
974	0.8125	0.75	0.828125	0.875	0.816406	0.755408
975	0.890625	0.765625	0.859375	0.90625	0.855469	0.808757
976	0.828125	0.84375	0.84375	0.875	0.847656	0.796989
977	0.890625	0.8125	0.8125	0.875	0.847656	0.797541
978	0.8125	0.84375	0.875	0.859375	0.847656	0.797151
979	0.84375	0.734375	0.8125	0.890625	0.820312	0.761253
980	0.890625	0.828125	0.84375	0.8125	0.84375	0.791844
981	0.84375	0.796875	0.921875	0.890625	0.863281	0.818125
982	0.890625	0.84375	0.9375	0.796875	0.867188	0.823386
983	0.84375	0.8125	0.875	0.90625	0.859375	0.812748
984	0.828125	0.78125	0.796875	0.90625	0.828125	0.771823
985	0.859375	0.8125	0.90625	0.9375	0.878906	0.839379
986	0.859375	0.8125	0.828125	0.90625	0.851562	0.802982
987	0.875	0.8125	0.890625	0.9375	0.878906	0.839653
988	0.890625	0.796875	0.90625	0.765625	0.839844	0.786602
989	0.890625	0.78125	0.8125	0.84375	0.832031	0.776896
990	0.84375	0.828125	0.859375	0.90625	0.859375	0.812748
991	0.84375	0.828125	0.875	0.90625	0.863281	0.817925
992	0.84375	0.78125	0.8125	0.90625	0.835938	0.782397
993	0.859375	0.828125	0.890625	0.921875	0.875	0.834148
994	0.84375	0.8125	0.859375	0.859375	0.84375	0.791715
995	0.78125	0.875	0.84375	0.9375	0.859375	0.813361
996	0.84375	0.78125	0.90625	0.890625	0.855469	0.807735
997	0.828125	0.828125	0.859375	0.953125	0.867188	0.82352
998	0.90625	0.8125	0.890625	0.890625	0.875	0.833758
999	0.84375	0.8125	0.84375	0.875	0.84375	0.791844
1000	0.84375	0.796875	0.828125	0.875	0.835938	0.781648
1001	0.8125	0.78125	0.828125	0.90625	0.832031	0.776627
1002	0.90625	0.8125	0.875	0.859375	0.863281	0.817875
1003	0.78125	0.796875	0.796875	0.84375	0.804688	0.739689
1004	0.875	0.828125	0.828125	0.9375	0.867188	0.823738
1005	0.828125	0.75	0.859375	0.890625	0.832031	0.776943
1006	0.765625	0.75	0.921875	0.828125	0.816406	0.756394
1007	0.921875	0.796875	0.84375	0.890625	0.863281	0.818391
1008	0.890625	0.765625	0.859375	0.96875	0.871094	0.829917
1009	0.8125	0.828125	0.828125	0.90625	0.84375	0.792054
1010	0.8125	0.84375	0.859375	0.859375	0.84375	0.791941
1011	0.90625	0.828125	0.875	0.875	0.871094	0.828344
1012	0.796875	0.796875	0.90625	0.90625	0.851562	0.803326
1013	0.84375	0.828125	0.828125	0.859375	0.839844	0.786666
1014	0.90625	0.703125	0.921875	0.859375	0.847656	0.797963
1015	0.859375	0.8125	0.859375	0.859375	0.847656	0.79707
1016	0.859375	0.71875	0.90625	0.90625	0.847656	0.798942
1017	0.8125	0.765625	0.890625	0.84375	0.828125	0.771226
1018	0.890625	0.796875	0.796875	0.9375	0.855469	0.809022
1019	0.84375	0.84375	0.765625	0.921875	0.84375	0.792215
1020	0.90625	0.8125	0.828125	0.90625	0.863281	0.818992
1021	0.890625	0.796875	0.84375	0.890625	0.855469	0.807834
1022	0.859375	0.796875	0.921875	0.90625	0.871094	0.828732
1023	0.84375	0.71875	0.84375	0.921875	0.832031	0.777451
1024	0.796875	0.75	0.8125	0.921875	0.820312	0.76172
1025	0.875	0.8125	0.859375	0.890625	0.859375	0.812814
1026	0.9375	0.78125	0.8125	0.953125	0.871094	0.830902
1027	0.84375	0.75	0.828125	0.875	0.824219	0.76614
1028	0.875	0.78125	0.90625	0.828125	0.847656	0.797541
1029	0.8125	0.8125	0.828125	0.90625	0.839844	0.786827
1030	0.875	0.765625	0.8125	0.84375	0.824219	0.766483
1031	0.875	0.78125	0.84375	0.921875	0.855469	0.808328
1032	0.828125	0.84375	0.875	0.9375	0.871094	0.828749
1033	0.890625	0.8125	0.78125	0.9375	0.855469	0.808493
1034	0.890625	0.828125	0.84375	0.859375	0.855469	0.807571
1035	0.859375	0.78125	0.890625	0.8125	0.835938	0.781361
1036	0.890625	0.8125	0.828125	0.90625	0.859375	0.813063
1037	0.84375	0.8125	0.859375	0.921875	0.859375	0.813046
1038	0.84375	0.78125	0.890625	0.828125	0.835938	0.781839
1039	0.890625	0.765625	0.78125	0.859375	0.824219	0.766421
1040	0.796875	0.78125	0.859375	0.890625	0.832031	0.776532
1041	0.859375	0.828125	0.828125	0.796875	0.828125	0.771022
1042	0.921875	0.796875	0.9375	0.9375	0.898438	0.865358
1043	0.84375	0.84375	0.84375	0.890625	0.855469	0.807571
1044	0.828125	0.78125	0.828125	0.859375	0.824219	0.766046
1045	0.875	0.84375	0.859375	0.890625	0.867188	0.823118
1046	0.859375	0.8125	0.875	0.859375	0.851562	0.802132
1047	0.828125	0.765625	0.890625	0.890625	0.84375	0.791973
1048	0.796875	0.796875	0.84375	0.875	0.828125	0.771257
1049	0.875	0.765625	0.765625	0.875	0.820312	0.762093
1050	0.796875	0.828125	0.921875	0.90625	0.863281	0.818825
1051	0.859375	0.796875	0.859375	0.890625	0.851562	0.802541
1052	0.859375	0.828125	0.90625	0.828125	0.855469	0.807472
1053	0.90625	0.78125	0.875	0.84375	0.851562	0.802296
1054	0.84375	0.859375	0.859375	0.921875	0.871094	0.82831
1055	0.84375	0.890625	0.78125	0.921875	0.859375	0.813228
1056	0.84375	0.796875	0.828125	0.890625	0.839844	0.786987
1057	0.890625	0.859375	0.859375	0.890625	0.875	0.833774
1058	0.890625	0.78125	0.84375	0.890625	0.851562	0.802737
1059	0.84375	0.796875	0.828125	0.859375	0.832031	0.776247
1060	0.828125	0.765625	0.828125	0.953125	0.84375	0.792975
1061	0.859375	0.828125	0.859375	0.875	0.855469	0.807374
1062	0.859375	0.796875	0.875	0.875	0.851562	0.802165
1063	0.859375	0.8125	0.90625	0.84375	0.855469	0.807884
1064	0.8125	0.75	0.84375	0.859375	0.816406	0.755485
1065	0.875	0.765625	0.84375	0.921875	0.851562	0.803819
1066	0.78125	0.8125	0.890625	0.875	0.839844	0.787774
1067	0.84375	0.8125	0.796875	0.828125	0.820312	0.760494
1068	0.859375	0.890625	0.828125	0.90625	0.871094	0.828209
1069	0.78125	0.84375	0.84375	0.875	0.835938	0.78168
1070	0.859375	0.828125	0.828125	0.921875	0.859375	0.813096
1071	0.78125	0.796875	0.8125	0.890625	0.820312	0.760587
1072	0.90625	0.8125	0.8125	0.828125	0.839844	0.787436
1073	0.875	0.8125	0.875	0.90625	0.867188	0.823168
1074	0.84375	0.828125	0.90625	0.90625	0.871094	0.828294
1075	0.859375	0.828125	0.796875	0.875	0.839844	0.786666
1076	0.859375	0.8125	0.953125	0.828125	0.863281	0.818125
1077	0.8125	0.8125	0.859375	0.859375	0.835938	0.781743
1078	0.875	0.75	0.890625	0.90625	0.855469	0.808345
1079	0.8125	0.765625	0.828125	0.890625	0.824219	0.766389
1080	0.859375	0.796875	0.90625	0.921875	0.871094	0.82885
1081	0.859375	0.765625	0.859375	0.8125	0.824219	0.766046
1082	0.90625	0.765625	0.828125	0.875	0.84375	0.79372
1083	0.859375	0.796875	0.890625	0.875	0.855469	0.807456
1084	0.765625	0.859375	0.78125	0.890625	0.824219	0.765781
1085	0.828125	0.8125	0.90625	0.96875	0.878906	0.839721
1086	0.859375	0.84375	0.828125	0.8125	0.835938	0.781282
1087	0.796875	0.796875	0.921875	0.890625	0.851562	0.803671
1088	0.875	0.828125	0.78125	0.875	0.839844	0.787083
1089	0.828125	0.75	0.875	0.890625	0.835938	0.781998
1090	0.8125	0.75	0.890625	0.921875	0.84375	0.792748
1091	0.84375	0.796875	0.859375	0.84375	0.835938	0.781298
1092	0.796875	0.78125	0.859375	0.8125	0.8125	0.75029
1093	0.859375	0.765625	0.8125	0.90625	0.835938	0.782317
1094	0.890625	0.75	0.84375	0.859375	0.835938	0.78203
1095	0.796875	0.828125	0.84375	0.84375	0.828125	0.771226
1096	0.78125	0.78125	0.796875	0.890625	0.8125	0.750688
1097	0.890625	0.859375	0.875	0.921875	0.886719	0.849321
1098	0.859375	0.78125	0.859375	0.859375	0.839844	0.786859
1099	0.875	0.796875	0.765625	0.9375	0.84375	0.793315
1100	0.890625	0.78125	0.828125	0.890625	0.847656	0.797931
1101	0.84375	0.828125	0.890625	0.921875	0.871094	0.828952
1102	0.765625	0.8125	0.8125	0.84375	0.808594	0.744928
1103	0.859375	0.796875	0.890625	0.890625	0.859375	0.813112
1104	0.8125	0.734375	0.875	0.890625	0.828125	0.771603
1105	0.859375	0.75	0.84375	0.921875	0.84375	0.793639
1106	0.828125	0.765625	0.796875	0.890625	0.820312	0.7613
1107	0.859375	0.765625	0.84375	0.890625	0.839844	0.787115
1108	0.8125	0.71875	0.84375	0.90625	0.820312	0.761083
1109	0.875	0.78125	0.78125	0.9375	0.84375	0.793493
1110	0.84375	0.84375	0.890625	0.9375	0.878906	0.839174
1111	0.90625	0.8125	0.75	0.90625	0.84375	0.794078
1112	0.796875	0.875	0.859375	0.90625	0.859375	0.812632
1113	0.859375	0.8125	0.875	0.90625	0.863281	0.817925
1114	0.875	0.796875	0.84375	0.90625	0.855469	0.808098
1115	0.875	0.671875	0.828125	0.875	0.8125	0.752161
1116	0.875	0.828125	0.859375	0.859375	0.855469	0.807341
1117	0.859375	0.734375	0.828125	0.9375	0.839844	0.788498
1118	0.8125	0.796875	0.859375	0.9375	0.851562	0.802786
1119	0.8125	0.734375	0.859375	0.859375	0.816406	0.755962
1120	0.890625	0.828125	0.890625	0.890625	0.875	0.833791
1121	0.859375	0.796875	0.859375	0.796875	0.828125	0.77088
1122	0.859375	0.78125	0.859375	0.90625	0.851562	0.802786
1123	0.890625	0.84375	0.828125	0.921875	0.871094	0.828986
1124	0.78125	0.8125	0.84375	0.90625	0.835938	0.78203
1125	0.828125	0.78125	0.796875	0.90625	0.828125	0.77132
1126	0.890625	0.84375	0.90625	0.96875	0.902344	0.870376
1127	0.8125	0.78125	0.875	0.90625	0.84375	0.792506
1128	0.828125	0.796875	0.890625	0.90625	0.855469	0.80767
1129	0.875	0.828125	0.859375	0.875	0.859375	0.812649
1130	0.875	0.796875	0.796875	0.9375	0.851562	0.803507
1131	0.875	0.75	0.796875	0.890625	0.828125	0.772233
1132	0.828125	0.8125	0.90625	0.90625	0.863281	0.818658
1133	0.828125	0.828125	0.859375	0.875	0.847656	0.797248
1134	0.859375	0.8125	0.796875	0.84375	0.828125	0.771367
1135	0.890625	0.796875	0.8125	0.828125	0.832031	0.776848
1136	0.921875	0.78125	0.875	0.8125	0.847656	0.797167
1137	0.875	0.8125	0.875	0.890625	0.863281	0.818158
1138	0.875	0.796875	0.875	0.921875	0.867188	0.823738
1139	0.890625	0.734375	0.890625	0.78125	0.824219	0.766296
1140	0.875	0.828125	0.828125	0.9375	0.867188	0.823638
1141	0.8125	0.796875	0.890625	0.90625	0.851562	0.80259
1142	0.828125	0.796875	0.9375	0.90625	0.867188	0.823923
1143	0.90625	0.71875	0.890625	0.875	0.847656	0.798289
1144	0.890625	0.875	0.875	0.90625	0.886719	0.849079
1145	0.875	0.78125	0.796875	0.84375	0.824219	0.766796
1146	0.828125	0.796875	0.875	0.890625	0.847656	0.797346
1147	0.859375	0.78125	0.84375	0.90625	0.847656	0.797606
1148	0.859375	0.8125	0.875	0.921875	0.867188	0.823755
1149	0.8125	0.828125	0.859375	0.859375	0.839844	0.786795
1150	0.90625	0.78125	0.875	0.875	0.859375	0.813145
1151	0.8125	0.84375	0.8125	0.9375	0.851562	0.803081
1152	0.859375	0.765625	0.84375	0.875	0.835938	0.781711
1153	0.890625	0.75	0.875	0.890625	0.851562	0.803048
1154	0.859375	0.859375	0.796875	0.828125	0.835938	0.782333
1155	0.859375	0.796875	0.8125	0.890625	0.839844	0.787468
1156	0.875	0.796875	0.859375	0.875	0.851562	0.802443
1157	0.890625	0.796875	0.828125	0.890625	0.851562	0.802688
1158	0.796875	0.828125	0.875	0.828125	0.832031	0.77631
1159	0.875	0.765625	0.875	0.84375	0.839844	0.786602
1160	0.84375	0.8125	0.859375	0.828125	0.835938	0.781298
1161	0.84375	0.8125	0.875	0.859375	0.847656	0.797005
1162	0.890625	0.828125	0.875	0.953125	0.886719	0.850604
1163	0.84375	0.78125	0.828125	0.828125	0.820312	0.760602
1164	0.890625	0.796875	0.796875	0.84375	0.832031	0.777197
1165	0.859375	0.71875	0.828125	0.84375	0.8125	0.750596
1166	0.90625	0.78125	0.859375	0.9375	0.871094	0.830239
1167	0.859375	0.8125	0.828125	0.875	0.84375	0.792118
1168	0.875	0.765625	0.921875	0.90625	0.867188	0.824007
1169	0.90625	0.8125	0.8125	0.828125	0.839844	0.787533
1170	0.921875	0.71875	0.875	0.921875	0.859375	0.815642
1171	0.84375	0.859375	0.84375	0.859375	0.851562	0.802296
1172	0.859375	0.8125	0.875	0.953125	0.875	0.834455
1173	0.796875	0.765625	0.859375	0.8125	0.808594	0.745414
1174	0.765625	0.8125	0.859375	0.921875	0.839844	0.787244
1175	0.796875	0.765625	0.921875	0.875	0.839844	0.788369
1176	0.828125	0.8125	0.90625	0.953125	0.875	0.834846
1177	0.8125	0.84375	0.859375	0.921875	0.859375	0.813046
1178	0.875	0.8125	0.75	0.921875	0.839844	0.788676
1179	0.828125	0.765625	0.890625	0.859375	0.835938	0.781457
1180	0.796875	0.859375	0.859375	0.90625	0.855469	0.807571
1181	0.890625	0.796875	0.8125	0.90625	0.851562	0.803294
1182	0.875	0.875	0.890625	0.9375	0.894531	0.859655
1183	0.859375	0.8125	0.90625	0.90625	0.871094	0.82831
1184	0.859375	0.78125	0.765625	0.84375	0.8125	0.750902
1185	0.84375	0.765625	0.84375	0.8125	0.816406	0.755547
1186	0.828125	0.859375	0.8125	0.828125	0.832031	0.776279
1187	0.859375	0.765625	0.921875	0.875	0.855469	0.808427
1188	0.953125	0.84375	0.84375	0.90625	0.886719	0.849979
1189	0.859375	0.796875	0.828125	0.875	0.839844	0.786698
1190	0.78125	0.859375	0.8125	0.8125	0.816406	0.755531
1191	0.890625	0.78125	0.90625	0.859375	0.859375	0.812947
1192	0.828125	0.828125	0.828125	0.875	0.839844	0.786698
1193	0.828125	0.796875	0.859375	0.875	0.839844	0.786618
1194	0.875	0.765625	0.84375	0.859375	0.835938	0.781616
1195	0.84375	0.828125	0.828125	0.78125	0.820312	0.761455
1196	0.859375	0.828125	0.890625	0.90625	0.871094	0.828715
1197	0.875	0.8125	0.8125	0.84375	0.835938	0.781616
1198	0.890625	0.78125	0.8125	0.921875	0.851562	0.803852
1199	0.84375	0.828125	0.796875	0.890625	0.839844	0.787051
1200	0.859375	0.796875	0.921875	0.890625	0.867188	0.823235
1201	0.890625	0.765625	0.828125	0.921875	0.851562	0.803392
1202	0.890625	0.84375	0.859375	0.890625	0.871094	0.828682
1203	0.875	0.796875	0.875	0.90625	0.863281	0.818575
1204	0.859375	0.78125	0.828125	0.9375	0.851562	0.803277
1205	0.859375	0.84375	0.90625	0.875	0.871094	0.828344
1206	0.859375	0.84375	0.859375	0.875	0.859375	0.812698
1207	0.859375	0.78125	0.8125	0.9375	0.847656	0.798094
1208	0.859375	0.78125	0.921875	0.8125	0.84375	0.792166
1209	0.875	0.875	0.890625	0.859375	0.875	0.833486
1210	0.90625	0.78125	0.890625	0.890625	0.867188	0.823638
1211	0.828125	0.8125	0.78125	0.921875	0.835938	0.781902
1212	0.953125	0.734375	0.8125	0.84375	0.835938	0.783244
1213	0.875	0.8125	0.828125	0.828125	0.835938	0.781791
1214	0.921875	0.828125	0.875	0.875	0.875	0.83391
1215	0.828125	0.78125	0.859375	0.953125	0.855469	0.80922
1216	0.875	0.859375	0.90625	0.90625	0.886719	0.849183
1217	0.890625	0.734375	0.796875	0.890625	0.828125	0.773007
1218	0.875	0.78125	0.875	0.921875	0.863281	0.818458
1219	0.828125	0.78125	0.84375	0.90625	0.839844	0.786891
1220	0.859375	0.828125	0.828125	0.828125	0.835938	0.781409
1221	0.84375	0.828125	0.84375	0.90625	0.855469	0.807653
1222	0.90625	0.765625	0.859375	0.890625	0.855469	0.808279
1223	0.84375	0.75	0.84375	0.890625	0.832031	0.777721
1224	0.84375	0.859375	0.765625	0.90625	0.84375	0.792102
1225	0.90625	0.796875	0.90625	0.90625	0.878906	0.839071
1226	0.84375	0.765625	0.875	0.875	0.839844	0.787468
1227	0.90625	0.78125	0.875	0.875	0.859375	0.813112
1228	0.84375	0.84375	0.8125	0.90625	0.851562	0.802426
1229	0.84375	0.78125	0.875	0.890625	0.847656	0.797443
1230	0.828125	0.796875	0.875	0.859375	0.839844	0.786666
1231	0.890625	0.78125	0.828125	0.875	0.84375	0.792392
1232	0.859375	0.765625	0.828125	0.8125	0.816406	0.755562
1233	0.84375	0.828125	0.875	0.953125	0.875	0.834267
1234	0.875	0.78125	0.921875	0.859375	0.859375	0.812864
1235	0.90625	0.734375	0.875	0.828125	0.835938	0.781807
1236	0.828125	0.84375	0.859375	0.9375	0.867188	0.823235
1237	0.890625	0.78125	0.90625	0.890625	0.867188	0.823839
1238	0.828125	0.765625	0.90625	0.796875	0.824219	0.76614
1239	0.8125	0.828125	0.828125	0.765625	0.808594	0.745262
1240	0.8125	0.734375	0.90625	0.90625	0.839844	0.788192
1241	0.90625	0.8125	0.859375	0.90625	0.871094	0.829358
1242	0.875	0.796875	0.859375	0.8125	0.835938	0.781425
1243	0.890625	0.78125	0.890625	0.890625	0.863281	0.818341
1244	0.90625	0.84375	0.890625	0.9375	0.894531	0.859847
1245	0.875	0.828125	0.828125	0.796875	0.832031	0.776405
1246	0.859375	0.78125	0.8125	0.890625	0.835938	0.781934
1247	0.875	0.8125	0.8125	0.90625	0.851562	0.803146
1248	0.8125	0.8125	0.90625	0.859375	0.847656	0.797476
1249	0.8125	0.8125	0.875	0.890625	0.847656	0.797606
1250	0.890625	0.859375	0.90625	0.796875	0.863281	0.818692
1251	0.859375	0.796875	0.828125	0.828125	0.828125	0.770865
1252	0.8125	0.75	0.828125	0.9375	0.832031	0.777514
1253	0.890625	0.75	0.859375	0.875	0.84375	0.792748
1254	0.859375	0.84375	0.90625	0.9375	0.886719	0.849598
1255	0.875	0.78125	0.8125	0.921875	0.847656	0.79855
1256	0.84375	0.78125	0.875	0.84375	0.835938	0.781711
1257	0.828125	0.828125	0.890625	0.859375	0.851562	0.802149
1258	0.8125	0.796875	0.828125	0.890625	0.832031	0.776342
1259	0.921875	0.84375	0.859375	0.859375	0.871094	0.828648
1260	0.75	0.71875	0.8125	0.890625	0.792969	0.725525
1261	0.8125	0.796875	0.859375	0.90625	0.84375	0.792263
1262	0.90625	0.828125	0.84375	0.875	0.863281	0.818091
1263	0.828125	0.84375	0.875	0.9375	0.871094	0.828648
1264	0.875	0.828125	0.84375	0.90625	0.863281	0.818091
1265	0.84375	0.828125	0.8125	0.9375	0.855469	0.807982
1266	0.890625	0.796875	0.875	0.9375	0.875	0.834369
1267	0.828125	0.84375	0.859375	0.890625	0.855469	0.807867
1268	0.875	0.78125	0.84375	0.921875	0.855469	0.808592
1269	0.765625	0.8125	0.796875	0.828125	0.800781	0.73442
1270	0.875	0.71875	0.890625	0.875	0.839844	0.787806
1271	0.84375	0.84375	0.875	0.953125	0.878906	0.839276
1272	0.8125	0.828125	0.875	0.859375	0.84375	0.792005
1273	0.84375	0.765625	0.84375	0.875	0.832031	0.776912
1274	0.84375	0.796875	0.859375	0.921875	0.855469	0.808081
1275	0.859375	0.765625	0.875	0.9375	0.859375	0.813709
1276	0.84375	0.78125	0.84375	0.90625	0.84375	0.792651
1277	0.84375	0.78125	0.828125	0.890625	0.835938	0.781664
1278	0.875	0.796875	0.828125	0.8125	0.828125	0.771037
1279	0.890625	0.8125	0.828125	0.875	0.851562	0.802524
1280	0.84375	0.78125	0.921875	0.90625	0.863281	0.818391
1281	0.8125	0.765625	0.859375	0.875	0.828125	0.771745
1282	0.921875	0.75	0.90625	0.90625	0.871094	0.829662
1283	0.78125	0.84375	0.765625	0.921875	0.828125	0.771084
1284	0.84375	0.796875	0.796875	0.84375	0.820312	0.760928
1285	0.90625	0.84375	0.890625	0.859375	0.875	0.833724
1286	0.796875	0.828125	0.859375	0.859375	0.835938	0.781536
1287	0.890625	0.796875	0.875	0.890625	0.863281	0.818625
1288	0.84375	0.859375	0.84375	0.921875	0.867188	0.823671
1289	0.859375	0.8125	0.90625	0.859375	0.859375	0.812947
1290	0.828125	0.78125	0.890625	0.953125	0.863281	0.818458
1291	0.8125	0.796875	0.859375	0.859375	0.832031	0.776896
1292	0.875	0.828125	0.90625	0.96875	0.894531	0.86076
1293	0.78125	0.765625	0.890625	0.890625	0.832031	0.776721
1294	0.828125	0.78125	0.921875	0.921875	0.863281	0.819561
1295	0.890625	0.828125	0.9375	0.859375	0.878906	0.838798
1296	0.90625	0.828125	0.875	0.859375	0.867188	0.823067
1297	0.875	0.828125	0.828125	0.890625	0.855469	0.807703
1298	0.84375	0.8125	0.90625	0.859375	0.855469	0.807604
1299	0.8125	0.734375	0.875	0.90625	0.832031	0.777673
1300	0.8125	0.859375	0.78125	0.890625	0.835938	0.781345
1301	0.828125	0.84375	0.859375	0.921875	0.863281	0.817825
1302	0.828125	0.828125	0.796875	0.875	0.832031	0.776342
1303	0.828125	0.78125	0.828125	0.921875	0.839844	0.787244
1304	0.828125	0.75	0.859375	0.921875	0.839844	0.787565
1305	0.890625	0.765625	0.828125	0.84375	0.832031	0.776627
1306	0.890625	0.828125	0.875	0.890625	0.871094	0.828479
1307	0.828125	0.859375	0.8125	0.859375	0.839844	0.78657
1308	0.875	0.765625	0.875	0.84375	0.839844	0.787019
1309	0.828125	0.8125	0.875	0.875	0.847656	0.796956
1310	0.90625	0.796875	0.828125	0.890625	0.855469	0.808361
1311	0.796875	0.84375	0.921875	0.90625	0.867188	0.823587
1312	0.890625	0.78125	0.796875	0.890625	0.839844	0.787468
1313	0.84375	0.78125	0.921875	0.890625	0.859375	0.812715
1314	0.875	0.84375	0.875	0.9375	0.882812	0.844283
1315	0.890625	0.796875	0.84375	0.875	0.851562	0.802622
1316	0.875	0.8125	0.84375	0.78125	0.828125	0.770896
1317	0.765625	0.75	0.84375	0.921875	0.820312	0.76158
1318	0.9375	0.8125	0.84375	0.90625	0.875	0.83488
1319	0.84375	0.71875	0.8125	0.90625	0.820312	0.761766
1320	0.828125	0.84375	0.875	0.828125	0.84375	0.791812
1321	0.875	0.828125	0.90625	0.90625	0.878906	0.838798
1322	0.890625	0.78125	0.8125	0.875	0.839844	0.787436
1323	0.8125	0.828125	0.90625	0.859375	0.851562	0.802132
1324	0.859375	0.75	0.8125	0.875	0.824219	0.766546
1325	0.875	0.796875	0.8125	0.875	0.839844	0.787661
1326	0.859375	0.78125	0.84375	0.875	0.839844	0.787147
1327	0.875	0.8125	0.859375	0.875	0.855469	0.807407
1328	0.8125	0.78125	0.859375	0.875	0.832031	0.776721
1329	0.828125	0.78125	0.875	0.890625	0.84375	0.792005
1330	0.875	0.84375	0.8125	0.875	0.851562	0.80277
1331	0.84375	0.828125	0.84375	0.953125	0.867188	0.824024
1332	0.859375	0.78125	0.84375	0.859375	0.835938	0.78152
1333	0.84375	0.78125	0.84375	0.859375	0.832031	0.776247
1334	0.875	0.796875	0.828125	0.84375	0.835938	0.781775
1335	0.859375	0.765625	0.84375	0.90625	0.84375	0.792683
1336	0.84375	0.828125	0.875	0.875	0.855469	0.807407
1337	0.78125	0.8125	0.90625	0.875	0.84375	0.792748
1338	0.875	0.84375	0.84375	0.875	0.859375	0.812616
1339	0.796875	0.71875	0.859375	0.859375	0.808594	0.745474
1340	0.90625	0.78125	0.84375	0.859375	0.847656	0.797573
1341	0.875	0.875	0.875	0.875	0.875	0.833554
1342	0.875	0.8125	0.9375	0.875	0.875	0.833791
1343	0.796875	0.828125	0.90625	0.875	0.851562	0.803064
1344	0.875	0.796875	0.78125	0.9375	0.847656	0.799269
1345	0.859375	0.78125	0.828125	0.890625	0.839844	0.78742
1346	0.796875	0.796875	0.953125	0.859375	0.851562	0.803687
1347	0.859375	0.71875	0.84375	0.859375	0.820312	0.761704
1348	0.828125	0.828125	0.921875	0.828125	0.851562	0.802786
1349	0.828125	0.765625	0.84375	0.84375	0.820312	0.76085
1350	0.890625	0.828125	0.8125	0.859375	0.847656	0.797801
1351	0.875	0.828125	0.859375	0.953125	0.878906	0.839687
1352	0.859375	0.796875	0.921875	0.90625	0.871094	0.828479
1353	0.828125	0.796875	0.84375	0.90625	0.84375	0.792231
1354	0.953125	0.8125	0.859375	0.890625	0.878906	0.83979
1355	0.875	0.828125	0.84375	0.96875	0.878906	0.839584
1356	0.890625	0.84375	0.890625	0.90625	0.882812	0.84387
1357	0.859375	0.828125	0.890625	0.9375	0.878906	0.838968
1358	0.828125	0.75	0.875	0.859375	0.828125	0.771603
1359	0.84375	0.828125	0.90625	0.859375	0.859375	0.81298
1360	0.84375	0.796875	0.875	0.78125	0.824219	0.765703
1361	0.8125	0.828125	0.859375	0.921875	0.855469	0.807604
1362	0.8125	0.78125	0.859375	0.890625	0.835938	0.781648
1363	0.859375	0.796875	0.90625	0.921875	0.871094	0.829341
1364	0.859375	0.828125	0.859375	0.9375	0.871094	0.828648
1365	0.859375	0.796875	0.875	0.90625	0.859375	0.813411
1366	0.859375	0.75	0.875	0.90625	0.847656	0.797671
1367	0.875	0.84375	0.890625	0.84375	0.863281	0.818041
1368	0.859375	0.828125	0.8125	0.921875	0.855469	0.808427
1369	0.8125	0.71875	0.875	0.859375	0.816406	0.756147
1370	0.859375	0.8125	0.828125	0.96875	0.867188	0.823705
1371	0.890625	0.828125	0.84375	0.875	0.859375	0.813195
1372	0.828125	0.8125	0.875	0.84375	0.839844	0.786634
1373	0.859375	0.8125	0.84375	0.859375	0.84375	0.792166
1374	0.890625	0.828125	0.875	0.875	0.867188	0.823302
1375	0.765625	0.8125	0.890625	0.890625	0.839844	0.787661
1376	0.859375	0.796875	0.90625	0.890625	0.863281	0.818608
1377	0.859375	0.78125	0.875	0.875	0.847656	0.797313
1378	0.796875	0.828125	0.84375	0.90625	0.84375	0.791779
1379	0.796875	0.796875	0.875	0.859375	0.832031	0.776247
1380	0.890625	0.828125	0.828125	0.890625	0.859375	0.813195
1381	0.859375	0.796875	0.875	0.84375	0.84375	0.792199
1382	0.8125	0.75	0.78125	0.890625	0.808594	0.745399
1383	0.84375	0.859375	0.78125	0.890625	0.84375	0.792005
1384	0.84375	0.828125	0.90625	0.84375	0.855469	0.807423
1385	0.890625	0.75	0.890625	0.8125	0.835938	0.781966
1386	0.859375	0.796875	0.890625	0.859375	0.851562	0.802165
1387	0.859375	0.765625	0.890625	0.828125	0.835938	0.781361
1388	0.828125	0.734375	0.90625	0.90625	0.84375	0.79278
1389	0.84375	0.8125	0.84375	0.90625	0.851562	0.802492
1390	0.859375	0.828125	0.875	0.859375	0.855469	0.807407
1391	0.90625	0.765625	0.6875	0.890625	0.8125	0.754356
1392	0.90625	0.859375	0.828125	0.828125	0.855469	0.807999
1393	0.84375	0.78125	0.8125	0.78125	0.804688	0.740337
1394	0.84375	0.78125	0.90625	0.875	0.851562	0.802557
1395	0.859375	0.828125	0.859375	0.921875	0.867188	0.823268
1396	0.90625	0.765625	0.859375	0.875	0.851562	0.803458
1397	0.875	0.828125	0.84375	0.90625	0.863281	0.818325
1398	0.8125	0.828125	0.90625	0.890625	0.859375	0.81288
1399	0.890625	0.6875	0.875	0.828125	0.820312	0.761191
1400	0.875	0.796875	0.796875	0.90625	0.84375	0.793315
1401	0.890625	0.8125	0.859375	0.796875	0.839844	0.786698
1402	0.84375	0.828125	0.859375	0.875	0.851562	0.802263
1403	0.84375	0.8125	0.890625	0.90625	0.863281	0.818441
1404	0.828125	0.75	0.84375	0.84375	0.816406	0.755562
1405	0.890625	0.765625	0.828125	0.828125	0.828125	0.771981
1406	0.875	0.828125	0.8125	0.890625	0.851562	0.802753
1407	0.875	0.78125	0.859375	0.875	0.847656	0.797167
1408	0.828125	0.8125	0.890625	0.953125	0.871094	0.828682
1409	0.890625	0.84375	0.84375	0.890625	0.867188	0.823168
1410	0.8125	0.78125	0.890625	0.828125	0.828125	0.771351
1411	0.78125	0.828125	0.828125	0.78125	0.804688	0.73999
1412	0.875	0.84375	0.890625	0.90625	0.878906	0.838729
1413	0.796875	0.796875	0.921875	0.859375	0.84375	0.792118
1414	0.78125	0.828125	0.859375	0.875	0.835938	0.781441
1415	0.8125	0.78125	0.90625	0.875	0.84375	0.792392
1416	0.859375	0.796875	0.75	0.890625	0.824219	0.767485
1417	0.84375	0.765625	0.890625	0.90625	0.851562	0.80295
1418	0.8125	0.8125	0.875	0.90625	0.851562	0.802917
1419	0.875	0.8125	0.859375	0.921875	0.867188	0.823789
1420	0.84375	0.8125	0.859375	0.890625	0.851562	0.802296
1421	0.796875	0.765625	0.71875	0.953125	0.808594	0.747335
1422	0.84375	0.78125	0.828125	0.828125	0.820312	0.760494
1423	0.8125	0.765625	0.796875	0.875	0.8125	0.750841
1424	0.890625	0.765625	0.84375	0.859375	0.839844	0.787147
1425	0.828125	0.796875	0.875	0.921875	0.855469	0.808032
1426	0.875	0.765625	0.828125	0.84375	0.828125	0.771273
1427	0.875	0.828125	0.890625	0.90625	0.875	0.83369
1428	0.828125	0.84375	0.796875	0.9375	0.851562	0.802557
1429	0.890625	0.78125	0.84375	0.90625	0.855469	0.808328
1430	0.859375	0.796875	0.796875	0.875	0.832031	0.776627
1431	0.828125	0.828125	0.828125	0.875	0.839844	0.78657
1432	0.8125	0.78125	0.875	0.8125	0.820312	0.76068
1433	0.890625	0.828125	0.84375	0.921875	0.871094	0.829053
1434	0.828125	0.828125	0.875	0.890625	0.855469	0.807768
1435	0.84375	0.8125	0.890625	0.875	0.855469	0.807637
1436	0.796875	0.78125	0.828125	0.890625	0.824219	0.766171
1437	0.84375	0.796875	0.8125	0.890625	0.835938	0.781823
1438	0.90625	0.78125	0.875	0.9375	0.875	0.835085
1439	0.78125	0.75	0.875	0.890625	0.824219	0.766796
1440	0.859375	0.8125	0.84375	0.84375	0.839844	0.786859
1441	0.859375	0.75	0.875	0.859375	0.835938	0.781648
1442	0.828125	0.828125	0.8125	0.875	0.835938	0.781616
1443	0.828125	0.796875	0.8125	0.859375	0.824219	0.765828
1444	0.8125	0.84375	0.84375	0.890625	0.847656	0.797086
1445	0.875	0.84375	0.875	0.875	0.867188	0.823134
1446	0.859375	0.71875	0.859375	0.84375	0.820312	0.760928
1447	0.84375	0.796875	0.859375	0.859375	0.839844	0.786666
1448	0.84375	0.796875	0.84375	0.921875	0.851562	0.802819
1449	0.796875	0.828125	0.890625	0.921875	0.859375	0.813494
1450	0.84375	0.765625	0.890625	0.875	0.84375	0.792037
1451	0.828125	0.78125	0.84375	0.921875	0.84375	0.792716
1452	0.796875	0.734375	0.90625	0.84375	0.820312	0.761657
1453	0.8125	0.78125	0.828125	0.921875	0.835938	0.781871
1454	0.8125	0.84375	0.9375	0.890625	0.871094	0.828547
1455	0.875	0.84375	0.796875	0.921875	0.859375	0.813361
1456	0.78125	0.796875	0.890625	0.875	0.835938	0.781457
1457	0.765625	0.71875	0.890625	0.828125	0.800781	0.735078
1458	0.84375	0.859375	0.890625	0.875	0.867188	0.823017
1459	0.875	0.734375	0.8125	0.921875	0.835938	0.783116
1460	0.828125	0.78125	0.859375	0.875	0.835938	0.78152
1461	0.890625	0.78125	0.875	0.859375	0.851562	0.802296
1462	0.890625	0.796875	0.8125	0.828125	0.832031	0.777102
1463	0.859375	0.8125	0.875	0.875	0.855469	0.80739
1464	0.828125	0.828125	0.875	0.8125	0.835938	0.78168
1465	0.875	0.765625	0.84375	0.9375	0.855469	0.808724
1466	0.84375	0.78125	0.875	0.890625	0.847656	0.797248
1467	0.921875	0.796875	0.890625	0.890625	0.875	0.833825
1468	0.828125	0.734375	0.890625	0.875	0.832031	0.777229
1469	0.8125	0.84375	0.859375	0.8125	0.832031	0.776279
1470	0.859375	0.765625	0.875	0.84375	0.835938	0.78152
1471	0.90625	0.8125	0.8125	0.953125	0.871094	0.829934
1472	0.828125	0.765625	0.84375	0.859375	0.824219	0.766171
1473	0.8125	0.8125	0.875	0.859375	0.839844	0.78665
1474	0.828125	0.828125	0.875	0.921875	0.863281	0.817891
1475	0.84375	0.78125	0.90625	0.84375	0.84375	0.79207
1476	0.828125	0.8125	0.890625	0.90625	0.859375	0.813112
1477	0.8125	0.734375	0.890625	0.859375	0.824219	0.766671
1478	0.890625	0.828125	0.828125	0.84375	0.847656	0.797151
1479	0.84375	0.8125	0.875	0.9375	0.867188	0.823738
1480	0.875	0.765625	0.765625	0.90625	0.828125	0.772201
1481	0.765625	0.859375	0.828125	0.875	0.832031	0.776089
1482	0.84375	0.84375	0.875	0.9375	0.875	0.833503
1483	0.859375	0.765625	0.875	0.859375	0.839844	0.78673
1484	0.84375	0.84375	0.84375	0.84375	0.84375	0.791683
1485	0.828125	0.828125	0.875	0.875	0.851562	0.80223
1486	0.859375	0.796875	0.875	0.875	0.851562	0.802394
1487	0.84375	0.8125	0.859375	0.78125	0.824219	0.765672
1488	0.90625	0.78125	0.875	0.84375	0.851562	0.802426
1489	0.828125	0.734375	0.859375	0.890625	0.828125	0.771965
1490	0.875	0.765625	0.9375	0.875	0.863281	0.818508
1491	0.90625	0.765625	0.8125	0.90625	0.847656	0.798811
1492	0.90625	0.734375	0.921875	0.875	0.859375	0.813709
1493	0.890625	0.796875	0.84375	0.890625	0.855469	0.807884
1494	0.875	0.75	0.828125	0.84375	0.824219	0.766436
1495	0.859375	0.828125	0.828125	0.8125	0.832031	0.776342
1496	0.875	0.75	0.84375	0.921875	0.847656	0.798942
1497	0.8125	0.765625	0.875	0.875	0.832031	0.776912
1498	0.875	0.8125	0.875	0.90625	0.867188	0.823755
1499	0.859375	0.75	0.796875	0.890625	0.824219	0.766827
1500	0.78125	0.84375	0.890625	0.875	0.847656	0.797801
1501	0.890625	0.828125	0.859375	0.921875	0.875	0.833961
1502	0.828125	0.8125	0.875	0.921875	0.859375	0.813477
1503	0.875	0.796875	0.875	0.828125	0.84375	0.791908
1504	0.9375	0.8125	0.875	0.9375	0.890625	0.855368
1505	0.859375	0.796875	0.828125	0.890625	0.84375	0.792457
1506	0.90625	0.75	0.875	0.890625	0.855469	0.808394
1507	0.875	0.84375	0.875	0.90625	0.875	0.833486
1508	0.859375	0.796875	0.84375	0.796875	0.824219	0.766233
1509	0.828125	0.8125	0.875	0.859375	0.84375	0.792457
1510	0.828125	0.796875	0.875	0.96875	0.867188	0.825001
1511	0.796875	0.75	0.828125	0.921875	0.824219	0.766202
1512	0.84375	0.796875	0.859375	0.890625	0.847656	0.797183
1513	0.859375	0.8125	0.71875	0.890625	0.820312	0.761688
1514	0.90625	0.734375	0.796875	0.84375	0.820312	0.762202
1515	0.8125	0.796875	0.875	0.8125	0.824219	0.765687
1516	0.875	0.765625	0.8125	0.890625	0.835938	0.782605
1517	0.78125	0.828125	0.859375	0.90625	0.84375	0.791989
1518	0.921875	0.78125	0.828125	0.9375	0.867188	0.825102
1519	0.796875	0.828125	0.8125	0.8125	0.8125	0.750107
1520	0.796875	0.828125	0.84375	0.90625	0.84375	0.791876
1521	0.84375	0.8125	0.875	0.859375	0.847656	0.796924
1522	0.875	0.78125	0.890625	0.875	0.855469	0.808526
1523	0.890625	0.859375	0.859375	0.828125	0.859375	0.812781
1524	0.828125	0.8125	0.875	0.890625	0.851562	0.80277
1525	0.859375	0.78125	0.890625	0.890625	0.855469	0.8079
1526	0.875	0.796875	0.875	0.875	0.855469	0.807538
1527	0.890625	0.796875	0.859375	0.859375	0.851562	0.802671
1528	0.890625	0.75	0.890625	0.84375	0.84375	0.79207
1529	0.890625	0.765625	0.8125	0.921875	0.847656	0.798485
1530	0.859375	0.796875	0.859375	0.890625	0.851562	0.802524
1531	0.78125	0.828125	0.859375	0.90625	0.84375	0.792037
1532	0.84375	0.828125	0.890625	0.828125	0.847656	0.797151
1533	0.828125	0.75	0.8125	0.84375	0.808594	0.745505
1534	0.875	0.84375	0.921875	0.8125	0.863281	0.817925
1535	0.8125	0.859375	0.859375	0.828125	0.839844	0.786955
1536	0.890625	0.765625	0.84375	0.890625	0.847656	0.797963
1537	0.90625	0.796875	0.828125	0.9375	0.867188	0.824411
1538	0.859375	0.796875	0.875	0.9375	0.867188	0.82394
1539	0.875	0.796875	0.875	0.875	0.855469	0.8079
1540	0.859375	0.859375	0.875	0.890625	0.871094	0.828344
1541	0.828125	0.78125	0.875	0.84375	0.832031	0.776121
1542	0.84375	0.8125	0.859375	0.84375	0.839844	0.786522
1543	0.921875	0.78125	0.890625	0.890625	0.871094	0.829324
1544	0.90625	0.765625	0.890625	0.90625	0.867188	0.824243
1545	0.859375	0.78125	0.875	0.84375	0.839844	0.787051
1546	0.859375	0.8125	0.78125	0.828125	0.820312	0.760804
1547	0.8125	0.796875	0.875	0.84375	0.832031	0.776247
1548	0.78125	0.84375	0.84375	0.890625	0.839844	0.786859
1549	0.828125	0.8125	0.828125	0.90625	0.84375	0.792231
1550	0.84375	0.84375	0.8125	0.890625	0.847656	0.797248
1551	0.890625	0.828125	0.796875	0.875	0.847656	0.797898
1552	0.890625	0.796875	0.890625	0.875	0.863281	0.818025
1553	0.84375	0.796875	0.84375	0.953125	0.859375	0.813278
1554	0.890625	0.78125	0.859375	0.90625	0.859375	0.813311
1555	0.859375	0.828125	0.890625	0.921875	0.875	0.833486
1556	0.875	0.8125	0.859375	0.875	0.855469	0.80744
1557	0.796875	0.78125	0.859375	0.875	0.828125	0.771257
1558	0.859375	0.796875	0.875	0.875	0.851562	0.802361
1559	0.90625	0.796875	0.875	0.90625	0.871094	0.828783
1560	0.828125	0.796875	0.84375	0.90625	0.84375	0.79207
1561	0.953125	0.78125	0.84375	0.90625	0.871094	0.829595
1562	0.90625	0.8125	0.890625	0.890625	0.875	0.83369
1563	0.90625	0.8125	0.84375	0.9375	0.875	0.834642
1564	0.90625	0.890625	0.859375	0.921875	0.894531	0.859777
1565	0.84375	0.84375	0.875	0.9375	0.875	0.833808
1566	0.8125	0.796875	0.8125	0.96875	0.847656	0.798354
1567	0.8125	0.75	0.875	0.890625	0.832031	0.777165
1568	0.8125	0.75	0.828125	0.875	0.816406	0.756194
1569	0.859375	0.796875	0.84375	0.875	0.84375	0.791908
1570	0.875	0.84375	0.828125	0.890625	0.859375	0.812864
1571	0.875	0.875	0.859375	0.90625	0.878906	0.838729
1572	0.828125	0.765625	0.90625	0.90625	0.851562	0.803835
1573	0.890625	0.75	0.921875	0.875	0.859375	0.813411
1574	0.890625	0.765625	0.890625	0.859375	0.851562	0.802851
1575	0.890625	0.828125	0.890625	0.90625	0.878906	0.839105
1576	0.859375	0.765625	0.828125	0.9375	0.847656	0.79811
1577	0.90625	0.765625	0.796875	0.890625	0.839844	0.787918
1578	0.953125	0.734375	0.765625	0.890625	0.835938	0.785933
1579	0.828125	0.859375	0.890625	0.859375	0.859375	0.812847
1580	0.859375	0.8125	0.859375	0.84375	0.84375	0.791715
1581	0.875	0.765625	0.84375	0.84375	0.832031	0.776832
1582	0.828125	0.84375	0.8125	0.90625	0.847656	0.798273
1583	0.796875	0.796875	0.8125	0.90625	0.828125	0.771351
1584	0.921875	0.78125	0.875	0.875	0.863281	0.818041
1585	0.875	0.828125	0.8125	0.84375	0.839844	0.786634
1586	0.859375	0.859375	0.90625	0.84375	0.867188	0.823134
1587	0.84375	0.71875	0.84375	0.859375	0.816406	0.756363
1588	0.8125	0.828125	0.9375	0.9375	0.878906	0.840219
1589	0.875	0.796875	0.875	0.875	0.855469	0.807703
1590	0.890625	0.78125	0.921875	0.890625	0.871094	0.828749
1591	0.859375	0.765625	0.828125	0.9375	0.847656	0.798126
1592	0.84375	0.78125	0.84375	0.875	0.835938	0.781871
1593	0.84375	0.828125	0.859375	0.90625	0.859375	0.813046
1594	0.84375	0.84375	0.828125	0.890625	0.851562	0.802198
1595	0.828125	0.859375	0.84375	0.890625	0.855469	0.807456
1596	0.765625	0.796875	0.859375	0.90625	0.832031	0.777387
1597	0.796875	0.78125	0.84375	0.90625	0.832031	0.776737
1598	0.8125	0.84375	0.84375	0.890625	0.847656	0.797248
1599	0.84375	0.8125	0.78125	0.84375	0.820312	0.76085
1600	0.90625	0.796875	0.828125	0.890625	0.855469	0.808164
1601	0.84375	0.84375	0.859375	0.890625	0.859375	0.81255
1602	0.875	0.796875	0.875	0.90625	0.863281	0.818575
1603	0.828125	0.796875	0.890625	0.90625	0.855469	0.807768
1604	0.890625	0.859375	0.8125	0.890625	0.863281	0.818258
1605	0.859375	0.75	0.828125	0.875	0.828125	0.771509
1606	0.859375	0.796875	0.8125	0.796875	0.816406	0.755377
1607	0.875	0.765625	0.859375	0.875	0.84375	0.792199
1608	0.84375	0.84375	0.8125	0.875	0.84375	0.79207
1609	0.8125	0.859375	0.84375	0.859375	0.84375	0.791699
1610	0.828125	0.796875	0.921875	0.90625	0.863281	0.818391
1611	0.875	0.75	0.8125	0.890625	0.832031	0.777578
1612	0.859375	0.8125	0.859375	0.90625	0.859375	0.813046
1613	0.90625	0.796875	0.765625	0.90625	0.84375	0.79437
1614	0.875	0.828125	0.8125	0.921875	0.859375	0.813311
1615	0.875	0.78125	0.875	0.859375	0.847656	0.797248
1616	0.890625	0.828125	0.78125	0.90625	0.851562	0.803048
1617	0.890625	0.828125	0.8125	0.84375	0.84375	0.792619
1618	0.828125	0.78125	0.90625	0.90625	0.855469	0.807801
1619	0.828125	0.796875	0.890625	0.890625	0.851562	0.803277
1620	0.875	0.828125	0.859375	0.90625	0.867188	0.823587
1621	0.796875	0.84375	0.78125	0.859375	0.820312	0.760463
1622	0.75	0.8125	0.875	0.921875	0.839844	0.786891
1623	0.890625	0.78125	0.84375	0.859375	0.84375	0.792263
1624	0.890625	0.78125	0.859375	0.84375	0.84375	0.791989
1625	0.84375	0.8125	0.859375	0.921875	0.859375	0.81288
1626	0.859375	0.71875	0.84375	0.890625	0.828125	0.772091
1627	0.828125	0.8125	0.828125	0.859375	0.832031	0.776089
1628	0.875	0.859375	0.8125	0.875	0.855469	0.807538
1629	0.859375	0.8125	0.828125	0.875	0.84375	0.79207
1630	0.828125	0.734375	0.890625	0.90625	0.839844	0.787581
1631	0.828125	0.78125	0.859375	0.890625	0.839844	0.786987
1632	0.859375	0.8125	0.84375	0.859375	0.84375	0.791876
1633	0.765625	0.84375	0.78125	0.875	0.816406	0.755285
1634	0.875	0.796875	0.84375	0.890625	0.851562	0.802622
1635	0.90625	0.78125	0.8125	0.90625	0.851562	0.803474
1636	0.8125	0.796875	0.90625	0.84375	0.839844	0.78673
1637	0.84375	0.75	0.8125	0.875	0.820312	0.760943
1638	0.84375	0.765625	0.828125	0.90625	0.835938	0.782365
1639	0.890625	0.75	0.84375	0.90625	0.847656	0.798746
1640	0.90625	0.796875	0.890625	0.875	0.867188	0.823268
1641	0.890625	0.796875	0.875	0.921875	0.871094	0.829392
1642	0.875	0.75	0.859375	0.921875	0.851562	0.803146
1643	0.875	0.734375	0.78125	0.921875	0.828125	0.773307
1644	0.796875	0.796875	0.875	0.953125	0.855469	0.808774
1645	0.875	0.8125	0.875	0.90625	0.867188	0.823436
1646	0.84375	0.8125	0.796875	0.859375	0.828125	0.771116
1647	0.84375	0.75	0.859375	0.921875	0.84375	0.793331
1648	0.84375	0.78125	0.90625	0.90625	0.859375	0.813411
1649	0.890625	0.8125	0.84375	0.890625	0.859375	0.812947
1650	0.859375	0.8125	0.78125	0.859375	0.828125	0.771446
1651	0.890625	0.84375	0.890625	0.8125	0.859375	0.812599
1652	0.875	0.8125	0.875	0.9375	0.875	0.833995
1653	0.8125	0.8125	0.828125	0.890625	0.835938	0.7816
1654	0.890625	0.796875	0.875	0.90625	0.867188	0.823671
1655	0.75	0.828125	0.859375	0.953125	0.847656	0.797931
1656	0.875	0.84375	0.875	0.9375	0.882812	0.844386
1657	0.84375	0.765625	0.90625	0.953125	0.867188	0.82399
1658	0.84375	0.78125	0.84375	0.84375	0.828125	0.77088
1659	0.828125	0.75	0.953125	0.890625	0.855469	0.808493
1660	0.84375	0.828125	0.828125	0.859375	0.839844	0.78665
1661	0.890625	0.796875	0.8125	0.828125	0.832031	0.776627
1662	0.921875	0.78125	0.90625	0.921875	0.882812	0.845006
1663	0.828125	0.78125	0.890625	0.90625	0.851562	0.80259
1664	0.875	0.71875	0.90625	0.875	0.84375	0.792748
1665	0.84375	0.859375	0.84375	0.890625	0.859375	0.812616
1666	0.859375	0.859375	0.890625	0.90625	0.878906	0.839003
1667	0.875	0.796875	0.890625	0.828125	0.847656	0.797021
1668	0.90625	0.8125	0.90625	0.90625	0.882812	0.844351
1669	0.875	0.6875	0.796875	0.84375	0.800781	0.736099
1670	0.875	0.8125	0.84375	0.9375	0.867188	0.823537
1671	0.875	0.875	0.796875	0.921875	0.867188	0.823537
1672	0.84375	0.796875	0.859375	0.875	0.84375	0.79207
1673	0.875	0.8125	0.90625	0.875	0.867188	0.822984
1674	0.84375	0.78125	0.828125	0.90625	0.839844	0.787902
1675	0.859375	0.75	0.828125	0.84375	0.820312	0.760959
1676	0.875	0.828125	0.859375	0.890625	0.863281	0.818125
1677	0.875	0.765625	0.8125	0.859375	0.828125	0.771823
1678	0.875	0.8125	0.90625	0.84375	0.859375	0.812814
1679	0.8125	0.78125	0.953125	0.84375	0.847656	0.797248
1680	0.78125	0.78125	0.828125	0.859375	0.8125	0.750351
1681	0.859375	0.796875	0.78125	0.890625	0.832031	0.777292
1682	0.84375	0.8125	0.875	0.859375	0.847656	0.797021
1683	0.8125	0.84375	0.828125	0.890625	0.84375	0.791828
1684	0.90625	0.828125	0.859375	0.875	0.867188	0.823436
1685	0.828125	0.765625	0.90625	0.859375	0.839844	0.787131
1686	0.8125	0.796875	0.90625	0.890625	0.851562	0.802492
1687	0.796875	0.8125	0.8125	0.921875	0.835938	0.782333
1688	0.921875	0.796875	0.84375	0.921875	0.871094	0.82951
1689	0.8125	0.796875	0.84375	0.90625	0.839844	0.787035
1690	0.859375	0.84375	0.84375	0.90625	0.863281	0.817825
1691	0.90625	0.78125	0.890625	0.875	0.863281	0.818308
1692	0.890625	0.796875	0.8125	0.90625	0.851562	0.803113
1693	0.875	0.765625	0.875	0.890625	0.851562	0.80259
1694	0.90625	0.71875	0.859375	0.859375	0.835938	0.782988
1695	0.890625	0.828125	0.828125	0.890625	0.859375	0.81361
1696	0.859375	0.75	0.828125	0.890625	0.832031	0.77669
1697	0.84375	0.828125	0.859375	0.828125	0.839844	0.786506
1698	0.8125	0.8125	0.859375	0.796875	0.820312	0.76054
1699	0.921875	0.734375	0.828125	0.859375	0.835938	0.782892
1700	0.875	0.78125	0.859375	0.875	0.847656	0.797167
1701	0.84375	0.796875	0.84375	0.921875	0.851562	0.803343
1702	0.875	0.859375	0.875	0.859375	0.867188	0.822967
1703	0.875	0.796875	0.84375	0.890625	0.851562	0.803113
1704	0.875	0.859375	0.890625	0.8125	0.859375	0.812649
1705	0.84375	0.796875	0.90625	0.9375	0.871094	0.829053
1706	0.84375	0.84375	0.890625	0.875	0.863281	0.817925
1707	0.875	0.765625	0.890625	0.828125	0.839844	0.787003
1708	0.875	0.78125	0.859375	0.828125	0.835938	0.781441
1709	0.828125	0.78125	0.828125	0.9375	0.84375	0.792619
1710	0.875	0.8125	0.859375	0.90625	0.863281	0.818225
1711	0.84375	0.796875	0.8125	0.90625	0.839844	0.787147
1712	0.859375	0.828125	0.890625	0.859375	0.859375	0.812748
1713	0.84375	0.8125	0.84375	0.875	0.84375	0.791908
1714	0.859375	0.875	0.84375	0.921875	0.875	0.833622
1715	0.875	0.75	0.921875	0.8125	0.839844	0.787292
1716	0.84375	0.78125	0.859375	0.921875	0.851562	0.803113
1717	0.796875	0.828125	0.90625	0.90625	0.859375	0.813278
1718	0.859375	0.828125	0.84375	0.84375	0.84375	0.791779
1719	0.875	0.828125	0.78125	0.90625	0.847656	0.79855
1720	0.859375	0.796875	0.828125	0.921875	0.851562	0.802884
1721	0.9375	0.765625	0.890625	0.921875	0.878906	0.840201
1722	0.859375	0.84375	0.859375	0.859375	0.855469	0.807374
1723	0.859375	0.84375	0.8125	0.875	0.847656	0.797151
1724	0.859375	0.8125	0.90625	0.90625	0.871094	0.828783
1725	0.828125	0.84375	0.828125	0.796875	0.824219	0.765921
1726	0.8125	0.765625	0.890625	0.90625	0.84375	0.793136
1727	0.828125	0.8125	0.78125	0.921875	0.835938	0.781743
1728	0.828125	0.828125	0.890625	0.859375	0.851562	0.802361
1729	0.875	0.828125	0.875	0.953125	0.882812	0.845006
1730	0.859375	0.796875	0.9375	0.859375	0.863281	0.818058
1731	0.828125	0.75	0.765625	0.875	0.804688	0.740201
1732	0.875	0.78125	0.890625	0.859375	0.851562	0.802492
1733	0.84375	0.8125	0.90625	0.9375	0.875	0.833961
1734	0.859375	0.734375	0.875	0.890625	0.839844	0.787372
1735	0.875	0.828125	0.796875	0.9375	0.859375	0.813909
1736	0.828125	0.84375	0.859375	0.84375	0.84375	0.79186
1737	0.84375	0.6875	0.890625	0.90625	0.832031	0.778628
1738	0.828125	0.84375	0.890625	0.96875	0.882812	0.844145
1739	0.859375	0.796875	0.8125	0.90625	0.84375	0.792748
1740	0.9375	0.796875	0.875	0.890625	0.875	0.835051
1741	0.890625	0.859375	0.859375	0.859375	0.867188	0.822967
1742	0.796875	0.84375	0.875	0.90625	0.855469	0.807752
1743	0.859375	0.828125	0.890625	0.953125	0.882812	0.844111
1744	0.875	0.765625	0.828125	0.859375	0.832031	0.776279
1745	0.859375	0.75	0.8125	0.921875	0.835938	0.783325
1746	0.875	0.8125	0.875	0.84375	0.851562	0.802198
1747	0.84375	0.78125	0.765625	0.796875	0.796875	0.729939
1748	0.84375	0.765625	0.828125	0.859375	0.824219	0.76603
1749	0.828125	0.71875	0.875	0.90625	0.832031	0.777133
1750	0.875	0.765625	0.84375	0.921875	0.851562	0.803113
1751	0.859375	0.8125	0.796875	0.90625	0.84375	0.792651
1752	0.84375	0.796875	0.8125	0.859375	0.828125	0.771147
1753	0.890625	0.8125	0.828125	0.890625	0.855469	0.807999
1754	0.875	0.765625	0.875	0.921875	0.859375	0.814042
1755	0.84375	0.890625	0.828125	0.84375	0.851562	0.802263
1756	0.828125	0.8125	0.875	0.84375	0.839844	0.786602
1757	0.8125	0.8125	0.875	0.875	0.84375	0.791876
1758	0.859375	0.796875	0.828125	0.90625	0.847656	0.797151
1759	0.84375	0.796875	0.859375	0.890625	0.847656	0.797248
1760	0.859375	0.78125	0.796875	0.96875	0.851562	0.803999
1761	0.84375	0.703125	0.90625	0.84375	0.824219	0.766202
1762	0.90625	0.765625	0.875	0.84375	0.847656	0.797411
1763	0.859375	0.703125	0.875	0.921875	0.839844	0.788402
1764	0.875	0.796875	0.875	0.90625	0.863281	0.818158
1765	0.90625	0.828125	0.875	0.859375	0.867188	0.823185
1766	0.84375	0.765625	0.828125	0.890625	0.832031	0.777118
1767	0.828125	0.8125	0.796875	0.90625	0.835938	0.781839
1768	0.875	0.734375	0.890625	0.875	0.84375	0.792586
1769	0.875	0.796875	0.84375	0.921875	0.859375	0.813743
1770	0.90625	0.828125	0.8125	0.78125	0.832031	0.776721
1771	0.765625	0.78125	0.828125	0.890625	0.816406	0.755777
1772	0.796875	0.75	0.890625	0.84375	0.820312	0.761176
1773	0.84375	0.84375	0.90625	0.890625	0.871094	0.828294
1774	0.875	0.84375	0.765625	0.875	0.839844	0.787308
1775	0.796875	0.78125	0.9375	0.90625	0.855469	0.808328
1776	0.90625	0.734375	0.859375	0.90625	0.851562	0.803967
1777	0.875	0.765625	0.921875	0.9375	0.875	0.834812
1778	0.859375	0.734375	0.84375	0.890625	0.832031	0.777133
1779	0.78125	0.8125	0.859375	0.859375	0.828125	0.771289
1780	0.84375	0.75	0.90625	0.890625	0.847656	0.797833
1781	0.859375	0.828125	0.8125	0.859375	0.839844	0.786666
1782	0.8125	0.734375	0.828125	0.921875	0.824219	0.766561
1783	0.90625	0.78125	0.859375	0.84375	0.847656	0.797687
1784	0.828125	0.75	0.859375	0.9375	0.84375	0.793639
1785	0.859375	0.765625	0.84375	0.859375	0.832031	0.776405
1786	0.875	0.8125	0.828125	0.890625	0.851562	0.802737
1787	0.890625	0.796875	0.859375	0.875	0.855469	0.80762
1788	0.90625	0.796875	0.859375	0.890625	0.863281	0.818425
1789	0.875	0.78125	0.875	0.9375	0.867188	0.823671
1790	0.859375	0.78125	0.90625	0.84375	0.847656	0.797411
1791	0.828125	0.765625	0.875	0.90625	0.84375	0.792586
1792	0.859375	0.796875	0.890625	0.875	0.855469	0.807538
1793	0.875	0.8125	0.890625	0.859375	0.859375	0.812715
1794	0.859375	0.8125	0.890625	0.9375	0.875	0.834131
1795	0.875	0.734375	0.90625	0.890625	0.851562	0.803343
1796	0.859375	0.796875	0.875	0.9375	0.867188	0.824209
1797	0.84375	0.828125	0.828125	0.90625	0.851562	0.802524
1798	0.875	0.78125	0.90625	0.84375	0.851562	0.802279
1799	0.8125	0.8125	0.875	0.84375	0.835938	0.781584
1800	0.90625	0.734375	0.875	0.875	0.847656	0.797866
1801	0.8125	0.78125	0.796875	0.859375	0.8125	0.750657
1802	0.890625	0.734375	0.796875	0.921875	0.835938	0.784046
1803	0.859375	0.78125	0.953125	0.84375	0.859375	0.812798
1804	0.84375	0.75	0.828125	0.921875	0.835938	0.782365
1805	0.78125	0.734375	0.828125	0.84375	0.796875	0.729657
1806	0.828125	0.8125	0.8125	0.828125	0.820312	0.760525
1807	0.796875	0.859375	0.828125	0.859375	0.835938	0.782078
1808	0.796875	0.765625	0.875	0.890625	0.832031	0.776991
1809	0.8125	0.765625	0.859375	0.828125	0.816406	0.755685
1810	0.828125	0.84375	0.828125	0.796875	0.824219	0.765812
1811	0.84375	0.78125	0.890625	0.890625	0.851562	0.80223
1812	0.859375	0.78125	0.828125	0.78125	0.8125	0.750412
1813	0.859375	0.796875	0.78125	0.875	0.828125	0.771619
1814	0.875	0.78125	0.859375	0.84375	0.839844	0.78673
1815	0.84375	0.8125	0.84375	0.8125	0.828125	0.77099
1816	0.890625	0.78125	0.796875	0.859375	0.832031	0.777038
1817	0.890625	0.796875	0.890625	0.921875	0.875	0.834642
1818	0.75	0.765625	0.796875	0.875	0.796875	0.729419
1819	0.921875	0.828125	0.859375	0.8125	0.855469	0.807735
1820	0.828125	0.8125	0.875	0.890625	0.851562	0.802426
1821	0.921875	0.84375	0.8125	0.96875	0.886719	0.851021
1822	0.8125	0.828125	0.890625	0.859375	0.847656	0.797557
1823	0.828125	0.84375	0.90625	0.890625	0.867188	0.823369
1824	0.859375	0.765625	0.859375	0.90625	0.847656	0.798191
1825	0.9375	0.796875	0.84375	0.921875	0.875	0.835563
1826	0.90625	0.828125	0.828125	0.890625	0.863281	0.818391
1827	0.859375	0.75	0.84375	0.875	0.832031	0.776816
1828	0.84375	0.78125	0.890625	0.8125	0.832031	0.776215
1829	0.90625	0.6875	0.890625	0.859375	0.835938	0.782732
1830	0.875	0.8125	0.828125	0.890625	0.851562	0.80259
1831	0.828125	0.8125	0.859375	0.859375	0.839844	0.786538
1832	0.875	0.8125	0.828125	0.84375	0.839844	0.786666
1833	0.875	0.796875	0.8125	0.84375	0.832031	0.776468
1834	0.765625	0.765625	0.890625	0.84375	0.816406	0.755777
1835	0.8125	0.78125	0.875	0.90625	0.84375	0.792522
1836	0.796875	0.75	0.890625	0.90625	0.835938	0.782557
1837	0.90625	0.84375	0.828125	0.875	0.863281	0.818575
1838	0.8125	0.734375	0.890625	0.8125	0.8125	0.750076
1839	0.84375	0.703125	0.890625	0.84375	0.820312	0.761828
1840	0.890625	0.78125	0.90625	0.921875	0.875	0.833961
1841	0.8125	0.8125	0.84375	0.921875	0.847656	0.797151
1842	0.84375	0.828125	0.828125	0.859375	0.839844	0.786666
1843	0.875	0.8125	0.78125	0.90625	0.84375	0.792457
1844	0.890625	0.796875	0.796875	0.90625	0.847656	0.798354
1845	0.859375	0.875	0.90625	0.84375	0.871094	0.828445
1846	0.90625	0.859375	0.8125	0.796875	0.84375	0.792344
1847	0.796875	0.8125	0.828125	0.859375	0.824219	0.765641
1848	0.890625	0.859375	0.921875	0.90625	0.894531	0.859602
1849	0.859375	0.796875	0.765625	0.953125	0.84375	0.793558
1850	0.890625	0.78125	0.859375	0.90625	0.859375	0.813959
1851	0.921875	0.796875	0.828125	0.9375	0.871094	0.829358
1852	0.875	0.796875	0.796875	0.890625	0.839844	0.78734
1853	0.890625	0.78125	0.859375	0.875	0.851562	0.80259
1854	0.8125	0.765625	0.921875	0.921875	0.855469	0.808197
1855	0.875	0.8125	0.796875	0.890625	0.84375	0.793072
1856	0.890625	0.671875	0.859375	0.859375	0.820312	0.762233
1857	0.828125	0.78125	0.921875	0.921875	0.863281	0.818825
1858	0.8125	0.84375	0.921875	0.875	0.863281	0.818525
1859	0.828125	0.859375	0.84375	0.90625	0.859375	0.81255
1860	0.84375	0.8125	0.8125	0.90625	0.84375	0.792199
1861	0.875	0.8125	0.84375	0.875	0.851562	0.80259
1862	0.8125	0.765625	0.875	0.890625	0.835938	0.782014
1863	0.8125	0.765625	0.84375	0.859375	0.820312	0.76051
1864	0.875	0.8125	0.796875	0.859375	0.835938	0.781902
1865	0.78125	0.796875	0.90625	0.890625	0.84375	0.792748
1866	0.84375	0.765625	0.90625	0.890625	0.851562	0.802459
1867	0.828125	0.78125	0.859375	0.859375	0.832031	0.776342
1868	0.875	0.75	0.90625	0.875	0.851562	0.802361
1869	0.875	0.890625	0.78125	0.78125	0.832031	0.776975
1870	0.90625	0.71875	0.875	0.859375	0.839844	0.788208
1871	0.828125	0.78125	0.921875	0.90625	0.859375	0.81351
1872	0.859375	0.796875	0.890625	0.890625	0.859375	0.812748
1873	0.875	0.890625	0.828125	0.921875	0.878906	0.838678
1874	0.890625	0.828125	0.796875	0.875	0.847656	0.797606
1875	0.859375	0.828125	0.859375	0.921875	0.867188	0.823403
1876	0.859375	0.78125	0.78125	0.84375	0.816406	0.755824
1877	0.8125	0.765625	0.890625	0.90625	0.84375	0.793379
1878	0.828125	0.75	0.890625	0.9375	0.851562	0.803671
1879	0.828125	0.828125	0.90625	0.875	0.859375	0.812947
1880	0.796875	0.84375	0.90625	0.890625	0.859375	0.813245
1881	0.890625	0.796875	0.84375	0.90625	0.859375	0.813162
1882	0.890625	0.78125	0.84375	0.90625	0.855469	0.808807
1883	0.859375	0.84375	0.875	0.90625	0.871094	0.828209
1884	0.859375	0.796875	0.859375	0.90625	0.855469	0.807917
1885	0.859375	0.78125	0.921875	0.921875	0.871094	0.82951
1886	0.890625	0.8125	0.84375	0.921875	0.867188	0.82394
1887	0.90625	0.765625	0.8125	0.828125	0.828125	0.771745
1888	0.859375	0.8125	0.8125	0.90625	0.847656	0.797394
1889	0.875	0.8125	0.890625	0.90625	0.871094	0.82853
1890	0.890625	0.828125	0.90625	0.890625	0.878906	0.838934
1891	0.828125	0.8125	0.921875	0.84375	0.851562	0.802426
1892	0.859375	0.875	0.890625	0.859375	0.871094	0.828209
1893	0.84375	0.796875	0.828125	0.875	0.835938	0.781743
1894	0.8125	0.8125	0.8125	0.921875	0.839844	0.786795
1895	0.890625	0.765625	0.8125	0.890625	0.839844	0.787436
1896	0.8125	0.765625	0.859375	0.859375	0.824219	0.766264
1897	0.875	0.796875	0.8125	0.890625	0.84375	0.792554
1898	0.875	0.828125	0.875	0.9375	0.878906	0.839071
1899	0.890625	0.8125	0.765625	0.890625	0.839844	0.788047
1900	0.84375	0.765625	0.890625	0.8125	0.828125	0.771194
1901	0.921875	0.78125	0.828125	0.859375	0.847656	0.798697
1902	0.875	0.765625	0.875	0.90625	0.855469	0.808592
1903	0.8125	0.796875	0.8125	0.90625	0.832031	0.776912
1904	0.828125	0.78125	0.890625	0.9375	0.859375	0.81366
1905	0.828125	0.796875	0.875	0.859375	0.839844	0.786859
1906	0.78125	0.65625	0.84375	0.9375	0.804688	0.742231
1907	0.9375	0.828125	0.796875	0.890625	0.863281	0.819126
1908	0.8125	0.671875	0.890625	0.890625	0.816406	0.757229
1909	0.890625	0.828125	0.890625	0.90625	0.878906	0.83902
1910	0.859375	0.796875	0.828125	0.890625	0.84375	0.791973
1911	0.84375	0.78125	0.90625	0.90625	0.859375	0.813179
1912	0.828125	0.84375	0.8125	0.8125	0.824219	0.765828
1913	0.90625	0.8125	0.890625	0.84375	0.863281	0.818175
1914	0.859375	0.796875	0.828125	0.828125	0.828125	0.771163
1915	0.828125	0.828125	0.78125	0.90625	0.835938	0.781902
1916	0.78125	0.84375	0.921875	0.875	0.855469	0.809088
1917	0.859375	0.78125	0.796875	0.90625	0.835938	0.782557
1918	0.828125	0.75	0.9375	0.84375	0.839844	0.78734
1919	0.875	0.765625	0.828125	0.921875	0.847656	0.798469
1920	0.828125	0.765625	0.828125	0.859375	0.820312	0.761083
1921	0.875	0.796875	0.84375	0.890625	0.851562	0.802459
1922	0.875	0.78125	0.84375	0.828125	0.832031	0.776121
1923	0.890625	0.796875	0.890625	0.875	0.863281	0.818025
1924	0.859375	0.828125	0.90625	0.828125	0.855469	0.808065
1925	0.90625	0.796875	0.796875	0.875	0.84375	0.79312
1926	0.78125	0.796875	0.828125	0.84375	0.8125	0.750076
1927	0.875	0.765625	0.890625	0.90625	0.859375	0.813361
1928	0.875	0.8125	0.90625	0.9375	0.882812	0.844644
1929	0.875	0.796875	0.84375	0.921875	0.859375	0.813112
1930	0.921875	0.8125	0.90625	0.9375	0.894531	0.860303
1931	0.90625	0.765625	0.859375	0.921875	0.863281	0.81921
1932	0.828125	0.796875	0.859375	0.875	0.839844	0.786522
1933	0.84375	0.8125	0.84375	0.90625	0.851562	0.80241
1934	0.765625	0.84375	0.890625	0.90625	0.851562	0.80277
1935	0.859375	0.8125	0.84375	0.875	0.847656	0.797329
1936	0.859375	0.8125	0.84375	0.8125	0.832031	0.776358
1937	0.890625	0.765625	0.859375	0.90625	0.855469	0.808411
1938	0.859375	0.84375	0.8125	0.84375	0.839844	0.786666
1939	0.890625	0.828125	0.890625	0.9375	0.886719	0.849633
1940	0.84375	0.796875	0.859375	0.90625	0.851562	0.802671
1941	0.84375	0.84375	0.890625	0.953125	0.882812	0.844317
1942	0.828125	0.8125	0.875	0.84375	0.839844	0.786666
1943	0.796875	0.765625	0.890625	0.890625	0.835938	0.782509
1944	0.875	0.78125	0.8125	0.859375	0.832031	0.776627
1945	0.890625	0.828125	0.84375	0.921875	0.871094	0.828614
1946	0.875	0.8125	0.890625	0.90625	0.871094	0.828547
1947	0.859375	0.78125	0.828125	0.890625	0.839844	0.787083
1948	0.84375	0.828125	0.875	0.78125	0.832031	0.776279
1949	0.875	0.8125	0.890625	0.875	0.863281	0.817925
1950	0.84375	0.796875	0.84375	0.875	0.839844	0.786763
1951	0.859375	0.796875	0.84375	0.90625	0.851562	0.80259
1952	0.90625	0.6875	0.890625	0.890625	0.84375	0.793623
1953	0.84375	0.75	0.859375	0.90625	0.839844	0.78779
1954	0.859375	0.734375	0.859375	0.890625	0.835938	0.782365
1955	0.84375	0.859375	0.828125	0.890625	0.855469	0.807374
1956	0.828125	0.828125	0.875	0.9375	0.867188	0.82352
1957	0.890625	0.71875	0.84375	0.90625	0.839844	0.788789
1958	0.890625	0.828125	0.875	0.90625	0.875	0.833707
1959	0.828125	0.84375	0.859375	0.875	0.851562	0.802165
1960	0.90625	0.828125	0.859375	0.921875	0.878906	0.83943
1961	0.859375	0.84375	0.875	0.890625	0.867188	0.823168
1962	0.84375	0.84375	0.84375	0.8125	0.835938	0.78152
1963	0.875	0.78125	0.890625	0.828125	0.84375	0.791828
1964	0.90625	0.765625	0.859375	0.828125	0.839844	0.787051
1965	0.90625	0.8125	0.796875	0.90625	0.855469	0.80889
1966	0.828125	0.84375	0.796875	0.890625	0.839844	0.786955
1967	0.90625	0.78125	0.84375	0.90625	0.859375	0.813112
1968	0.84375	0.828125	0.84375	0.84375	0.839844	0.786474
1969	0.90625	0.796875	0.84375	0.9375	0.871094	0.829138
1970	0.8125	0.875	0.828125	0.84375	0.839844	0.786795
1971	0.84375	0.8125	0.84375	0.9375	0.859375	0.813195
1972	0.859375	0.8125	0.796875	0.84375	0.828125	0.77132
1973	0.890625	0.78125	0.8125	0.890625	0.84375	0.792554
1974	0.859375	0.828125	0.828125	0.953125	0.867188	0.824192
1975	0.875	0.8125	0.859375	0.90625	0.863281	0.818308
1976	0.796875	0.703125	0.890625	0.875	0.816406	0.756641
1977	0.875	0.796875	0.859375	0.84375	0.84375	0.791844
1978	0.921875	0.78125	0.859375	0.8125	0.84375	0.792166
1979	0.890625	0.84375	0.8125	0.9375	0.871094	0.829104
1980	0.875	0.828125	0.890625	0.890625	0.871094	0.828378
1981	0.859375	0.71875	0.875	0.84375	0.824219	0.76714
1982	0.875	0.796875	0.84375	0.90625	0.855469	0.807834
1983	0.84375	0.71875	0.875	0.921875	0.839844	0.788531
1984	0.890625	0.765625	0.828125	0.875	0.839844	0.787276
1985	0.84375	0.828125	0.859375	0.890625	0.855469	0.807637
1986	0.796875	0.8125	0.828125	0.921875	0.839844	0.787003
1987	0.828125	0.859375	0.859375	0.921875	0.867188	0.823789
1988	0.875	0.6875	0.84375	0.90625	0.828125	0.773292
1989	0.859375	0.796875	0.921875	0.890625	0.867188	0.823772
1990	0.859375	0.84375	0.8125	0.890625	0.851562	0.802459
1991	0.796875	0.859375	0.875	0.8125	0.835938	0.781902
1992	0.90625	0.828125	0.84375	0.859375	0.859375	0.813494
1993	0.828125	0.828125	0.8125	0.859375	0.832031	0.776215
1994	0.796875	0.75	0.8125	0.859375	0.804688	0.740412
1995	0.84375	0.796875	0.765625	0.921875	0.832031	0.777197
1996	0.84375	0.84375	0.78125	0.953125	0.855469	0.808147
1997	0.890625	0.75	0.859375	0.875	0.84375	0.792683
1998	0.890625	0.75	0.78125	0.921875	0.835938	0.783854
1999	0.859375	0.796875	0.9375	0.890625	0.871094	0.829121
[truncated: 3,001 more rows]

## Sheet: RF
Number of features	Control	IL-13	IL-17	IL-13 and IL-17	ACC	MCC
1	0.765625	0.46875	0.546875	0.8125	0.648438	0.531282
2	0.859375	0.890625	0.875	0.890625	0.878906	0.838559
3	0.828125	0.875	0.875	0.90625	0.871094	0.828344
4	0.828125	0.921875	0.84375	0.9375	0.882812	0.843784
5	0.8125	0.890625	0.875	0.921875	0.875	0.833673
6	0.8125	0.90625	0.875	0.953125	0.886719	0.84939
7	0.8125	0.90625	0.875	0.953125	0.886719	0.84939
8	0.8125	0.90625	0.859375	0.953125	0.882812	0.844059
9	0.78125	0.90625	0.890625	0.9375	0.878906	0.839447
10	0.765625	0.890625	0.859375	0.9375	0.863281	0.818458
11	0.796875	0.890625	0.859375	0.9375	0.871094	0.828547
12	0.765625	0.890625	0.84375	0.9375	0.859375	0.813063
13	0.78125	0.875	0.890625	0.9375	0.871094	0.829222
14	0.796875	0.859375	0.890625	0.9375	0.871094	0.829155
15	0.78125	0.875	0.859375	0.9375	0.863281	0.818391
16	0.78125	0.875	0.890625	0.9375	0.871094	0.829222
17	0.78125	0.890625	0.875	0.9375	0.871094	0.828884
18	0.796875	0.875	0.890625	0.9375	0.875	0.834216
19	0.78125	0.875	0.859375	0.9375	0.863281	0.818391
20	0.796875	0.875	0.890625	0.9375	0.875	0.834216
21	0.796875	0.875	0.90625	0.9375	0.878906	0.839653
22	0.796875	0.875	0.90625	0.921875	0.875	0.834318
23	0.78125	0.875	0.90625	0.921875	0.871094	0.829358
24	0.796875	0.859375	0.859375	0.9375	0.863281	0.818391
25	0.796875	0.875	0.875	0.9375	0.871094	0.828817
26	0.796875	0.890625	0.921875	0.9375	0.886719	0.850222
27	0.8125	0.875	0.921875	0.9375	0.886719	0.850083
28	0.78125	0.859375	0.890625	0.890625	0.855469	0.808164
29	0.765625	0.875	0.859375	0.90625	0.851562	0.802737
30	0.78125	0.859375	0.90625	0.921875	0.867188	0.824259
31	0.78125	0.859375	0.90625	0.875	0.855469	0.808361
32	0.78125	0.859375	0.921875	0.921875	0.871094	0.829764
33	0.890625	0.890625	0.953125	0.953125	0.921875	0.896417
34	0.90625	0.890625	0.9375	0.953125	0.921875	0.896198
35	0.875	0.890625	0.953125	0.953125	0.917969	0.891369
36	0.921875	0.890625	0.96875	0.953125	0.933594	0.911922
37	0.90625	0.890625	0.9375	0.953125	0.921875	0.896198
38	0.90625	0.90625	0.9375	0.9375	0.921875	0.895979
39	0.921875	0.90625	0.921875	0.953125	0.925781	0.901207
40	0.90625	0.890625	0.9375	0.953125	0.921875	0.896198
41	0.90625	0.90625	0.953125	0.953125	0.929688	0.906582
42	0.875	0.90625	0.9375	0.9375	0.914062	0.885777
43	0.875	0.90625	0.953125	0.953125	0.921875	0.896454
44	0.90625	0.90625	0.953125	0.9375	0.925781	0.90128
45	0.875	0.890625	0.953125	0.953125	0.917969	0.891369
46	0.890625	0.890625	0.953125	0.9375	0.917969	0.891078
47	0.875	0.890625	0.953125	0.953125	0.917969	0.891369
48	0.875	0.890625	0.9375	0.953125	0.914062	0.885994
49	0.859375	0.890625	0.953125	0.9375	0.910156	0.881015
50	0.890625	0.875	0.953125	0.96875	0.921875	0.896783
51	0.90625	0.875	0.96875	0.9375	0.921875	0.896417
52	0.921875	0.890625	0.953125	0.96875	0.933594	0.911997
53	0.890625	0.90625	0.953125	0.9375	0.921875	0.896198
54	0.890625	0.890625	0.96875	0.953125	0.925781	0.901794
55	0.90625	0.890625	0.953125	0.953125	0.925781	0.9015
56	0.890625	0.890625	0.96875	0.9375	0.921875	0.896454
57	0.890625	0.90625	0.953125	0.9375	0.921875	0.896198
58	0.890625	0.890625	0.953125	0.953125	0.921875	0.896417
59	0.890625	0.859375	0.953125	0.953125	0.914062	0.886355
60	0.890625	0.890625	0.96875	0.953125	0.925781	0.901794
61	0.875	0.875	0.96875	0.953125	0.917969	0.891732
62	0.859375	0.890625	0.953125	0.953125	0.914062	0.886355
63	0.890625	0.890625	0.953125	0.9375	0.917969	0.891078
64	0.90625	0.890625	0.953125	0.9375	0.921875	0.896162
65	0.890625	0.890625	0.953125	0.953125	0.921875	0.896417
66	0.90625	0.875	0.9375	0.953125	0.917969	0.891151
67	0.890625	0.890625	0.9375	0.9375	0.914062	0.885741
68	0.875	0.890625	0.96875	0.953125	0.921875	0.896783
69	0.890625	0.875	0.96875	0.921875	0.914062	0.88603
70	0.890625	0.890625	0.953125	0.921875	0.914062	0.885777
71	0.890625	0.875	0.96875	0.9375	0.917969	0.891369
72	0.875	0.859375	0.953125	0.921875	0.902344	0.870518
73	0.875	0.890625	0.953125	0.953125	0.917969	0.891369
74	0.875	0.890625	0.9375	0.953125	0.914062	0.885994
75	0.859375	0.875	0.9375	0.921875	0.898438	0.865182
76	0.890625	0.890625	0.953125	0.921875	0.914062	0.885777
77	0.875	0.890625	0.953125	0.9375	0.914062	0.88603
78	0.859375	0.890625	0.921875	0.953125	0.90625	0.87557
79	0.875	0.890625	0.953125	0.921875	0.910156	0.880728
80	0.890625	0.875	0.96875	0.9375	0.917969	0.891369
81	0.859375	0.859375	0.984375	0.9375	0.910156	0.881806
82	0.890625	0.859375	0.9375	0.9375	0.90625	0.875606
83	0.890625	0.875	0.9375	0.9375	0.910156	0.880656
84	0.859375	0.890625	0.953125	0.9375	0.910156	0.881015
85	0.859375	0.859375	0.96875	0.9375	0.90625	0.87632
86	0.890625	0.875	0.9375	0.9375	0.910156	0.880656
87	0.875	0.875	0.984375	0.9375	0.917969	0.891805
88	0.875	0.890625	0.953125	0.921875	0.910156	0.880728
89	0.90625	0.875	0.984375	0.96875	0.933594	0.912592
90	0.890625	0.875	0.96875	0.953125	0.921875	0.896746
91	0.890625	0.875	0.953125	0.90625	0.90625	0.875356
92	0.90625	0.875	0.953125	0.96875	0.925781	0.901868
93	0.921875	0.875	0.96875	0.953125	0.929688	0.906878
94	0.921875	0.875	0.953125	0.96875	0.929688	0.906988
95	0.890625	0.875	0.96875	0.953125	0.921875	0.896746
96	0.921875	0.890625	0.96875	0.96875	0.9375	0.917301
97	0.90625	0.875	0.96875	0.96875	0.929688	0.90721
98	0.90625	0.875	0.984375	0.953125	0.929688	0.907173
99	0.859375	0.875	0.96875	0.953125	0.914062	0.886753
100	0.90625	0.875	0.984375	0.9375	0.925781	0.901794
101	0.875	0.875	0.953125	0.953125	0.914062	0.886319
102	0.890625	0.875	0.984375	0.90625	0.914062	0.886138
103	0.875	0.875	0.96875	0.953125	0.917969	0.891732
104	0.921875	0.875	0.953125	0.921875	0.917969	0.890861
105	0.90625	0.875	0.96875	0.9375	0.921875	0.896417
106	0.875	0.859375	0.984375	0.96875	0.921875	0.897625
107	0.875	0.875	0.96875	0.9375	0.914062	0.886355
108	0.90625	0.875	0.984375	0.953125	0.929688	0.907173
109	0.875	0.875	0.953125	0.953125	0.914062	0.886319
110	0.890625	0.875	0.96875	0.953125	0.921875	0.896746
111	0.875	0.875	0.984375	0.9375	0.917969	0.891805
112	0.890625	0.875	0.9375	0.953125	0.914062	0.88603
113	0.875	0.875	0.96875	0.96875	0.921875	0.897148
114	0.90625	0.875	0.96875	0.953125	0.925781	0.901794
115	0.921875	0.890625	0.953125	0.9375	0.925781	0.90128
116	0.890625	0.859375	0.96875	0.953125	0.917969	0.891732
117	0.890625	0.875	0.96875	0.953125	0.921875	0.896746
118	0.90625	0.875	0.9375	0.921875	0.910156	0.880441
119	0.890625	0.875	0.96875	0.953125	0.921875	0.896746
120	0.890625	0.84375	0.9375	0.953125	0.90625	0.876034
121	0.890625	0.875	0.921875	0.96875	0.914062	0.886138
122	0.890625	0.859375	0.953125	0.96875	0.917969	0.891805
123	0.890625	0.859375	0.953125	0.921875	0.90625	0.87557
124	0.921875	0.875	0.953125	0.953125	0.925781	0.901574
125	0.890625	0.875	0.96875	0.9375	0.917969	0.891369
126	0.875	0.875	0.953125	0.96875	0.917969	0.891732
127	0.875	0.875	0.96875	0.953125	0.917969	0.891732
128	0.875	0.875	0.9375	0.953125	0.910156	0.880943
129	0.90625	0.875	0.96875	0.9375	0.921875	0.896417
130	0.890625	0.875	0.96875	0.9375	0.917969	0.891369
131	0.890625	0.890625	0.96875	0.953125	0.925781	0.901794
132	0.90625	0.859375	0.953125	0.9375	0.914062	0.88603
133	0.859375	0.875	0.9375	0.953125	0.90625	0.875891
134	0.890625	0.875	0.9375	0.96875	0.917969	0.891442
135	0.90625	0.890625	0.953125	0.953125	0.925781	0.9015
136	0.875	0.875	0.96875	0.9375	0.914062	0.886355
137	0.90625	0.875	0.9375	0.9375	0.914062	0.885777
138	0.875	0.859375	0.9375	0.96875	0.910156	0.881375
139	0.875	0.890625	0.9375	0.96875	0.917969	0.891369
140	0.875	0.890625	0.921875	0.921875	0.902344	0.870022
141	0.890625	0.875	0.953125	0.9375	0.914062	0.885994
142	0.890625	0.875	0.96875	0.9375	0.917969	0.891369
143	0.875	0.890625	0.953125	0.9375	0.914062	0.88603
144	0.875	0.875	0.9375	0.953125	0.910156	0.880943
145	0.890625	0.875	0.953125	0.9375	0.914062	0.885994
146	0.875	0.875	0.96875	0.9375	0.914062	0.886355
147	0.921875	0.890625	0.953125	0.953125	0.929688	0.906619
148	0.875	0.875	0.9375	0.953125	0.910156	0.880943
149	0.90625	0.859375	0.9375	0.9375	0.910156	0.880728
150	0.921875	0.875	0.953125	0.9375	0.921875	0.896198
151	0.890625	0.875	0.890625	0.921875	0.894531	0.859532
152	0.90625	0.890625	0.921875	0.921875	0.910156	0.880298
153	0.890625	0.875	0.953125	0.9375	0.914062	0.885994
154	0.859375	0.875	0.953125	0.953125	0.910156	0.881303
155	0.90625	0.875	0.9375	0.953125	0.917969	0.891151
156	0.859375	0.875	0.953125	0.9375	0.90625	0.875927
157	0.890625	0.875	0.9375	0.9375	0.910156	0.880656
158	0.890625	0.875	0.9375	0.953125	0.914062	0.88603
159	0.890625	0.875	0.953125	0.9375	0.914062	0.885994
160	0.90625	0.859375	0.953125	0.96875	0.921875	0.896892
161	0.90625	0.875	0.953125	0.953125	0.921875	0.896454
162	0.859375	0.875	0.90625	0.921875	0.890625	0.85448
163	0.90625	0.875	0.953125	0.921875	0.914062	0.885741
164	0.859375	0.875	0.96875	0.90625	0.902344	0.870731
165	0.90625	0.875	0.9375	0.9375	0.914062	0.885777
166	0.859375	0.890625	0.96875	0.9375	0.914062	0.886463
167	0.890625	0.875	0.953125	0.90625	0.90625	0.875356
168	0.859375	0.859375	0.9375	0.9375	0.898438	0.865464
169	0.90625	0.875	0.9375	0.9375	0.914062	0.885777
170	0.890625	0.875	0.9375	0.9375	0.910156	0.880656
171	0.90625	0.875	0.921875	0.9375	0.910156	0.880513
172	0.859375	0.859375	0.953125	0.921875	0.898438	0.865499
173	0.890625	0.875	0.9375	0.9375	0.910156	0.880656
174	0.890625	0.875	0.953125	0.953125	0.917969	0.891369
175	0.890625	0.875	0.953125	0.921875	0.910156	0.880656
176	0.90625	0.875	0.953125	0.953125	0.921875	0.896454
177	0.859375	0.875	0.953125	0.953125	0.910156	0.881303
178	0.890625	0.875	0.9375	0.90625	0.902344	0.870022
179	0.890625	0.859375	0.9375	0.921875	0.902344	0.870234
180	0.859375	0.859375	0.921875	0.90625	0.886719	0.84939
181	0.890625	0.875	0.9375	0.921875	0.90625	0.875321
182	0.90625	0.859375	0.921875	0.890625	0.894531	0.859462
183	0.875	0.859375	0.953125	0.9375	0.90625	0.875891
184	0.875	0.859375	0.953125	0.9375	0.90625	0.875891
185	0.90625	0.875	0.953125	0.921875	0.914062	0.885741
186	0.921875	0.875	0.953125	0.9375	0.921875	0.896198
187	0.875	0.875	0.921875	0.921875	0.898438	0.8649
188	0.90625	0.875	0.921875	0.921875	0.90625	0.875178
189	0.875	0.875	0.921875	0.921875	0.898438	0.8649
190	0.859375	0.875	0.9375	0.953125	0.90625	0.875891
191	0.890625	0.875	0.96875	0.921875	0.914062	0.88603
192	0.859375	0.859375	0.953125	0.9375	0.902344	0.870873
193	0.890625	0.859375	0.9375	0.921875	0.902344	0.870234
194	0.875	0.875	0.890625	0.9375	0.894531	0.859672
195	0.890625	0.875	0.90625	0.921875	0.898438	0.864759
196	0.859375	0.875	0.90625	0.9375	0.894531	0.859812
197	0.828125	0.859375	0.9375	0.9375	0.890625	0.855456
198	0.890625	0.859375	0.9375	0.9375	0.90625	0.875606
199	0.90625	0.859375	0.9375	0.9375	0.910156	0.880728
200	0.890625	0.875	0.9375	0.9375	0.910156	0.880656
201	0.875	0.859375	0.9375	0.9375	0.902344	0.870518
202	0.90625	0.859375	0.921875	0.9375	0.90625	0.875463
203	0.859375	0.875	0.953125	0.9375	0.90625	0.875927
204	0.875	0.859375	0.953125	0.921875	0.902344	0.870518
205	0.859375	0.859375	0.921875	0.953125	0.898438	0.865499
206	0.859375	0.859375	0.921875	0.9375	0.894531	0.860093
207	0.875	0.859375	0.9375	0.953125	0.90625	0.875927
208	0.90625	0.875	0.9375	0.921875	0.910156	0.880441
209	0.890625	0.859375	0.9375	0.9375	0.90625	0.875606
210	0.875	0.859375	0.90625	0.9375	0.894531	0.859882
211	0.875	0.859375	0.921875	0.9375	0.898438	0.865182
212	0.859375	0.875	0.9375	0.90625	0.894531	0.859882
213	0.875	0.859375	0.90625	0.921875	0.890625	0.854514
214	0.890625	0.859375	0.921875	0.921875	0.898438	0.864935
215	0.875	0.859375	0.9375	0.953125	0.90625	0.875927
216	0.890625	0.859375	0.921875	0.9375	0.902344	0.870305
217	0.90625	0.859375	0.921875	0.9375	0.90625	0.875463
218	0.875	0.859375	0.921875	0.90625	0.890625	0.85448
219	0.875	0.859375	0.921875	0.9375	0.898438	0.865182
220	0.890625	0.859375	0.9375	0.9375	0.90625	0.875606
221	0.875	0.875	0.921875	0.921875	0.898438	0.8649
222	0.90625	0.859375	0.921875	0.921875	0.902344	0.870093
223	0.875	0.859375	0.921875	0.9375	0.898438	0.865182
224	0.859375	0.859375	0.921875	0.9375	0.894531	0.860093
225	0.875	0.859375	0.9375	0.921875	0.898438	0.865147
226	0.875	0.859375	0.890625	0.90625	0.882812	0.843922
227	0.875	0.859375	0.953125	0.9375	0.90625	0.875891
228	0.859375	0.875	0.921875	0.9375	0.898438	0.865147
229	0.875	0.875	0.96875	0.953125	0.917969	0.891732
230	0.84375	0.859375	0.9375	0.890625	0.882812	0.844437
231	0.859375	0.875	0.96875	0.9375	0.910156	0.881375
232	0.890625	0.875	0.9375	0.953125	0.914062	0.88603
233	0.875	0.84375	0.953125	0.9375	0.902344	0.870873
234	0.859375	0.875	0.9375	0.90625	0.894531	0.859882
235	0.875	0.859375	0.890625	0.921875	0.886719	0.849252
236	0.90625	0.859375	0.953125	0.9375	0.914062	0.88603
237	0.875	0.859375	0.921875	0.9375	0.898438	0.865182
238	0.875	0.859375	0.921875	0.921875	0.894531	0.859812
239	0.890625	0.875	0.9375	0.921875	0.90625	0.875321
240	0.859375	0.859375	0.921875	0.921875	0.890625	0.854723
241	0.859375	0.859375	0.96875	0.921875	0.902344	0.870944
242	0.890625	0.890625	0.953125	0.90625	0.910156	0.880513
243	0.859375	0.859375	0.9375	0.9375	0.898438	0.865464
244	0.875	0.859375	0.96875	0.953125	0.914062	0.886717
245	0.875	0.890625	0.9375	0.9375	0.910156	0.880656
246	0.875	0.875	0.90625	0.921875	0.894531	0.859602
247	0.84375	0.875	0.921875	0.890625	0.882812	0.844197
248	0.90625	0.859375	0.921875	0.921875	0.902344	0.870093
249	0.890625	0.859375	0.9375	0.90625	0.898438	0.8649
250	0.859375	0.875	0.9375	0.921875	0.898438	0.865182
251	0.890625	0.875	0.921875	0.953125	0.910156	0.880728
252	0.875	0.875	0.9375	0.921875	0.902344	0.870234
253	0.859375	0.859375	0.90625	0.90625	0.882812	0.844059
254	0.875	0.875	0.921875	0.921875	0.898438	0.8649
255	0.859375	0.859375	0.953125	0.90625	0.894531	0.860163
256	0.84375	0.859375	0.96875	0.921875	0.898438	0.865994
257	0.890625	0.875	0.9375	0.921875	0.90625	0.875321
258	0.875	0.859375	0.96875	0.921875	0.90625	0.875927
259	0.890625	0.859375	0.921875	0.953125	0.90625	0.875713
260	0.828125	0.875	0.90625	0.953125	0.890625	0.855037
261	0.859375	0.859375	0.9375	0.90625	0.890625	0.854758
262	0.890625	0.859375	0.90625	0.9375	0.898438	0.865041
263	0.875	0.875	0.9375	0.953125	0.910156	0.880943
264	0.859375	0.875	0.9375	0.9375	0.902344	0.870518
265	0.890625	0.859375	0.953125	0.921875	0.90625	0.87557
266	0.875	0.875	0.9375	0.9375	0.90625	0.87557
267	0.875	0.875	0.90625	0.921875	0.894531	0.859602
268	0.828125	0.875	0.921875	0.953125	0.894531	0.860444
269	0.8125	0.875	0.921875	0.921875	0.882812	0.844747
270	0.859375	0.859375	0.953125	0.9375	0.902344	0.870873
271	0.875	0.859375	0.953125	0.953125	0.910156	0.881303
272	0.875	0.859375	0.953125	0.9375	0.90625	0.875891
273	0.921875	0.859375	0.953125	0.921875	0.914062	0.885777
274	0.859375	0.859375	0.90625	0.953125	0.894531	0.860163
275	0.84375	0.875	0.921875	0.921875	0.890625	0.854758
276	0.875	0.859375	0.9375	0.921875	0.898438	0.865147
277	0.875	0.859375	0.96875	0.953125	0.914062	0.886717
278	0.828125	0.84375	0.90625	0.9375	0.878906	0.839584
279	0.875	0.859375	0.96875	0.9375	0.910156	0.881303
280	0.90625	0.875	0.9375	0.921875	0.910156	0.880441
281	0.84375	0.875	0.9375	0.9375	0.898438	0.865499
282	0.84375	0.859375	0.921875	0.953125	0.894531	0.860444
283	0.875	0.859375	0.921875	0.9375	0.898438	0.865182
284	0.84375	0.859375	0.9375	0.921875	0.890625	0.855072
285	0.859375	0.859375	0.9375	0.9375	0.898438	0.865464
286	0.859375	0.875	0.90625	0.9375	0.894531	0.859812
287	0.859375	0.859375	0.9375	0.9375	0.898438	0.865464
288	0.859375	0.859375	0.9375	0.890625	0.886719	0.84946
289	0.859375	0.859375	0.921875	0.921875	0.890625	0.854723
290	0.875	0.859375	0.953125	0.921875	0.902344	0.870518
291	0.859375	0.859375	0.9375	0.921875	0.894531	0.860093
292	0.859375	0.875	0.90625	0.9375	0.894531	0.859812
293	0.859375	0.859375	0.9375	0.90625	0.890625	0.854758
294	0.875	0.875	0.90625	0.921875	0.894531	0.859602
295	0.84375	0.859375	0.890625	0.890625	0.871094	0.828344
296	0.859375	0.859375	0.9375	0.9375	0.898438	0.865464
297	0.875	0.859375	0.921875	0.875	0.882812	0.843922
298	0.828125	0.84375	0.9375	0.921875	0.882812	0.845023
299	0.84375	0.859375	0.953125	0.9375	0.898438	0.865888
300	0.84375	0.859375	0.953125	0.921875	0.894531	0.860514
301	0.828125	0.859375	0.96875	0.9375	0.898438	0.866454
302	0.859375	0.875	0.921875	0.953125	0.902344	0.870518
303	0.875	0.875	0.9375	0.921875	0.902344	0.870234
304	0.890625	0.875	0.9375	0.921875	0.90625	0.875321
305	0.859375	0.859375	0.953125	0.90625	0.894531	0.860163
306	0.890625	0.875	0.890625	0.9375	0.898438	0.864865
307	0.84375	0.84375	0.9375	0.921875	0.886719	0.850014
308	0.84375	0.859375	0.9375	0.9375	0.894531	0.860444
309	0.859375	0.875	0.90625	0.90625	0.886719	0.849183
310	0.859375	0.875	0.921875	0.921875	0.894531	0.859812
311	0.875	0.859375	0.90625	0.921875	0.890625	0.854514
312	0.859375	0.859375	0.921875	0.9375	0.894531	0.860093
313	0.84375	0.875	0.9375	0.890625	0.886719	0.849598
314	0.828125	0.859375	0.9375	0.921875	0.886719	0.850083
315	0.859375	0.859375	0.9375	0.90625	0.890625	0.854758
316	0.890625	0.875	0.90625	0.890625	0.890625	0.854201
317	0.859375	0.859375	0.90625	0.890625	0.878906	0.838764
318	0.84375	0.875	0.921875	0.90625	0.886719	0.84946
319	0.859375	0.84375	0.921875	0.953125	0.894531	0.860514
320	0.84375	0.875	0.9375	0.890625	0.886719	0.849598
321	0.875	0.859375	0.90625	0.90625	0.886719	0.849183
322	0.875	0.859375	0.9375	0.921875	0.898438	0.865147
323	0.84375	0.875	0.9375	0.921875	0.894531	0.860163
324	0.828125	0.84375	0.890625	0.9375	0.875	0.834216
325	0.859375	0.859375	0.90625	0.90625	0.882812	0.844059
326	0.84375	0.875	0.953125	0.953125	0.90625	0.87632
327	0.828125	0.859375	0.890625	0.921875	0.875	0.833876
328	0.84375	0.84375	0.90625	0.921875	0.878906	0.839242
329	0.875	0.875	0.9375	0.921875	0.902344	0.870234
330	0.875	0.859375	0.890625	0.921875	0.886719	0.849252
331	0.828125	0.875	0.90625	0.921875	0.882812	0.844334
332	0.859375	0.875	0.890625	0.890625	0.878906	0.838627
333	0.859375	0.84375	0.921875	0.9375	0.890625	0.855072
334	0.84375	0.875	0.90625	0.9375	0.890625	0.854723
335	0.828125	0.859375	0.953125	0.90625	0.886719	0.850222
336	0.84375	0.859375	0.953125	0.9375	0.898438	0.865888
337	0.84375	0.859375	0.890625	0.875	0.867188	0.823084
338	0.828125	0.859375	0.921875	0.890625	0.875	0.834012
339	0.828125	0.84375	0.890625	0.90625	0.867188	0.823453
340	0.859375	0.84375	0.921875	0.9375	0.890625	0.855072
341	0.828125	0.859375	0.875	0.953125	0.878906	0.83931
342	0.859375	0.859375	0.921875	0.921875	0.890625	0.854723
343	0.859375	0.859375	0.875	0.921875	0.878906	0.838832
344	0.875	0.859375	0.9375	0.953125	0.90625	0.875927
345	0.875	0.875	0.90625	0.90625	0.890625	0.854306
346	0.8125	0.859375	0.9375	0.9375	0.886719	0.8505
347	0.859375	0.875	0.921875	0.90625	0.890625	0.854514
348	0.84375	0.859375	0.921875	0.90625	0.882812	0.844334
349	0.875	0.859375	0.921875	0.9375	0.898438	0.865182
350	0.875	0.875	0.953125	0.890625	0.898438	0.865041
351	0.84375	0.84375	0.96875	0.890625	0.886719	0.850222
352	0.84375	0.875	0.921875	0.890625	0.882812	0.844197
353	0.8125	0.859375	0.9375	0.9375	0.886719	0.8505
354	0.84375	0.859375	0.9375	0.953125	0.898438	0.865853
355	0.84375	0.859375	0.859375	0.890625	0.863281	0.817792
356	0.828125	0.875	0.953125	0.921875	0.894531	0.860654
357	0.859375	0.859375	0.921875	0.9375	0.894531	0.860093
358	0.859375	0.84375	0.921875	0.921875	0.886719	0.849667
359	0.84375	0.859375	0.90625	0.9375	0.886719	0.849667
360	0.84375	0.84375	0.890625	0.890625	0.867188	0.823218
361	0.875	0.875	0.859375	0.953125	0.890625	0.854619
362	0.84375	0.859375	0.921875	0.9375	0.890625	0.855037
363	0.84375	0.859375	0.890625	0.921875	0.878906	0.838968
364	0.84375	0.859375	0.90625	0.890625	0.875	0.833673
365	0.84375	0.859375	0.90625	0.9375	0.886719	0.849667
366	0.84375	0.875	0.84375	0.921875	0.871094	0.828277
367	0.8125	0.84375	0.90625	0.890625	0.863281	0.818458
368	0.84375	0.875	0.90625	0.875	0.875	0.833605
369	0.84375	0.84375	0.90625	0.90625	0.875	0.833876
370	0.828125	0.875	0.90625	0.90625	0.878906	0.839037
371	0.84375	0.875	0.875	0.921875	0.878906	0.838764
372	0.859375	0.859375	0.890625	0.859375	0.867188	0.822984
373	0.859375	0.84375	0.921875	0.90625	0.882812	0.8443
374	0.875	0.875	0.921875	0.921875	0.898438	0.8649
375	0.828125	0.859375	0.90625	0.90625	0.875	0.83391
376	0.84375	0.859375	0.953125	0.921875	0.894531	0.860514
377	0.84375	0.859375	0.84375	0.90625	0.863281	0.817858
378	0.84375	0.859375	0.921875	0.890625	0.878906	0.839037
379	0.875	0.84375	0.890625	0.875	0.871094	0.828209
380	0.84375	0.875	0.890625	0.921875	0.882812	0.844059
381	0.84375	0.875	0.921875	0.921875	0.890625	0.854758
382	0.828125	0.84375	0.875	0.921875	0.867188	0.823486
383	0.84375	0.859375	0.890625	0.90625	0.875	0.833639
384	0.828125	0.875	0.9375	0.921875	0.890625	0.855176
385	0.84375	0.859375	0.90625	0.890625	0.875	0.833673
386	0.84375	0.828125	0.890625	0.890625	0.863281	0.818125
387	0.828125	0.84375	0.875	0.9375	0.871094	0.828884
388	0.84375	0.875	0.921875	0.90625	0.886719	0.84946
389	0.84375	0.875	0.890625	0.90625	0.878906	0.838764
390	0.84375	0.859375	0.875	0.890625	0.867188	0.823051
391	0.828125	0.875	0.921875	0.890625	0.878906	0.839174
392	0.859375	0.875	0.890625	0.890625	0.878906	0.838627
393	0.828125	0.859375	0.921875	0.890625	0.875	0.834012
394	0.8125	0.859375	0.90625	0.875	0.863281	0.818325
395	0.828125	0.875	0.9375	0.890625	0.882812	0.84461
396	0.8125	0.859375	0.890625	0.875	0.859375	0.81293
397	0.875	0.828125	0.890625	0.90625	0.875	0.833774
398	0.859375	0.84375	0.90625	0.90625	0.878906	0.838968
399	0.8125	0.875	0.875	0.890625	0.863281	0.817991
400	0.84375	0.875	0.953125	0.875	0.886719	0.849806
401	0.828125	0.859375	0.859375	0.84375	0.847656	0.796956
402	0.828125	0.859375	0.90625	0.890625	0.871094	0.828614
403	0.84375	0.84375	0.90625	0.890625	0.871094	0.828547
404	0.828125	0.859375	0.921875	0.875	0.871094	0.828749
405	0.84375	0.828125	0.875	0.90625	0.863281	0.818191
406	0.875	0.875	0.90625	0.90625	0.890625	0.854306
407	0.828125	0.875	0.9375	0.84375	0.871094	0.829019
408	0.828125	0.859375	0.9375	0.953125	0.894531	0.860865
409	0.828125	0.875	0.90625	0.890625	0.875	0.833774
410	0.875	0.859375	0.921875	0.890625	0.886719	0.849183
411	0.8125	0.859375	0.90625	0.90625	0.871094	0.828884
412	0.84375	0.84375	0.90625	0.921875	0.878906	0.839242
413	0.859375	0.828125	0.9375	0.875	0.875	0.83391
414	0.828125	0.859375	0.90625	0.890625	0.871094	0.828614
415	0.828125	0.828125	0.921875	0.921875	0.875	0.834557
416	0.828125	0.84375	0.890625	0.890625	0.863281	0.818125
417	0.8125	0.859375	0.890625	0.890625	0.863281	0.818191
418	0.828125	0.84375	0.90625	0.875	0.863281	0.818191
419	0.828125	0.84375	0.90625	0.875	0.863281	0.818191
420	0.859375	0.875	0.890625	0.9375	0.890625	0.854514
421	0.84375	0.859375	0.921875	0.859375	0.871094	0.828547
422	0.859375	0.84375	0.90625	0.90625	0.878906	0.838968
423	0.84375	0.859375	0.921875	0.90625	0.882812	0.844334
424	0.828125	0.828125	0.921875	0.90625	0.871094	0.829155
425	0.828125	0.84375	0.921875	0.875	0.867188	0.823587
426	0.875	0.859375	0.890625	0.875	0.875	0.833367
427	0.875	0.828125	0.90625	0.90625	0.878906	0.839037
428	0.828125	0.875	0.90625	0.90625	0.878906	0.839037
429	0.84375	0.859375	0.859375	0.875	0.859375	0.812533
430	0.859375	0.875	0.9375	0.90625	0.894531	0.859882
431	0.84375	0.875	0.9375	0.921875	0.894531	0.860163
432	0.8125	0.8125	0.859375	0.890625	0.84375	0.792215
433	0.8125	0.875	0.921875	0.90625	0.878906	0.839447
434	0.859375	0.859375	0.875	0.90625	0.875	0.833503
435	0.828125	0.859375	0.921875	0.859375	0.867188	0.82352
436	0.8125	0.84375	0.921875	0.890625	0.867188	0.823889
437	0.859375	0.828125	0.921875	0.90625	0.878906	0.839242
438	0.859375	0.859375	0.9375	0.890625	0.886719	0.84946
439	0.859375	0.84375	0.9375	0.921875	0.890625	0.855037
440	0.828125	0.875	0.875	0.890625	0.867188	0.823084
441	0.84375	0.84375	0.890625	0.890625	0.867188	0.823218
442	0.828125	0.859375	0.9375	0.890625	0.878906	0.839447
443	0.828125	0.8125	0.890625	0.953125	0.871094	0.829764
444	0.84375	0.859375	0.90625	0.859375	0.867188	0.823185
445	0.828125	0.84375	0.890625	0.90625	0.867188	0.823453
446	0.84375	0.875	0.84375	0.890625	0.863281	0.817725
447	0.8125	0.84375	0.921875	0.90625	0.871094	0.829222
448	0.84375	0.875	0.921875	0.90625	0.886719	0.84946
449	0.828125	0.828125	0.921875	0.875	0.863281	0.818458
450	0.828125	0.828125	0.90625	0.90625	0.867188	0.823755
451	0.859375	0.828125	0.90625	0.890625	0.871094	0.828547
452	0.859375	0.859375	0.90625	0.875	0.875	0.833503
453	0.859375	0.828125	0.90625	0.890625	0.871094	0.828547
454	0.859375	0.84375	0.921875	0.921875	0.886719	0.849667
455	0.8125	0.828125	0.921875	0.859375	0.855469	0.808164
456	0.828125	0.859375	0.890625	0.875	0.863281	0.817991
457	0.796875	0.8125	0.90625	0.890625	0.851562	0.803294
458	0.84375	0.875	0.9375	0.890625	0.886719	0.849598
459	0.84375	0.859375	0.890625	0.921875	0.878906	0.838968
460	0.84375	0.859375	0.890625	0.859375	0.863281	0.817858
461	0.84375	0.859375	0.90625	0.90625	0.878906	0.838968
462	0.8125	0.859375	0.90625	0.890625	0.867188	0.823587
463	0.84375	0.84375	0.921875	0.90625	0.878906	0.839242
464	0.84375	0.828125	0.890625	0.90625	0.867188	0.823486
465	0.828125	0.84375	0.859375	0.875	0.851562	0.802214
466	0.828125	0.84375	0.828125	0.859375	0.839844	0.786474
467	0.875	0.859375	0.953125	0.84375	0.882812	0.844197
468	0.859375	0.84375	0.890625	0.890625	0.871094	0.828344
469	0.84375	0.828125	0.875	0.84375	0.847656	0.796956
470	0.828125	0.875	0.890625	0.890625	0.871094	0.828412
471	0.84375	0.859375	0.875	0.875	0.863281	0.817792
472	0.859375	0.859375	0.84375	0.875	0.859375	0.812533
473	0.859375	0.84375	0.921875	0.859375	0.871094	0.828412
474	0.875	0.875	0.90625	0.859375	0.878906	0.838627
475	0.828125	0.84375	0.890625	0.875	0.859375	0.812831
476	0.84375	0.84375	0.859375	0.890625	0.859375	0.812665
477	0.828125	0.875	0.9375	0.90625	0.886719	0.849875
478	0.828125	0.84375	0.859375	0.890625	0.855469	0.807505
479	0.8125	0.875	0.875	0.90625	0.867188	0.823252
480	0.828125	0.84375	0.890625	0.90625	0.867188	0.823453
481	0.84375	0.859375	0.921875	0.890625	0.878906	0.839037
482	0.828125	0.828125	0.90625	0.890625	0.863281	0.818391
483	0.8125	0.84375	0.90625	0.875	0.859375	0.813162
484	0.828125	0.84375	0.859375	0.90625	0.859375	0.812831
485	0.859375	0.84375	0.859375	0.90625	0.867188	0.823185
486	0.828125	0.84375	0.890625	0.859375	0.855469	0.807571
487	0.828125	0.859375	0.890625	0.90625	0.871094	0.828547
488	0.828125	0.859375	0.875	0.875	0.859375	0.812665
489	0.875	0.859375	0.890625	0.921875	0.886719	0.849252
490	0.859375	0.828125	0.890625	0.890625	0.867188	0.823252
491	0.84375	0.84375	0.875	0.921875	0.871094	0.828614
492	0.859375	0.875	0.921875	0.890625	0.886719	0.849252
493	0.84375	0.828125	0.90625	0.890625	0.867188	0.823453
494	0.796875	0.875	0.921875	0.859375	0.863281	0.818792
495	0.828125	0.859375	0.890625	0.875	0.863281	0.817991
496	0.859375	0.875	0.875	0.890625	0.875	0.833367
497	0.828125	0.859375	0.90625	0.890625	0.871094	0.828614
498	0.796875	0.828125	0.890625	0.890625	0.851562	0.802933
499	0.875	0.84375	0.828125	0.890625	0.859375	0.812798
500	0.859375	0.84375	0.921875	0.875	0.875	0.833673
501	0.828125	0.84375	0.890625	0.890625	0.863281	0.818125
502	0.84375	0.84375	0.921875	0.875	0.871094	0.828614
503	0.859375	0.8125	0.921875	0.90625	0.875	0.834216
504	0.828125	0.84375	0.90625	0.890625	0.867188	0.823486
505	0.875	0.875	0.90625	0.875	0.882812	0.843819
506	0.859375	0.859375	0.921875	0.875	0.878906	0.838832
507	0.84375	0.859375	0.90625	0.890625	0.875	0.833673
508	0.84375	0.84375	0.90625	0.890625	0.871094	0.828547
509	0.84375	0.859375	0.9375	0.828125	0.867188	0.823587
510	0.8125	0.859375	0.921875	0.890625	0.871094	0.829019
511	0.875	0.84375	0.90625	0.890625	0.878906	0.838764
512	0.859375	0.859375	0.890625	0.890625	0.875	0.833469
513	0.84375	0.84375	0.859375	0.890625	0.859375	0.812665
514	0.828125	0.859375	0.90625	0.875	0.867188	0.823352
515	0.828125	0.84375	0.921875	0.90625	0.875	0.834216
516	0.84375	0.859375	0.9375	0.859375	0.875	0.833944
517	0.828125	0.828125	0.921875	0.859375	0.859375	0.813162
518	0.859375	0.859375	0.9375	0.859375	0.878906	0.838968
519	0.84375	0.875	0.890625	0.9375	0.886719	0.84939
520	0.859375	0.859375	0.875	0.90625	0.875	0.833503
521	0.859375	0.859375	0.9375	0.90625	0.890625	0.854758
522	0.875	0.828125	0.890625	0.875	0.867188	0.823084
523	0.84375	0.84375	0.921875	0.859375	0.867188	0.823352
524	0.859375	0.859375	0.890625	0.90625	0.878906	0.838764
525	0.859375	0.875	0.875	0.90625	0.878906	0.838627
526	0.859375	0.828125	0.875	0.875	0.859375	0.812665
527	0.859375	0.859375	0.90625	0.890625	0.878906	0.838764
528	0.859375	0.84375	0.890625	0.875	0.867188	0.823051
529	0.84375	0.859375	0.875	0.859375	0.859375	0.812566
530	0.828125	0.859375	0.875	0.90625	0.867188	0.823218
531	0.859375	0.8125	0.921875	0.890625	0.871094	0.828817
532	0.84375	0.828125	0.9375	0.90625	0.878906	0.839584
533	0.84375	0.859375	0.921875	0.84375	0.867188	0.823352
534	0.84375	0.828125	0.921875	0.890625	0.871094	0.828817
535	0.859375	0.875	0.890625	0.875	0.875	0.833401
536	0.875	0.875	0.890625	0.890625	0.882812	0.843784
537	0.828125	0.828125	0.921875	0.859375	0.859375	0.813162
538	0.859375	0.84375	0.9375	0.90625	0.886719	0.849667
539	0.796875	0.859375	0.921875	0.890625	0.867188	0.824058
540	0.859375	0.84375	0.875	0.875	0.863281	0.817792
541	0.84375	0.875	0.859375	0.875	0.863281	0.817725
542	0.84375	0.859375	0.9375	0.890625	0.882812	0.844437
543	0.828125	0.859375	0.9375	0.875	0.875	0.834182
544	0.84375	0.875	0.9375	0.890625	0.886719	0.849598
545	0.859375	0.84375	0.90625	0.890625	0.875	0.833639
546	0.84375	0.859375	0.921875	0.890625	0.878906	0.839037
547	0.859375	0.859375	0.90625	0.875	0.875	0.833503
548	0.84375	0.859375	0.921875	0.90625	0.882812	0.844334
549	0.828125	0.828125	0.90625	0.890625	0.863281	0.818391
550	0.859375	0.84375	0.890625	0.890625	0.871094	0.828344
551	0.84375	0.859375	0.921875	0.90625	0.882812	0.844334
552	0.875	0.859375	0.9375	0.890625	0.890625	0.854514
553	0.828125	0.828125	0.921875	0.890625	0.867188	0.823789
554	0.84375	0.859375	0.90625	0.890625	0.875	0.833673
555	0.859375	0.859375	0.890625	0.90625	0.878906	0.838764
556	0.828125	0.859375	0.90625	0.890625	0.871094	0.828614
557	0.828125	0.875	0.921875	0.90625	0.882812	0.844437
558	0.859375	0.84375	0.9375	0.84375	0.871094	0.828547
559	0.859375	0.84375	0.90625	0.890625	0.875	0.833639
560	0.84375	0.828125	0.9375	0.90625	0.878906	0.839584
561	0.84375	0.84375	0.90625	0.875	0.867188	0.823252
562	0.796875	0.828125	0.921875	0.859375	0.851562	0.803195
563	0.828125	0.859375	0.921875	0.875	0.871094	0.828749
564	0.859375	0.875	0.90625	0.921875	0.890625	0.85448
565	0.859375	0.859375	0.921875	0.890625	0.882812	0.844094
566	0.84375	0.859375	0.890625	0.90625	0.875	0.833639
567	0.875	0.84375	0.9375	0.828125	0.871094	0.828412
568	0.875	0.828125	0.953125	0.875	0.882812	0.844334
569	0.875	0.84375	0.921875	0.90625	0.886719	0.84939
570	0.84375	0.859375	0.90625	0.875	0.871094	0.828412
571	0.859375	0.875	0.921875	0.875	0.882812	0.844025
572	0.84375	0.84375	0.953125	0.84375	0.871094	0.828952
573	0.890625	0.84375	0.9375	0.890625	0.890625	0.85448
574	0.859375	0.84375	0.890625	0.921875	0.878906	0.839037
575	0.84375	0.875	0.90625	0.859375	0.871094	0.828412
576	0.890625	0.859375	0.9375	0.859375	0.886719	0.849114
577	0.890625	0.859375	0.859375	0.875	0.871094	0.828209
578	0.859375	0.84375	0.90625	0.890625	0.875	0.833639
579	0.828125	0.875	0.9375	0.890625	0.882812	0.84461
580	0.875	0.875	0.921875	0.90625	0.894531	0.859602
581	0.84375	0.84375	0.921875	0.859375	0.867188	0.823352
582	0.875	0.84375	0.921875	0.890625	0.882812	0.844059
583	0.84375	0.859375	0.875	0.921875	0.875	0.833673
584	0.84375	0.875	0.875	0.859375	0.863281	0.817792
585	0.84375	0.84375	0.921875	0.84375	0.863281	0.818125
586	0.84375	0.859375	0.84375	0.859375	0.851562	0.802083
587	0.859375	0.859375	0.953125	0.875	0.886719	0.849598
588	0.84375	0.84375	0.921875	0.890625	0.875	0.83391
589	0.828125	0.859375	0.921875	0.859375	0.867188	0.82352
590	0.859375	0.84375	0.921875	0.890625	0.878906	0.838968
591	0.84375	0.875	0.921875	0.890625	0.882812	0.844197
592	0.828125	0.84375	0.9375	0.90625	0.878906	0.839653
593	0.84375	0.84375	0.921875	0.90625	0.878906	0.839242
594	0.8125	0.875	0.921875	0.890625	0.875	0.834182
595	0.859375	0.84375	0.84375	0.890625	0.859375	0.812665
596	0.8125	0.859375	0.921875	0.921875	0.878906	0.839653
597	0.84375	0.859375	0.890625	0.875	0.867188	0.823084
598	0.84375	0.859375	0.90625	0.859375	0.867188	0.823185
599	0.84375	0.859375	0.921875	0.875	0.875	0.833774
600	0.8125	0.84375	0.921875	0.875	0.863281	0.818591
601	0.84375	0.84375	0.90625	0.859375	0.863281	0.817991
602	0.859375	0.828125	0.90625	0.859375	0.863281	0.817925
603	0.828125	0.859375	0.90625	0.90625	0.875	0.83391
604	0.84375	0.859375	0.9375	0.859375	0.875	0.833944
605	0.828125	0.8125	0.90625	0.90625	0.863281	0.818725
606	0.796875	0.828125	0.875	0.921875	0.855469	0.808295
607	0.828125	0.84375	0.90625	0.921875	0.875	0.834182
608	0.828125	0.859375	0.921875	0.859375	0.867188	0.82352
609	0.84375	0.828125	0.90625	0.890625	0.867188	0.823453
610	0.828125	0.84375	0.90625	0.859375	0.859375	0.81293
611	0.859375	0.8125	0.890625	0.90625	0.867188	0.823587
612	0.859375	0.84375	0.921875	0.890625	0.878906	0.838968
613	0.84375	0.84375	0.921875	0.84375	0.863281	0.818125
614	0.859375	0.84375	0.921875	0.859375	0.871094	0.828412
615	0.8125	0.828125	0.90625	0.875	0.855469	0.808032
616	0.828125	0.875	0.9375	0.859375	0.875	0.834182
617	0.84375	0.828125	0.890625	0.890625	0.863281	0.818125
618	0.84375	0.859375	0.90625	0.84375	0.863281	0.817991
619	0.875	0.859375	0.890625	0.84375	0.867188	0.82295
620	0.859375	0.84375	0.875	0.890625	0.867188	0.823084
621	0.84375	0.859375	0.90625	0.90625	0.878906	0.838968
622	0.84375	0.859375	0.90625	0.875	0.871094	0.828412
623	0.859375	0.859375	0.9375	0.859375	0.878906	0.838968
624	0.84375	0.828125	0.90625	0.890625	0.867188	0.823453
625	0.828125	0.84375	0.9375	0.875	0.871094	0.829019
626	0.84375	0.828125	0.875	0.875	0.855469	0.807505
627	0.84375	0.859375	0.890625	0.890625	0.871094	0.828344
628	0.828125	0.84375	0.921875	0.859375	0.863281	0.818325
629	0.828125	0.828125	0.90625	0.90625	0.867188	0.823755
630	0.859375	0.875	0.859375	0.921875	0.878906	0.838695
631	0.828125	0.8125	0.90625	0.875	0.855469	0.807966
632	0.84375	0.859375	0.921875	0.859375	0.871094	0.828547
633	0.875	0.875	0.921875	0.875	0.886719	0.849114
634	0.84375	0.84375	0.921875	0.859375	0.867188	0.823352
635	0.84375	0.84375	0.875	0.890625	0.863281	0.817925
636	0.859375	0.859375	0.921875	0.90625	0.886719	0.84939
637	0.828125	0.828125	0.921875	0.890625	0.867188	0.823789
638	0.8125	0.828125	0.921875	0.90625	0.867188	0.824158
639	0.828125	0.84375	0.890625	0.875	0.859375	0.812831
640	0.84375	0.828125	0.90625	0.875	0.863281	0.818125
641	0.84375	0.8125	0.875	0.890625	0.855469	0.807768
642	0.84375	0.859375	0.859375	0.859375	0.855469	0.807308
643	0.84375	0.828125	0.890625	0.859375	0.855469	0.807505
644	0.84375	0.84375	0.890625	0.875	0.863281	0.817925
645	0.828125	0.859375	0.890625	0.875	0.863281	0.817991
646	0.828125	0.84375	0.921875	0.84375	0.859375	0.813096
647	0.84375	0.828125	0.875	0.875	0.855469	0.807505
648	0.828125	0.875	0.890625	0.875	0.867188	0.823185
649	0.84375	0.859375	0.890625	0.90625	0.875	0.833639
650	0.828125	0.8125	0.90625	0.875	0.855469	0.807966
651	0.84375	0.828125	0.90625	0.90625	0.871094	0.828817
652	0.859375	0.84375	0.90625	0.890625	0.875	0.833639
653	0.859375	0.84375	0.890625	0.90625	0.875	0.833673
654	0.796875	0.84375	0.90625	0.890625	0.859375	0.81346
655	0.84375	0.84375	0.9375	0.921875	0.886719	0.850014
656	0.84375	0.8125	0.921875	0.828125	0.851562	0.802508
657	0.84375	0.84375	0.953125	0.875	0.878906	0.839447
658	0.859375	0.828125	0.953125	0.890625	0.882812	0.844644
659	0.859375	0.859375	0.90625	0.875	0.875	0.833503
660	0.828125	0.859375	0.9375	0.828125	0.863281	0.818591
661	0.8125	0.875	0.921875	0.875	0.871094	0.828952
662	0.8125	0.828125	0.921875	0.90625	0.867188	0.824158
663	0.84375	0.828125	0.921875	0.875	0.867188	0.823486
664	0.859375	0.8125	0.9375	0.90625	0.878906	0.839584
665	0.84375	0.828125	0.921875	0.875	0.867188	0.823486
666	0.84375	0.859375	0.90625	0.859375	0.867188	0.823185
667	0.84375	0.859375	0.875	0.859375	0.859375	0.812566
668	0.828125	0.859375	0.90625	0.84375	0.859375	0.81293
669	0.859375	0.78125	0.921875	0.84375	0.851562	0.802606
670	0.859375	0.859375	0.890625	0.828125	0.859375	0.812632
671	0.859375	0.828125	0.90625	0.875	0.867188	0.823218
672	0.828125	0.859375	0.875	0.875	0.859375	0.812665
673	0.828125	0.828125	0.890625	0.859375	0.851562	0.80241
674	0.796875	0.828125	0.875	0.890625	0.847656	0.797541
675	0.859375	0.875	0.890625	0.921875	0.886719	0.849183
676	0.8125	0.84375	0.921875	0.859375	0.859375	0.813328
677	0.8125	0.84375	0.921875	0.859375	0.859375	0.813328
678	0.859375	0.875	0.96875	0.84375	0.886719	0.849875
679	0.84375	0.859375	0.90625	0.859375	0.867188	0.823185
680	0.875	0.84375	0.890625	0.890625	0.875	0.833503
681	0.890625	0.84375	0.921875	0.84375	0.875	0.833401
682	0.828125	0.84375	0.890625	0.890625	0.863281	0.818125
683	0.84375	0.859375	0.90625	0.875	0.871094	0.828412
684	0.828125	0.84375	0.875	0.90625	0.863281	0.818125
685	0.828125	0.84375	0.875	0.890625	0.859375	0.812798
686	0.84375	0.84375	0.90625	0.859375	0.863281	0.817991
687	0.859375	0.828125	0.921875	0.90625	0.878906	0.839242
688	0.828125	0.828125	0.875	0.890625	0.855469	0.807703
689	0.84375	0.828125	0.875	0.875	0.855469	0.807505
690	0.828125	0.828125	0.9375	0.890625	0.871094	0.829222
691	0.859375	0.8125	0.921875	0.875	0.867188	0.823453
692	0.859375	0.875	0.890625	0.875	0.875	0.833401
693	0.828125	0.859375	0.875	0.859375	0.855469	0.80744
694	0.84375	0.828125	0.859375	0.84375	0.84375	0.791699
695	0.84375	0.84375	0.90625	0.90625	0.875	0.833876
696	0.875	0.84375	0.890625	0.90625	0.878906	0.838832
697	0.875	0.84375	0.921875	0.84375	0.871094	0.828277
698	0.84375	0.84375	0.890625	0.875	0.863281	0.817925
699	0.84375	0.875	0.921875	0.875	0.878906	0.838968
700	0.859375	0.828125	0.875	0.859375	0.855469	0.807374
701	0.84375	0.828125	0.9375	0.890625	0.875	0.834216
702	0.84375	0.828125	0.921875	0.890625	0.871094	0.828817
703	0.875	0.84375	0.890625	0.875	0.871094	0.828209
704	0.84375	0.828125	0.890625	0.796875	0.839844	0.786666
705	0.859375	0.84375	0.890625	0.875	0.867188	0.823051
706	0.8125	0.84375	0.875	0.921875	0.863281	0.818391
707	0.84375	0.859375	0.875	0.90625	0.871094	0.828344
708	0.828125	0.796875	0.90625	0.890625	0.855469	0.808295
709	0.84375	0.828125	0.921875	0.890625	0.871094	0.828817
710	0.828125	0.828125	0.921875	0.859375	0.859375	0.813162
711	0.828125	0.84375	0.90625	0.875	0.863281	0.818191
712	0.84375	0.828125	0.90625	0.859375	0.859375	0.812831
713	0.8125	0.828125	0.90625	0.84375	0.847656	0.797476
714	0.796875	0.84375	0.890625	0.84375	0.84375	0.792247
715	0.828125	0.859375	0.921875	0.890625	0.875	0.834012
716	0.8125	0.859375	0.90625	0.859375	0.859375	0.813096
717	0.859375	0.84375	0.90625	0.84375	0.863281	0.817858
718	0.84375	0.84375	0.890625	0.859375	0.859375	0.812665
719	0.84375	0.859375	0.90625	0.890625	0.875	0.833673
720	0.859375	0.84375	0.90625	0.875	0.871094	0.828344
721	0.828125	0.84375	0.921875	0.875	0.867188	0.823587
722	0.8125	0.859375	0.875	0.890625	0.859375	0.812831
723	0.8125	0.859375	0.890625	0.890625	0.863281	0.818191
724	0.828125	0.84375	0.9375	0.859375	0.867188	0.823755
725	0.796875	0.828125	0.890625	0.859375	0.84375	0.792312
726	0.875	0.8125	0.921875	0.859375	0.867188	0.823218
727	0.859375	0.84375	0.90625	0.890625	0.875	0.833639
728	0.8125	0.84375	0.890625	0.84375	0.847656	0.797281
729	0.796875	0.859375	0.90625	0.875	0.859375	0.813328
730	0.84375	0.859375	0.875	0.875	0.863281	0.817792
731	0.828125	0.828125	0.890625	0.875	0.855469	0.807703
732	0.828125	0.828125	0.890625	0.859375	0.851562	0.80241
733	0.828125	0.84375	0.859375	0.84375	0.84375	0.791731
734	0.859375	0.859375	0.90625	0.859375	0.871094	0.828277
735	0.84375	0.84375	0.921875	0.859375	0.867188	0.823352
736	0.8125	0.828125	0.9375	0.890625	0.867188	0.824259
737	0.84375	0.828125	0.90625	0.890625	0.867188	0.823453
738	0.859375	0.875	0.890625	0.875	0.875	0.833401
739	0.8125	0.84375	0.890625	0.875	0.855469	0.807768
740	0.84375	0.875	0.890625	0.875	0.871094	0.828277
741	0.828125	0.859375	0.90625	0.8125	0.851562	0.802639
742	0.875	0.828125	0.90625	0.8125	0.855469	0.807374
743	0.8125	0.859375	0.828125	0.875	0.84375	0.791699
744	0.84375	0.828125	0.875	0.828125	0.84375	0.791731
745	0.84375	0.84375	0.875	0.859375	0.855469	0.807374
746	0.796875	0.84375	0.890625	0.84375	0.84375	0.792247
747	0.78125	0.828125	0.875	0.859375	0.835938	0.781887
748	0.8125	0.84375	0.9375	0.859375	0.863281	0.818792
749	0.828125	0.828125	0.890625	0.890625	0.859375	0.813029
750	0.84375	0.84375	0.875	0.875	0.859375	0.812632
751	0.8125	0.84375	0.90625	0.875	0.859375	0.813162
752	0.8125	0.859375	0.90625	0.859375	0.859375	0.813096
753	0.828125	0.859375	0.875	0.890625	0.863281	0.817925
754	0.8125	0.875	0.890625	0.875	0.863281	0.818125
755	0.875	0.828125	0.90625	0.828125	0.859375	0.812566
756	0.84375	0.84375	0.90625	0.859375	0.863281	0.817991
757	0.828125	0.8125	0.9375	0.859375	0.859375	0.81346
758	0.8125	0.875	0.921875	0.875	0.871094	0.828952
759	0.78125	0.859375	0.953125	0.84375	0.859375	0.814524
760	0.8125	0.84375	0.90625	0.84375	0.851562	0.802671
761	0.828125	0.84375	0.890625	0.8125	0.84375	0.791989
762	0.828125	0.875	0.921875	0.90625	0.882812	0.844437
763	0.84375	0.875	0.90625	0.875	0.875	0.833605
764	0.828125	0.8125	0.921875	0.890625	0.863281	0.818725
765	0.859375	0.828125	0.859375	0.875	0.855469	0.80744
766	0.8125	0.828125	0.90625	0.859375	0.851562	0.802737
767	0.84375	0.875	0.828125	0.875	0.855469	0.807308
768	0.84375	0.84375	0.90625	0.828125	0.855469	0.807571
769	0.859375	0.828125	0.890625	0.859375	0.859375	0.812632
770	0.875	0.84375	0.890625	0.859375	0.867188	0.82295
771	0.796875	0.828125	0.859375	0.875	0.839844	0.786859
772	0.8125	0.84375	0.90625	0.859375	0.855469	0.8079
773	0.828125	0.84375	0.90625	0.859375	0.859375	0.81293
774	0.859375	0.8125	0.875	0.84375	0.847656	0.796956
775	0.84375	0.828125	0.859375	0.859375	0.847656	0.796956
776	0.84375	0.84375	0.890625	0.890625	0.867188	0.823218
777	0.84375	0.84375	0.875	0.890625	0.863281	0.817925
778	0.859375	0.828125	0.875	0.84375	0.851562	0.802116
779	0.828125	0.8125	0.90625	0.859375	0.851562	0.802639
780	0.875	0.859375	0.921875	0.890625	0.886719	0.849183
781	0.8125	0.828125	0.84375	0.84375	0.832031	0.776121
782	0.859375	0.84375	0.890625	0.859375	0.863281	0.817792
783	0.859375	0.875	0.90625	0.859375	0.875	0.833503
784	0.84375	0.859375	0.921875	0.859375	0.871094	0.828547
785	0.84375	0.84375	0.9375	0.859375	0.871094	0.828749
786	0.828125	0.859375	0.90625	0.84375	0.859375	0.81293
787	0.8125	0.859375	0.90625	0.859375	0.859375	0.813096
788	0.859375	0.859375	0.90625	0.84375	0.867188	0.823084
789	0.859375	0.875	0.875	0.875	0.871094	0.828142
790	0.8125	0.84375	0.875	0.875	0.851562	0.80241
791	0.859375	0.8125	0.90625	0.84375	0.855469	0.807505
792	0.859375	0.8125	0.890625	0.859375	0.855469	0.807505
793	0.84375	0.8125	0.921875	0.828125	0.851562	0.802508
794	0.828125	0.859375	0.875	0.875	0.859375	0.812665
795	0.84375	0.8125	0.890625	0.890625	0.859375	0.813063
796	0.859375	0.84375	0.859375	0.859375	0.855469	0.807308
797	0.8125	0.859375	0.890625	0.921875	0.871094	0.828817
798	0.84375	0.828125	0.875	0.859375	0.851562	0.802214
799	0.8125	0.84375	0.875	0.84375	0.84375	0.791924
800	0.796875	0.796875	0.890625	0.84375	0.832031	0.776753
801	0.828125	0.859375	0.84375	0.859375	0.847656	0.796891
802	0.828125	0.859375	0.890625	0.875	0.863281	0.817991
803	0.828125	0.828125	0.875	0.875	0.851562	0.802377
804	0.875	0.875	0.90625	0.90625	0.890625	0.854306
805	0.859375	0.859375	0.875	0.859375	0.863281	0.817725
806	0.828125	0.828125	0.890625	0.84375	0.847656	0.797151
807	0.859375	0.859375	0.90625	0.875	0.875	0.833503
808	0.875	0.796875	0.921875	0.84375	0.859375	0.812798
809	0.84375	0.828125	0.859375	0.859375	0.847656	0.796956
810	0.8125	0.859375	0.921875	0.84375	0.859375	0.813328
811	0.8125	0.84375	0.90625	0.890625	0.863281	0.818458
812	0.8125	0.84375	0.859375	0.84375	0.839844	0.786602
813	0.859375	0.8125	0.890625	0.84375	0.851562	0.802214
814	0.84375	0.84375	0.90625	0.875	0.867188	0.823252
815	0.828125	0.796875	0.90625	0.890625	0.855469	0.808295
816	0.84375	0.8125	0.828125	0.84375	0.832031	0.776121
817	0.84375	0.859375	0.921875	0.8125	0.859375	0.813063
818	0.828125	0.8125	0.859375	0.890625	0.847656	0.797346
819	0.828125	0.828125	0.84375	0.890625	0.847656	0.797151
820	0.84375	0.84375	0.875	0.8125	0.84375	0.791796
821	0.859375	0.84375	0.890625	0.828125	0.855469	0.807374
822	0.8125	0.8125	0.859375	0.84375	0.832031	0.776247
823	0.828125	0.828125	0.890625	0.875	0.855469	0.807703
824	0.8125	0.828125	0.953125	0.8125	0.851562	0.803425
825	0.859375	0.859375	0.875	0.859375	0.863281	0.817725
826	0.859375	0.859375	0.859375	0.859375	0.859375	0.8125
827	0.828125	0.828125	0.90625	0.859375	0.855469	0.807768
828	0.8125	0.875	0.90625	0.859375	0.863281	0.818325
829	0.828125	0.828125	0.859375	0.875	0.847656	0.797086
830	0.84375	0.828125	0.890625	0.890625	0.863281	0.818125
831	0.84375	0.84375	0.921875	0.84375	0.863281	0.818125
832	0.828125	0.828125	0.90625	0.828125	0.847656	0.797281
833	0.796875	0.78125	0.90625	0.84375	0.832031	0.77707
834	0.8125	0.828125	0.859375	0.84375	0.835938	0.781409
835	0.859375	0.796875	0.84375	0.828125	0.832031	0.776121
836	0.828125	0.859375	0.84375	0.828125	0.839844	0.786538
837	0.828125	0.828125	0.90625	0.890625	0.863281	0.818391
838	0.828125	0.859375	0.890625	0.828125	0.851562	0.80241
839	0.859375	0.828125	0.921875	0.8125	0.855469	0.807571
840	0.8125	0.828125	0.875	0.859375	0.84375	0.791989
841	0.796875	0.84375	0.875	0.828125	0.835938	0.781664
842	0.84375	0.828125	0.875	0.8125	0.839844	0.786538
843	0.84375	0.875	0.875	0.875	0.867188	0.822984
844	0.84375	0.8125	0.90625	0.828125	0.847656	0.797151
845	0.84375	0.8125	0.875	0.828125	0.839844	0.786538
846	0.84375	0.84375	0.890625	0.859375	0.859375	0.812665
847	0.859375	0.828125	0.921875	0.859375	0.867188	0.823252
848	0.84375	0.828125	0.875	0.859375	0.851562	0.802214
849	0.859375	0.8125	0.890625	0.875	0.859375	0.812831
850	0.84375	0.84375	0.921875	0.828125	0.859375	0.81293
851	0.859375	0.859375	0.921875	0.828125	0.867188	0.823252
852	0.84375	0.8125	0.859375	0.84375	0.839844	0.786538
853	0.859375	0.828125	0.90625	0.890625	0.871094	0.828547
854	0.78125	0.828125	0.921875	0.859375	0.847656	0.798257
855	0.8125	0.828125	0.890625	0.859375	0.847656	0.797346
856	0.828125	0.828125	0.84375	0.8125	0.828125	0.770865
857	0.828125	0.8125	0.859375	0.84375	0.835938	0.781377
858	0.8125	0.84375	0.90625	0.84375	0.851562	0.802671
859	0.796875	0.875	0.890625	0.84375	0.851562	0.802737
860	0.875	0.828125	0.890625	0.890625	0.871094	0.828412
861	0.859375	0.828125	0.890625	0.875	0.863281	0.817925
862	0.859375	0.8125	0.84375	0.859375	0.84375	0.791828
863	0.84375	0.828125	0.875	0.84375	0.847656	0.796956
864	0.828125	0.8125	0.875	0.859375	0.84375	0.791957
865	0.828125	0.8125	0.90625	0.875	0.855469	0.807966
866	0.84375	0.8125	0.90625	0.796875	0.839844	0.78673
867	0.828125	0.8125	0.90625	0.84375	0.847656	0.797346
868	0.890625	0.828125	0.890625	0.859375	0.867188	0.822984
869	0.875	0.8125	0.84375	0.84375	0.84375	0.791796
870	0.796875	0.828125	0.890625	0.84375	0.839844	0.787051
871	0.84375	0.796875	0.9375	0.84375	0.855469	0.808032
872	0.828125	0.828125	0.875	0.84375	0.84375	0.791828
873	0.828125	0.8125	0.921875	0.859375	0.855469	0.808032
874	0.828125	0.8125	0.84375	0.828125	0.828125	0.770865
875	0.859375	0.84375	0.890625	0.859375	0.863281	0.817792
876	0.84375	0.8125	0.90625	0.84375	0.851562	0.80241
877	0.859375	0.828125	0.859375	0.84375	0.847656	0.796891
878	0.828125	0.8125	0.796875	0.84375	0.820312	0.76054
879	0.8125	0.84375	0.875	0.875	0.851562	0.80241
880	0.828125	0.828125	0.875	0.828125	0.839844	0.786602
881	0.828125	0.8125	0.90625	0.890625	0.859375	0.813328
882	0.8125	0.859375	0.90625	0.859375	0.859375	0.813096
883	0.875	0.828125	0.859375	0.84375	0.851562	0.802116
884	0.828125	0.8125	0.875	0.8125	0.832031	0.776184
885	0.796875	0.8125	0.875	0.828125	0.828125	0.771241
886	0.890625	0.8125	0.921875	0.84375	0.867188	0.823051
887	0.8125	0.8125	0.921875	0.828125	0.84375	0.792473
888	0.84375	0.828125	0.890625	0.8125	0.84375	0.791828
889	0.828125	0.796875	0.890625	0.859375	0.84375	0.792183
890	0.828125	0.84375	0.921875	0.875	0.867188	0.823587
891	0.78125	0.796875	0.890625	0.84375	0.828125	0.771745
892	0.84375	0.84375	0.875	0.875	0.859375	0.812632
893	0.859375	0.8125	0.90625	0.84375	0.855469	0.807505
894	0.859375	0.84375	0.890625	0.8125	0.851562	0.802214
895	0.859375	0.796875	0.890625	0.828125	0.84375	0.791796
896	0.84375	0.84375	0.921875	0.890625	0.875	0.83391
897	0.796875	0.875	0.890625	0.875	0.859375	0.813096
898	0.796875	0.84375	0.9375	0.859375	0.859375	0.813859
899	0.828125	0.828125	0.90625	0.84375	0.851562	0.802508
900	0.84375	0.8125	0.890625	0.875	0.855469	0.807703
901	0.859375	0.8125	0.90625	0.859375	0.859375	0.812798
902	0.859375	0.84375	0.890625	0.875	0.867188	0.823051
903	0.84375	0.84375	0.875	0.828125	0.847656	0.796956
904	0.84375	0.84375	0.890625	0.859375	0.859375	0.812665
905	0.90625	0.84375	0.921875	0.90625	0.894531	0.859672
906	0.84375	0.78125	0.890625	0.84375	0.839844	0.786859
907	0.84375	0.828125	0.90625	0.828125	0.851562	0.802345
908	0.8125	0.8125	0.921875	0.8125	0.839844	0.787244
909	0.84375	0.828125	0.90625	0.875	0.863281	0.818125
910	0.859375	0.765625	0.890625	0.84375	0.839844	0.786923
911	0.828125	0.8125	0.890625	0.859375	0.847656	0.797281
912	0.859375	0.84375	0.875	0.859375	0.859375	0.812533
913	0.859375	0.84375	0.890625	0.859375	0.863281	0.817792
914	0.859375	0.875	0.90625	0.84375	0.871094	0.828344
915	0.84375	0.828125	0.890625	0.828125	0.847656	0.797021
916	0.8125	0.84375	0.921875	0.828125	0.851562	0.802901
917	0.875	0.8125	0.875	0.828125	0.847656	0.796891
918	0.8125	0.84375	0.90625	0.875	0.859375	0.813162
919	0.84375	0.828125	0.90625	0.84375	0.855469	0.807571
920	0.8125	0.84375	0.90625	0.859375	0.855469	0.8079
921	0.84375	0.8125	0.875	0.8125	0.835938	0.781314
922	0.796875	0.8125	0.890625	0.859375	0.839844	0.787179
923	0.828125	0.84375	0.921875	0.78125	0.84375	0.792506
924	0.890625	0.828125	0.9375	0.890625	0.886719	0.84939
925	0.859375	0.84375	0.859375	0.875	0.859375	0.812566
926	0.875	0.8125	0.875	0.84375	0.851562	0.802149
927	0.828125	0.796875	0.890625	0.84375	0.839844	0.786859
928	0.828125	0.84375	0.921875	0.84375	0.859375	0.813096
929	0.84375	0.84375	0.90625	0.84375	0.859375	0.812765
930	0.84375	0.8125	0.90625	0.84375	0.851562	0.80241
931	0.828125	0.796875	0.90625	0.875	0.851562	0.802901
932	0.765625	0.875	0.921875	0.859375	0.855469	0.808956
933	0.8125	0.78125	0.953125	0.859375	0.851562	0.803819
934	0.84375	0.84375	0.875	0.78125	0.835938	0.781568
935	0.828125	0.828125	0.890625	0.859375	0.851562	0.80241
936	0.828125	0.8125	0.890625	0.859375	0.847656	0.797281
937	0.828125	0.796875	0.921875	0.875	0.855469	0.808295
938	0.796875	0.859375	0.84375	0.859375	0.839844	0.786602
939	0.828125	0.828125	0.90625	0.859375	0.855469	0.807768
940	0.84375	0.828125	0.90625	0.78125	0.839844	0.786859
941	0.828125	0.828125	0.859375	0.84375	0.839844	0.786538
942	0.84375	0.8125	0.875	0.84375	0.84375	0.791796
943	0.859375	0.796875	0.890625	0.84375	0.847656	0.797086
944	0.8125	0.78125	0.875	0.828125	0.824219	0.766015
945	0.8125	0.796875	0.890625	0.828125	0.832031	0.7765
946	0.8125	0.828125	0.875	0.921875	0.859375	0.813361
947	0.8125	0.8125	0.859375	0.828125	0.828125	0.77099
948	0.875	0.84375	0.875	0.859375	0.863281	0.817725
949	0.84375	0.859375	0.859375	0.8125	0.84375	0.791828
950	0.796875	0.828125	0.875	0.828125	0.832031	0.776437
951	0.84375	0.859375	0.84375	0.859375	0.851562	0.802083
952	0.859375	0.828125	0.875	0.796875	0.839844	0.786538
953	0.875	0.828125	0.875	0.796875	0.84375	0.791731
954	0.8125	0.8125	0.859375	0.859375	0.835938	0.781536
955	0.859375	0.84375	0.90625	0.84375	0.863281	0.817858
956	0.84375	0.84375	0.921875	0.859375	0.867188	0.823352
957	0.84375	0.84375	0.859375	0.875	0.855469	0.807374
958	0.875	0.828125	0.875	0.84375	0.855469	0.807308
959	0.8125	0.828125	0.921875	0.828125	0.847656	0.797671
960	0.828125	0.8125	0.890625	0.796875	0.832031	0.77631
961	0.859375	0.796875	0.828125	0.84375	0.832031	0.776247
962	0.859375	0.796875	0.921875	0.828125	0.851562	0.80241
963	0.828125	0.859375	0.890625	0.84375	0.855469	0.807571
964	0.84375	0.84375	0.875	0.828125	0.847656	0.796956
965	0.84375	0.828125	0.875	0.8125	0.839844	0.786538
966	0.84375	0.828125	0.828125	0.828125	0.832031	0.776057
967	0.8125	0.796875	0.875	0.84375	0.832031	0.776437
968	0.8125	0.8125	0.890625	0.859375	0.84375	0.792215
969	0.828125	0.8125	0.90625	0.84375	0.847656	0.797346
970	0.828125	0.828125	0.859375	0.8125	0.832031	0.776121
971	0.84375	0.8125	0.890625	0.828125	0.84375	0.791828
972	0.796875	0.828125	0.90625	0.890625	0.855469	0.808361
973	0.875	0.828125	0.890625	0.828125	0.855469	0.807308
974	0.828125	0.84375	0.921875	0.828125	0.855469	0.8079
975	0.84375	0.828125	0.875	0.84375	0.847656	0.796956
976	0.875	0.84375	0.875	0.828125	0.855469	0.807308
977	0.859375	0.84375	0.859375	0.828125	0.847656	0.796891
978	0.84375	0.796875	0.859375	0.859375	0.839844	0.78673
979	0.875	0.8125	0.890625	0.859375	0.859375	0.812665
980	0.859375	0.8125	0.828125	0.796875	0.824219	0.765703
981	0.859375	0.828125	0.90625	0.84375	0.859375	0.812665
982	0.859375	0.765625	0.9375	0.84375	0.851562	0.802901
983	0.8125	0.859375	0.890625	0.890625	0.863281	0.818191
984	0.875	0.828125	0.890625	0.8125	0.851562	0.802116
985	0.84375	0.828125	0.875	0.890625	0.859375	0.812831
986	0.875	0.8125	0.875	0.8125	0.84375	0.791667
987	0.859375	0.8125	0.890625	0.828125	0.847656	0.796956
988	0.84375	0.8125	0.90625	0.828125	0.847656	0.797151
989	0.875	0.828125	0.90625	0.828125	0.859375	0.812566
990	0.84375	0.8125	0.90625	0.828125	0.847656	0.797151
991	0.875	0.828125	0.90625	0.859375	0.867188	0.823051
992	0.859375	0.828125	0.921875	0.890625	0.875	0.833876
993	0.828125	0.828125	0.859375	0.796875	0.828125	0.770959
994	0.890625	0.8125	0.90625	0.875	0.871094	0.828412
995	0.8125	0.84375	0.90625	0.8125	0.84375	0.792312
996	0.8125	0.828125	0.890625	0.84375	0.84375	0.792086
997	0.796875	0.796875	0.90625	0.8125	0.828125	0.771619
998	0.828125	0.84375	0.84375	0.84375	0.839844	0.786474
999	0.84375	0.84375	0.890625	0.8125	0.847656	0.797086
1000	0.8125	0.8125	0.875	0.859375	0.839844	0.786859
1001	0.84375	0.8125	0.859375	0.859375	0.84375	0.791828
1002	0.859375	0.828125	0.875	0.84375	0.851562	0.802116
1003	0.84375	0.8125	0.875	0.84375	0.84375	0.791796
1004	0.859375	0.828125	0.875	0.859375	0.855469	0.807374
1005	0.796875	0.828125	0.90625	0.8125	0.835938	0.782046
1006	0.84375	0.859375	0.84375	0.875	0.855469	0.807308
1007	0.84375	0.828125	0.875	0.890625	0.859375	0.812831
1008	0.84375	0.8125	0.890625	0.84375	0.847656	0.797086
1009	0.828125	0.84375	0.890625	0.828125	0.847656	0.797151
1010	0.828125	0.828125	0.90625	0.8125	0.84375	0.792086
1011	0.84375	0.765625	0.859375	0.875	0.835938	0.782046
1012	0.828125	0.828125	0.828125	0.8125	0.824219	0.765641
1013	0.828125	0.796875	0.875	0.875	0.84375	0.792215
1014	0.828125	0.828125	0.90625	0.84375	0.851562	0.802508
1015	0.78125	0.78125	0.875	0.828125	0.816406	0.755901
1016	0.84375	0.84375	0.90625	0.828125	0.855469	0.807571
1017	0.84375	0.828125	0.875	0.828125	0.84375	0.791731
1018	0.828125	0.796875	0.890625	0.859375	0.84375	0.792183
1019	0.828125	0.84375	0.84375	0.828125	0.835938	0.781282
1020	0.859375	0.8125	0.90625	0.84375	0.855469	0.807505
1021	0.8125	0.828125	0.875	0.875	0.847656	0.797281
1022	0.84375	0.8125	0.890625	0.859375	0.851562	0.802377
1023	0.8125	0.8125	0.90625	0.859375	0.847656	0.797606
1024	0.859375	0.828125	0.875	0.828125	0.847656	0.796891
1025	0.8125	0.828125	0.890625	0.8125	0.835938	0.781664
1026	0.875	0.828125	0.890625	0.84375	0.859375	0.812533
1027	0.828125	0.84375	0.859375	0.859375	0.847656	0.796956
1028	0.859375	0.84375	0.890625	0.828125	0.855469	0.807374
1029	0.859375	0.875	0.921875	0.84375	0.875	0.833673
1030	0.8125	0.796875	0.921875	0.8125	0.835938	0.782046
1031	0.8125	0.796875	0.890625	0.8125	0.828125	0.771241
1032	0.78125	0.828125	0.90625	0.84375	0.839844	0.7875
1033	0.84375	0.828125	0.90625	0.8125	0.847656	0.797151
1034	0.828125	0.828125	0.890625	0.859375	0.851562	0.80241
1035	0.828125	0.8125	0.875	0.828125	0.835938	0.781409
1036	0.875	0.828125	0.875	0.828125	0.851562	0.802083
1037	0.78125	0.828125	0.90625	0.859375	0.84375	0.792764
1038	0.859375	0.828125	0.9375	0.859375	0.871094	0.828614
1039	0.796875	0.8125	0.84375	0.875	0.832031	0.776437
1040	0.84375	0.84375	0.875	0.875	0.859375	0.812632
1041	0.84375	0.8125	0.890625	0.84375	0.847656	0.797086
1042	0.84375	0.8125	0.890625	0.875	0.855469	0.807703
1043	0.796875	0.796875	0.890625	0.875	0.839844	0.787436
1044	0.828125	0.8125	0.859375	0.84375	0.835938	0.781377
1045	0.84375	0.8125	0.859375	0.890625	0.851562	0.802508
1046	0.859375	0.765625	0.859375	0.875	0.839844	0.787244
1047	0.84375	0.84375	0.890625	0.859375	0.859375	0.812665
1048	0.828125	0.8125	0.875	0.8125	0.832031	0.776184
1049	0.859375	0.828125	0.90625	0.8125	0.851562	0.802247
1050	0.84375	0.84375	0.859375	0.859375	0.851562	0.802116
1051	0.78125	0.796875	0.890625	0.84375	0.828125	0.771745
1052	0.828125	0.84375	0.875	0.890625	0.859375	0.812798
1053	0.890625	0.828125	0.875	0.828125	0.855469	0.807308
1054	0.859375	0.84375	0.875	0.8125	0.847656	0.796956
1055	0.875	0.859375	0.890625	0.84375	0.867188	0.82295
1056	0.890625	0.8125	0.875	0.84375	0.855469	0.807374
1057	0.84375	0.796875	0.921875	0.875	0.859375	0.813328
1058	0.828125	0.828125	0.84375	0.84375	0.835938	0.781282
1059	0.78125	0.8125	0.875	0.859375	0.832031	0.776753
1060	0.859375	0.828125	0.875	0.875	0.859375	0.812665
1061	0.796875	0.78125	0.921875	0.84375	0.835938	0.782525
1062	0.859375	0.828125	0.859375	0.859375	0.851562	0.802149
1063	0.859375	0.828125	0.890625	0.8125	0.847656	0.796956
1064	0.828125	0.84375	0.890625	0.8125	0.84375	0.791989
1065	0.859375	0.828125	0.890625	0.84375	0.855469	0.807374
1066	0.828125	0.84375	0.875	0.84375	0.847656	0.797021
1067	0.8125	0.84375	0.921875	0.84375	0.855469	0.808098
1068	0.8125	0.828125	0.90625	0.84375	0.847656	0.797476
1069	0.796875	0.84375	0.84375	0.859375	0.835938	0.781409
1070	0.8125	0.828125	0.921875	0.859375	0.855469	0.808164
1071	0.828125	0.796875	0.890625	0.890625	0.851562	0.802933
1072	0.859375	0.828125	0.90625	0.890625	0.871094	0.828547
1073	0.78125	0.78125	0.859375	0.859375	0.820312	0.761191
1074	0.828125	0.84375	0.921875	0.8125	0.851562	0.802737
1075	0.828125	0.828125	0.875	0.84375	0.84375	0.791828
1076	0.828125	0.84375	0.890625	0.859375	0.855469	0.807571
1077	0.796875	0.828125	0.84375	0.828125	0.824219	0.765765
1078	0.875	0.84375	0.859375	0.84375	0.855469	0.807308
1079	0.84375	0.828125	0.859375	0.8125	0.835938	0.781282
1080	0.8125	0.8125	0.890625	0.8125	0.832031	0.776437
1081	0.796875	0.828125	0.890625	0.828125	0.835938	0.781823
1082	0.828125	0.78125	0.890625	0.859375	0.839844	0.787115
1083	0.8125	0.859375	0.90625	0.84375	0.855469	0.8079
1084	0.859375	0.828125	0.9375	0.859375	0.871094	0.828614
1085	0.84375	0.8125	0.859375	0.859375	0.84375	0.791828
1086	0.828125	0.828125	0.921875	0.859375	0.859375	0.813162
1087	0.765625	0.828125	0.828125	0.875	0.824219	0.766015
1088	0.84375	0.84375	0.890625	0.828125	0.851562	0.802247
1089	0.828125	0.828125	0.875	0.875	0.851562	0.802377
1090	0.828125	0.828125	0.890625	0.875	0.855469	0.807703
1091	0.828125	0.859375	0.921875	0.828125	0.859375	0.813162
1092	0.796875	0.796875	0.875	0.828125	0.824219	0.766077
1093	0.84375	0.828125	0.9375	0.859375	0.867188	0.823587
1094	0.84375	0.8125	0.890625	0.8125	0.839844	0.786602
1095	0.84375	0.796875	0.90625	0.859375	0.851562	0.802606
1096	0.796875	0.828125	0.828125	0.84375	0.824219	0.765703
1097	0.84375	0.8125	0.90625	0.8125	0.84375	0.791924
1098	0.875	0.828125	0.90625	0.84375	0.863281	0.817792
1099	0.828125	0.828125	0.875	0.859375	0.847656	0.797086
1100	0.890625	0.828125	0.890625	0.859375	0.867188	0.822984
1101	0.84375	0.84375	0.84375	0.796875	0.832031	0.776184
1102	0.78125	0.8125	0.875	0.84375	0.828125	0.771461
1103	0.796875	0.8125	0.8125	0.8125	0.808594	0.744807
1104	0.828125	0.84375	0.90625	0.8125	0.847656	0.797346
1105	0.828125	0.84375	0.859375	0.859375	0.847656	0.796956
1106	0.84375	0.859375	0.921875	0.84375	0.867188	0.823352
1107	0.828125	0.828125	0.875	0.875	0.851562	0.802377
1108	0.84375	0.796875	0.890625	0.8125	0.835938	0.781409
1109	0.828125	0.828125	0.84375	0.8125	0.828125	0.770865
1110	0.796875	0.796875	0.921875	0.828125	0.835938	0.782333
1111	0.828125	0.796875	0.890625	0.84375	0.839844	0.786859
1112	0.875	0.78125	0.875	0.828125	0.839844	0.786602
1113	0.84375	0.84375	0.890625	0.828125	0.851562	0.802247
1114	0.78125	0.84375	0.859375	0.828125	0.828125	0.771241
1115	0.8125	0.8125	0.859375	0.828125	0.828125	0.77099
1116	0.8125	0.84375	0.90625	0.890625	0.863281	0.818458
1117	0.859375	0.796875	0.921875	0.875	0.863281	0.818391
1118	0.8125	0.828125	0.890625	0.8125	0.835938	0.781664
1119	0.84375	0.859375	0.890625	0.8125	0.851562	0.802377
1120	0.8125	0.8125	0.875	0.8125	0.828125	0.771084
1121	0.8125	0.8125	0.890625	0.859375	0.84375	0.792215
1122	0.84375	0.859375	0.90625	0.875	0.871094	0.828412
1123	0.859375	0.796875	0.875	0.84375	0.84375	0.791828
1124	0.8125	0.8125	0.890625	0.859375	0.84375	0.792215
1125	0.8125	0.8125	0.875	0.890625	0.847656	0.797541
1126	0.765625	0.78125	0.859375	0.84375	0.8125	0.750795
1127	0.890625	0.84375	0.8125	0.859375	0.851562	0.802508
1128	0.828125	0.84375	0.875	0.78125	0.832031	0.776437
1129	0.75	0.84375	0.890625	0.84375	0.832031	0.777324
1130	0.828125	0.796875	0.921875	0.84375	0.847656	0.797606
1131	0.84375	0.8125	0.84375	0.84375	0.835938	0.781314
1132	0.84375	0.8125	0.890625	0.828125	0.84375	0.791828
1133	0.828125	0.84375	0.921875	0.796875	0.847656	0.797606
1134	0.84375	0.84375	0.875	0.828125	0.847656	0.796956
1135	0.828125	0.828125	0.90625	0.859375	0.855469	0.807768
1136	0.84375	0.828125	0.875	0.8125	0.839844	0.786538
1137	0.8125	0.8125	0.890625	0.8125	0.832031	0.776437
1138	0.875	0.828125	0.890625	0.78125	0.84375	0.791828
1139	0.796875	0.796875	0.890625	0.796875	0.820312	0.760974
1140	0.796875	0.859375	0.921875	0.828125	0.851562	0.803195
1141	0.859375	0.8125	0.921875	0.84375	0.859375	0.812831
1142	0.8125	0.828125	0.859375	0.859375	0.839844	0.786666
1143	0.828125	0.796875	0.875	0.859375	0.839844	0.786859
1144	0.828125	0.84375	0.828125	0.84375	0.835938	0.78125
1145	0.875	0.8125	0.875	0.828125	0.847656	0.796891
1146	0.828125	0.796875	0.859375	0.828125	0.828125	0.770959
1147	0.828125	0.859375	0.90625	0.8125	0.851562	0.802639
1148	0.828125	0.828125	0.921875	0.796875	0.84375	0.792312
1149	0.796875	0.75	0.875	0.859375	0.820312	0.761564
1150	0.84375	0.796875	0.859375	0.828125	0.832031	0.776121
1151	0.84375	0.8125	0.859375	0.859375	0.84375	0.791828
1152	0.8125	0.796875	0.875	0.84375	0.832031	0.776437
1153	0.828125	0.828125	0.859375	0.84375	0.839844	0.786538
1154	0.796875	0.796875	0.890625	0.859375	0.835938	0.782078
1155	0.859375	0.8125	0.921875	0.828125	0.855469	0.807571
1156	0.875	0.796875	0.90625	0.828125	0.851562	0.802214
1157	0.8125	0.8125	0.890625	0.828125	0.835938	0.781664
1158	0.78125	0.8125	0.859375	0.84375	0.824219	0.766077
1159	0.84375	0.78125	0.890625	0.8125	0.832031	0.776247
1160	0.84375	0.859375	0.875	0.828125	0.851562	0.802214
1161	0.828125	0.828125	0.890625	0.84375	0.847656	0.797151
1162	0.875	0.78125	0.90625	0.8125	0.84375	0.791796
1163	0.828125	0.8125	0.890625	0.859375	0.847656	0.797281
1164	0.828125	0.796875	0.890625	0.859375	0.84375	0.792183
1165	0.8125	0.828125	0.890625	0.828125	0.839844	0.786859
1166	0.8125	0.859375	0.875	0.84375	0.847656	0.797151
1167	0.8125	0.8125	0.859375	0.84375	0.832031	0.776247
1168	0.875	0.828125	0.890625	0.828125	0.855469	0.807308
1169	0.796875	0.84375	0.859375	0.8125	0.828125	0.771147
1170	0.859375	0.8125	0.90625	0.84375	0.855469	0.807505
1171	0.8125	0.828125	0.890625	0.859375	0.847656	0.797346
1172	0.875	0.8125	0.921875	0.859375	0.867188	0.823218
1173	0.78125	0.796875	0.875	0.828125	0.820312	0.761036
1174	0.859375	0.8125	0.90625	0.796875	0.84375	0.791828
1175	0.796875	0.828125	0.875	0.796875	0.824219	0.766077
1176	0.796875	0.828125	0.859375	0.8125	0.824219	0.76589
1177	0.84375	0.796875	0.890625	0.828125	0.839844	0.786666
1178	0.84375	0.84375	0.875	0.828125	0.847656	0.796956
1179	0.8125	0.8125	0.875	0.828125	0.832031	0.77631
1180	0.84375	0.828125	0.890625	0.84375	0.851562	0.802247
1181	0.8125	0.84375	0.875	0.859375	0.847656	0.797151
1182	0.828125	0.84375	0.90625	0.796875	0.84375	0.792215
1183	0.8125	0.828125	0.90625	0.875	0.855469	0.808032
1184	0.8125	0.828125	0.9375	0.859375	0.859375	0.813626
1185	0.8125	0.828125	0.9375	0.765625	0.835938	0.782525
1186	0.8125	0.828125	0.859375	0.84375	0.835938	0.781409
1187	0.828125	0.78125	0.859375	0.828125	0.824219	0.765828
1188	0.84375	0.84375	0.875	0.84375	0.851562	0.802149
1189	0.828125	0.859375	0.921875	0.8125	0.855469	0.808032
1190	0.828125	0.8125	0.921875	0.8125	0.84375	0.792247
1191	0.8125	0.796875	0.875	0.859375	0.835938	0.781759
1192	0.8125	0.828125	0.890625	0.84375	0.84375	0.792086
1193	0.859375	0.828125	0.921875	0.84375	0.863281	0.817991
1194	0.84375	0.765625	0.90625	0.8125	0.832031	0.776437
1195	0.765625	0.78125	0.890625	0.828125	0.816406	0.756332
1196	0.78125	0.8125	0.859375	0.84375	0.824219	0.766077
1197	0.859375	0.828125	0.859375	0.84375	0.847656	0.796891
1198	0.875	0.859375	0.921875	0.859375	0.878906	0.838695
1199	0.796875	0.8125	0.90625	0.84375	0.839844	0.787308
1200	0.796875	0.828125	0.875	0.84375	0.835938	0.781664
1201	0.859375	0.84375	0.84375	0.84375	0.847656	0.796891
1202	0.8125	0.8125	0.84375	0.828125	0.824219	0.765703
1203	0.8125	0.828125	0.859375	0.84375	0.835938	0.781409
1204	0.765625	0.8125	0.890625	0.828125	0.824219	0.766639
1205	0.796875	0.796875	0.90625	0.84375	0.835938	0.782174
1206	0.859375	0.8125	0.890625	0.828125	0.847656	0.796956
1207	0.796875	0.828125	0.90625	0.859375	0.847656	0.797736
1208	0.8125	0.8125	0.875	0.828125	0.832031	0.77631
1209	0.828125	0.796875	0.890625	0.828125	0.835938	0.781568
1210	0.8125	0.8125	0.828125	0.8125	0.816406	0.755224
1211	0.875	0.796875	0.875	0.859375	0.851562	0.802345
1212	0.84375	0.796875	0.859375	0.8125	0.828125	0.770865
1213	0.859375	0.828125	0.84375	0.828125	0.839844	0.786474
1214	0.890625	0.859375	0.859375	0.84375	0.863281	0.817792
1215	0.8125	0.828125	0.890625	0.875	0.851562	0.802639
1216	0.84375	0.828125	0.921875	0.8125	0.851562	0.802508
1217	0.78125	0.84375	0.875	0.859375	0.839844	0.787051
1218	0.796875	0.828125	0.859375	0.875	0.839844	0.786859
1219	0.796875	0.765625	0.875	0.84375	0.820312	0.761191
1220	0.859375	0.828125	0.875	0.859375	0.855469	0.807374
1221	0.84375	0.8125	0.875	0.8125	0.835938	0.781314
1222	0.796875	0.828125	0.875	0.828125	0.832031	0.776437
1223	0.75	0.796875	0.859375	0.84375	0.8125	0.750887
1224	0.828125	0.8125	0.890625	0.8125	0.835938	0.781504
1225	0.796875	0.84375	0.90625	0.84375	0.847656	0.797671
1226	0.84375	0.8125	0.890625	0.796875	0.835938	0.781409
1227	0.796875	0.8125	0.875	0.828125	0.828125	0.771241
1228	0.84375	0.796875	0.890625	0.796875	0.832031	0.776184
1229	0.859375	0.859375	0.875	0.8125	0.851562	0.802247
1230	0.875	0.78125	0.890625	0.8125	0.839844	0.786538
1231	0.8125	0.828125	0.859375	0.84375	0.835938	0.781409
1232	0.8125	0.8125	0.90625	0.828125	0.839844	0.787051
1233	0.828125	0.828125	0.890625	0.8125	0.839844	0.78673
1234	0.84375	0.78125	0.90625	0.828125	0.839844	0.786859
1235	0.78125	0.796875	0.875	0.8125	0.816406	0.755777
1236	0.765625	0.78125	0.890625	0.8125	0.8125	0.75104
1237	0.8125	0.8125	0.90625	0.859375	0.847656	0.797606
1238	0.796875	0.8125	0.875	0.8125	0.824219	0.766015
1239	0.796875	0.796875	0.90625	0.828125	0.832031	0.77688
1240	0.828125	0.796875	0.890625	0.859375	0.84375	0.792183
1241	0.8125	0.796875	0.84375	0.859375	0.828125	0.771147
1242	0.8125	0.796875	0.890625	0.78125	0.820312	0.760819
1243	0.828125	0.8125	0.828125	0.8125	0.820312	0.760417
1244	0.78125	0.796875	0.84375	0.78125	0.800781	0.734629
1245	0.828125	0.8125	0.890625	0.78125	0.828125	0.771147
1246	0.796875	0.765625	0.875	0.8125	0.8125	0.750519
1247	0.859375	0.78125	0.796875	0.875	0.828125	0.77165
1248	0.84375	0.828125	0.875	0.796875	0.835938	0.781377
1249	0.796875	0.84375	0.859375	0.84375	0.835938	0.781504
1250	0.875	0.828125	0.90625	0.8125	0.855469	0.807374
1251	0.796875	0.828125	0.859375	0.78125	0.816406	0.755593
1252	0.828125	0.796875	0.90625	0.8125	0.835938	0.781664
1253	0.8125	0.796875	0.890625	0.84375	0.835938	0.781791
1254	0.8125	0.828125	0.875	0.859375	0.84375	0.791989
1255	0.8125	0.828125	0.890625	0.78125	0.828125	0.771367
1256	0.875	0.78125	0.84375	0.84375	0.835938	0.781568
1257	0.828125	0.8125	0.84375	0.8125	0.824219	0.765641
1258	0.828125	0.796875	0.8125	0.796875	0.808594	0.744807
1259	0.859375	0.796875	0.859375	0.859375	0.84375	0.791924
1260	0.84375	0.8125	0.890625	0.859375	0.851562	0.802377
1261	0.796875	0.8125	0.859375	0.765625	0.808594	0.745171
1262	0.828125	0.84375	0.84375	0.859375	0.84375	0.791699
1263	0.828125	0.796875	0.875	0.8125	0.828125	0.77099
1264	0.828125	0.8125	0.90625	0.84375	0.847656	0.797346
1265	0.84375	0.796875	0.828125	0.796875	0.816406	0.755224
1266	0.84375	0.8125	0.890625	0.8125	0.839844	0.786602
1267	0.796875	0.84375	0.875	0.796875	0.828125	0.771367
1268	0.8125	0.8125	0.859375	0.84375	0.832031	0.776247
1269	0.75	0.828125	0.84375	0.8125	0.808594	0.745353
1270	0.765625	0.8125	0.859375	0.828125	0.816406	0.755777
1271	0.8125	0.828125	0.890625	0.859375	0.847656	0.797346
1272	0.828125	0.828125	0.875	0.859375	0.847656	0.797086
1273	0.8125	0.796875	0.890625	0.828125	0.832031	0.7765
1274	0.859375	0.78125	0.875	0.84375	0.839844	0.78673
1275	0.8125	0.828125	0.859375	0.765625	0.816406	0.755593
1276	0.796875	0.78125	0.84375	0.828125	0.8125	0.750275
1277	0.8125	0.828125	0.890625	0.796875	0.832031	0.7765
1278	0.828125	0.8125	0.890625	0.828125	0.839844	0.78673
1279	0.84375	0.828125	0.859375	0.84375	0.84375	0.791699
1280	0.796875	0.828125	0.890625	0.8125	0.832031	0.776627
1281	0.765625	0.75	0.875	0.828125	0.804688	0.740699
1282	0.828125	0.78125	0.890625	0.84375	0.835938	0.781759
1283	0.796875	0.84375	0.890625	0.828125	0.839844	0.787051
1284	0.8125	0.8125	0.875	0.875	0.84375	0.792183
1285	0.8125	0.8125	0.875	0.828125	0.832031	0.77631
1286	0.796875	0.8125	0.875	0.8125	0.824219	0.766015
1287	0.8125	0.796875	0.84375	0.796875	0.8125	0.750061
1288	0.84375	0.796875	0.875	0.875	0.847656	0.797346
1289	0.84375	0.8125	0.875	0.828125	0.839844	0.786538
1290	0.828125	0.859375	0.90625	0.828125	0.855469	0.807768
1291	0.8125	0.8125	0.828125	0.828125	0.820312	0.760448
1292	0.84375	0.828125	0.90625	0.84375	0.855469	0.807571
1293	0.8125	0.8125	0.90625	0.8125	0.835938	0.781823
1294	0.78125	0.84375	0.90625	0.828125	0.839844	0.7875
1295	0.84375	0.8125	0.875	0.828125	0.839844	0.786538
1296	0.796875	0.828125	0.890625	0.828125	0.835938	0.781823
1297	0.796875	0.796875	0.859375	0.8125	0.816406	0.75547
1298	0.8125	0.828125	0.8125	0.796875	0.8125	0.750061
1299	0.84375	0.828125	0.921875	0.796875	0.847656	0.797346
1300	0.84375	0.78125	0.875	0.828125	0.832031	0.776247
1301	0.8125	0.84375	0.875	0.828125	0.839844	0.78673
1302	0.8125	0.859375	0.890625	0.859375	0.855469	0.807703
1303	0.84375	0.84375	0.890625	0.8125	0.847656	0.797086
1304	0.8125	0.84375	0.875	0.828125	0.839844	0.78673
1305	0.84375	0.84375	0.875	0.828125	0.847656	0.796956
1306	0.828125	0.765625	0.890625	0.8125	0.824219	0.766015
1307	0.828125	0.84375	0.90625	0.875	0.863281	0.818191
1308	0.8125	0.796875	0.859375	0.8125	0.820312	0.760571
1309	0.859375	0.8125	0.875	0.8125	0.839844	0.786474
1310	0.828125	0.78125	0.859375	0.796875	0.816406	0.755285
1311	0.828125	0.796875	0.875	0.8125	0.828125	0.77099
1312	0.84375	0.8125	0.921875	0.828125	0.851562	0.802508
1313	0.828125	0.84375	0.859375	0.796875	0.832031	0.776247
1314	0.796875	0.78125	0.875	0.828125	0.820312	0.760943
1315	0.8125	0.8125	0.875	0.78125	0.820312	0.760726
1316	0.84375	0.78125	0.875	0.8125	0.828125	0.770959
1317	0.796875	0.8125	0.828125	0.828125	0.816406	0.755285
1318	0.8125	0.828125	0.875	0.8125	0.832031	0.77631
1319	0.890625	0.828125	0.875	0.8125	0.851562	0.802116
1320	0.84375	0.8125	0.859375	0.875	0.847656	0.797151
1321	0.828125	0.828125	0.875	0.8125	0.835938	0.781409
1322	0.84375	0.796875	0.84375	0.796875	0.820312	0.760417
1323	0.84375	0.78125	0.859375	0.828125	0.828125	0.77099
1324	0.84375	0.8125	0.875	0.796875	0.832031	0.776121
1325	0.828125	0.8125	0.875	0.8125	0.832031	0.776184
1326	0.796875	0.796875	0.875	0.859375	0.832031	0.77669
1327	0.796875	0.78125	0.84375	0.796875	0.804688	0.739734
1328	0.796875	0.78125	0.8125	0.796875	0.796875	0.729196
1329	0.796875	0.8125	0.84375	0.78125	0.808594	0.744989
1330	0.8125	0.796875	0.84375	0.84375	0.824219	0.765828
1331	0.796875	0.8125	0.859375	0.84375	0.828125	0.771147
1332	0.8125	0.796875	0.890625	0.84375	0.835938	0.781791
1333	0.828125	0.78125	0.921875	0.8125	0.835938	0.781887
1334	0.8125	0.78125	0.84375	0.828125	0.816406	0.755408
1335	0.859375	0.734375	0.890625	0.859375	0.835938	0.782333
1336	0.875	0.796875	0.875	0.84375	0.847656	0.797021
1337	0.78125	0.796875	0.875	0.796875	0.8125	0.75055
1338	0.828125	0.8125	0.890625	0.796875	0.832031	0.77631
1339	0.8125	0.78125	0.8125	0.84375	0.8125	0.750244
1340	0.8125	0.828125	0.875	0.828125	0.835938	0.781504
1341	0.84375	0.828125	0.890625	0.8125	0.84375	0.791828
1342	0.796875	0.796875	0.875	0.78125	0.8125	0.750397
1343	0.859375	0.84375	0.875	0.796875	0.84375	0.791828
1344	0.796875	0.78125	0.890625	0.828125	0.824219	0.766327
1345	0.765625	0.78125	0.859375	0.828125	0.808594	0.745474
1346	0.84375	0.828125	0.828125	0.84375	0.835938	0.781282
1347	0.78125	0.828125	0.890625	0.796875	0.824219	0.766452
1348	0.796875	0.78125	0.921875	0.796875	0.824219	0.766639
1349	0.828125	0.78125	0.859375	0.796875	0.816406	0.755285
1350	0.8125	0.8125	0.875	0.828125	0.832031	0.77631
1351	0.84375	0.78125	0.859375	0.796875	0.820312	0.760448
1352	0.765625	0.765625	0.875	0.796875	0.800781	0.735168
1353	0.78125	0.796875	0.90625	0.796875	0.820312	0.761409
1354	0.828125	0.796875	0.8125	0.8125	0.8125	0.750031
1355	0.796875	0.796875	0.859375	0.828125	0.820312	0.760726
1356	0.8125	0.84375	0.890625	0.8125	0.839844	0.786923
1357	0.859375	0.828125	0.875	0.796875	0.839844	0.786538
1358	0.84375	0.796875	0.875	0.84375	0.839844	0.786666
1359	0.859375	0.796875	0.875	0.84375	0.84375	0.791828
1360	0.828125	0.78125	0.890625	0.84375	0.835938	0.781759
1361	0.84375	0.796875	0.890625	0.78125	0.828125	0.77099
1362	0.828125	0.828125	0.890625	0.84375	0.847656	0.797151
1363	0.8125	0.828125	0.890625	0.84375	0.84375	0.792086
1364	0.859375	0.875	0.890625	0.8125	0.859375	0.812831
1365	0.796875	0.828125	0.859375	0.796875	0.820312	0.760726
1366	0.8125	0.796875	0.875	0.828125	0.828125	0.771147
1367	0.84375	0.75	0.84375	0.796875	0.808594	0.744928
1368	0.828125	0.796875	0.90625	0.828125	0.839844	0.786923
1369	0.828125	0.765625	0.84375	0.8125	0.8125	0.750153
1370	0.859375	0.8125	0.859375	0.796875	0.832031	0.776057
1371	0.8125	0.828125	0.84375	0.8125	0.824219	0.765703
1372	0.765625	0.765625	0.875	0.796875	0.800781	0.735168
1373	0.796875	0.796875	0.84375	0.828125	0.816406	0.755408
1374	0.828125	0.796875	0.859375	0.796875	0.820312	0.760479
1375	0.859375	0.828125	0.859375	0.828125	0.84375	0.791667
1376	0.796875	0.8125	0.828125	0.8125	0.8125	0.750061
1377	0.8125	0.828125	0.890625	0.84375	0.84375	0.792086
1378	0.796875	0.796875	0.828125	0.796875	0.804688	0.739644
1379	0.859375	0.8125	0.859375	0.8125	0.835938	0.78125
1380	0.828125	0.8125	0.859375	0.875	0.84375	0.791989
1381	0.859375	0.8125	0.890625	0.828125	0.847656	0.796956
1382	0.828125	0.828125	0.828125	0.8125	0.824219	0.765641
1383	0.84375	0.8125	0.828125	0.828125	0.828125	0.770865
1384	0.8125	0.828125	0.875	0.796875	0.828125	0.771147
1385	0.828125	0.84375	0.875	0.828125	0.84375	0.791828
1386	0.84375	0.78125	0.890625	0.8125	0.832031	0.776247
1387	0.8125	0.8125	0.84375	0.828125	0.824219	0.765703
1388	0.75	0.8125	0.84375	0.8125	0.804688	0.740126
1389	0.84375	0.765625	0.90625	0.78125	0.824219	0.76589
1390	0.828125	0.828125	0.875	0.828125	0.839844	0.786602
1391	0.84375	0.84375	0.890625	0.796875	0.84375	0.791957
1392	0.8125	0.796875	0.890625	0.828125	0.832031	0.7765
1393	0.828125	0.8125	0.859375	0.828125	0.832031	0.776121
1394	0.765625	0.78125	0.875	0.796875	0.804688	0.740337
1395	0.796875	0.828125	0.828125	0.875	0.832031	0.776247
1396	0.84375	0.796875	0.875	0.78125	0.824219	0.765703
1397	0.765625	0.828125	0.890625	0.828125	0.828125	0.771839
1398	0.84375	0.828125	0.859375	0.875	0.851562	0.802247
1399	0.8125	0.78125	0.875	0.84375	0.828125	0.771336
1400	0.828125	0.765625	0.859375	0.828125	0.820312	0.760726
1401	0.765625	0.78125	0.84375	0.8125	0.800781	0.734809
1402	0.828125	0.78125	0.875	0.8125	0.824219	0.765828
1403	0.828125	0.765625	0.890625	0.796875	0.820312	0.760726
1404	0.8125	0.796875	0.828125	0.8125	0.8125	0.750031
1405	0.84375	0.796875	0.828125	0.8125	0.820312	0.760448
1406	0.8125	0.765625	0.875	0.78125	0.808594	0.745049
1407	0.796875	0.828125	0.859375	0.8125	0.824219	0.76589
1408	0.828125	0.78125	0.921875	0.8125	0.835938	0.781887
1409	0.8125	0.8125	0.875	0.828125	0.832031	0.77631
1410	0.828125	0.828125	0.84375	0.78125	0.820312	0.760571
1411	0.828125	0.796875	0.90625	0.796875	0.832031	0.776437
1412	0.859375	0.796875	0.875	0.828125	0.839844	0.786538
1413	0.8125	0.828125	0.875	0.828125	0.835938	0.781504
1414	0.78125	0.828125	0.875	0.84375	0.832031	0.776627
1415	0.78125	0.78125	0.875	0.828125	0.816406	0.755901
1416	0.828125	0.796875	0.859375	0.828125	0.828125	0.770959
1417	0.828125	0.8125	0.875	0.796875	0.828125	0.77099
1418	0.8125	0.78125	0.8125	0.8125	0.804688	0.739644
1419	0.78125	0.796875	0.890625	0.78125	0.8125	0.750764
1420	0.828125	0.796875	0.859375	0.8125	0.824219	0.765703
1421	0.8125	0.796875	0.859375	0.828125	0.824219	0.765828
1422	0.78125	0.8125	0.84375	0.84375	0.820312	0.760726
1423	0.859375	0.828125	0.875	0.859375	0.855469	0.807374
1424	0.78125	0.796875	0.875	0.828125	0.820312	0.761036
1425	0.8125	0.78125	0.875	0.859375	0.832031	0.77669
1426	0.8125	0.828125	0.890625	0.828125	0.839844	0.786795
1427	0.828125	0.78125	0.859375	0.828125	0.824219	0.765828
1428	0.875	0.8125	0.90625	0.84375	0.859375	0.812632
1429	0.796875	0.75	0.859375	0.8125	0.804688	0.740065
1430	0.796875	0.84375	0.828125	0.796875	0.816406	0.755408
1431	0.828125	0.84375	0.84375	0.84375	0.839844	0.786474
1432	0.78125	0.8125	0.890625	0.796875	0.820312	0.761191
1433	0.828125	0.8125	0.828125	0.828125	0.824219	0.765641
1434	0.828125	0.796875	0.859375	0.8125	0.824219	0.765703
1435	0.859375	0.796875	0.890625	0.84375	0.847656	0.797086
1436	0.828125	0.84375	0.859375	0.78125	0.828125	0.771147
1437	0.828125	0.8125	0.890625	0.796875	0.832031	0.77631
1438	0.828125	0.84375	0.84375	0.8125	0.832031	0.776121
1439	0.8125	0.84375	0.859375	0.8125	0.832031	0.776247
1440	0.8125	0.8125	0.859375	0.8125	0.824219	0.765765
1441	0.8125	0.796875	0.875	0.796875	0.820312	0.760664
1442	0.84375	0.796875	0.859375	0.84375	0.835938	0.781409
1443	0.78125	0.828125	0.84375	0.8125	0.816406	0.75547
1444	0.828125	0.796875	0.875	0.78125	0.820312	0.760571
1445	0.796875	0.828125	0.875	0.828125	0.832031	0.776437
1446	0.84375	0.828125	0.90625	0.828125	0.851562	0.802345
1447	0.875	0.828125	0.84375	0.796875	0.835938	0.781377
1448	0.828125	0.796875	0.84375	0.859375	0.832031	0.77631
1449	0.796875	0.828125	0.859375	0.8125	0.824219	0.76589
1450	0.828125	0.78125	0.890625	0.828125	0.832031	0.776437
1451	0.765625	0.796875	0.90625	0.828125	0.824219	0.766952
1452	0.796875	0.796875	0.8125	0.796875	0.800781	0.73439
1453	0.828125	0.796875	0.8125	0.8125	0.8125	0.750031
1454	0.8125	0.84375	0.859375	0.796875	0.828125	0.771116
1455	0.84375	0.8125	0.890625	0.84375	0.847656	0.797086
1456	0.84375	0.8125	0.859375	0.8125	0.832031	0.776057
1457	0.8125	0.78125	0.828125	0.828125	0.8125	0.750153
1458	0.796875	0.8125	0.859375	0.78125	0.8125	0.750305
1459	0.8125	0.8125	0.84375	0.8125	0.820312	0.760479
1460	0.8125	0.8125	0.859375	0.8125	0.824219	0.765765
1461	0.8125	0.796875	0.859375	0.78125	0.8125	0.750153
1462	0.828125	0.796875	0.859375	0.765625	0.8125	0.750122
1463	0.828125	0.796875	0.875	0.78125	0.820312	0.760571
1464	0.828125	0.8125	0.796875	0.828125	0.816406	0.755285
1465	0.859375	0.78125	0.90625	0.8125	0.839844	0.786666
1466	0.78125	0.8125	0.84375	0.84375	0.820312	0.760726
1467	0.84375	0.78125	0.90625	0.78125	0.828125	0.771084
1468	0.828125	0.765625	0.84375	0.8125	0.8125	0.750153
1469	0.859375	0.8125	0.875	0.828125	0.84375	0.791699
1470	0.859375	0.78125	0.84375	0.84375	0.832031	0.77631
1471	0.78125	0.8125	0.90625	0.828125	0.832031	0.77707
1472	0.828125	0.796875	0.875	0.796875	0.824219	0.765765
1473	0.828125	0.765625	0.828125	0.8125	0.808594	0.744928
1474	0.859375	0.8125	0.859375	0.8125	0.835938	0.78125
1475	0.84375	0.765625	0.890625	0.8125	0.828125	0.771116
1476	0.796875	0.828125	0.859375	0.796875	0.820312	0.760726
1477	0.8125	0.796875	0.890625	0.8125	0.828125	0.771241
1478	0.828125	0.78125	0.9375	0.84375	0.847656	0.797931
1479	0.765625	0.8125	0.84375	0.78125	0.800781	0.734809
1480	0.796875	0.828125	0.890625	0.828125	0.835938	0.781823
1481	0.796875	0.796875	0.875	0.828125	0.824219	0.766077
1482	0.84375	0.8125	0.890625	0.796875	0.835938	0.781409
1483	0.859375	0.84375	0.875	0.828125	0.851562	0.802116
1484	0.8125	0.796875	0.859375	0.796875	0.816406	0.755347
1485	0.828125	0.828125	0.84375	0.78125	0.820312	0.760571
1486	0.828125	0.796875	0.875	0.84375	0.835938	0.781536
1487	0.828125	0.8125	0.859375	0.8125	0.828125	0.770896
1488	0.8125	0.796875	0.859375	0.765625	0.808594	0.744989
1489	0.8125	0.78125	0.859375	0.8125	0.816406	0.755408
1490	0.84375	0.828125	0.828125	0.8125	0.828125	0.770865
1491	0.796875	0.8125	0.890625	0.78125	0.820312	0.761036
1492	0.78125	0.78125	0.9375	0.78125	0.820312	0.761968
1493	0.796875	0.8125	0.859375	0.8125	0.820312	0.760664
1494	0.796875	0.78125	0.84375	0.84375	0.816406	0.755593
1495	0.828125	0.8125	0.875	0.8125	0.832031	0.776184
1496	0.84375	0.796875	0.84375	0.796875	0.820312	0.760417
1497	0.796875	0.796875	0.875	0.8125	0.820312	0.760819
1498	0.828125	0.78125	0.9375	0.828125	0.84375	0.792603
1499	0.78125	0.796875	0.875	0.796875	0.8125	0.75055
1500	0.796875	0.828125	0.875	0.828125	0.832031	0.776437
1501	0.828125	0.796875	0.828125	0.8125	0.816406	0.755224
1502	0.8125	0.765625	0.859375	0.78125	0.804688	0.739734
1503	0.828125	0.8125	0.90625	0.859375	0.851562	0.802639
1504	0.828125	0.8125	0.890625	0.84375	0.84375	0.791989
1505	0.859375	0.8125	0.828125	0.8125	0.828125	0.770896
1506	0.828125	0.796875	0.875	0.8125	0.828125	0.77099
1507	0.78125	0.78125	0.875	0.78125	0.804688	0.740126
1508	0.828125	0.75	0.859375	0.8125	0.8125	0.750305
1509	0.8125	0.796875	0.859375	0.796875	0.816406	0.755347
1510	0.84375	0.78125	0.875	0.828125	0.832031	0.776247
1511	0.796875	0.765625	0.90625	0.796875	0.816406	0.756024
1512	0.78125	0.8125	0.890625	0.84375	0.832031	0.77688
1513	0.890625	0.8125	0.875	0.78125	0.839844	0.786538
1514	0.828125	0.828125	0.828125	0.796875	0.820312	0.760479
1515	0.828125	0.8125	0.890625	0.8125	0.835938	0.781504
1516	0.796875	0.78125	0.859375	0.8125	0.8125	0.750305
1517	0.78125	0.796875	0.859375	0.78125	0.804688	0.739975
1518	0.84375	0.78125	0.890625	0.796875	0.828125	0.77099
1519	0.8125	0.828125	0.859375	0.828125	0.832031	0.776184
1520	0.796875	0.84375	0.890625	0.8125	0.835938	0.781887
1521	0.8125	0.8125	0.859375	0.8125	0.824219	0.765765
1522	0.78125	0.75	0.875	0.8125	0.804688	0.740367
1523	0.78125	0.78125	0.890625	0.8125	0.816406	0.756024
1524	0.828125	0.828125	0.875	0.796875	0.832031	0.776247
1525	0.78125	0.765625	0.859375	0.828125	0.808594	0.745414
1526	0.859375	0.78125	0.84375	0.828125	0.828125	0.77099
1527	0.796875	0.78125	0.90625	0.84375	0.832031	0.77707
1528	0.765625	0.765625	0.875	0.828125	0.808594	0.745779
1529	0.8125	0.796875	0.875	0.8125	0.824219	0.76589
1530	0.78125	0.84375	0.84375	0.8125	0.820312	0.760726
1531	0.8125	0.765625	0.90625	0.828125	0.828125	0.77165
1532	0.8125	0.8125	0.859375	0.828125	0.828125	0.77099
1533	0.875	0.796875	0.859375	0.78125	0.828125	0.770865
1534	0.8125	0.765625	0.890625	0.78125	0.8125	0.750397
1535	0.796875	0.796875	0.875	0.828125	0.824219	0.766077
1536	0.8125	0.8125	0.84375	0.8125	0.820312	0.760479
1537	0.859375	0.8125	0.84375	0.796875	0.828125	0.770865
1538	0.8125	0.8125	0.84375	0.8125	0.820312	0.760479
1539	0.734375	0.84375	0.859375	0.828125	0.816406	0.756209
1540	0.796875	0.8125	0.859375	0.828125	0.824219	0.76589
1541	0.796875	0.828125	0.890625	0.765625	0.820312	0.761222
1542	0.8125	0.765625	0.890625	0.765625	0.808594	0.745171
1543	0.78125	0.828125	0.859375	0.78125	0.8125	0.750519
1544	0.828125	0.78125	0.859375	0.8125	0.820312	0.76054
1545	0.828125	0.8125	0.859375	0.828125	0.832031	0.776121
1546	0.796875	0.78125	0.875	0.8125	0.816406	0.755654
1547	0.828125	0.796875	0.859375	0.8125	0.824219	0.765703
1548	0.78125	0.84375	0.890625	0.859375	0.84375	0.792473
1549	0.84375	0.828125	0.875	0.828125	0.84375	0.791731
1550	0.84375	0.78125	0.875	0.765625	0.816406	0.755285
1551	0.8125	0.796875	0.859375	0.765625	0.808594	0.744989
1552	0.78125	0.78125	0.859375	0.828125	0.8125	0.750519
1553	0.828125	0.828125	0.921875	0.765625	0.835938	0.782078
1554	0.828125	0.78125	0.90625	0.8125	0.832031	0.7765
1555	0.8125	0.765625	0.84375	0.828125	0.8125	0.750305
1556	0.8125	0.8125	0.84375	0.8125	0.820312	0.760479
1557	0.859375	0.78125	0.859375	0.8125	0.828125	0.770896
1558	0.84375	0.828125	0.84375	0.828125	0.835938	0.78125
1559	0.796875	0.8125	0.875	0.78125	0.816406	0.755654
1560	0.765625	0.8125	0.890625	0.84375	0.828125	0.771902
1561	0.8125	0.796875	0.875	0.8125	0.824219	0.76589
1562	0.859375	0.8125	0.9375	0.828125	0.859375	0.81293
1563	0.859375	0.828125	0.828125	0.828125	0.835938	0.781314
1564	0.765625	0.78125	0.796875	0.78125	0.78125	0.708391
1565	0.796875	0.828125	0.828125	0.8125	0.816406	0.755285
1566	0.828125	0.78125	0.84375	0.796875	0.8125	0.750031
1567	0.8125	0.765625	0.828125	0.796875	0.800781	0.73445
1568	0.84375	0.8125	0.828125	0.78125	0.816406	0.755285
1569	0.78125	0.78125	0.875	0.78125	0.804688	0.740126
1570	0.8125	0.875	0.921875	0.828125	0.859375	0.81346
1571	0.84375	0.78125	0.859375	0.859375	0.835938	0.781664
1572	0.8125	0.796875	0.84375	0.84375	0.824219	0.765828
1573	0.828125	0.828125	0.890625	0.765625	0.828125	0.771336
1574	0.84375	0.828125	0.84375	0.796875	0.828125	0.770896
1575	0.78125	0.765625	0.875	0.765625	0.796875	0.729701
1576	0.828125	0.8125	0.84375	0.796875	0.820312	0.760448
1577	0.84375	0.78125	0.859375	0.84375	0.832031	0.77631
1578	0.8125	0.8125	0.859375	0.8125	0.824219	0.765765
1579	0.78125	0.8125	0.859375	0.8125	0.816406	0.755593
1580	0.890625	0.78125	0.859375	0.78125	0.828125	0.770896
1581	0.796875	0.84375	0.875	0.78125	0.824219	0.766264
1582	0.859375	0.765625	0.859375	0.8125	0.824219	0.765765
1583	0.765625	0.828125	0.84375	0.734375	0.792969	0.724858
1584	0.84375	0.78125	0.921875	0.78125	0.832031	0.776437
1585	0.921875	0.8125	0.875	0.8125	0.855469	0.80744
1586	0.84375	0.765625	0.859375	0.78125	0.8125	0.750031
1587	0.84375	0.75	0.859375	0.78125	0.808594	0.744867
1588	0.8125	0.796875	0.8125	0.796875	0.804688	0.739583
1589	0.875	0.765625	0.84375	0.84375	0.832031	0.7765
1590	0.8125	0.8125	0.890625	0.828125	0.835938	0.781664
1591	0.8125	0.765625	0.84375	0.796875	0.804688	0.739704
1592	0.796875	0.796875	0.859375	0.8125	0.816406	0.75547
1593	0.84375	0.78125	0.890625	0.8125	0.832031	0.776247
1594	0.828125	0.796875	0.828125	0.8125	0.816406	0.755224
1595	0.78125	0.78125	0.859375	0.84375	0.816406	0.755839
1596	0.859375	0.8125	0.875	0.84375	0.847656	0.796956
1597	0.828125	0.796875	0.921875	0.828125	0.84375	0.792312
1598	0.828125	0.8125	0.859375	0.828125	0.832031	0.776121
1599	0.828125	0.796875	0.890625	0.8125	0.832031	0.77631
1600	0.8125	0.8125	0.859375	0.828125	0.828125	0.77099
1601	0.796875	0.828125	0.875	0.78125	0.820312	0.760943
1602	0.8125	0.796875	0.859375	0.796875	0.816406	0.755347
1603	0.828125	0.8125	0.84375	0.828125	0.828125	0.770865
1604	0.796875	0.796875	0.84375	0.8125	0.8125	0.750153
1605	0.84375	0.828125	0.875	0.796875	0.835938	0.781377
1606	0.8125	0.828125	0.859375	0.8125	0.828125	0.77099
1607	0.8125	0.78125	0.875	0.8125	0.820312	0.760726
1608	0.84375	0.796875	0.84375	0.828125	0.828125	0.770896
1609	0.84375	0.765625	0.875	0.8125	0.824219	0.765828
1610	0.828125	0.84375	0.875	0.828125	0.84375	0.791828
1611	0.828125	0.765625	0.875	0.796875	0.816406	0.755408
1612	0.78125	0.8125	0.828125	0.84375	0.816406	0.755408
1613	0.78125	0.84375	0.859375	0.8125	0.824219	0.766077
1614	0.828125	0.78125	0.859375	0.796875	0.816406	0.755285
1615	0.796875	0.828125	0.875	0.796875	0.824219	0.766077
1616	0.78125	0.84375	0.859375	0.78125	0.816406	0.755839
1617	0.796875	0.78125	0.890625	0.78125	0.8125	0.75055
1618	0.796875	0.8125	0.84375	0.828125	0.820312	0.760571
1619	0.765625	0.796875	0.859375	0.8125	0.808594	0.745353
1620	0.8125	0.78125	0.84375	0.8125	0.8125	0.750122
1621	0.828125	0.84375	0.875	0.8125	0.839844	0.786666
1622	0.78125	0.796875	0.84375	0.8125	0.808594	0.745049
1623	0.78125	0.8125	0.859375	0.796875	0.8125	0.750397
1624	0.8125	0.8125	0.875	0.78125	0.820312	0.760726
1625	0.796875	0.796875	0.890625	0.78125	0.816406	0.755777
1626	0.828125	0.796875	0.828125	0.796875	0.8125	0.75
1627	0.796875	0.78125	0.859375	0.796875	0.808594	0.745049
1628	0.796875	0.828125	0.859375	0.828125	0.828125	0.771084
1629	0.796875	0.78125	0.84375	0.84375	0.816406	0.755593
1630	0.8125	0.796875	0.875	0.765625	0.8125	0.750305
1631	0.765625	0.765625	0.828125	0.796875	0.789062	0.719043
1632	0.828125	0.84375	0.875	0.8125	0.839844	0.786666
1633	0.796875	0.796875	0.890625	0.796875	0.820312	0.760974
1634	0.765625	0.8125	0.859375	0.859375	0.824219	0.766327
1635	0.828125	0.75	0.84375	0.765625	0.796875	0.729196
1636	0.78125	0.8125	0.890625	0.796875	0.820312	0.761191
1637	0.8125	0.78125	0.875	0.78125	0.8125	0.750244
1638	0.796875	0.78125	0.828125	0.796875	0.800781	0.73445
1639	0.828125	0.859375	0.859375	0.8125	0.839844	0.786666
1640	0.78125	0.828125	0.84375	0.796875	0.8125	0.750305
1641	0.78125	0.8125	0.859375	0.796875	0.8125	0.750397
1642	0.796875	0.8125	0.84375	0.828125	0.820312	0.760571
1643	0.796875	0.796875	0.8125	0.828125	0.808594	0.744867
1644	0.859375	0.8125	0.875	0.828125	0.84375	0.791699
1645	0.796875	0.796875	0.90625	0.8125	0.828125	0.771619
1646	0.796875	0.828125	0.84375	0.828125	0.824219	0.765765
1647	0.78125	0.796875	0.8125	0.796875	0.796875	0.729226
1648	0.84375	0.828125	0.859375	0.875	0.851562	0.802247
1649	0.828125	0.75	0.84375	0.84375	0.816406	0.755777
1650	0.796875	0.796875	0.828125	0.78125	0.800781	0.73445
1651	0.859375	0.8125	0.859375	0.78125	0.828125	0.770896
1652	0.828125	0.8125	0.875	0.796875	0.828125	0.77099
1653	0.8125	0.8125	0.828125	0.796875	0.8125	0.750031
1654	0.796875	0.8125	0.828125	0.78125	0.804688	0.739704
1655	0.78125	0.828125	0.828125	0.875	0.828125	0.771116
1656	0.765625	0.796875	0.890625	0.859375	0.828125	0.772091
1657	0.796875	0.8125	0.875	0.828125	0.828125	0.771241
1658	0.84375	0.78125	0.875	0.796875	0.824219	0.765703
1659	0.796875	0.765625	0.875	0.75	0.796875	0.729553
1660	0.78125	0.796875	0.875	0.796875	0.8125	0.75055
1661	0.796875	0.8125	0.875	0.84375	0.832031	0.7765
1662	0.765625	0.828125	0.890625	0.75	0.808594	0.746144
1663	0.828125	0.859375	0.875	0.859375	0.855469	0.80744
1664	0.84375	0.828125	0.859375	0.8125	0.835938	0.781282
1665	0.8125	0.796875	0.828125	0.8125	0.8125	0.750031
1666	0.8125	0.8125	0.859375	0.8125	0.824219	0.765765
1667	0.828125	0.78125	0.859375	0.796875	0.816406	0.755285
1668	0.796875	0.828125	0.84375	0.78125	0.8125	0.750275
1669	0.8125	0.8125	0.84375	0.78125	0.8125	0.750122
1670	0.84375	0.78125	0.859375	0.78125	0.816406	0.755224
1671	0.78125	0.75	0.859375	0.8125	0.800781	0.734988
1672	0.796875	0.796875	0.890625	0.859375	0.835938	0.782078
1673	0.84375	0.84375	0.90625	0.796875	0.847656	0.797281
1674	0.828125	0.78125	0.84375	0.8125	0.816406	0.755285
1675	0.84375	0.8125	0.828125	0.765625	0.8125	0.750153
1676	0.796875	0.796875	0.875	0.8125	0.820312	0.760819
1677	0.828125	0.796875	0.921875	0.8125	0.839844	0.787051
1678	0.796875	0.828125	0.859375	0.859375	0.835938	0.781568
1679	0.828125	0.796875	0.859375	0.796875	0.820312	0.760479
1680	0.828125	0.796875	0.84375	0.8125	0.820312	0.760448
1681	0.78125	0.828125	0.890625	0.84375	0.835938	0.782046
1682	0.8125	0.8125	0.84375	0.859375	0.832031	0.776247
1683	0.796875	0.828125	0.84375	0.75	0.804688	0.740095
1684	0.796875	0.78125	0.859375	0.8125	0.8125	0.750305
1685	0.796875	0.78125	0.828125	0.796875	0.800781	0.73445
1686	0.8125	0.796875	0.875	0.828125	0.828125	0.771147
1687	0.78125	0.75	0.890625	0.84375	0.816406	0.756518
1688	0.78125	0.8125	0.875	0.828125	0.824219	0.766202
1689	0.8125	0.796875	0.84375	0.796875	0.8125	0.750061
1690	0.796875	0.828125	0.859375	0.765625	0.8125	0.750489
1691	0.828125	0.796875	0.859375	0.8125	0.824219	0.765703
1692	0.796875	0.796875	0.859375	0.796875	0.8125	0.750244
1693	0.828125	0.765625	0.84375	0.765625	0.800781	0.73439
1694	0.796875	0.8125	0.890625	0.796875	0.824219	0.766202
1695	0.78125	0.796875	0.8125	0.796875	0.796875	0.729226
1696	0.765625	0.8125	0.875	0.796875	0.8125	0.750764
1697	0.8125	0.78125	0.8125	0.796875	0.800781	0.73439
1698	0.8125	0.796875	0.828125	0.765625	0.800781	0.73445
1699	0.796875	0.796875	0.875	0.765625	0.808594	0.745231
1700	0.796875	0.796875	0.875	0.78125	0.8125	0.750397
1701	0.8125	0.828125	0.859375	0.796875	0.824219	0.765828
1702	0.828125	0.8125	0.84375	0.828125	0.828125	0.770865
1703	0.796875	0.765625	0.828125	0.828125	0.804688	0.739884
1704	0.828125	0.828125	0.859375	0.8125	0.832031	0.776121
1705	0.796875	0.828125	0.890625	0.796875	0.828125	0.771461
1706	0.8125	0.796875	0.859375	0.828125	0.824219	0.765828
1707	0.84375	0.765625	0.875	0.796875	0.820312	0.76054
1708	0.78125	0.796875	0.859375	0.8125	0.8125	0.750397
1709	0.828125	0.75	0.875	0.8125	0.816406	0.755593
1710	0.8125	0.796875	0.84375	0.78125	0.808594	0.744867
1711	0.78125	0.78125	0.84375	0.78125	0.796875	0.729404
1712	0.828125	0.765625	0.84375	0.84375	0.820312	0.760819
1713	0.828125	0.84375	0.90625	0.8125	0.847656	0.797346
1714	0.78125	0.796875	0.84375	0.828125	0.8125	0.750305
1715	0.84375	0.765625	0.875	0.8125	0.824219	0.765828
1716	0.828125	0.765625	0.8125	0.78125	0.796875	0.729196
1717	0.8125	0.78125	0.875	0.8125	0.820312	0.760726
1718	0.8125	0.796875	0.828125	0.796875	0.808594	0.744807
1719	0.859375	0.8125	0.84375	0.796875	0.828125	0.770865
1720	0.8125	0.8125	0.890625	0.8125	0.832031	0.776437
1721	0.796875	0.78125	0.859375	0.78125	0.804688	0.739824
1722	0.765625	0.8125	0.84375	0.8125	0.808594	0.745171
1723	0.859375	0.78125	0.828125	0.84375	0.828125	0.771147
1724	0.796875	0.828125	0.859375	0.796875	0.820312	0.760726
1725	0.8125	0.84375	0.84375	0.78125	0.820312	0.760726
1726	0.796875	0.78125	0.796875	0.84375	0.804688	0.739824
1727	0.828125	0.8125	0.890625	0.75	0.820312	0.760912
1728	0.78125	0.796875	0.828125	0.8125	0.804688	0.739734
1729	0.8125	0.78125	0.84375	0.828125	0.816406	0.755408
1730	0.796875	0.8125	0.890625	0.796875	0.824219	0.766202
1731	0.796875	0.78125	0.90625	0.765625	0.8125	0.750764
1732	0.765625	0.8125	0.90625	0.796875	0.820312	0.761688
1733	0.765625	0.8125	0.84375	0.828125	0.8125	0.750397
1734	0.84375	0.828125	0.828125	0.796875	0.824219	0.765703
1735	0.78125	0.796875	0.890625	0.8125	0.820312	0.761191
1736	0.796875	0.734375	0.828125	0.828125	0.796875	0.729761
1737	0.828125	0.796875	0.859375	0.84375	0.832031	0.776247
1738	0.859375	0.78125	0.859375	0.828125	0.832031	0.776184
1739	0.859375	0.828125	0.84375	0.8125	0.835938	0.781282
1740	0.796875	0.84375	0.875	0.8125	0.832031	0.7765
1741	0.8125	0.84375	0.875	0.765625	0.824219	0.766264
1742	0.8125	0.78125	0.859375	0.796875	0.8125	0.750153
1743	0.765625	0.796875	0.875	0.75	0.796875	0.730029
1744	0.828125	0.796875	0.875	0.765625	0.816406	0.755408
1745	0.84375	0.8125	0.84375	0.8125	0.828125	0.770833
1746	0.8125	0.828125	0.84375	0.875	0.839844	0.786666
1747	0.8125	0.78125	0.84375	0.796875	0.808594	0.744867
1748	0.84375	0.8125	0.828125	0.796875	0.820312	0.760448
1749	0.78125	0.828125	0.859375	0.765625	0.808594	0.745414
1750	0.828125	0.78125	0.84375	0.78125	0.808594	0.744807
1751	0.765625	0.796875	0.859375	0.796875	0.804688	0.740126
1752	0.828125	0.765625	0.875	0.875	0.835938	0.782174
1753	0.84375	0.828125	0.859375	0.828125	0.839844	0.786474
1754	0.796875	0.796875	0.828125	0.828125	0.8125	0.750122
1755	0.765625	0.84375	0.90625	0.8125	0.832031	0.777387
1756	0.796875	0.796875	0.859375	0.765625	0.804688	0.739884
1757	0.796875	0.8125	0.84375	0.8125	0.816406	0.755347
1758	0.828125	0.8125	0.890625	0.8125	0.835938	0.781504
1759	0.78125	0.8125	0.875	0.8125	0.820312	0.760974
1760	0.875	0.765625	0.84375	0.828125	0.828125	0.771147
1761	0.828125	0.78125	0.84375	0.75	0.800781	0.73445
1762	0.796875	0.796875	0.875	0.8125	0.820312	0.760819
1763	0.84375	0.78125	0.921875	0.8125	0.839844	0.786923
1764	0.765625	0.828125	0.828125	0.78125	0.800781	0.734749
1765	0.828125	0.828125	0.84375	0.796875	0.824219	0.765703
1766	0.8125	0.78125	0.875	0.765625	0.808594	0.745049
1767	0.859375	0.78125	0.859375	0.765625	0.816406	0.755224
1768	0.765625	0.796875	0.90625	0.734375	0.800781	0.735829
1769	0.859375	0.8125	0.859375	0.796875	0.832031	0.776057
1770	0.828125	0.796875	0.84375	0.796875	0.816406	0.755224
1771	0.828125	0.8125	0.90625	0.828125	0.84375	0.792086
1772	0.796875	0.8125	0.90625	0.765625	0.820312	0.761316
1773	0.78125	0.8125	0.859375	0.84375	0.824219	0.766077
1774	0.8125	0.84375	0.875	0.796875	0.832031	0.776437
1775	0.828125	0.734375	0.859375	0.796875	0.804688	0.739884
1776	0.78125	0.78125	0.875	0.8125	0.8125	0.750611
1777	0.84375	0.828125	0.859375	0.796875	0.832031	0.776121
1778	0.8125	0.75	0.84375	0.8125	0.804688	0.739884
1779	0.828125	0.828125	0.890625	0.859375	0.851562	0.80241
1780	0.8125	0.765625	0.828125	0.78125	0.796875	0.729196
1781	0.84375	0.75	0.828125	0.78125	0.800781	0.73445
1782	0.75	0.765625	0.90625	0.765625	0.796875	0.730655
1783	0.78125	0.796875	0.875	0.796875	0.8125	0.75055
1784	0.828125	0.75	0.890625	0.8125	0.820312	0.760912
1785	0.8125	0.796875	0.84375	0.796875	0.8125	0.750061
1786	0.8125	0.796875	0.890625	0.765625	0.816406	0.755654
1787	0.828125	0.765625	0.890625	0.796875	0.820312	0.760726
1788	0.8125	0.8125	0.828125	0.78125	0.808594	0.744867
1789	0.84375	0.796875	0.796875	0.78125	0.804688	0.739734
1790	0.828125	0.78125	0.859375	0.796875	0.816406	0.755285
1791	0.828125	0.796875	0.890625	0.796875	0.828125	0.771084
1792	0.828125	0.828125	0.84375	0.796875	0.824219	0.765703
1793	0.859375	0.78125	0.8125	0.796875	0.8125	0.750153
1794	0.796875	0.828125	0.84375	0.796875	0.816406	0.755408
1795	0.828125	0.765625	0.875	0.78125	0.8125	0.750153
1796	0.796875	0.78125	0.875	0.8125	0.816406	0.755654
1797	0.828125	0.828125	0.859375	0.765625	0.820312	0.760726
1798	0.875	0.828125	0.875	0.765625	0.835938	0.781504
1799	0.84375	0.796875	0.84375	0.8125	0.824219	0.765641
1800	0.796875	0.8125	0.828125	0.796875	0.808594	0.744867
1801	0.78125	0.796875	0.875	0.78125	0.808594	0.745353
1802	0.796875	0.796875	0.84375	0.828125	0.816406	0.755408
1803	0.84375	0.859375	0.890625	0.8125	0.851562	0.802377
1804	0.8125	0.71875	0.890625	0.796875	0.804688	0.740337
1805	0.8125	0.796875	0.859375	0.796875	0.816406	0.755347
1806	0.828125	0.796875	0.8125	0.78125	0.804688	0.739613
1807	0.796875	0.78125	0.890625	0.8125	0.820312	0.761036
1808	0.78125	0.859375	0.84375	0.828125	0.828125	0.771147
1809	0.78125	0.796875	0.875	0.84375	0.824219	0.766327
1810	0.828125	0.796875	0.875	0.8125	0.828125	0.77099
1811	0.796875	0.796875	0.890625	0.8125	0.824219	0.766202
1812	0.78125	0.78125	0.8125	0.78125	0.789062	0.718808
1813	0.84375	0.796875	0.875	0.765625	0.820312	0.76054
1814	0.796875	0.796875	0.859375	0.828125	0.820312	0.760726
1815	0.859375	0.796875	0.828125	0.796875	0.820312	0.760479
1816	0.84375	0.796875	0.859375	0.828125	0.832031	0.776121
1817	0.828125	0.8125	0.8125	0.796875	0.8125	0.750031
1818	0.828125	0.734375	0.828125	0.765625	0.789062	0.718808
1819	0.828125	0.796875	0.828125	0.8125	0.816406	0.755224
1820	0.828125	0.828125	0.890625	0.765625	0.828125	0.771336
1821	0.828125	0.765625	0.84375	0.78125	0.804688	0.739613
1822	0.796875	0.78125	0.859375	0.8125	0.8125	0.750305
1823	0.828125	0.78125	0.859375	0.8125	0.820312	0.76054
1824	0.859375	0.78125	0.84375	0.8125	0.824219	0.765703
1825	0.8125	0.796875	0.828125	0.78125	0.804688	0.739613
1826	0.78125	0.765625	0.859375	0.84375	0.8125	0.750764
1827	0.8125	0.8125	0.859375	0.8125	0.824219	0.765765
1828	0.828125	0.78125	0.859375	0.78125	0.8125	0.750061
1829	0.84375	0.734375	0.84375	0.8125	0.808594	0.745171
1830	0.8125	0.71875	0.859375	0.8125	0.800781	0.735048
1831	0.796875	0.796875	0.84375	0.78125	0.804688	0.739734
1832	0.828125	0.71875	0.828125	0.796875	0.792969	0.724327
1833	0.828125	0.828125	0.890625	0.828125	0.84375	0.791924
1834	0.796875	0.8125	0.828125	0.8125	0.8125	0.750061
1835	0.84375	0.796875	0.859375	0.796875	0.824219	0.765641
1836	0.796875	0.796875	0.859375	0.859375	0.828125	0.771336
1837	0.84375	0.78125	0.875	0.8125	0.828125	0.770959
1838	0.796875	0.8125	0.875	0.78125	0.816406	0.755654
1839	0.859375	0.8125	0.828125	0.796875	0.824219	0.765703
1840	0.796875	0.78125	0.859375	0.765625	0.800781	0.734629
1841	0.84375	0.828125	0.90625	0.8125	0.847656	0.797151
1842	0.84375	0.828125	0.875	0.75	0.824219	0.766077
1843	0.8125	0.796875	0.875	0.796875	0.820312	0.760664
1844	0.796875	0.796875	0.828125	0.796875	0.804688	0.739644
1845	0.78125	0.78125	0.8125	0.796875	0.792969	0.724032
1846	0.796875	0.796875	0.859375	0.765625	0.804688	0.739884
1847	0.8125	0.78125	0.890625	0.796875	0.820312	0.760819
1848	0.828125	0.796875	0.859375	0.828125	0.828125	0.770959
1849	0.734375	0.765625	0.875	0.796875	0.792969	0.725214
1850	0.8125	0.765625	0.859375	0.78125	0.804688	0.739734
1851	0.796875	0.8125	0.859375	0.828125	0.824219	0.76589
1852	0.8125	0.78125	0.859375	0.8125	0.816406	0.755408
1853	0.796875	0.796875	0.828125	0.828125	0.8125	0.750122
1854	0.828125	0.796875	0.828125	0.765625	0.804688	0.739644
1855	0.8125	0.71875	0.84375	0.8125	0.796875	0.729761
1856	0.8125	0.78125	0.859375	0.8125	0.816406	0.755408
1857	0.796875	0.78125	0.875	0.796875	0.8125	0.750397
1858	0.859375	0.78125	0.90625	0.84375	0.847656	0.797281
1859	0.75	0.828125	0.84375	0.734375	0.789062	0.719805
1860	0.859375	0.796875	0.859375	0.78125	0.824219	0.765641
1861	0.84375	0.796875	0.84375	0.8125	0.824219	0.765641
1862	0.828125	0.8125	0.875	0.8125	0.832031	0.776184
1863	0.8125	0.765625	0.84375	0.765625	0.796875	0.729226
1864	0.8125	0.78125	0.84375	0.828125	0.816406	0.755408
1865	0.8125	0.796875	0.859375	0.796875	0.816406	0.755347
1866	0.8125	0.828125	0.8125	0.796875	0.8125	0.750061
1867	0.8125	0.78125	0.796875	0.8125	0.800781	0.73445
1868	0.78125	0.828125	0.84375	0.765625	0.804688	0.740065
1869	0.8125	0.796875	0.859375	0.8125	0.820312	0.760571
1870	0.796875	0.828125	0.84375	0.765625	0.808594	0.745171
1871	0.859375	0.78125	0.859375	0.765625	0.816406	0.755224
1872	0.8125	0.765625	0.859375	0.796875	0.808594	0.744989
1873	0.828125	0.8125	0.84375	0.765625	0.8125	0.750153
1874	0.875	0.8125	0.796875	0.765625	0.8125	0.750519
1875	0.859375	0.75	0.859375	0.796875	0.816406	0.755347
1876	0.796875	0.75	0.84375	0.78125	0.792969	0.72415
1877	0.859375	0.84375	0.875	0.796875	0.84375	0.791828
1878	0.859375	0.84375	0.859375	0.765625	0.832031	0.776437
1879	0.8125	0.765625	0.828125	0.78125	0.796875	0.729196
1880	0.796875	0.78125	0.84375	0.75	0.792969	0.72415
1881	0.875	0.8125	0.796875	0.765625	0.8125	0.750519
1882	0.828125	0.796875	0.859375	0.765625	0.8125	0.750122
1883	0.828125	0.78125	0.890625	0.796875	0.824219	0.76589
1884	0.828125	0.78125	0.828125	0.78125	0.804688	0.739583
1885	0.78125	0.796875	0.875	0.8125	0.816406	0.755777
1886	0.8125	0.828125	0.8125	0.8125	0.816406	0.755224
1887	0.828125	0.8125	0.828125	0.796875	0.816406	0.755224
1888	0.8125	0.765625	0.8125	0.8125	0.800781	0.73451
1889	0.828125	0.796875	0.859375	0.828125	0.828125	0.770959
1890	0.828125	0.828125	0.84375	0.8125	0.828125	0.770865
1891	0.828125	0.75	0.875	0.796875	0.8125	0.750275
1892	0.796875	0.78125	0.84375	0.8125	0.808594	0.744989
1893	0.84375	0.78125	0.859375	0.796875	0.820312	0.760448
1894	0.84375	0.828125	0.890625	0.84375	0.851562	0.802247
1895	0.84375	0.84375	0.875	0.78125	0.835938	0.781568
1896	0.84375	0.765625	0.828125	0.796875	0.808594	0.744867
1897	0.8125	0.765625	0.875	0.78125	0.808594	0.745049
1898	0.8125	0.796875	0.828125	0.796875	0.808594	0.744807
1899	0.828125	0.796875	0.875	0.734375	0.808594	0.745171
1900	0.8125	0.8125	0.875	0.796875	0.824219	0.76589
1901	0.84375	0.796875	0.84375	0.8125	0.824219	0.765641
1902	0.765625	0.78125	0.859375	0.796875	0.800781	0.734928
1903	0.765625	0.796875	0.90625	0.796875	0.816406	0.756456
1904	0.828125	0.828125	0.90625	0.734375	0.824219	0.766577
1905	0.859375	0.78125	0.859375	0.765625	0.816406	0.755224
1906	0.8125	0.8125	0.875	0.78125	0.820312	0.760726
1907	0.765625	0.796875	0.859375	0.796875	0.804688	0.740126
1908	0.875	0.765625	0.859375	0.796875	0.824219	0.765703
1909	0.796875	0.75	0.90625	0.8125	0.816406	0.756209
1910	0.828125	0.8125	0.84375	0.765625	0.8125	0.750153
1911	0.859375	0.796875	0.875	0.78125	0.828125	0.770865
1912	0.78125	0.796875	0.890625	0.8125	0.820312	0.761191
1913	0.8125	0.796875	0.828125	0.796875	0.808594	0.744807
1914	0.828125	0.78125	0.859375	0.78125	0.8125	0.750061
1915	0.796875	0.78125	0.828125	0.84375	0.8125	0.750305
1916	0.796875	0.765625	0.859375	0.828125	0.8125	0.750489
1917	0.8125	0.796875	0.828125	0.765625	0.800781	0.73445
1918	0.8125	0.796875	0.828125	0.796875	0.808594	0.744807
1919	0.828125	0.828125	0.859375	0.796875	0.828125	0.770959
1920	0.84375	0.796875	0.84375	0.8125	0.824219	0.765641
1921	0.84375	0.84375	0.828125	0.78125	0.824219	0.76589
1922	0.828125	0.78125	0.890625	0.8125	0.828125	0.771147
1923	0.78125	0.796875	0.84375	0.78125	0.800781	0.734629
1924	0.8125	0.796875	0.875	0.8125	0.824219	0.76589
1925	0.78125	0.8125	0.828125	0.765625	0.796875	0.729434
1926	0.796875	0.765625	0.859375	0.796875	0.804688	0.739884
1927	0.84375	0.78125	0.84375	0.796875	0.816406	0.755224
1928	0.859375	0.796875	0.84375	0.796875	0.824219	0.765641
1929	0.78125	0.78125	0.890625	0.78125	0.808594	0.745535
1930	0.828125	0.78125	0.859375	0.78125	0.8125	0.750061
1931	0.8125	0.8125	0.859375	0.78125	0.816406	0.755408
1932	0.78125	0.8125	0.8125	0.828125	0.808594	0.744867
1933	0.84375	0.78125	0.890625	0.765625	0.820312	0.760571
1934	0.828125	0.78125	0.828125	0.78125	0.804688	0.739583
1935	0.859375	0.75	0.84375	0.84375	0.824219	0.766202
1936	0.765625	0.828125	0.890625	0.765625	0.8125	0.751224
1937	0.828125	0.796875	0.828125	0.796875	0.8125	0.75
1938	0.828125	0.75	0.90625	0.8125	0.824219	0.766264
1939	0.8125	0.796875	0.84375	0.84375	0.824219	0.765828
1940	0.84375	0.8125	0.859375	0.78125	0.824219	0.765703
1941	0.796875	0.78125	0.875	0.796875	0.8125	0.750397
1942	0.75	0.78125	0.828125	0.78125	0.785156	0.713905
1943	0.796875	0.8125	0.875	0.828125	0.828125	0.771241
1944	0.796875	0.78125	0.859375	0.78125	0.804688	0.739824
1945	0.796875	0.78125	0.859375	0.8125	0.8125	0.750305
1946	0.796875	0.78125	0.859375	0.78125	0.804688	0.739824
1947	0.828125	0.796875	0.90625	0.78125	0.828125	0.771241
1948	0.796875	0.8125	0.84375	0.78125	0.808594	0.744989
1949	0.8125	0.765625	0.90625	0.78125	0.816406	0.755777
1950	0.859375	0.78125	0.828125	0.796875	0.816406	0.755285
1951	0.828125	0.78125	0.890625	0.734375	0.808594	0.745171
1952	0.84375	0.78125	0.890625	0.84375	0.839844	0.786859
1953	0.8125	0.765625	0.8125	0.84375	0.808594	0.745171
1954	0.828125	0.828125	0.84375	0.765625	0.816406	0.75547
1955	0.84375	0.796875	0.921875	0.796875	0.839844	0.786859
1956	0.796875	0.796875	0.84375	0.796875	0.808594	0.744928
1957	0.78125	0.828125	0.859375	0.765625	0.808594	0.745414
1958	0.828125	0.84375	0.890625	0.859375	0.855469	0.807571
1959	0.84375	0.765625	0.875	0.8125	0.824219	0.765828
1960	0.84375	0.78125	0.890625	0.765625	0.820312	0.760571
1961	0.8125	0.796875	0.84375	0.8125	0.816406	0.755285
1962	0.84375	0.78125	0.859375	0.78125	0.816406	0.755224
1963	0.828125	0.796875	0.859375	0.78125	0.816406	0.755285
1964	0.859375	0.828125	0.90625	0.8125	0.851562	0.802247
1965	0.75	0.796875	0.84375	0.796875	0.796875	0.729701
1966	0.796875	0.78125	0.859375	0.78125	0.804688	0.739824
1967	0.78125	0.765625	0.84375	0.796875	0.796875	0.729464
1968	0.8125	0.84375	0.84375	0.796875	0.824219	0.765828
1969	0.78125	0.796875	0.84375	0.78125	0.800781	0.734629
1970	0.78125	0.796875	0.859375	0.8125	0.8125	0.750397
1971	0.796875	0.75	0.890625	0.75	0.796875	0.729701
1972	0.84375	0.828125	0.8125	0.78125	0.816406	0.755408
1973	0.828125	0.734375	0.890625	0.765625	0.804688	0.739884
1974	0.84375	0.796875	0.875	0.78125	0.824219	0.765703
1975	0.8125	0.796875	0.828125	0.796875	0.808594	0.744807
1976	0.828125	0.796875	0.84375	0.8125	0.820312	0.760448
1977	0.828125	0.828125	0.859375	0.828125	0.835938	0.781314
1978	0.8125	0.8125	0.890625	0.796875	0.828125	0.771241
1979	0.859375	0.765625	0.796875	0.78125	0.800781	0.734629
1980	0.828125	0.78125	0.84375	0.78125	0.808594	0.744807
1981	0.875	0.796875	0.890625	0.796875	0.839844	0.786474
1982	0.875	0.796875	0.875	0.765625	0.828125	0.770896
1983	0.828125	0.796875	0.84375	0.78125	0.8125	0.750031
1984	0.78125	0.8125	0.8125	0.8125	0.804688	0.739644
1985	0.8125	0.796875	0.828125	0.765625	0.800781	0.73445
1986	0.828125	0.828125	0.859375	0.78125	0.824219	0.765828
1987	0.796875	0.765625	0.828125	0.796875	0.796875	0.729285
1988	0.84375	0.828125	0.828125	0.78125	0.820312	0.760571
1989	0.78125	0.828125	0.875	0.796875	0.820312	0.761036
1990	0.8125	0.8125	0.875	0.796875	0.824219	0.76589
1991	0.828125	0.8125	0.890625	0.78125	0.828125	0.771147
1992	0.796875	0.8125	0.859375	0.765625	0.808594	0.745171
1993	0.796875	0.765625	0.890625	0.796875	0.8125	0.750611
1994	0.796875	0.796875	0.84375	0.8125	0.8125	0.750153
1995	0.75	0.8125	0.875	0.828125	0.816406	0.756209
1996	0.875	0.828125	0.8125	0.796875	0.828125	0.771147
1997	0.84375	0.78125	0.84375	0.796875	0.816406	0.755224
1998	0.84375	0.78125	0.84375	0.828125	0.824219	0.765765
1999	0.796875	0.75	0.8125	0.8125	0.792969	0.724209
[truncated: 3,001 more rows]

## Sheet: SVM
Number of features	Control	IL-13	IL-17	IL-13 and IL-17	ACC	MCC
1	0.859375	0.28125	0.703125	0.96875	0.703125	0.613692
2	0.859375	0.796875	0.859375	0.953125	0.867188	0.824596
3	0.859375	0.8125	0.90625	0.984375	0.890625	0.856435
4	0.859375	0.8125	0.90625	0.984375	0.890625	0.856435
5	0.84375	0.796875	0.921875	0.984375	0.886719	0.851892
6	0.828125	0.796875	0.90625	0.96875	0.875	0.83582
7	0.828125	0.828125	0.875	0.984375	0.878906	0.840407
8	0.796875	0.828125	0.875	0.984375	0.871094	0.830239
9	0.828125	0.828125	0.875	0.96875	0.875	0.834863
10	0.8125	0.828125	0.890625	0.953125	0.871094	0.829629
11	0.8125	0.84375	0.875	0.9375	0.867188	0.823789
12	0.78125	0.84375	0.875	0.9375	0.859375	0.813693
13	0.78125	0.859375	0.890625	0.9375	0.867188	0.824158
14	0.78125	0.8125	0.890625	0.953125	0.859375	0.814658
15	0.796875	0.84375	0.921875	0.9375	0.875	0.835034
16	0.78125	0.84375	0.921875	0.984375	0.882812	0.846545
17	0.78125	0.859375	0.90625	0.9375	0.871094	0.829629
18	0.796875	0.875	0.9375	0.9375	0.886719	0.850639
19	0.796875	0.875	0.921875	0.9375	0.882812	0.845127
20	0.796875	0.859375	0.921875	0.9375	0.878906	0.840064
21	0.796875	0.84375	0.921875	0.9375	0.875	0.835034
22	0.796875	0.84375	0.921875	0.9375	0.875	0.835034
23	0.8125	0.84375	0.921875	0.9375	0.878906	0.839996
24	0.796875	0.84375	0.90625	0.9375	0.871094	0.829561
25	0.765625	0.828125	0.921875	0.9375	0.863281	0.820198
26	0.765625	0.828125	0.921875	0.9375	0.863281	0.820198
27	0.75	0.8125	0.921875	0.9375	0.855469	0.810347
28	0.765625	0.8125	0.90625	0.921875	0.851562	0.804213
29	0.765625	0.84375	0.921875	0.90625	0.859375	0.814424
30	0.765625	0.84375	0.921875	0.921875	0.863281	0.819796
31	0.75	0.84375	0.921875	0.921875	0.859375	0.814924
32	0.78125	0.8125	0.9375	0.90625	0.859375	0.814758
33	0.875	0.921875	1	1	0.949219	0.933984
34	0.875	0.90625	0.96875	1	0.9375	0.918012
35	0.875	0.921875	0.96875	1	0.941406	0.923021
36	0.875	0.921875	0.96875	1	0.941406	0.923021
37	0.875	0.921875	0.96875	1	0.941406	0.923021
38	0.875	0.90625	0.96875	0.984375	0.933594	0.912592
39	0.859375	0.890625	0.96875	0.984375	0.925781	0.902604
40	0.859375	0.890625	0.96875	0.984375	0.925781	0.902604
41	0.859375	0.890625	0.984375	0.984375	0.929688	0.908099
42	0.859375	0.890625	0.984375	0.984375	0.929688	0.908099
43	0.859375	0.890625	0.984375	0.984375	0.929688	0.908099
44	0.859375	0.890625	0.96875	1	0.929688	0.908062
45	0.859375	0.890625	0.984375	0.984375	0.929688	0.908099
46	0.859375	0.875	0.984375	0.984375	0.925781	0.90312
47	0.859375	0.90625	0.96875	1	0.933594	0.913039
48	0.890625	0.890625	0.953125	1	0.933594	0.912666
49	0.875	0.921875	1	1	0.949219	0.933984
50	0.859375	0.921875	1	1	0.945312	0.929089
51	0.84375	0.921875	0.984375	1	0.9375	0.91865
52	0.859375	0.9375	1	0.984375	0.945312	0.928786
53	0.84375	0.921875	1	0.984375	0.9375	0.918838
54	0.859375	0.9375	1	0.984375	0.945312	0.928786
55	0.84375	0.9375	1	0.984375	0.941406	0.923926
56	0.859375	0.9375	1	0.984375	0.945312	0.928786
57	0.859375	0.9375	1	0.984375	0.945312	0.928786
58	0.859375	0.921875	1	0.984375	0.941406	0.9237
59	0.859375	0.921875	1	0.984375	0.941406	0.9237
60	0.859375	0.921875	1	0.984375	0.941406	0.9237
61	0.859375	0.921875	1	0.984375	0.941406	0.9237
62	0.859375	0.921875	0.984375	0.984375	0.9375	0.918162
63	0.859375	0.921875	0.984375	0.984375	0.9375	0.918162
64	0.859375	0.921875	0.984375	0.984375	0.9375	0.918162
65	0.890625	0.921875	0.984375	0.984375	0.945312	0.928066
66	0.890625	0.921875	0.984375	0.984375	0.945312	0.928066
67	0.890625	0.90625	1	0.984375	0.945312	0.928482
68	0.875	0.9375	1	0.984375	0.949219	0.933679
69	0.890625	0.9375	0.984375	0.984375	0.949219	0.933146
70	0.890625	0.921875	0.984375	0.96875	0.941406	0.92272
71	0.890625	0.9375	0.984375	0.96875	0.945312	0.927839
72	0.890625	0.9375	1	0.96875	0.949219	0.933299
73	0.890625	0.921875	1	0.96875	0.945312	0.928179
74	0.890625	0.921875	0.984375	0.96875	0.941406	0.92272
75	0.875	0.921875	0.984375	0.984375	0.941406	0.923097
76	0.875	0.921875	0.984375	0.984375	0.941406	0.923097
77	0.875	0.921875	0.984375	0.984375	0.941406	0.923097
78	0.875	0.921875	0.984375	0.984375	0.941406	0.923097
79	0.859375	0.921875	0.984375	0.984375	0.9375	0.918162
80	0.875	0.921875	0.984375	0.984375	0.941406	0.923097
81	0.875	0.921875	0.984375	0.984375	0.941406	0.923097
82	0.875	0.921875	0.984375	0.984375	0.941406	0.923097
83	0.859375	0.921875	0.96875	0.984375	0.933594	0.912666
84	0.859375	0.921875	0.984375	0.984375	0.9375	0.918162
85	0.859375	0.921875	0.96875	0.984375	0.933594	0.912666
86	0.859375	0.921875	0.96875	0.984375	0.933594	0.912666
87	0.890625	0.921875	0.984375	0.984375	0.945312	0.928066
88	0.890625	0.921875	0.984375	0.96875	0.941406	0.92272
89	0.921875	0.921875	0.984375	0.984375	0.953125	0.938111
90	0.921875	0.921875	0.984375	0.984375	0.953125	0.938111
91	0.921875	0.921875	0.984375	0.984375	0.953125	0.938111
92	0.921875	0.921875	0.984375	0.984375	0.953125	0.938111
93	0.921875	0.90625	0.984375	1	0.953125	0.938493
94	0.921875	0.90625	0.984375	1	0.953125	0.938493
95	0.921875	0.921875	0.984375	1	0.957031	0.943496
96	0.921875	0.921875	0.984375	0.96875	0.949219	0.932766
97	0.921875	0.921875	0.984375	0.96875	0.949219	0.932766
98	0.921875	0.921875	0.984375	0.96875	0.949219	0.932766
99	0.921875	0.921875	0.96875	0.96875	0.945312	0.927423
100	0.921875	0.921875	0.96875	0.96875	0.945312	0.927423
101	0.90625	0.921875	0.984375	0.96875	0.945312	0.927725
102	0.90625	0.921875	0.96875	0.96875	0.941406	0.922344
103	0.90625	0.921875	0.953125	0.96875	0.9375	0.917003
104	0.90625	0.921875	0.96875	0.96875	0.941406	0.922344
105	0.953125	0.921875	0.96875	0.96875	0.953125	0.937691
106	0.9375	0.90625	0.984375	0.96875	0.949219	0.932766
107	0.9375	0.90625	0.984375	0.96875	0.949219	0.932766
108	0.9375	0.921875	0.984375	0.984375	0.957031	0.943188
109	0.9375	0.921875	0.984375	0.984375	0.957031	0.943188
110	0.9375	0.921875	0.984375	0.984375	0.957031	0.943188
111	0.9375	0.921875	0.96875	0.984375	0.953125	0.937882
112	0.953125	0.921875	0.96875	0.984375	0.957031	0.943035
113	0.953125	0.921875	0.953125	0.984375	0.953125	0.937805
114	0.953125	0.9375	0.96875	0.984375	0.960938	0.94811
115	0.953125	0.9375	0.96875	0.984375	0.960938	0.94811
116	0.953125	0.921875	0.96875	0.96875	0.953125	0.937691
117	0.953125	0.921875	0.96875	0.96875	0.953125	0.937691
118	0.953125	0.921875	0.96875	0.96875	0.953125	0.937691
119	0.953125	0.921875	0.96875	0.96875	0.953125	0.937691
120	0.953125	0.921875	0.96875	0.984375	0.957031	0.943035
121	0.953125	0.921875	0.96875	0.96875	0.953125	0.937691
122	0.953125	0.921875	0.96875	0.96875	0.953125	0.937691
123	0.953125	0.921875	0.96875	0.96875	0.953125	0.937691
124	0.953125	0.921875	0.953125	0.96875	0.949219	0.932462
125	0.953125	0.921875	0.953125	0.96875	0.949219	0.932462
126	0.953125	0.921875	0.953125	0.96875	0.949219	0.932462
127	0.953125	0.9375	0.953125	0.96875	0.953125	0.937576
128	0.953125	0.9375	0.953125	0.96875	0.953125	0.937576
129	0.953125	0.9375	0.953125	0.96875	0.953125	0.937576
130	0.953125	0.9375	0.953125	0.953125	0.949219	0.932311
131	0.953125	0.9375	0.953125	0.953125	0.949219	0.932311
132	0.953125	0.921875	0.953125	0.96875	0.949219	0.932462
133	0.953125	0.921875	0.953125	0.96875	0.949219	0.932462
134	0.953125	0.9375	0.953125	0.96875	0.953125	0.937576
135	0.953125	0.9375	0.953125	0.96875	0.953125	0.937576
136	0.953125	0.9375	0.953125	0.96875	0.953125	0.937576
137	0.953125	0.9375	0.9375	0.96875	0.949219	0.932387
138	0.953125	0.9375	0.9375	0.96875	0.949219	0.932387
139	0.953125	0.9375	0.9375	0.953125	0.945312	0.927121
140	0.953125	0.921875	0.953125	0.953125	0.945312	0.927159
141	0.953125	0.9375	0.953125	0.984375	0.957031	0.942881
142	0.953125	0.9375	0.9375	0.984375	0.953125	0.937691
143	0.953125	0.9375	0.9375	0.984375	0.953125	0.937691
144	0.953125	0.9375	0.9375	0.984375	0.953125	0.937691
145	0.953125	0.9375	0.9375	1	0.957031	0.943035
146	0.953125	0.9375	0.9375	1	0.957031	0.943035
147	0.9375	0.9375	0.9375	1	0.953125	0.937805
148	0.9375	0.9375	0.9375	1	0.953125	0.937805
149	0.9375	0.9375	0.9375	1	0.953125	0.937805
150	0.9375	0.9375	0.9375	1	0.953125	0.937805
151	0.9375	0.9375	0.9375	1	0.953125	0.937805
152	0.9375	0.9375	0.9375	1	0.953125	0.937805
153	0.9375	0.9375	0.9375	1	0.953125	0.937805
154	0.9375	0.9375	0.9375	1	0.953125	0.937805
155	0.9375	0.921875	0.9375	1	0.949219	0.932766
156	0.953125	0.921875	0.9375	1	0.953125	0.937996
157	0.953125	0.921875	0.953125	1	0.957031	0.943188
158	0.953125	0.921875	0.953125	1	0.957031	0.943188
159	0.953125	0.921875	0.953125	1	0.957031	0.943188
160	0.953125	0.9375	0.953125	1	0.960938	0.948225
161	0.953125	0.9375	0.953125	1	0.960938	0.948225
162	0.953125	0.953125	0.953125	1	0.964844	0.9533
163	0.953125	0.953125	0.953125	1	0.964844	0.9533
164	0.953125	0.953125	0.953125	1	0.964844	0.9533
165	0.953125	0.953125	0.953125	1	0.964844	0.9533
166	0.953125	0.953125	0.953125	1	0.964844	0.9533
167	0.953125	0.953125	0.953125	1	0.964844	0.9533
168	0.953125	0.953125	0.96875	1	0.96875	0.958528
169	0.9375	0.953125	0.96875	0.984375	0.960938	0.948071
170	0.9375	0.953125	0.96875	0.984375	0.960938	0.948071
171	0.9375	0.953125	0.96875	0.984375	0.960938	0.948071
172	0.9375	0.953125	0.953125	0.984375	0.957031	0.942804
173	0.9375	0.953125	0.96875	0.96875	0.957031	0.942804
174	0.9375	0.953125	0.96875	0.984375	0.960938	0.948071
175	0.9375	0.953125	0.953125	1	0.960938	0.94811
176	0.9375	0.953125	0.96875	1	0.964844	0.953377
177	0.9375	0.953125	0.953125	1	0.960938	0.94811
178	0.9375	0.953125	0.96875	1	0.964844	0.953377
179	0.9375	0.953125	0.96875	1	0.964844	0.953377
180	0.9375	0.953125	0.96875	1	0.964844	0.953377
181	0.9375	0.953125	0.96875	0.984375	0.960938	0.948071
182	0.9375	0.9375	0.96875	0.984375	0.957031	0.942958
183	0.9375	0.953125	0.96875	0.984375	0.960938	0.948071
184	0.9375	0.953125	0.96875	0.984375	0.960938	0.948071
185	0.9375	0.953125	0.96875	0.984375	0.960938	0.948071
186	0.9375	0.953125	0.96875	0.984375	0.960938	0.948071
187	0.9375	0.953125	0.96875	0.984375	0.960938	0.948071
188	0.9375	0.953125	0.96875	0.984375	0.960938	0.948071
189	0.9375	0.953125	0.96875	0.984375	0.960938	0.948071
190	0.9375	0.953125	0.96875	0.984375	0.960938	0.948071
191	0.9375	0.953125	0.96875	0.984375	0.960938	0.948071
192	0.9375	0.953125	0.9375	0.984375	0.953125	0.937576
193	0.9375	0.953125	0.9375	0.96875	0.949219	0.932311
194	0.9375	0.953125	0.953125	0.984375	0.957031	0.942804
195	0.9375	0.953125	0.953125	0.984375	0.957031	0.942804
196	0.9375	0.9375	0.953125	0.96875	0.949219	0.932387
197	0.9375	0.9375	0.953125	0.96875	0.949219	0.932387
198	0.9375	0.9375	0.953125	0.96875	0.949219	0.932387
199	0.953125	0.9375	0.953125	0.96875	0.953125	0.937576
200	0.9375	0.9375	0.953125	0.96875	0.949219	0.932387
201	0.9375	0.953125	0.953125	0.96875	0.953125	0.937538
202	0.9375	0.9375	0.953125	0.96875	0.949219	0.932387
203	0.9375	0.9375	0.953125	0.96875	0.949219	0.932387
204	0.9375	0.9375	0.953125	0.96875	0.949219	0.932387
205	0.9375	0.9375	0.953125	0.96875	0.949219	0.932387
206	0.9375	0.9375	0.953125	0.96875	0.949219	0.932387
207	0.9375	0.9375	0.9375	0.96875	0.945312	0.927159
208	0.9375	0.9375	0.9375	0.96875	0.945312	0.927159
209	0.9375	0.9375	0.9375	0.96875	0.945312	0.927159
210	0.9375	0.9375	0.9375	0.96875	0.945312	0.927159
211	0.9375	0.9375	0.9375	0.96875	0.945312	0.927159
212	0.9375	0.9375	0.9375	0.96875	0.945312	0.927159
213	0.9375	0.9375	0.9375	0.96875	0.945312	0.927159
214	0.9375	0.9375	0.9375	0.96875	0.945312	0.927159
215	0.953125	0.9375	0.9375	0.96875	0.949219	0.932387
216	0.953125	0.9375	0.953125	0.96875	0.953125	0.937576
217	0.953125	0.9375	0.953125	0.96875	0.953125	0.937576
218	0.953125	0.9375	0.953125	0.96875	0.953125	0.937576
219	0.953125	0.9375	0.953125	0.96875	0.953125	0.937576
220	0.953125	0.9375	0.953125	0.96875	0.953125	0.937576
221	0.953125	0.9375	0.953125	0.96875	0.953125	0.937576
222	0.953125	0.9375	0.953125	0.96875	0.953125	0.937576
223	0.953125	0.9375	0.953125	0.96875	0.953125	0.937576
224	0.953125	0.9375	0.9375	0.96875	0.949219	0.932387
225	0.953125	0.9375	0.953125	0.96875	0.953125	0.937576
226	0.953125	0.9375	0.953125	0.96875	0.953125	0.937576
227	0.953125	0.9375	0.953125	0.953125	0.949219	0.932311
228	0.953125	0.9375	0.953125	0.96875	0.953125	0.937576
229	0.953125	0.921875	0.953125	0.96875	0.949219	0.932462
230	0.953125	0.921875	0.953125	0.96875	0.949219	0.932462
231	0.953125	0.921875	0.953125	0.96875	0.949219	0.932462
232	0.953125	0.921875	0.953125	0.96875	0.949219	0.932462
233	0.953125	0.921875	0.953125	0.96875	0.949219	0.932462
234	0.953125	0.921875	0.9375	0.96875	0.945312	0.927272
235	0.953125	0.921875	0.953125	0.96875	0.949219	0.932462
236	0.953125	0.921875	0.953125	0.96875	0.949219	0.932462
237	0.953125	0.921875	0.96875	0.96875	0.953125	0.937691
238	0.9375	0.921875	0.96875	0.96875	0.949219	0.932538
239	0.9375	0.921875	0.96875	0.96875	0.949219	0.932538
240	0.9375	0.921875	0.96875	0.96875	0.949219	0.932538
241	0.9375	0.90625	0.953125	0.96875	0.941406	0.922194
242	0.9375	0.90625	0.953125	0.96875	0.941406	0.922194
243	0.9375	0.90625	0.953125	0.96875	0.941406	0.922194
244	0.9375	0.90625	0.96875	0.96875	0.945312	0.927461
245	0.9375	0.921875	0.96875	0.96875	0.949219	0.932538
246	0.9375	0.921875	0.96875	0.96875	0.949219	0.932538
247	0.9375	0.921875	0.96875	0.96875	0.949219	0.932538
248	0.9375	0.921875	0.96875	0.96875	0.949219	0.932538
249	0.9375	0.921875	0.96875	0.96875	0.949219	0.932538
250	0.9375	0.921875	0.96875	0.96875	0.949219	0.932538
251	0.9375	0.921875	0.96875	0.96875	0.949219	0.932538
252	0.9375	0.921875	0.96875	0.96875	0.949219	0.932538
253	0.9375	0.921875	0.96875	0.96875	0.949219	0.932538
254	0.9375	0.921875	0.96875	0.96875	0.949219	0.932538
255	0.9375	0.921875	0.953125	0.96875	0.945312	0.927272
256	0.9375	0.921875	0.953125	0.96875	0.945312	0.927272
257	0.953125	0.921875	0.96875	0.96875	0.953125	0.937691
258	0.9375	0.921875	0.953125	0.96875	0.945312	0.927272
259	0.9375	0.921875	0.953125	0.96875	0.945312	0.927272
260	0.9375	0.921875	0.953125	0.96875	0.945312	0.927272
261	0.9375	0.921875	0.953125	0.96875	0.945312	0.927272
262	0.9375	0.9375	0.953125	0.96875	0.949219	0.932387
263	0.9375	0.9375	0.953125	0.96875	0.949219	0.932387
264	0.9375	0.9375	0.953125	0.96875	0.949219	0.932387
265	0.9375	0.921875	0.953125	0.96875	0.945312	0.927272
266	0.9375	0.90625	0.953125	0.96875	0.941406	0.922194
267	0.9375	0.90625	0.953125	0.96875	0.941406	0.922194
268	0.9375	0.90625	0.953125	0.96875	0.941406	0.922194
269	0.9375	0.921875	0.953125	0.96875	0.945312	0.927272
270	0.953125	0.921875	0.953125	0.96875	0.949219	0.932462
271	0.953125	0.921875	0.953125	0.96875	0.949219	0.932462
272	0.953125	0.921875	0.953125	0.96875	0.949219	0.932462
273	0.953125	0.90625	0.953125	0.96875	0.945312	0.927385
274	0.953125	0.90625	0.953125	0.96875	0.945312	0.927385
275	0.953125	0.90625	0.953125	0.953125	0.941406	0.922044
276	0.953125	0.921875	0.953125	0.96875	0.949219	0.932462
277	0.953125	0.921875	0.953125	0.96875	0.949219	0.932462
278	0.953125	0.921875	0.953125	0.96875	0.949219	0.932462
279	0.953125	0.921875	0.953125	0.96875	0.949219	0.932462
280	0.953125	0.921875	0.953125	0.96875	0.949219	0.932462
281	0.953125	0.921875	0.953125	0.96875	0.949219	0.932462
282	0.953125	0.90625	0.953125	0.96875	0.945312	0.927385
283	0.953125	0.90625	0.953125	0.96875	0.945312	0.927385
284	0.953125	0.90625	0.96875	0.96875	0.949219	0.932614
285	0.953125	0.90625	0.953125	0.96875	0.945312	0.927385
286	0.953125	0.90625	0.953125	0.96875	0.945312	0.927385
287	0.953125	0.90625	0.953125	0.96875	0.945312	0.927385
288	0.953125	0.921875	0.953125	0.96875	0.949219	0.932462
289	0.953125	0.921875	0.953125	0.96875	0.949219	0.932462
290	0.953125	0.921875	0.953125	0.96875	0.949219	0.932462
291	0.953125	0.921875	0.96875	0.96875	0.953125	0.937691
292	0.953125	0.921875	0.96875	0.96875	0.953125	0.937691
293	0.953125	0.921875	0.96875	0.96875	0.953125	0.937691
294	0.953125	0.90625	0.96875	0.96875	0.949219	0.932614
295	0.953125	0.90625	0.96875	0.96875	0.949219	0.932614
296	0.953125	0.90625	0.96875	0.953125	0.945312	0.927272
297	0.953125	0.90625	0.96875	0.953125	0.945312	0.927272
298	0.96875	0.90625	0.96875	0.953125	0.949219	0.932462
299	0.96875	0.90625	0.96875	0.953125	0.949219	0.932462
300	0.96875	0.90625	0.96875	0.96875	0.953125	0.937805
301	0.96875	0.90625	0.96875	0.96875	0.953125	0.937805
302	0.96875	0.90625	0.96875	0.953125	0.949219	0.932462
303	0.96875	0.90625	0.96875	0.96875	0.953125	0.937805
304	0.96875	0.90625	0.96875	0.96875	0.953125	0.937805
305	0.96875	0.90625	0.96875	0.96875	0.953125	0.937805
306	0.953125	0.90625	0.96875	0.96875	0.949219	0.932614
307	0.953125	0.90625	0.96875	0.984375	0.953125	0.937996
308	0.953125	0.90625	0.96875	0.984375	0.953125	0.937996
309	0.953125	0.90625	0.96875	0.984375	0.953125	0.937996
310	0.953125	0.90625	0.96875	0.984375	0.953125	0.937996
311	0.953125	0.90625	0.96875	0.984375	0.953125	0.937996
312	0.953125	0.90625	0.96875	0.984375	0.953125	0.937996
313	0.953125	0.90625	0.96875	0.984375	0.953125	0.937996
314	0.953125	0.90625	0.96875	0.984375	0.953125	0.937996
315	0.953125	0.90625	0.96875	0.984375	0.953125	0.937996
316	0.953125	0.90625	0.96875	0.984375	0.953125	0.937996
317	0.953125	0.90625	0.96875	0.984375	0.953125	0.937996
318	0.953125	0.90625	0.96875	0.96875	0.949219	0.932614
319	0.953125	0.921875	0.96875	0.96875	0.953125	0.937691
320	0.953125	0.921875	0.96875	0.96875	0.953125	0.937691
321	0.953125	0.90625	0.96875	0.96875	0.949219	0.932614
322	0.953125	0.90625	0.96875	0.96875	0.949219	0.932614
323	0.953125	0.90625	0.96875	0.96875	0.949219	0.932614
324	0.953125	0.90625	0.96875	0.96875	0.949219	0.932614
325	0.953125	0.90625	0.96875	0.96875	0.949219	0.932614
326	0.953125	0.90625	0.96875	0.96875	0.949219	0.932614
327	0.953125	0.921875	0.96875	0.96875	0.953125	0.937691
328	0.953125	0.921875	0.96875	0.96875	0.953125	0.937691
329	0.953125	0.921875	0.96875	0.96875	0.953125	0.937691
330	0.953125	0.921875	0.96875	0.96875	0.953125	0.937691
331	0.953125	0.921875	0.96875	0.96875	0.953125	0.937691
332	0.953125	0.921875	0.96875	0.953125	0.949219	0.932387
333	0.953125	0.921875	0.96875	0.953125	0.949219	0.932387
334	0.953125	0.921875	0.96875	0.953125	0.949219	0.932387
335	0.953125	0.921875	0.96875	0.96875	0.953125	0.937691
336	0.953125	0.921875	0.96875	0.96875	0.953125	0.937691
337	0.953125	0.921875	0.96875	0.953125	0.949219	0.932387
338	0.953125	0.90625	0.96875	0.953125	0.945312	0.927272
339	0.953125	0.90625	0.96875	0.953125	0.945312	0.927272
340	0.953125	0.90625	0.96875	0.953125	0.945312	0.927272
341	0.953125	0.890625	0.96875	0.953125	0.941406	0.922194
342	0.953125	0.890625	0.96875	0.953125	0.941406	0.922194
343	0.953125	0.890625	0.96875	0.953125	0.941406	0.922194
344	0.953125	0.90625	0.96875	0.953125	0.945312	0.927272
345	0.953125	0.90625	0.96875	0.953125	0.945312	0.927272
346	0.953125	0.890625	0.96875	0.953125	0.941406	0.922194
347	0.953125	0.90625	0.96875	0.953125	0.945312	0.927272
348	0.953125	0.90625	0.96875	0.953125	0.945312	0.927272
349	0.953125	0.90625	0.96875	0.953125	0.945312	0.927272
350	0.953125	0.90625	0.96875	0.953125	0.945312	0.927272
351	0.953125	0.890625	0.96875	0.953125	0.941406	0.922194
352	0.953125	0.90625	0.96875	0.96875	0.949219	0.932614
353	0.953125	0.90625	0.96875	0.96875	0.949219	0.932614
354	0.953125	0.90625	0.96875	0.96875	0.949219	0.932614
355	0.953125	0.921875	0.96875	0.953125	0.949219	0.932387
356	0.953125	0.921875	0.96875	0.953125	0.949219	0.932387
357	0.953125	0.890625	0.96875	0.984375	0.949219	0.932994
358	0.953125	0.890625	0.96875	0.984375	0.949219	0.932994
359	0.953125	0.890625	0.96875	0.984375	0.949219	0.932994
360	0.953125	0.890625	0.96875	0.984375	0.949219	0.932994
361	0.953125	0.890625	0.96875	0.984375	0.949219	0.932994
362	0.953125	0.890625	0.96875	0.984375	0.949219	0.932994
363	0.953125	0.890625	0.96875	0.984375	0.949219	0.932994
364	0.953125	0.890625	0.96875	0.984375	0.949219	0.932994
365	0.953125	0.890625	0.96875	0.984375	0.949219	0.932994
366	0.953125	0.890625	0.96875	0.984375	0.949219	0.932994
367	0.953125	0.890625	0.96875	0.984375	0.949219	0.932994
368	0.953125	0.890625	0.96875	0.96875	0.945312	0.927574
369	0.953125	0.890625	0.96875	0.96875	0.945312	0.927574
370	0.953125	0.890625	0.96875	0.96875	0.945312	0.927574
371	0.953125	0.890625	0.96875	0.984375	0.949219	0.932994
372	0.953125	0.890625	0.96875	0.984375	0.949219	0.932994
373	0.953125	0.890625	0.96875	0.984375	0.949219	0.932994
374	0.953125	0.890625	0.96875	0.984375	0.949219	0.932994
375	0.953125	0.890625	0.96875	0.984375	0.949219	0.932994
376	0.953125	0.890625	0.96875	0.984375	0.949219	0.932994
377	0.953125	0.890625	0.96875	0.984375	0.949219	0.932994
378	0.953125	0.890625	0.96875	0.984375	0.949219	0.932994
379	0.953125	0.890625	0.96875	0.984375	0.949219	0.932994
380	0.953125	0.890625	0.96875	0.984375	0.949219	0.932994
381	0.953125	0.890625	0.96875	0.984375	0.949219	0.932994
382	0.953125	0.890625	0.96875	0.984375	0.949219	0.932994
383	0.953125	0.890625	0.96875	0.984375	0.949219	0.932994
384	0.953125	0.890625	0.96875	0.984375	0.949219	0.932994
385	0.953125	0.890625	0.96875	0.96875	0.945312	0.927574
386	0.953125	0.890625	0.96875	0.96875	0.945312	0.927574
387	0.953125	0.890625	0.96875	0.984375	0.949219	0.932994
388	0.953125	0.890625	0.96875	0.984375	0.949219	0.932994
389	0.953125	0.890625	0.96875	0.984375	0.949219	0.932994
390	0.953125	0.890625	0.96875	0.984375	0.949219	0.932994
391	0.953125	0.890625	0.96875	0.96875	0.945312	0.927574
392	0.953125	0.90625	0.96875	0.984375	0.953125	0.937996
393	0.953125	0.90625	0.96875	0.984375	0.953125	0.937996
394	0.953125	0.890625	0.96875	0.984375	0.949219	0.932994
395	0.953125	0.90625	0.96875	0.96875	0.949219	0.932614
396	0.953125	0.90625	0.96875	0.96875	0.949219	0.932614
397	0.953125	0.90625	0.96875	0.96875	0.949219	0.932614
398	0.953125	0.90625	0.96875	0.96875	0.949219	0.932614
399	0.953125	0.90625	0.96875	0.96875	0.949219	0.932614
400	0.953125	0.90625	0.96875	0.96875	0.949219	0.932614
401	0.9375	0.890625	0.96875	0.96875	0.941406	0.922419
402	0.9375	0.921875	0.96875	0.984375	0.953125	0.937882
403	0.9375	0.921875	0.96875	0.984375	0.953125	0.937882
404	0.9375	0.890625	0.96875	0.984375	0.945312	0.927839
405	0.953125	0.890625	0.96875	0.984375	0.949219	0.932994
406	0.953125	0.890625	0.96875	0.96875	0.945312	0.927574
407	0.953125	0.890625	0.96875	0.96875	0.945312	0.927574
408	0.953125	0.890625	0.96875	0.96875	0.945312	0.927574
409	0.953125	0.890625	0.96875	0.96875	0.945312	0.927574
410	0.953125	0.890625	0.96875	0.96875	0.945312	0.927574
411	0.953125	0.890625	0.96875	0.96875	0.945312	0.927574
412	0.953125	0.890625	0.96875	0.96875	0.945312	0.927574
413	0.953125	0.890625	0.96875	0.96875	0.945312	0.927574
414	0.953125	0.90625	0.96875	0.96875	0.949219	0.932614
415	0.953125	0.90625	0.96875	0.96875	0.949219	0.932614
416	0.953125	0.90625	0.96875	0.96875	0.949219	0.932614
417	0.953125	0.90625	0.96875	0.96875	0.949219	0.932614
418	0.953125	0.90625	0.96875	0.96875	0.949219	0.932614
419	0.953125	0.90625	0.96875	0.96875	0.949219	0.932614
420	0.953125	0.90625	0.96875	0.96875	0.949219	0.932614
421	0.953125	0.90625	0.96875	0.96875	0.949219	0.932614
422	0.953125	0.90625	0.96875	0.96875	0.949219	0.932614
423	0.953125	0.90625	0.96875	0.953125	0.945312	0.927272
424	0.953125	0.90625	0.96875	0.953125	0.945312	0.927272
425	0.953125	0.90625	0.96875	0.953125	0.945312	0.927272
426	0.953125	0.90625	0.96875	0.953125	0.945312	0.927272
427	0.953125	0.90625	0.96875	0.9375	0.941406	0.921969
428	0.953125	0.90625	0.96875	0.9375	0.941406	0.921969
429	0.953125	0.90625	0.96875	0.9375	0.941406	0.921969
430	0.953125	0.90625	0.96875	0.9375	0.941406	0.921969
431	0.953125	0.890625	0.96875	0.9375	0.9375	0.916853
432	0.953125	0.890625	0.96875	0.9375	0.9375	0.916853
433	0.953125	0.890625	0.96875	0.9375	0.9375	0.916853
434	0.953125	0.890625	0.96875	0.9375	0.9375	0.916853
435	0.9375	0.890625	0.96875	0.9375	0.933594	0.911699
436	0.9375	0.890625	0.96875	0.9375	0.933594	0.911699
437	0.9375	0.90625	0.96875	0.9375	0.9375	0.916816
438	0.953125	0.90625	0.96875	0.953125	0.945312	0.927272
439	0.953125	0.90625	0.96875	0.953125	0.945312	0.927272
440	0.9375	0.90625	0.96875	0.953125	0.941406	0.922119
441	0.9375	0.90625	0.96875	0.953125	0.941406	0.922119
442	0.9375	0.90625	0.96875	0.953125	0.941406	0.922119
443	0.953125	0.90625	0.96875	0.953125	0.945312	0.927272
444	0.953125	0.890625	0.96875	0.953125	0.941406	0.922194
445	0.953125	0.90625	0.96875	0.953125	0.945312	0.927272
446	0.9375	0.90625	0.96875	0.953125	0.941406	0.922119
447	0.953125	0.90625	0.96875	0.96875	0.949219	0.932614
448	0.9375	0.90625	0.96875	0.953125	0.941406	0.922119
449	0.953125	0.90625	0.96875	0.953125	0.945312	0.927272
450	0.953125	0.90625	0.96875	0.953125	0.945312	0.927272
451	0.9375	0.90625	0.96875	0.953125	0.941406	0.922119
452	0.9375	0.90625	0.96875	0.9375	0.9375	0.916816
453	0.9375	0.90625	0.96875	0.953125	0.941406	0.922119
454	0.9375	0.90625	0.96875	0.953125	0.941406	0.922119
455	0.9375	0.90625	0.96875	0.953125	0.941406	0.922119
456	0.9375	0.90625	0.96875	0.953125	0.941406	0.922119
457	0.9375	0.90625	0.96875	0.953125	0.941406	0.922119
458	0.9375	0.90625	0.96875	0.953125	0.941406	0.922119
459	0.9375	0.890625	0.96875	0.953125	0.9375	0.91704
460	0.9375	0.90625	0.96875	0.953125	0.941406	0.922119
461	0.9375	0.90625	0.96875	0.953125	0.941406	0.922119
462	0.9375	0.90625	0.96875	0.953125	0.941406	0.922119
463	0.9375	0.90625	0.96875	0.953125	0.941406	0.922119
464	0.9375	0.90625	0.96875	0.953125	0.941406	0.922119
465	0.9375	0.890625	0.96875	0.96875	0.941406	0.922419
466	0.9375	0.890625	0.96875	0.96875	0.941406	0.922419
467	0.9375	0.890625	0.96875	0.96875	0.941406	0.922419
468	0.9375	0.90625	0.96875	0.953125	0.941406	0.922119
469	0.9375	0.890625	0.96875	0.953125	0.9375	0.91704
470	0.9375	0.890625	0.96875	0.953125	0.9375	0.91704
471	0.9375	0.90625	0.96875	0.953125	0.941406	0.922119
472	0.9375	0.90625	0.96875	0.953125	0.941406	0.922119
473	0.9375	0.90625	0.96875	0.953125	0.941406	0.922119
474	0.9375	0.90625	0.96875	0.953125	0.941406	0.922119
475	0.921875	0.90625	0.96875	0.953125	0.9375	0.917003
476	0.921875	0.90625	0.96875	0.953125	0.9375	0.917003
477	0.9375	0.90625	0.96875	0.953125	0.941406	0.922119
478	0.9375	0.90625	0.96875	0.953125	0.941406	0.922119
479	0.9375	0.90625	0.96875	0.953125	0.941406	0.922119
480	0.9375	0.90625	0.96875	0.953125	0.941406	0.922119
481	0.9375	0.90625	0.96875	0.953125	0.941406	0.922119
482	0.9375	0.90625	0.96875	0.953125	0.941406	0.922119
483	0.9375	0.90625	0.96875	0.953125	0.941406	0.922119
484	0.9375	0.90625	0.96875	0.953125	0.941406	0.922119
485	0.9375	0.90625	0.96875	0.953125	0.941406	0.922119
486	0.9375	0.90625	0.96875	0.96875	0.945312	0.927461
487	0.9375	0.90625	0.96875	0.96875	0.945312	0.927461
488	0.9375	0.90625	0.96875	0.96875	0.945312	0.927461
489	0.9375	0.90625	0.96875	0.96875	0.945312	0.927461
490	0.9375	0.90625	0.96875	0.96875	0.945312	0.927461
491	0.9375	0.90625	0.96875	0.953125	0.941406	0.922119
492	0.9375	0.90625	0.96875	0.96875	0.945312	0.927461
493	0.9375	0.90625	0.96875	0.96875	0.945312	0.927461
494	0.9375	0.90625	0.96875	0.96875	0.945312	0.927461
495	0.9375	0.90625	0.96875	0.96875	0.945312	0.927461
496	0.9375	0.90625	0.96875	0.953125	0.941406	0.922119
497	0.9375	0.90625	0.96875	0.96875	0.945312	0.927461
498	0.9375	0.90625	0.96875	0.96875	0.945312	0.927461
499	0.953125	0.90625	0.96875	0.96875	0.949219	0.932614
500	0.953125	0.90625	0.96875	0.96875	0.949219	0.932614
501	0.9375	0.90625	0.96875	0.96875	0.945312	0.927461
502	0.953125	0.921875	0.96875	0.953125	0.949219	0.932387
503	0.9375	0.9375	0.96875	0.953125	0.949219	0.932387
504	0.9375	0.9375	0.96875	0.953125	0.949219	0.932387
505	0.9375	0.9375	0.96875	0.953125	0.949219	0.932387
506	0.9375	0.9375	0.96875	0.953125	0.949219	0.932387
507	0.9375	0.9375	0.96875	0.953125	0.949219	0.932387
508	0.9375	0.9375	0.96875	0.953125	0.949219	0.932387
509	0.9375	0.9375	0.96875	0.953125	0.949219	0.932387
510	0.9375	0.9375	0.96875	0.953125	0.949219	0.932387
511	0.9375	0.9375	0.96875	0.953125	0.949219	0.932387
512	0.9375	0.9375	0.96875	0.953125	0.949219	0.932387
513	0.9375	0.9375	0.96875	0.953125	0.949219	0.932387
514	0.9375	0.9375	0.96875	0.953125	0.949219	0.932387
515	0.9375	0.9375	0.96875	0.953125	0.949219	0.932387
516	0.9375	0.921875	0.96875	0.953125	0.945312	0.927234
517	0.9375	0.921875	0.96875	0.953125	0.945312	0.927234
518	0.9375	0.921875	0.96875	0.953125	0.945312	0.927234
519	0.9375	0.921875	0.96875	0.953125	0.945312	0.927234
520	0.9375	0.921875	0.96875	0.953125	0.945312	0.927234
521	0.953125	0.921875	0.96875	0.96875	0.953125	0.937691
522	0.9375	0.921875	0.96875	0.96875	0.949219	0.932538
523	0.9375	0.921875	0.96875	0.96875	0.949219	0.932538
524	0.9375	0.921875	0.96875	0.96875	0.949219	0.932538
525	0.9375	0.921875	0.96875	0.96875	0.949219	0.932538
526	0.9375	0.921875	0.96875	0.953125	0.945312	0.927234
527	0.9375	0.921875	0.96875	0.953125	0.945312	0.927234
528	0.9375	0.921875	0.96875	0.953125	0.945312	0.927234
529	0.9375	0.921875	0.96875	0.953125	0.945312	0.927234
530	0.9375	0.921875	0.96875	0.953125	0.945312	0.927234
531	0.9375	0.921875	0.96875	0.953125	0.945312	0.927234
532	0.9375	0.921875	0.96875	0.96875	0.949219	0.932538
533	0.9375	0.921875	0.96875	0.96875	0.949219	0.932538
534	0.9375	0.921875	0.96875	0.96875	0.949219	0.932538
535	0.9375	0.921875	0.96875	0.96875	0.949219	0.932538
536	0.9375	0.9375	0.96875	0.96875	0.953125	0.937653
537	0.9375	0.9375	0.96875	0.96875	0.953125	0.937653
538	0.9375	0.9375	0.96875	0.96875	0.953125	0.937653
539	0.9375	0.9375	0.96875	0.96875	0.953125	0.937653
540	0.9375	0.9375	0.96875	0.96875	0.953125	0.937653
541	0.9375	0.9375	0.96875	0.96875	0.953125	0.937653
542	0.9375	0.9375	0.96875	0.984375	0.957031	0.942958
543	0.9375	0.9375	0.96875	0.984375	0.957031	0.942958
544	0.921875	0.9375	0.96875	0.984375	0.953125	0.937844
545	0.921875	0.9375	0.96875	0.984375	0.953125	0.937844
546	0.921875	0.9375	0.96875	0.984375	0.953125	0.937844
547	0.921875	0.9375	0.96875	0.984375	0.953125	0.937844
548	0.921875	0.9375	0.96875	0.984375	0.953125	0.937844
549	0.921875	0.9375	0.96875	0.984375	0.953125	0.937844
550	0.921875	0.9375	0.96875	0.984375	0.953125	0.937844
551	0.921875	0.9375	0.96875	0.984375	0.953125	0.937844
552	0.921875	0.9375	0.96875	0.984375	0.953125	0.937844
553	0.921875	0.9375	0.96875	0.984375	0.953125	0.937844
554	0.921875	0.9375	0.96875	0.984375	0.953125	0.937844
555	0.921875	0.9375	0.96875	0.984375	0.953125	0.937844
556	0.921875	0.9375	0.96875	0.984375	0.953125	0.937844
557	0.921875	0.9375	0.96875	0.984375	0.953125	0.937844
558	0.921875	0.9375	0.96875	0.984375	0.953125	0.937844
559	0.921875	0.9375	0.96875	0.984375	0.953125	0.937844
560	0.921875	0.9375	0.96875	0.984375	0.953125	0.937844
561	0.921875	0.9375	0.96875	0.984375	0.953125	0.937844
562	0.921875	0.9375	0.96875	0.984375	0.953125	0.937844
563	0.921875	0.9375	0.96875	0.984375	0.953125	0.937844
564	0.921875	0.9375	0.96875	0.984375	0.953125	0.937844
565	0.921875	0.9375	0.96875	0.984375	0.953125	0.937844
566	0.921875	0.9375	0.96875	0.984375	0.953125	0.937844
567	0.921875	0.9375	0.96875	0.984375	0.953125	0.937844
568	0.921875	0.9375	0.96875	0.984375	0.953125	0.937844
569	0.921875	0.9375	0.96875	0.984375	0.953125	0.937844
570	0.921875	0.9375	0.96875	0.984375	0.953125	0.937844
571	0.921875	0.9375	0.96875	0.984375	0.953125	0.937844
572	0.921875	0.9375	0.96875	0.984375	0.953125	0.937844
573	0.921875	0.9375	0.96875	0.984375	0.953125	0.937844
574	0.921875	0.9375	0.96875	0.984375	0.953125	0.937844
575	0.921875	0.9375	0.96875	0.984375	0.953125	0.937844
576	0.921875	0.9375	0.96875	0.984375	0.953125	0.937844
577	0.921875	0.9375	0.96875	0.984375	0.953125	0.937844
578	0.921875	0.9375	0.96875	0.984375	0.953125	0.937844
579	0.921875	0.9375	0.96875	0.984375	0.953125	0.937844
580	0.921875	0.9375	0.96875	0.984375	0.953125	0.937844
581	0.921875	0.9375	0.96875	0.984375	0.953125	0.937844
582	0.921875	0.9375	0.96875	0.984375	0.953125	0.937844
583	0.921875	0.9375	0.96875	0.984375	0.953125	0.937844
584	0.921875	0.9375	0.96875	0.984375	0.953125	0.937844
585	0.921875	0.9375	0.96875	0.984375	0.953125	0.937844
586	0.921875	0.9375	0.96875	0.984375	0.953125	0.937844
587	0.921875	0.9375	0.96875	0.984375	0.953125	0.937844
588	0.921875	0.9375	0.96875	0.984375	0.953125	0.937844
589	0.921875	0.9375	0.96875	0.984375	0.953125	0.937844
590	0.921875	0.9375	0.96875	0.984375	0.953125	0.937844
591	0.921875	0.9375	0.96875	0.984375	0.953125	0.937844
592	0.921875	0.9375	0.96875	0.984375	0.953125	0.937844
593	0.921875	0.9375	0.96875	0.984375	0.953125	0.937844
594	0.921875	0.9375	0.96875	0.984375	0.953125	0.937844
595	0.921875	0.9375	0.96875	0.984375	0.953125	0.937844
596	0.921875	0.9375	0.96875	0.984375	0.953125	0.937844
597	0.921875	0.9375	0.96875	0.984375	0.953125	0.937844
598	0.921875	0.9375	0.96875	0.984375	0.953125	0.937844
599	0.921875	0.9375	0.96875	0.984375	0.953125	0.937844
600	0.921875	0.9375	0.96875	0.984375	0.953125	0.937844
601	0.921875	0.9375	0.96875	0.984375	0.953125	0.937844
602	0.921875	0.9375	0.96875	0.984375	0.953125	0.937844
603	0.921875	0.9375	0.96875	0.984375	0.953125	0.937844
604	0.921875	0.9375	0.96875	0.984375	0.953125	0.937844
605	0.921875	0.9375	0.96875	0.984375	0.953125	0.937844
606	0.921875	0.9375	0.96875	0.984375	0.953125	0.937844
607	0.921875	0.921875	0.96875	1	0.953125	0.938149
608	0.921875	0.921875	0.96875	1	0.953125	0.938149
609	0.921875	0.921875	0.96875	1	0.953125	0.938149
610	0.921875	0.921875	0.96875	1	0.953125	0.938149
611	0.921875	0.9375	0.96875	1	0.957031	0.943188
612	0.921875	0.9375	0.96875	1	0.957031	0.943188
613	0.921875	0.9375	0.96875	1	0.957031	0.943188
614	0.921875	0.9375	0.96875	1	0.957031	0.943188
615	0.921875	0.9375	0.96875	1	0.957031	0.943188
616	0.921875	0.921875	0.96875	1	0.953125	0.938149
617	0.921875	0.921875	0.96875	1	0.953125	0.938149
618	0.921875	0.921875	0.96875	1	0.953125	0.938149
619	0.921875	0.921875	0.96875	1	0.953125	0.938149
620	0.921875	0.921875	0.96875	1	0.953125	0.938149
621	0.90625	0.90625	0.96875	0.984375	0.941406	0.922645
622	0.90625	0.90625	0.96875	1	0.945312	0.928066
623	0.90625	0.90625	0.96875	1	0.945312	0.928066
624	0.90625	0.90625	0.96875	1	0.945312	0.928066
625	0.90625	0.90625	0.96875	1	0.945312	0.928066
626	0.90625	0.921875	0.96875	1	0.949219	0.93307
627	0.90625	0.90625	0.96875	1	0.945312	0.928066
628	0.921875	0.90625	0.96875	1	0.949219	0.933146
629	0.921875	0.921875	0.96875	1	0.953125	0.938149
630	0.921875	0.921875	0.96875	1	0.953125	0.938149
631	0.921875	0.921875	0.96875	1	0.953125	0.938149
632	0.921875	0.921875	0.96875	1	0.953125	0.938149
633	0.921875	0.921875	0.96875	1	0.953125	0.938149
634	0.921875	0.921875	0.96875	1	0.953125	0.938149
635	0.921875	0.921875	0.96875	1	0.953125	0.938149
636	0.921875	0.921875	0.96875	1	0.953125	0.938149
637	0.921875	0.921875	0.96875	1	0.953125	0.938149
638	0.921875	0.921875	0.96875	1	0.953125	0.938149
639	0.921875	0.921875	0.96875	1	0.953125	0.938149
640	0.921875	0.921875	0.96875	1	0.953125	0.938149
641	0.921875	0.921875	0.96875	1	0.953125	0.938149
642	0.921875	0.921875	0.96875	1	0.953125	0.938149
643	0.90625	0.921875	0.96875	1	0.949219	0.93307
644	0.921875	0.921875	0.96875	1	0.953125	0.938149
645	0.921875	0.921875	0.96875	1	0.953125	0.938149
646	0.921875	0.90625	0.96875	1	0.949219	0.933146
647	0.921875	0.90625	0.96875	1	0.949219	0.933146
648	0.921875	0.90625	0.96875	1	0.949219	0.933146
649	0.90625	0.90625	0.96875	1	0.945312	0.928066
650	0.90625	0.90625	0.96875	1	0.945312	0.928066
651	0.90625	0.90625	0.96875	1	0.945312	0.928066
652	0.90625	0.90625	0.96875	1	0.945312	0.928066
653	0.90625	0.90625	0.96875	1	0.945312	0.928066
654	0.90625	0.90625	0.96875	1	0.945312	0.928066
655	0.90625	0.90625	0.96875	1	0.945312	0.928066
656	0.921875	0.90625	0.96875	1	0.949219	0.933146
657	0.921875	0.90625	0.96875	1	0.949219	0.933146
658	0.921875	0.90625	0.96875	1	0.949219	0.933146
659	0.921875	0.90625	0.96875	1	0.949219	0.933146
660	0.921875	0.90625	0.96875	1	0.949219	0.933146
661	0.921875	0.921875	0.96875	1	0.953125	0.938149
662	0.921875	0.90625	0.96875	1	0.949219	0.933146
663	0.921875	0.90625	0.96875	1	0.949219	0.933146
664	0.921875	0.90625	0.96875	1	0.949219	0.933146
665	0.921875	0.90625	0.96875	1	0.949219	0.933146
666	0.921875	0.921875	0.96875	0.984375	0.949219	0.932766
667	0.921875	0.921875	0.96875	1	0.953125	0.938149
668	0.921875	0.921875	0.96875	0.984375	0.949219	0.932766
669	0.921875	0.921875	0.96875	1	0.953125	0.938149
670	0.921875	0.921875	0.96875	1	0.953125	0.938149
671	0.921875	0.921875	0.96875	1	0.953125	0.938149
672	0.921875	0.921875	0.96875	0.984375	0.949219	0.932766
673	0.921875	0.921875	0.96875	0.984375	0.949219	0.932766
674	0.921875	0.921875	0.96875	0.984375	0.949219	0.932766
675	0.921875	0.921875	0.96875	0.984375	0.949219	0.932766
676	0.921875	0.921875	0.96875	0.984375	0.949219	0.932766
677	0.921875	0.921875	0.96875	0.984375	0.949219	0.932766
678	0.921875	0.921875	0.96875	0.984375	0.949219	0.932766
679	0.921875	0.921875	0.96875	0.984375	0.949219	0.932766
680	0.921875	0.921875	0.96875	0.984375	0.949219	0.932766
681	0.921875	0.921875	0.96875	0.984375	0.949219	0.932766
682	0.921875	0.921875	0.96875	0.984375	0.949219	0.932766
683	0.921875	0.921875	0.96875	0.984375	0.949219	0.932766
684	0.921875	0.921875	0.96875	0.984375	0.949219	0.932766
685	0.921875	0.921875	0.96875	0.984375	0.949219	0.932766
686	0.921875	0.921875	0.96875	0.984375	0.949219	0.932766
687	0.921875	0.921875	0.96875	0.984375	0.949219	0.932766
688	0.921875	0.921875	0.96875	0.984375	0.949219	0.932766
689	0.921875	0.921875	0.96875	0.984375	0.949219	0.932766
690	0.921875	0.921875	0.96875	0.984375	0.949219	0.932766
691	0.921875	0.921875	0.96875	0.984375	0.949219	0.932766
692	0.9375	0.921875	0.96875	0.984375	0.953125	0.937882
693	0.9375	0.921875	0.96875	0.984375	0.953125	0.937882
694	0.9375	0.921875	0.96875	0.984375	0.953125	0.937882
695	0.9375	0.921875	0.96875	0.984375	0.953125	0.937882
696	0.9375	0.921875	0.96875	0.984375	0.953125	0.937882
697	0.9375	0.921875	0.96875	0.984375	0.953125	0.937882
698	0.9375	0.921875	0.96875	0.984375	0.953125	0.937882
699	0.9375	0.921875	0.96875	0.984375	0.953125	0.937882
700	0.9375	0.921875	0.96875	0.984375	0.953125	0.937882
701	0.9375	0.921875	0.96875	0.984375	0.953125	0.937882
702	0.9375	0.921875	0.96875	0.984375	0.953125	0.937882
703	0.9375	0.921875	0.96875	0.984375	0.953125	0.937882
704	0.9375	0.921875	0.96875	0.984375	0.953125	0.937882
705	0.9375	0.921875	0.96875	0.984375	0.953125	0.937882
706	0.9375	0.921875	0.96875	0.984375	0.953125	0.937882
707	0.9375	0.921875	0.96875	0.984375	0.953125	0.937882
708	0.9375	0.921875	0.96875	0.984375	0.953125	0.937882
709	0.9375	0.921875	0.96875	0.984375	0.953125	0.937882
710	0.9375	0.921875	0.96875	0.984375	0.953125	0.937882
711	0.9375	0.921875	0.96875	0.984375	0.953125	0.937882
712	0.9375	0.921875	0.96875	0.984375	0.953125	0.937882
713	0.9375	0.921875	0.96875	0.984375	0.953125	0.937882
714	0.9375	0.921875	0.96875	0.984375	0.953125	0.937882
715	0.9375	0.921875	0.96875	0.984375	0.953125	0.937882
716	0.953125	0.921875	0.96875	0.984375	0.957031	0.943035
717	0.953125	0.921875	0.96875	0.984375	0.957031	0.943035
718	0.953125	0.921875	0.96875	0.984375	0.957031	0.943035
719	0.953125	0.921875	0.96875	0.984375	0.957031	0.943035
720	0.953125	0.921875	0.96875	0.984375	0.957031	0.943035
721	0.953125	0.921875	0.96875	0.984375	0.957031	0.943035
722	0.953125	0.921875	0.96875	0.984375	0.957031	0.943035
723	0.953125	0.921875	0.96875	0.984375	0.957031	0.943035
724	0.953125	0.921875	0.96875	0.984375	0.957031	0.943035
725	0.953125	0.921875	0.96875	0.984375	0.957031	0.943035
726	0.953125	0.921875	0.96875	0.984375	0.957031	0.943035
727	0.953125	0.921875	0.96875	0.984375	0.957031	0.943035
728	0.9375	0.921875	0.96875	0.984375	0.953125	0.937882
729	0.9375	0.921875	0.96875	0.984375	0.953125	0.937882
730	0.9375	0.921875	0.96875	0.984375	0.953125	0.937882
731	0.9375	0.921875	0.96875	0.984375	0.953125	0.937882
732	0.953125	0.921875	0.96875	0.984375	0.957031	0.943035
733	0.9375	0.921875	0.96875	0.984375	0.953125	0.937882
734	0.9375	0.921875	0.96875	0.984375	0.953125	0.937882
735	0.9375	0.921875	0.96875	0.984375	0.953125	0.937882
736	0.9375	0.921875	0.96875	0.984375	0.953125	0.937882
737	0.9375	0.921875	0.96875	0.984375	0.953125	0.937882
738	0.9375	0.921875	0.96875	0.984375	0.953125	0.937882
739	0.9375	0.921875	0.96875	0.984375	0.953125	0.937882
740	0.9375	0.921875	0.96875	0.984375	0.953125	0.937882
741	0.9375	0.921875	0.96875	0.984375	0.953125	0.937882
742	0.9375	0.921875	0.96875	0.984375	0.953125	0.937882
743	0.9375	0.921875	0.96875	0.984375	0.953125	0.937882
744	0.9375	0.921875	0.96875	0.984375	0.953125	0.937882
745	0.9375	0.921875	0.96875	0.984375	0.953125	0.937882
746	0.9375	0.921875	0.96875	0.984375	0.953125	0.937882
747	0.9375	0.921875	0.96875	0.984375	0.953125	0.937882
748	0.9375	0.921875	0.96875	0.984375	0.953125	0.937882
749	0.9375	0.921875	0.96875	0.984375	0.953125	0.937882
750	0.9375	0.921875	0.96875	0.984375	0.953125	0.937882
751	0.9375	0.921875	0.96875	0.984375	0.953125	0.937882
752	0.9375	0.921875	0.96875	0.984375	0.953125	0.937882
753	0.9375	0.921875	0.96875	0.984375	0.953125	0.937882
754	0.9375	0.921875	0.96875	0.96875	0.949219	0.932538
755	0.9375	0.921875	0.96875	0.96875	0.949219	0.932538
756	0.9375	0.921875	0.96875	0.96875	0.949219	0.932538
757	0.9375	0.921875	0.96875	0.96875	0.949219	0.932538
758	0.9375	0.921875	0.96875	0.96875	0.949219	0.932538
759	0.9375	0.921875	0.96875	0.96875	0.949219	0.932538
760	0.9375	0.921875	0.96875	0.96875	0.949219	0.932538
761	0.9375	0.921875	0.96875	0.96875	0.949219	0.932538
762	0.9375	0.921875	0.96875	0.96875	0.949219	0.932538
763	0.9375	0.921875	0.96875	0.96875	0.949219	0.932538
764	0.9375	0.921875	0.96875	0.96875	0.949219	0.932538
765	0.9375	0.921875	0.96875	0.96875	0.949219	0.932538
766	0.9375	0.921875	0.96875	0.96875	0.949219	0.932538
767	0.9375	0.921875	0.96875	0.96875	0.949219	0.932538
768	0.9375	0.9375	0.96875	0.96875	0.953125	0.937653
769	0.921875	0.921875	0.96875	0.96875	0.945312	0.927423
770	0.921875	0.9375	0.96875	0.96875	0.949219	0.932538
771	0.921875	0.9375	0.96875	0.96875	0.949219	0.932538
772	0.921875	0.921875	0.96875	0.96875	0.945312	0.927423
773	0.921875	0.9375	0.96875	0.96875	0.949219	0.932538
774	0.921875	0.9375	0.96875	0.96875	0.949219	0.932538
775	0.921875	0.9375	0.96875	0.96875	0.949219	0.932538
776	0.921875	0.9375	0.96875	0.96875	0.949219	0.932538
777	0.921875	0.9375	0.96875	0.96875	0.949219	0.932538
778	0.921875	0.9375	0.96875	0.96875	0.949219	0.932538
779	0.921875	0.9375	0.96875	0.96875	0.949219	0.932538
780	0.921875	0.921875	0.96875	0.96875	0.945312	0.927423
781	0.921875	0.9375	0.96875	0.96875	0.949219	0.932538
782	0.921875	0.9375	0.96875	0.96875	0.949219	0.932538
783	0.921875	0.9375	0.96875	0.96875	0.949219	0.932538
784	0.921875	0.9375	0.96875	0.96875	0.949219	0.932538
785	0.921875	0.9375	0.96875	0.96875	0.949219	0.932538
786	0.921875	0.9375	0.96875	0.96875	0.949219	0.932538
787	0.921875	0.9375	0.96875	0.96875	0.949219	0.932538
788	0.921875	0.9375	0.96875	0.96875	0.949219	0.932538
789	0.921875	0.9375	0.96875	0.96875	0.949219	0.932538
790	0.921875	0.9375	0.96875	0.96875	0.949219	0.932538
791	0.9375	0.9375	0.96875	0.96875	0.953125	0.937653
792	0.921875	0.921875	0.96875	0.96875	0.945312	0.927423
793	0.921875	0.921875	0.96875	0.96875	0.945312	0.927423
794	0.921875	0.9375	0.96875	0.96875	0.949219	0.932538
795	0.921875	0.9375	0.96875	0.96875	0.949219	0.932538
796	0.921875	0.9375	0.96875	0.96875	0.949219	0.932538
797	0.921875	0.9375	0.96875	0.96875	0.949219	0.932538
798	0.921875	0.9375	0.96875	0.96875	0.949219	0.932538
799	0.921875	0.9375	0.96875	0.96875	0.949219	0.932538
800	0.921875	0.921875	0.96875	0.96875	0.945312	0.927423
801	0.921875	0.921875	0.96875	0.96875	0.945312	0.927423
802	0.921875	0.921875	0.96875	0.96875	0.945312	0.927423
803	0.921875	0.921875	0.96875	0.96875	0.945312	0.927423
804	0.921875	0.921875	0.96875	0.96875	0.945312	0.927423
805	0.921875	0.921875	0.96875	0.96875	0.945312	0.927423
806	0.921875	0.921875	0.96875	0.96875	0.945312	0.927423
807	0.921875	0.921875	0.96875	0.96875	0.945312	0.927423
808	0.921875	0.921875	0.96875	0.96875	0.945312	0.927423
809	0.921875	0.921875	0.96875	0.96875	0.945312	0.927423
810	0.921875	0.921875	0.96875	0.96875	0.945312	0.927423
811	0.921875	0.921875	0.96875	0.96875	0.945312	0.927423
812	0.921875	0.921875	0.96875	0.96875	0.945312	0.927423
813	0.921875	0.921875	0.96875	0.96875	0.945312	0.927423
814	0.9375	0.921875	0.96875	0.96875	0.949219	0.932538
815	0.9375	0.921875	0.96875	0.96875	0.949219	0.932538
816	0.9375	0.921875	0.96875	0.96875	0.949219	0.932538
817	0.9375	0.921875	0.96875	0.96875	0.949219	0.932538
818	0.9375	0.921875	0.96875	0.96875	0.949219	0.932538
819	0.9375	0.921875	0.96875	0.96875	0.949219	0.932538
820	0.9375	0.921875	0.96875	0.96875	0.949219	0.932538
821	0.9375	0.921875	0.96875	0.96875	0.949219	0.932538
822	0.9375	0.921875	0.96875	0.96875	0.949219	0.932538
823	0.9375	0.921875	0.96875	0.96875	0.949219	0.932538
824	0.9375	0.921875	0.96875	0.96875	0.949219	0.932538
825	0.9375	0.921875	0.96875	0.96875	0.949219	0.932538
826	0.9375	0.921875	0.96875	0.96875	0.949219	0.932538
827	0.9375	0.921875	0.96875	0.96875	0.949219	0.932538
828	0.9375	0.921875	0.96875	0.96875	0.949219	0.932538
829	0.9375	0.921875	0.96875	0.96875	0.949219	0.932538
830	0.9375	0.921875	0.96875	0.96875	0.949219	0.932538
831	0.9375	0.921875	0.96875	0.96875	0.949219	0.932538
832	0.9375	0.921875	0.96875	0.96875	0.949219	0.932538
833	0.9375	0.921875	0.96875	0.96875	0.949219	0.932538
834	0.9375	0.921875	0.96875	0.96875	0.949219	0.932538
835	0.9375	0.921875	0.96875	0.96875	0.949219	0.932538
836	0.9375	0.921875	0.96875	0.96875	0.949219	0.932538
837	0.9375	0.921875	0.96875	0.96875	0.949219	0.932538
838	0.9375	0.921875	0.96875	0.96875	0.949219	0.932538
839	0.9375	0.921875	0.96875	0.96875	0.949219	0.932538
840	0.921875	0.921875	0.96875	0.96875	0.945312	0.927423
841	0.921875	0.921875	0.96875	0.96875	0.945312	0.927423
842	0.921875	0.921875	0.96875	0.96875	0.945312	0.927423
843	0.9375	0.921875	0.96875	0.96875	0.949219	0.932538
844	0.9375	0.90625	0.96875	0.96875	0.945312	0.927461
845	0.921875	0.90625	0.96875	0.96875	0.941406	0.922344
846	0.921875	0.90625	0.96875	0.96875	0.941406	0.922344
847	0.921875	0.90625	0.96875	0.96875	0.941406	0.922344
848	0.921875	0.921875	0.96875	0.96875	0.945312	0.927423
849	0.921875	0.921875	0.96875	0.96875	0.945312	0.927423
850	0.921875	0.921875	0.96875	0.96875	0.945312	0.927423
851	0.921875	0.921875	0.96875	0.96875	0.945312	0.927423
852	0.921875	0.921875	0.96875	0.96875	0.945312	0.927423
853	0.921875	0.90625	0.96875	0.96875	0.941406	0.922344
854	0.921875	0.90625	0.96875	0.96875	0.941406	0.922344
855	0.921875	0.90625	0.96875	0.96875	0.941406	0.922344
856	0.921875	0.90625	0.96875	0.96875	0.941406	0.922344
857	0.921875	0.90625	0.96875	0.96875	0.941406	0.922344
858	0.921875	0.921875	0.96875	0.96875	0.945312	0.927423
859	0.921875	0.921875	0.96875	0.96875	0.945312	0.927423
860	0.9375	0.921875	0.96875	0.96875	0.949219	0.932538
861	0.9375	0.921875	0.96875	0.96875	0.949219	0.932538
862	0.9375	0.921875	0.96875	0.96875	0.949219	0.932538
863	0.9375	0.921875	0.96875	0.96875	0.949219	0.932538
864	0.9375	0.921875	0.96875	0.96875	0.949219	0.932538
865	0.9375	0.921875	0.96875	0.96875	0.949219	0.932538
866	0.9375	0.921875	0.96875	0.96875	0.949219	0.932538
867	0.9375	0.90625	0.96875	0.96875	0.945312	0.927461
868	0.9375	0.90625	0.96875	0.96875	0.945312	0.927461
869	0.921875	0.921875	0.96875	0.96875	0.945312	0.927423
870	0.921875	0.921875	0.96875	0.96875	0.945312	0.927423
871	0.9375	0.921875	0.96875	0.96875	0.949219	0.932538
872	0.9375	0.921875	0.96875	0.96875	0.949219	0.932538
873	0.9375	0.921875	0.96875	0.96875	0.949219	0.932538
874	0.9375	0.921875	0.96875	0.96875	0.949219	0.932538
875	0.9375	0.90625	0.96875	0.96875	0.945312	0.927461
876	0.9375	0.90625	0.96875	0.96875	0.945312	0.927461
877	0.9375	0.90625	0.96875	0.96875	0.945312	0.927461
878	0.9375	0.90625	0.96875	0.96875	0.945312	0.927461
879	0.9375	0.90625	0.96875	0.96875	0.945312	0.927461
880	0.921875	0.90625	0.96875	0.96875	0.941406	0.922344
881	0.921875	0.90625	0.96875	0.96875	0.941406	0.922344
882	0.921875	0.90625	0.96875	0.96875	0.941406	0.922344
883	0.921875	0.890625	0.96875	0.96875	0.9375	0.917301
884	0.921875	0.890625	0.96875	0.96875	0.9375	0.917301
885	0.921875	0.890625	0.96875	0.96875	0.9375	0.917301
886	0.921875	0.890625	0.96875	0.96875	0.9375	0.917301
887	0.921875	0.90625	0.96875	0.96875	0.941406	0.922344
888	0.921875	0.890625	0.96875	0.96875	0.9375	0.917301
889	0.921875	0.90625	0.96875	0.96875	0.941406	0.922344
890	0.921875	0.90625	0.96875	0.96875	0.941406	0.922344
891	0.921875	0.90625	0.96875	0.96875	0.941406	0.922344
892	0.921875	0.90625	0.96875	0.96875	0.941406	0.922344
893	0.921875	0.90625	0.96875	0.96875	0.941406	0.922344
894	0.921875	0.90625	0.96875	0.96875	0.941406	0.922344
895	0.921875	0.90625	0.96875	0.96875	0.941406	0.922344
896	0.921875	0.90625	0.96875	0.96875	0.941406	0.922344
897	0.921875	0.90625	0.96875	0.96875	0.941406	0.922344
898	0.921875	0.890625	0.96875	0.96875	0.9375	0.917301
899	0.921875	0.890625	0.96875	0.96875	0.9375	0.917301
900	0.921875	0.890625	0.96875	0.96875	0.9375	0.917301
901	0.921875	0.890625	0.96875	0.96875	0.9375	0.917301
902	0.921875	0.890625	0.96875	0.96875	0.9375	0.917301
903	0.921875	0.890625	0.96875	0.96875	0.9375	0.917301
904	0.921875	0.890625	0.96875	0.96875	0.9375	0.917301
905	0.921875	0.890625	0.96875	0.96875	0.9375	0.917301
906	0.921875	0.890625	0.96875	0.96875	0.9375	0.917301
907	0.921875	0.890625	0.96875	0.96875	0.9375	0.917301
908	0.921875	0.890625	0.96875	0.96875	0.9375	0.917301
909	0.921875	0.890625	0.96875	0.96875	0.9375	0.917301
910	0.921875	0.890625	0.96875	0.96875	0.9375	0.917301
911	0.921875	0.890625	0.96875	0.96875	0.9375	0.917301
912	0.921875	0.890625	0.96875	0.96875	0.9375	0.917301
913	0.921875	0.890625	0.96875	0.96875	0.9375	0.917301
914	0.921875	0.890625	0.96875	0.96875	0.9375	0.917301
915	0.921875	0.890625	0.96875	0.96875	0.9375	0.917301
916	0.921875	0.890625	0.96875	0.96875	0.9375	0.917301
917	0.921875	0.890625	0.96875	0.96875	0.9375	0.917301
918	0.921875	0.890625	0.96875	0.96875	0.9375	0.917301
919	0.921875	0.890625	0.96875	0.96875	0.9375	0.917301
920	0.921875	0.890625	0.96875	0.96875	0.9375	0.917301
921	0.921875	0.890625	0.96875	0.96875	0.9375	0.917301
922	0.921875	0.890625	0.96875	0.96875	0.9375	0.917301
923	0.921875	0.890625	0.96875	0.96875	0.9375	0.917301
924	0.921875	0.890625	0.96875	0.96875	0.9375	0.917301
925	0.921875	0.890625	0.96875	0.96875	0.9375	0.917301
926	0.921875	0.890625	0.96875	0.96875	0.9375	0.917301
927	0.921875	0.890625	0.96875	0.96875	0.9375	0.917301
928	0.921875	0.890625	0.96875	0.96875	0.9375	0.917301
929	0.921875	0.890625	0.96875	0.96875	0.9375	0.917301
930	0.921875	0.890625	0.96875	0.96875	0.9375	0.917301
931	0.921875	0.890625	0.96875	0.96875	0.9375	0.917301
932	0.921875	0.890625	0.96875	0.953125	0.933594	0.911922
933	0.921875	0.890625	0.96875	0.953125	0.933594	0.911922
934	0.921875	0.890625	0.96875	0.96875	0.9375	0.917301
935	0.921875	0.890625	0.96875	0.96875	0.9375	0.917301
936	0.921875	0.890625	0.96875	0.953125	0.933594	0.911922
937	0.921875	0.890625	0.96875	0.953125	0.933594	0.911922
938	0.921875	0.890625	0.96875	0.953125	0.933594	0.911922
939	0.921875	0.90625	0.96875	0.953125	0.9375	0.917003
940	0.921875	0.90625	0.96875	0.953125	0.9375	0.917003
941	0.921875	0.90625	0.96875	0.953125	0.9375	0.917003
942	0.921875	0.90625	0.96875	0.96875	0.941406	0.922344
943	0.921875	0.90625	0.96875	0.96875	0.941406	0.922344
944	0.921875	0.90625	0.96875	0.96875	0.941406	0.922344
945	0.9375	0.90625	0.96875	0.953125	0.941406	0.922119
946	0.9375	0.90625	0.96875	0.96875	0.945312	0.927461
947	0.9375	0.90625	0.96875	0.96875	0.945312	0.927461
948	0.9375	0.90625	0.96875	0.96875	0.945312	0.927461
949	0.9375	0.90625	0.96875	0.96875	0.945312	0.927461
950	0.9375	0.90625	0.96875	0.953125	0.941406	0.922119
951	0.9375	0.90625	0.96875	0.953125	0.941406	0.922119
952	0.9375	0.90625	0.96875	0.96875	0.945312	0.927461
953	0.9375	0.90625	0.96875	0.96875	0.945312	0.927461
954	0.953125	0.90625	0.96875	0.96875	0.949219	0.932614
955	0.9375	0.90625	0.96875	0.96875	0.945312	0.927461
956	0.9375	0.90625	0.96875	0.96875	0.945312	0.927461
957	0.953125	0.90625	0.96875	0.96875	0.949219	0.932614
958	0.953125	0.90625	0.96875	0.96875	0.949219	0.932614
959	0.953125	0.90625	0.96875	0.96875	0.949219	0.932614
960	0.953125	0.90625	0.96875	0.96875	0.949219	0.932614
961	0.953125	0.90625	0.96875	0.96875	0.949219	0.932614
962	0.953125	0.90625	0.96875	0.96875	0.949219	0.932614
963	0.953125	0.90625	0.96875	0.96875	0.949219	0.932614
964	0.953125	0.90625	0.96875	0.96875	0.949219	0.932614
965	0.953125	0.90625	0.96875	0.96875	0.949219	0.932614
966	0.953125	0.90625	0.96875	0.96875	0.949219	0.932614
967	0.953125	0.90625	0.96875	0.96875	0.949219	0.932614
968	0.953125	0.90625	0.96875	0.96875	0.949219	0.932614
969	0.953125	0.90625	0.96875	0.96875	0.949219	0.932614
970	0.953125	0.90625	0.96875	0.96875	0.949219	0.932614
971	0.953125	0.90625	0.96875	0.96875	0.949219	0.932614
972	0.953125	0.90625	0.96875	0.96875	0.949219	0.932614
973	0.953125	0.90625	0.96875	0.96875	0.949219	0.932614
974	0.953125	0.90625	0.96875	0.96875	0.949219	0.932614
975	0.953125	0.90625	0.96875	0.96875	0.949219	0.932614
976	0.953125	0.90625	0.96875	0.96875	0.949219	0.932614
977	0.953125	0.90625	0.96875	0.96875	0.949219	0.932614
978	0.953125	0.90625	0.96875	0.96875	0.949219	0.932614
979	0.953125	0.90625	0.96875	0.96875	0.949219	0.932614
980	0.953125	0.90625	0.96875	0.96875	0.949219	0.932614
981	0.953125	0.90625	0.96875	0.96875	0.949219	0.932614
982	0.953125	0.90625	0.96875	0.96875	0.949219	0.932614
983	0.953125	0.90625	0.96875	0.96875	0.949219	0.932614
984	0.953125	0.90625	0.96875	0.96875	0.949219	0.932614
985	0.953125	0.90625	0.96875	0.96875	0.949219	0.932614
986	0.953125	0.90625	0.96875	0.96875	0.949219	0.932614
987	0.953125	0.90625	0.96875	0.96875	0.949219	0.932614
988	0.953125	0.90625	0.96875	0.96875	0.949219	0.932614
989	0.953125	0.90625	0.96875	0.96875	0.949219	0.932614
990	0.953125	0.90625	0.96875	0.96875	0.949219	0.932614
991	0.953125	0.90625	0.96875	0.96875	0.949219	0.932614
992	0.953125	0.90625	0.96875	0.96875	0.949219	0.932614
993	0.953125	0.90625	0.96875	0.96875	0.949219	0.932614
994	0.953125	0.90625	0.96875	0.96875	0.949219	0.932614
995	0.953125	0.90625	0.96875	0.96875	0.949219	0.932614
996	0.953125	0.90625	0.96875	0.96875	0.949219	0.932614
997	0.953125	0.90625	0.96875	0.96875	0.949219	0.932614
998	0.953125	0.90625	0.96875	0.96875	0.949219	0.932614
999	0.953125	0.90625	0.96875	0.96875	0.949219	0.932614
1000	0.953125	0.90625	0.96875	0.96875	0.949219	0.932614
1001	0.953125	0.90625	0.96875	0.96875	0.949219	0.932614
1002	0.953125	0.90625	0.96875	0.96875	0.949219	0.932614
1003	0.953125	0.90625	0.96875	0.96875	0.949219	0.932614
1004	0.953125	0.90625	0.96875	0.96875	0.949219	0.932614
1005	0.953125	0.90625	0.96875	0.96875	0.949219	0.932614
1006	0.953125	0.90625	0.96875	0.96875	0.949219	0.932614
1007	0.953125	0.90625	0.96875	0.96875	0.949219	0.932614
1008	0.953125	0.90625	0.96875	0.96875	0.949219	0.932614
1009	0.953125	0.90625	0.96875	0.96875	0.949219	0.932614
1010	0.953125	0.90625	0.96875	0.96875	0.949219	0.932614
1011	0.953125	0.90625	0.96875	0.96875	0.949219	0.932614
1012	0.953125	0.90625	0.96875	0.96875	0.949219	0.932614
1013	0.953125	0.90625	0.96875	0.96875	0.949219	0.932614
1014	0.953125	0.90625	0.96875	0.96875	0.949219	0.932614
1015	0.953125	0.90625	0.96875	0.96875	0.949219	0.932614
1016	0.953125	0.90625	0.96875	0.96875	0.949219	0.932614
1017	0.953125	0.90625	0.96875	0.96875	0.949219	0.932614
1018	0.953125	0.90625	0.96875	0.96875	0.949219	0.932614
1019	0.953125	0.90625	0.96875	0.96875	0.949219	0.932614
1020	0.953125	0.90625	0.96875	0.96875	0.949219	0.932614
1021	0.953125	0.90625	0.96875	0.96875	0.949219	0.932614
1022	0.953125	0.90625	0.96875	0.96875	0.949219	0.932614
1023	0.953125	0.90625	0.96875	0.96875	0.949219	0.932614
1024	0.953125	0.90625	0.96875	0.96875	0.949219	0.932614
1025	0.953125	0.90625	0.96875	0.96875	0.949219	0.932614
1026	0.953125	0.90625	0.96875	0.96875	0.949219	0.932614
1027	0.953125	0.90625	0.96875	0.96875	0.949219	0.932614
1028	0.953125	0.90625	0.96875	0.953125	0.945312	0.927272
1029	0.953125	0.90625	0.96875	0.953125	0.945312	0.927272
1030	0.953125	0.90625	0.96875	0.96875	0.949219	0.932614
1031	0.953125	0.90625	0.96875	0.96875	0.949219	0.932614
1032	0.953125	0.90625	0.96875	0.96875	0.949219	0.932614
1033	0.953125	0.90625	0.96875	0.96875	0.949219	0.932614
1034	0.953125	0.90625	0.96875	0.96875	0.949219	0.932614
1035	0.953125	0.90625	0.96875	0.96875	0.949219	0.932614
1036	0.953125	0.90625	0.96875	0.96875	0.949219	0.932614
1037	0.953125	0.90625	0.96875	0.96875	0.949219	0.932614
1038	0.953125	0.90625	0.96875	0.96875	0.949219	0.932614
1039	0.953125	0.90625	0.96875	0.96875	0.949219	0.932614
1040	0.953125	0.90625	0.96875	0.96875	0.949219	0.932614
1041	0.953125	0.90625	0.96875	0.96875	0.949219	0.932614
1042	0.953125	0.90625	0.96875	0.96875	0.949219	0.932614
1043	0.953125	0.90625	0.96875	0.96875	0.949219	0.932614
1044	0.953125	0.90625	0.96875	0.96875	0.949219	0.932614
1045	0.953125	0.90625	0.96875	0.96875	0.949219	0.932614
1046	0.953125	0.90625	0.96875	0.96875	0.949219	0.932614
1047	0.953125	0.90625	0.96875	0.96875	0.949219	0.932614
1048	0.953125	0.90625	0.96875	0.96875	0.949219	0.932614
1049	0.953125	0.90625	0.96875	0.96875	0.949219	0.932614
1050	0.953125	0.890625	0.96875	0.96875	0.945312	0.927574
1051	0.953125	0.890625	0.96875	0.96875	0.945312	0.927574
1052	0.953125	0.890625	0.96875	0.96875	0.945312	0.927574
1053	0.953125	0.890625	0.96875	0.96875	0.945312	0.927574
1054	0.953125	0.90625	0.96875	0.96875	0.949219	0.932614
1055	0.953125	0.90625	0.96875	0.96875	0.949219	0.932614
1056	0.953125	0.890625	0.96875	0.96875	0.945312	0.927574
1057	0.953125	0.90625	0.96875	0.96875	0.949219	0.932614
1058	0.953125	0.90625	0.96875	0.96875	0.949219	0.932614
1059	0.953125	0.921875	0.984375	0.96875	0.957031	0.942958
1060	0.953125	0.921875	0.984375	0.96875	0.957031	0.942958
1061	0.953125	0.921875	0.984375	0.96875	0.957031	0.942958
1062	0.953125	0.921875	0.984375	0.96875	0.957031	0.942958
1063	0.953125	0.921875	0.984375	0.96875	0.957031	0.942958
1064	0.953125	0.921875	0.96875	0.96875	0.953125	0.937691
1065	0.953125	0.921875	0.96875	0.96875	0.953125	0.937691
1066	0.953125	0.921875	0.96875	0.96875	0.953125	0.937691
1067	0.953125	0.921875	0.96875	0.96875	0.953125	0.937691
1068	0.953125	0.921875	0.96875	0.96875	0.953125	0.937691
1069	0.953125	0.90625	0.984375	0.96875	0.953125	0.937882
1070	0.953125	0.90625	0.96875	0.96875	0.949219	0.932614
1071	0.953125	0.90625	0.96875	0.96875	0.949219	0.932614
1072	0.953125	0.890625	0.96875	0.96875	0.945312	0.927574
1073	0.953125	0.890625	0.96875	0.96875	0.945312	0.927574
1074	0.953125	0.890625	0.96875	0.96875	0.945312	0.927574
1075	0.953125	0.890625	0.96875	0.96875	0.945312	0.927574
1076	0.953125	0.890625	0.96875	0.96875	0.945312	0.927574
1077	0.953125	0.890625	0.96875	0.96875	0.945312	0.927574
1078	0.953125	0.890625	0.96875	0.96875	0.945312	0.927574
1079	0.953125	0.90625	0.96875	0.96875	0.949219	0.932614
1080	0.953125	0.90625	0.96875	0.96875	0.949219	0.932614
1081	0.953125	0.921875	0.96875	0.96875	0.953125	0.937691
1082	0.953125	0.921875	0.96875	0.96875	0.953125	0.937691
1083	0.953125	0.921875	0.96875	0.96875	0.953125	0.937691
1084	0.953125	0.921875	0.96875	0.96875	0.953125	0.937691
1085	0.9375	0.921875	0.96875	0.96875	0.949219	0.932538
1086	0.9375	0.9375	0.96875	0.96875	0.953125	0.937653
1087	0.9375	0.921875	0.984375	0.96875	0.953125	0.937844
1088	0.9375	0.921875	0.984375	0.96875	0.953125	0.937844
1089	0.9375	0.921875	0.984375	0.96875	0.953125	0.937844
1090	0.9375	0.90625	0.984375	0.96875	0.949219	0.932766
1091	0.9375	0.921875	0.984375	0.96875	0.953125	0.937844
1092	0.9375	0.921875	0.984375	0.96875	0.953125	0.937844
1093	0.9375	0.921875	0.984375	0.96875	0.953125	0.937844
1094	0.9375	0.9375	0.984375	0.96875	0.957031	0.942958
1095	0.9375	0.921875	0.984375	0.96875	0.953125	0.937844
1096	0.9375	0.921875	0.984375	0.96875	0.953125	0.937844
1097	0.9375	0.921875	0.984375	0.96875	0.953125	0.937844
1098	0.9375	0.921875	0.984375	0.96875	0.953125	0.937844
1099	0.9375	0.9375	0.984375	0.96875	0.957031	0.942958
1100	0.9375	0.9375	0.984375	0.953125	0.953125	0.937691
1101	0.9375	0.9375	0.984375	0.96875	0.957031	0.942958
1102	0.9375	0.9375	0.984375	0.96875	0.957031	0.942958
1103	0.9375	0.921875	0.984375	0.96875	0.953125	0.937844
1104	0.9375	0.921875	0.984375	0.96875	0.953125	0.937844
1105	0.9375	0.921875	0.984375	0.96875	0.953125	0.937844
1106	0.9375	0.921875	0.984375	0.96875	0.953125	0.937844
1107	0.9375	0.921875	0.984375	0.96875	0.953125	0.937844
1108	0.9375	0.921875	0.984375	0.96875	0.953125	0.937844
1109	0.9375	0.921875	0.984375	0.96875	0.953125	0.937844
1110	0.9375	0.9375	0.984375	0.96875	0.957031	0.942958
1111	0.9375	0.9375	0.984375	0.96875	0.957031	0.942958
1112	0.9375	0.9375	0.984375	0.96875	0.957031	0.942958
1113	0.9375	0.9375	0.984375	0.96875	0.957031	0.942958
1114	0.9375	0.921875	0.984375	0.96875	0.953125	0.937844
1115	0.9375	0.90625	0.984375	0.96875	0.949219	0.932766
1116	0.9375	0.90625	0.984375	0.96875	0.949219	0.932766
1117	0.9375	0.90625	0.984375	0.96875	0.949219	0.932766
1118	0.9375	0.90625	0.984375	0.96875	0.949219	0.932766
1119	0.9375	0.90625	0.984375	0.96875	0.949219	0.932766
1120	0.9375	0.90625	0.984375	0.96875	0.949219	0.932766
1121	0.9375	0.90625	0.984375	0.96875	0.949219	0.932766
1122	0.9375	0.90625	0.984375	0.96875	0.949219	0.932766
1123	0.9375	0.90625	0.984375	0.96875	0.949219	0.932766
1124	0.9375	0.90625	0.984375	0.96875	0.949219	0.932766
1125	0.9375	0.90625	0.984375	0.96875	0.949219	0.932766
1126	0.9375	0.921875	0.984375	0.96875	0.953125	0.937844
1127	0.9375	0.921875	0.984375	0.96875	0.953125	0.937844
1128	0.9375	0.921875	0.984375	0.96875	0.953125	0.937844
1129	0.9375	0.921875	0.984375	0.96875	0.953125	0.937844
1130	0.9375	0.921875	0.984375	0.96875	0.953125	0.937844
1131	0.9375	0.921875	0.984375	0.96875	0.953125	0.937844
1132	0.9375	0.921875	0.984375	0.953125	0.949219	0.932538
1133	0.9375	0.921875	0.984375	0.953125	0.949219	0.932538
1134	0.9375	0.921875	0.984375	0.953125	0.949219	0.932538
1135	0.9375	0.921875	0.984375	0.953125	0.949219	0.932538
1136	0.9375	0.921875	0.984375	0.953125	0.949219	0.932538
1137	0.9375	0.921875	0.984375	0.953125	0.949219	0.932538
1138	0.9375	0.921875	0.984375	0.953125	0.949219	0.932538
1139	0.9375	0.921875	0.984375	0.953125	0.949219	0.932538
1140	0.9375	0.921875	0.984375	0.953125	0.949219	0.932538
1141	0.9375	0.921875	0.984375	0.953125	0.949219	0.932538
1142	0.9375	0.921875	0.984375	0.953125	0.949219	0.932538
1143	0.9375	0.921875	0.984375	0.953125	0.949219	0.932538
1144	0.9375	0.921875	0.984375	0.953125	0.949219	0.932538
1145	0.9375	0.921875	0.984375	0.9375	0.945312	0.927272
1146	0.9375	0.921875	0.984375	0.9375	0.945312	0.927272
1147	0.9375	0.921875	0.984375	0.9375	0.945312	0.927272
1148	0.9375	0.921875	0.984375	0.9375	0.945312	0.927272
1149	0.9375	0.921875	0.984375	0.9375	0.945312	0.927272
1150	0.9375	0.921875	0.984375	0.9375	0.945312	0.927272
1151	0.9375	0.921875	0.984375	0.9375	0.945312	0.927272
1152	0.9375	0.921875	0.984375	0.9375	0.945312	0.927272
1153	0.9375	0.921875	0.984375	0.9375	0.945312	0.927272
1154	0.9375	0.921875	0.984375	0.9375	0.945312	0.927272
1155	0.9375	0.921875	0.984375	0.9375	0.945312	0.927272
1156	0.9375	0.921875	0.984375	0.9375	0.945312	0.927272
1157	0.9375	0.921875	0.984375	0.9375	0.945312	0.927272
1158	0.9375	0.921875	0.984375	0.9375	0.945312	0.927272
1159	0.9375	0.90625	0.984375	0.953125	0.945312	0.927423
1160	0.9375	0.90625	0.984375	0.953125	0.945312	0.927423
1161	0.9375	0.90625	0.984375	0.953125	0.945312	0.927423
1162	0.9375	0.90625	0.984375	0.953125	0.945312	0.927423
1163	0.9375	0.90625	0.984375	0.953125	0.945312	0.927423
1164	0.9375	0.921875	0.984375	0.953125	0.949219	0.932538
1165	0.9375	0.921875	0.984375	0.953125	0.949219	0.932538
1166	0.9375	0.921875	0.984375	0.953125	0.949219	0.932538
1167	0.9375	0.921875	0.984375	0.953125	0.949219	0.932538
1168	0.9375	0.921875	0.984375	0.9375	0.945312	0.927272
1169	0.9375	0.90625	0.984375	0.953125	0.945312	0.927423
1170	0.9375	0.90625	0.984375	0.953125	0.945312	0.927423
1171	0.9375	0.90625	0.984375	0.9375	0.941406	0.922119
1172	0.9375	0.921875	0.984375	0.9375	0.945312	0.927272
1173	0.9375	0.921875	0.984375	0.9375	0.945312	0.927272
1174	0.9375	0.921875	0.984375	0.9375	0.945312	0.927272
1175	0.9375	0.90625	0.984375	0.9375	0.941406	0.922119
1176	0.9375	0.90625	0.984375	0.9375	0.941406	0.922119
1177	0.9375	0.921875	0.984375	0.9375	0.945312	0.927272
1178	0.9375	0.921875	0.984375	0.9375	0.945312	0.927272
1179	0.9375	0.921875	0.984375	0.9375	0.945312	0.927272
1180	0.9375	0.921875	0.984375	0.9375	0.945312	0.927272
1181	0.9375	0.921875	0.984375	0.9375	0.945312	0.927272
1182	0.9375	0.921875	0.984375	0.9375	0.945312	0.927272
1183	0.9375	0.921875	0.984375	0.9375	0.945312	0.927272
1184	0.9375	0.921875	0.984375	0.9375	0.945312	0.927272
1185	0.9375	0.921875	0.984375	0.9375	0.945312	0.927272
1186	0.9375	0.921875	0.984375	0.9375	0.945312	0.927272
1187	0.9375	0.921875	0.984375	0.9375	0.945312	0.927272
1188	0.9375	0.90625	0.984375	0.9375	0.941406	0.922119
1189	0.9375	0.90625	0.984375	0.9375	0.941406	0.922119
1190	0.9375	0.921875	0.984375	0.9375	0.945312	0.927272
1191	0.9375	0.921875	0.984375	0.9375	0.945312	0.927272
1192	0.9375	0.921875	0.984375	0.9375	0.945312	0.927272
1193	0.9375	0.921875	0.984375	0.9375	0.945312	0.927272
1194	0.9375	0.921875	0.984375	0.9375	0.945312	0.927272
1195	0.9375	0.921875	0.984375	0.9375	0.945312	0.927272
1196	0.9375	0.921875	0.984375	0.9375	0.945312	0.927272
1197	0.9375	0.921875	0.984375	0.9375	0.945312	0.927272
1198	0.9375	0.921875	0.984375	0.9375	0.945312	0.927272
1199	0.9375	0.921875	0.984375	0.9375	0.945312	0.927272
1200	0.9375	0.921875	0.984375	0.9375	0.945312	0.927272
1201	0.9375	0.921875	0.984375	0.9375	0.945312	0.927272
1202	0.9375	0.921875	0.984375	0.9375	0.945312	0.927272
1203	0.9375	0.921875	0.984375	0.9375	0.945312	0.927272
1204	0.9375	0.921875	0.984375	0.9375	0.945312	0.927272
1205	0.9375	0.921875	0.984375	0.9375	0.945312	0.927272
1206	0.9375	0.921875	0.984375	0.9375	0.945312	0.927272
1207	0.9375	0.921875	0.984375	0.9375	0.945312	0.927272
1208	0.9375	0.921875	0.984375	0.9375	0.945312	0.927272
1209	0.9375	0.921875	0.984375	0.9375	0.945312	0.927272
1210	0.9375	0.921875	0.984375	0.9375	0.945312	0.927272
1211	0.9375	0.921875	0.984375	0.9375	0.945312	0.927272
1212	0.9375	0.921875	0.984375	0.9375	0.945312	0.927272
1213	0.9375	0.921875	0.984375	0.9375	0.945312	0.927272
1214	0.9375	0.921875	0.984375	0.9375	0.945312	0.927272
1215	0.9375	0.921875	0.984375	0.9375	0.945312	0.927272
1216	0.9375	0.921875	0.984375	0.9375	0.945312	0.927272
1217	0.9375	0.921875	0.984375	0.9375	0.945312	0.927272
1218	0.9375	0.921875	0.984375	0.9375	0.945312	0.927272
1219	0.9375	0.921875	0.984375	0.9375	0.945312	0.927272
1220	0.9375	0.921875	0.984375	0.9375	0.945312	0.927272
1221	0.9375	0.921875	0.984375	0.9375	0.945312	0.927272
1222	0.9375	0.921875	0.984375	0.9375	0.945312	0.927272
1223	0.9375	0.921875	0.984375	0.9375	0.945312	0.927272
1224	0.9375	0.921875	0.984375	0.9375	0.945312	0.927272
1225	0.9375	0.921875	0.984375	0.9375	0.945312	0.927272
1226	0.9375	0.921875	0.984375	0.9375	0.945312	0.927272
1227	0.9375	0.921875	0.984375	0.9375	0.945312	0.927272
1228	0.9375	0.921875	0.984375	0.9375	0.945312	0.927272
1229	0.9375	0.921875	0.984375	0.9375	0.945312	0.927272
1230	0.9375	0.9375	0.984375	0.9375	0.949219	0.932462
1231	0.9375	0.9375	0.984375	0.9375	0.949219	0.932462
1232	0.9375	0.9375	0.984375	0.9375	0.949219	0.932462
1233	0.9375	0.9375	0.984375	0.9375	0.949219	0.932462
1234	0.9375	0.9375	0.984375	0.9375	0.949219	0.932462
1235	0.9375	0.9375	0.984375	0.9375	0.949219	0.932462
1236	0.9375	0.9375	0.984375	0.9375	0.949219	0.932462
1237	0.9375	0.921875	0.984375	0.9375	0.945312	0.927272
1238	0.9375	0.921875	0.984375	0.9375	0.945312	0.927272
1239	0.9375	0.921875	0.984375	0.9375	0.945312	0.927272
1240	0.9375	0.921875	0.984375	0.9375	0.945312	0.927272
1241	0.9375	0.921875	0.984375	0.9375	0.945312	0.927272
1242	0.9375	0.921875	0.984375	0.9375	0.945312	0.927272
1243	0.9375	0.921875	0.984375	0.9375	0.945312	0.927272
1244	0.9375	0.921875	0.984375	0.9375	0.945312	0.927272
1245	0.9375	0.921875	0.984375	0.9375	0.945312	0.927272
1246	0.9375	0.921875	0.984375	0.9375	0.945312	0.927272
1247	0.9375	0.921875	0.984375	0.9375	0.945312	0.927272
1248	0.9375	0.921875	0.984375	0.9375	0.945312	0.927272
1249	0.9375	0.921875	0.984375	0.9375	0.945312	0.927272
1250	0.9375	0.921875	0.984375	0.9375	0.945312	0.927272
1251	0.9375	0.921875	0.984375	0.9375	0.945312	0.927272
1252	0.9375	0.921875	0.984375	0.9375	0.945312	0.927272
1253	0.9375	0.921875	0.984375	0.9375	0.945312	0.927272
1254	0.9375	0.921875	0.984375	0.9375	0.945312	0.927272
[truncated: 3,746 more rows]
